# Supplementary material for: Quantitative acetylome analysis reveals histone modifications that may predict prognosis in hepatitis B‐related hepatocellular carcinoma
Source: Clin Transl Med. 2021 Mar 8;11(3):e313. doi: 10.1002/ctm2.313 (PMC7939233; doi:10.1002/ctm2.313)
Supplement: Supplementary file 8 — Supporting Information [file CTM2-11-e313-s004.xlsx]

## Sheet: data summary
Individual ID	Tissue	Acetylation Detection	Acetylation detection method	Proteomic detection
1	Tumor/Paracancer	Y	Label Free	Y
2	Tumor/Paracancer	Y	Label Free	Y
3	Tumor/Paracancer	Y	Label Free	Y
4	Tumor/Paracancer	Y	TMT	N
5	Tumor/Paracancer	Y	TMT	N
6	Tumor/Paracancer	Y	TMT	N
7	Normal liver	Y	Label Free	Y
8	Normal liver	Y	Label Free	Y
