# Supplementary material for: Quantitative acetylome analysis reveals histone modifications that may predict prognosis in hepatitis B‐related hepatocellular carcinoma
Source: Clin Transl Med. 2021 Mar 8;11(3):e313. doi: 10.1002/ctm2.313 (PMC7939233; doi:10.1002/ctm2.313)
Supplement: Supplementary file 10 — Supporting Information [file CTM2-11-e313-s014.xlsx]

## Sheet: Description
Description
Sheet1	The proteome datasets processed using Perseus.
Sheet2	Differentially expressed proteins between paired groups (T vs. N, T vs. P, and P vs. N).

## Sheet: Sheet1
Gene name	Protein IDs	N1	N2	P1	P2	P3	T1	T2	T3	GOBP name	GOMF name	GOCC name	GOBP slim name	GOCC slim name	KEGG name	Pfam	GSEA	Keywords	Corum	Interpro	Reactome	Protein name	ANOVA Significant	Peptides	Razor + unique peptides	Unique peptides	Sequence coverage [%]	Unique + razor sequence coverage [%]	Unique sequence coverage [%]	Mol. weight [kDa]	Q-value	Score	Intensity	MS/MS count	#NAME?	Majority protein IDs	Isoform ID	PDB
IGKV3D-15	A0A087WSY6	-5.62106	-4.25354	-3.66288	-3.75525	-5.23996	-4.95148	-4.56639	-5.06933							V-set	chr2p11;DCA_UP.V1_UP;KRAS.KIDNEY_UP.V1_DN;PRC2_SUZ12_UP.V1_UP	Completeproteome;Proteomicsidentification;Referenceproteome		IPR003599;IPR007110;IPR013106;IPR013783				2	1	0	26.1	7.8	0	12.534	0	3.9971	25039000	2	0.563191	A0A087WSY6
IGKV2-40;IGKV2D-28	A0A087X0Q4;P01614;A0A087WW87;B7ZMG8;A2NB45;A2IPI1;P01615;A0A075B6P5	-1.27183	-4.85803	-5.28613	-4.38148	-5.28596	-5.09114	-3.06262	-3.82316	activation of immune response;biological regulation;cellular component organization;cellular component organization or biogenesis;cellular membrane organization;cellular process;complement activation;complement activation, classical pathway;defense response;endocytosis;establishment of localization;humoral immune response;immune effector process;immune response;immune system process;innate immune…	antigen binding;binding	blood microparticle;cell part;extracellular membrane-bounded organelle;extracellular organelle;extracellular region;extracellular region part;extracellular vesicular exosome;membrane;membrane-bounded organelle;membrane-bounded vesicle;organelle;plasma membrane;vesicle	biological regulation;cellular component organization;cellular membrane organization;cellular process;endocytosis;establishment of localization;immune system process;macromolecule metabolic process;membrane invagination;membrane organization;metabolic process;primary metabolic process;protein metabolic process;response to stimulus;response to stress;transport;vesicle-mediated transport	cell part;extracellular organelle;extracellular region;membrane;organelle;plasma membrane;vesicle		V-set	chr2p11	Bence-Jonesprotein;Completeproteome;Directproteinsequencing;Disulfidebond;Immunoglobulindomain;ImmunoglobulinVregion;Proteomicsidentification;Referenceproteome		IPR007110;IPR013106;IPR013783	REACT_11152;REACT_118700;REACT_160086;REACT_160158;REACT_160163;REACT_160274;REACT_163701;REACT_163769;REACT_163834;REACT_163936;REACT_163994;REACT_7956;REACT_8024	Ig kappa chain V-II region Cum;Ig kappa chain V-II region FR		3	2	2	35.6	35.6	35.6	11.434	0	12.516	94409000	10	0.823144	A0A087X0Q4;P01614;A0A087WW87;B7ZMG8;A2NB45;A2IPI1;P01615;A0A075B6P5
IGKV3D-11	P04433;A0A0A0MRZ8	-3.99195	-6.2894	-4.2801	-6.29875	-5.36903	-5.28308	-4.83314	-2.26298	activation of immune response;biological regulation;cellular component organization;cellular component organization or biogenesis;cellular membrane organization;cellular process;complement activation;complement activation, classical pathway;defense response;endocytosis;establishment of localization;humoral immune response;immune effector process;immune response;immune system process;innate immune…	antigen binding;binding	blood microparticle;cell part;extracellular membrane-bounded organelle;extracellular organelle;extracellular region;extracellular region part;extracellular vesicular exosome;membrane;membrane-bounded organelle;membrane-bounded vesicle;organelle;plasma membrane;vesicle	biological regulation;cellular component organization;cellular membrane organization;cellular process;endocytosis;establishment of localization;immune system process;macromolecule metabolic process;membrane invagination;membrane organization;metabolic process;primary metabolic process;protein metabolic process;response to stimulus;response to stress;transport;vesicle-mediated transport	cell part;extracellular organelle;extracellular region;membrane;organelle;plasma membrane;vesicle		V-set	chr2p11	3D-structure;Completeproteome;Disulfidebond;Immunoglobulindomain;ImmunoglobulinVregion;Referenceproteome;Signal		IPR003599;IPR007110;IPR013106;IPR013783	REACT_11152;REACT_118700;REACT_160086;REACT_160158;REACT_160163;REACT_160274;REACT_163701;REACT_163769;REACT_163834;REACT_163936;REACT_163994;REACT_7956;REACT_8024	Ig kappa chain V-III region VG		2	1	1	26.1	18.3	18.3	12.575	0.00067843	2.0381	4650900	0	0.37535	P04433;A0A0A0MRZ8		3EYQ
IGHV3-72	A0A0F7TAG7;A0A0B4J1Y9;Q0ZCG4	-4.30031	-5.05756	-3.03679	-3.97754	-5.56559	-4.45045	-5.42033	-6.26694							V-set	chr14q32	Completeproteome;Proteomicsidentification;Referenceproteome		IPR007110;IPR013106;IPR013783				2	1	1	25.2	18.4	18.4	11.676	0.0031017	1.4046	4638000	1	0.461386	A0A0F7TAG7;A0A0B4J1Y9;Q0ZCG4
C21orf33	A0A096LNH5;A0A0B4J2H4;P0DPI2-2;A0A0B4J2D5-2;A0A140VKB0;P0DPI2;A0A0B4J2D5;A0A096LPI6;H7C1F6;H7C2G3;A0A096LNJ1;A0A096LP73;A0A2R8Y6K9;A0A2R8YDR7;F2Z2Q0;A0A096LP12	-0.512981	-5.40511	-0.983135	-3.55007	-0.0176716	-7.78106	-4.84316	-4.17207							DJ-1_PfpI		Completeproteome;Referenceproteome		IPR002818;IPR029062				6	6	6	47.3	47.3	47.3	19.416	0	48.085	208190000	21	0.861527	A0A096LNH5;A0A0B4J2H4;P0DPI2-2;A0A0B4J2D5-2;A0A140VKB0;P0DPI2;A0A0B4J2D5;A0A096LPI6;H7C1F6;H7C2G3;A0A096LNJ1;A0A096LP73;A0A2R8Y6K9;A0A2R8YDR7;F2Z2Q0;A0A096LP12
IGKV1D-13	P0DP09;A0A0B4J2D9	-4.79506	-4.74815	-4.2073	-6.21805	-5.56004	-5.11917	-4.43885	-3.50037							V-set	CASORELLI_ACUTE_PROMYELOCYTIC_LEUKEMIA_UP;chr2p11;DEURIG_T_CELL_PROLYMPHOCYTIC_LEUKEMIA_UP;FARMER_BREAST_CANCER_CLUSTER_1;GSE10325_BCELL_VS_MYELOID_UP;GSE10325_CD4_TCELL_VS_BCELL_DN;GSE10325_LUPUS_BCELL_VS_LUPUS_MYELOID_UP;GSE10325_LUPUS_CD4_TCELL_VS_LUPUS_BCELL_DN;GSE11057_CD4_CENT_MEM_VS_PBMC_DN;GSE11057_PBMC_VS_MEM_CD4_TCELL_UP;GSE12845_IGD_NEG_BLOOD_VS_DARKZONE_GC_TONSIL_BCELL_UP;GSE12845_IGD…	Completeproteome;Proteomicsidentification;Referenceproteome		IPR003599;IPR007110;IPR013106;IPR013783				1	1	1	13.7	13.7	13.7	12.569	0	2.7302	3683000	1	0.434892	P0DP09;A0A0B4J2D9
C17orf89	A1L188	-5.26871	-5.77256	-6.14439	-4.36567	-4.48443	-4.54813	-5.56381	-5.48137			cell part;cytoplasmic part;intracellular membrane-bounded organelle;intracellular organelle;intracellular part;membrane-bounded organelle;mitochondrion;organelle		cell part;intracellular membrane-bounded organelle;intracellular organelle;mitochondrion;organelle				Completeproteome;Referenceproteome				Uncharacterized protein C17orf89		2	2	2	32.4	32.4	32.4	7.7558	0	3.3065	1760200	2	0.0432386	A1L188
FUOM	A2VDF0-2;A2VDF0	-5.76836	-6.35323	-5.69611	-2.36738	-4.7359	-5.13911	-4.87697	-4.10033	alcohol metabolic process;carbohydrate metabolic process;cellular carbohydrate metabolic process;cellular metabolic process;cellular process;fucose metabolic process;hexose metabolic process;metabolic process;monosaccharide metabolic process;primary metabolic process;small molecule metabolic process	binding;carbohydrate binding;catalytic activity;fucose binding;isomerase activity;monosaccharide binding;racemase and epimerase activity;racemase and epimerase activity, acting on carbohydrates and derivatives;sugar binding		alcohol metabolic process;carbohydrate metabolic process;cellular metabolic process;cellular process;metabolic process;primary metabolic process;small molecule metabolic process			RbsD_FucU		Alternativesplicing;Completeproteome;Isomerase;Referenceproteome		IPR007721;IPR023750		Fucose mutarotase		1	1	1	14.9	14.9	14.9	14.604	0	4.1174	18679000	2	0.219665	A2VDF0-2;A2VDF0	A2VDF0-1;A2VDF0-2
C2orf72	A6NCS6	-5.18491	-2.53702	-4.96191	-4.68575	-5.32712	-3.7463	-4.13868	-5.51283							DUF4630		Completeproteome;Referenceproteome		IPR027868		Uncharacterized protein C2orf72		1	1	1	3.7	3.7	3.7	30.48	0	5.5235	7938600	3	0.0501898	A6NCS6
ASPDH	A6ND91	2.25091	0.591392	0.34399	1.40931	0.766964	-1.60626	-0.0968742	-4.66705	biosynthetic process;catabolic process;cellular biosynthetic process;cellular catabolic process;cellular metabolic process;cellular nitrogen compound biosynthetic process;cellular nitrogen compound catabolic process;cellular nitrogen compound metabolic process;cellular process;coenzyme biosynthetic process;coenzyme catabolic process;coenzyme metabolic process;cofactor biosynthetic process;cofacto…	aspartate dehydrogenase activity;binding;catalytic activity;coenzyme binding;cofactor binding;NADP binding;nucleotide binding;oxidoreductase activity;oxidoreductase activity, acting on the CH-NH2 group of donors		biosynthetic process;catabolic process;cellular metabolic process;cellular nitrogen compound metabolic process;cellular process;cofactor metabolic process;heterocycle metabolic process;metabolic process;nitrogen compound metabolic process;nucleobase-containing compound catabolic process;nucleobase-containing compound metabolic process;nucleobase-containing small molecule metabolic process;nucleot…			DUF108;NAD_binding_3	ACEVEDO_LIVER_CANCER_DN;ACEVEDO_LIVER_TUMOR_VS_NORMAL_ADJACENT_TISSUE_DN;chr19q13;GSE17721_12H_VS_24H_CPG_BMDM_UP;GSE17721_CTRL_VS_GARDIQUIMOD_1H_BMDM_DN;GSE17974_IL4_AND_ANTI_IL12_VS_UNTREATED_0.5H_ACT_CD4_TCELL_DN;GSE20715_0H_VS_6H_OZONE_TLR4_KO_LUNG_UP;GSE26495_PD1HIGH_VS_PD1LOW_CD8_TCELL_DN;GSE27786_CD4_TCELL_VS_ERYTHTROBLAST_DN;GSE28237_EARLY_VS_LATE_GC_BCELL_DN;GSE30083_SP2_VS_SP4_THYMOCYTE…	Alternativesplicing;Completeproteome;NAD;NADP;Oxidoreductase;Phosphoprotein;Polymorphism;Pyridinenucleotidebiosynthesis;Referenceproteome		IPR002811;IPR005106;IPR011182;IPR016040		Putative L-aspartate dehydrogenase	+	9	9	9	42.4	42.4	42.4	29.946	0	140.52	1191500000	54	1.32805	A6ND91	A6ND91-1;A6ND91-2
PGP	A6NDG6;H3BV17	-6.01703	-5.99826	2.80863	2.64707	2.56821	3.41167	-3.83454	5.39666	carbohydrate metabolic process;cellular macromolecule metabolic process;cellular metabolic process;cellular process;cellular protein metabolic process;dephosphorylation;macromolecule metabolic process;macromolecule modification;metabolic process;peptidyl-tyrosine dephosphorylation;phosphate-containing compound metabolic process;phosphorus metabolic process;primary metabolic process;protein dephos…	binding;catalytic activity;cation binding;hydrolase activity;hydrolase activity, acting on ester bonds;ion binding;magnesium ion binding;metal ion binding;phosphatase activity;phosphoglycolate phosphatase activity;phosphoprotein phosphatase activity;phosphoric ester hydrolase activity;protein tyrosine phosphatase activity		carbohydrate metabolic process;cellular metabolic process;cellular process;macromolecule metabolic process;macromolecule modification;metabolic process;phosphorus metabolic process;primary metabolic process;protein dephosphorylation;protein metabolic process;protein modification process		Glyoxylate and dicarboxylate metabolism	Hydrolase_6	BRUINS_UVC_RESPONSE_LATE;BURTON_ADIPOGENESIS_PEAK_AT_16HR;BUYTAERT_PHOTODYNAMIC_THERAPY_STRESS_DN;CHANDRAN_METASTASIS_UP;chr16p13;GSE10239_KLRG1INT_VS_KLRG1HIGH_EFF_CD8_TCELL_UP;GSE11864_UNTREATED_VS_CSF1_IFNG_PAM3CYS_IN_MAC_UP;GSE13306_LAMINA_PROPRIA_VS_SPLEEN_TREG_DN;GSE14769_UNSTIM_VS_60MIN_LPS_BMDM_UP;GSE15324_NAIVE_VS_ACTIVATED_ELF4_KO_CD8_TCELL_DN;GSE17580_UNINFECTED_VS_S_MANSONI_INF_TREG_D…	Carbohydratemetabolism;Completeproteome;Hydrolase;Magnesium;Metal-binding;Proteinphosphatase;Proteomicsidentification;Referenceproteome		IPR006349;IPR006357;IPR023214;IPR023215		Phosphoglycolate phosphatase	+	5	5	5	15.3	15.3	15.3	34.006	0	47.161	3233300000	17	1.69959	A6NDG6
ANKRD61	A6NGH8	-4.86364	-4.54425	-3.90133	-3.95822	-4.46675	-4.37461	-1.07746	-3.86515							Ank;Ank_2	MARSON_BOUND_BY_FOXP3_UNSTIMULATED	ANKrepeat;Completeproteome;Referenceproteome;Repeat		IPR002110;IPR020683		Ankyrin repeat domain-containing protein 61		1	1	1	6.5	6.5	6.5	46.14	0.0053349	1.0542	20399000	1	0.568625	A6NGH8
RAP1A;RAP1B	F5H823;B7ZB78;F5GZG1;P61224-2;B7ZAY2;P61224-4;P61224-3;Q5U0C3;A8KAH9;A0A024RB87;P62834;P61224;A6NIZ1	-6.21382	-3.79667	-4.78436	-5.02011	-5.51945	-3.67359	-4.54514	-5.44948	activation of MAPKK activity;activation of protein kinase activity;anatomical structure development;biological regulation;blood coagulation;cell activation;cell development;cell proliferation;cell surface receptor linked signaling pathway;cellular developmental process;cellular macromolecule metabolic process;cellular metabolic process;cellular process;cellular protein metabolic process;cellular …	binding;catalytic activity;enzyme regulator activity;GDP binding;GTP binding;GTPase activity;GTPase regulator activity;guanyl nucleotide binding;guanyl ribonucleotide binding;guanyl-nucleotide exchange factor activity;hydrolase activity;hydrolase activity, acting on acid anhydrides;hydrolase activity, acting on acid anhydrides, in phosphorus-containing anhydrides;nucleoside-triphosphatase activit…	cell junction;cell part;cell projection;cell-cell junction;cytoplasm;cytoplasmic part;cytosol;early endosome;endosome;extracellular membrane-bounded organelle;extracellular organelle;extracellular region part;extracellular vesicular exosome;guanyl-nucleotide exchange factor complex;intracellular;intracellular membrane-bounded organelle;intracellular organelle;intracellular part;late endosome;lipi…	anatomical structure development;biological regulation;cell activation;cell development;cell proliferation;cellular metabolic process;cellular process;coagulation;developmental process;energy reserve metabolic process;establishment of localization;generation of precursor metabolites and energy;macromolecule metabolic process;macromolecule modification;metabolic process;multicellular organismal pr…	cell part;cell projection;cytoplasm;cytosol;endosome;extracellular organelle;intracellular;intracellular membrane-bounded organelle;intracellular organelle;lipid particle;macromolecular complex;membrane;neuron projection;organelle;plasma membrane;protein complex;vesicle	Chemokine signaling pathway;Focal adhesion;Leukocyte transendothelial migration;Long-term potentiation;MAPK signaling pathway;Neurotrophin signaling pathway;Pancreatic secretion;Renal cell carcinoma	Ras	AACTTT_UNKNOWN;AAGCACT,MIR-520F;AAGTCCA,MIR-422B,MIR-422A;ACEVEDO_METHYLATED_IN_LIVER_CANCER_DN;AGCGCTT,MIR-518F,MIR-518E,MIR-518A;AGCTCCT,MIR-28;AGUIRRE_PANCREATIC_CANCER_COPY_NUMBER_DN;ATCATGA,MIR-433;ATGTTAA,MIR-302C;ATGTTTC,MIR-494;BCAT_BILD_ET_AL_DN;BENPORATH_NANOG_TARGETS;BIOCARTA_EPHA4_PATHWAY;BIOCARTA_INTEGRIN_PATHWAY;BIOCARTA_MET_PATHWAY;BORCZUK_MALIGNANT_MESOTHELIOMA_UP;BOSCO_ALLERGEN_I…	3D-structure;ADP-ribosylation;Alternativesplicing;Celljunction;Cellmembrane;Completeproteome;Cytoplasm;Directproteinsequencing;Endosome;GTP-binding;Lipoprotein;Membrane;Methylation;Neurogenesis;Nucleotide-binding;Phosphoprotein;Prenylation;Proteomicsidentification;Referenceproteome;Tumorsuppressor	ITGB1-RAP1A-PKD1 complex;RIAM-Rap1-GTP complex;RIAM-Rap1-GTP-profilin complex	IPR001806;IPR003578;IPR003579;IPR005225;IPR020849;IPR027417	REACT_12002;REACT_12076;REACT_15381;REACT_15443;REACT_15523;REACT_18274;REACT_23898	Ras-related protein Rap-1A;Ras-related protein Rap-1b;Ras-related protein Rap-1b-like protein		2	2	2	13.6	13.6	13.6	11.916	0	7.3074	16593000	4	0.118434	F5H823;B7ZB78;F5GZG1;P61224-2;B7ZAY2;P61224-4;P61224-3;Q5U0C3;A8KAH9;A0A024RB87;P62834;P61224;A6NIZ1	P61224-1;P61224-2;P61224-3;P61224-4	1C1Y;1GUA;3BRW;3CF6;3KUC;4DXA;4HDO;4HDQ;4KVG;4M8N;4MGI;4MGK;4MGY;4MGZ;4MH0
METTL15;METTL15P1	P0C7V9;A6NJ78-2;A0A0U1RR76;A6NJ78-4;A6NJ78	-5.33252	-5.93289	-5.3297	-4.51023	-4.45616	-5.01335	-4.75174	-3.11684	cellular macromolecule metabolic process;cellular metabolic process;cellular nitrogen compound metabolic process;cellular process;macromolecule metabolic process;macromolecule methylation;macromolecule modification;metabolic process;methylation;ncRNA metabolic process;ncRNA processing;nitrogen compound metabolic process;nucleic acid metabolic process;nucleobase-containing compound metabolic proce…	catalytic activity;methyltransferase activity;N-methyltransferase activity;RNA methyltransferase activity;rRNA (cytosine) methyltransferase activity;rRNA (cytosine-N4-)-methyltransferase activity;rRNA methyltransferase activity;S-adenosylmethionine-dependent methyltransferase activity;transferase activity;transferase activity, transferring one-carbon groups		cellular metabolic process;cellular nitrogen compound metabolic process;cellular process;macromolecule metabolic process;macromolecule modification;metabolic process;nitrogen compound metabolic process;nucleobase-containing compound metabolic process;one-carbon metabolic process;primary metabolic process;RNA metabolic process;RNA modification;RNA processing;rRNA processing;small molecule metaboli…			Methyltransf_5	CCCAGAG,MIR-326;chr11p14;chr3q25;GSE14308_NAIVE_CD4_TCELL_VS_NATURAL_TREG_DN;GSE14308_TH2_VS_NAIVE_CD4_TCELL_UP;GSE15324_ELF4_KO_VS_WT_ACTIVATED_CD8_TCELL_UP;GSE17974_0H_VS_48H_IN_VITRO_ACT_CD4_TCELL_DN;GSE26928_NAIVE_VS_CENT_MEMORY_CD4_TCELL_UP;GSE26928_NAIVE_VS_EFF_MEMORY_CD4_TCELL_UP;GSE27786_CD4_TCELL_VS_NEUTROPHIL_UP;GSE27786_CD8_TCELL_VS_NEUTROPHIL_UP;GSE27786_LIN_NEG_VS_CD4_TCELL_UP;GSE277…	Alternativesplicing;Completeproteome;Methyltransferase;Polymorphism;Referenceproteome;S-adenosyl-L-methionine;Transferase		IPR002903;IPR023397;IPR029063		Probable methyltransferase-like protein 15;Putative methyltransferase-like protein 15P1		1	1	1	6.4	6.4	6.4	26.715	0.00065789	1.8338	4364200	3	1.08429	P0C7V9;A6NJ78-2;A0A0U1RR76;A6NJ78-4;A6NJ78	A6NJ78-1;A6NJ78-2;A6NJ78-3;A6NJ78-4
TTC36	A6NLP5;A6NLP5-2	0.487543	-0.0532665	1.05709	-0.100252	0.829817	-5.62993	-4.63422	-3.46744							TPR_2	CHEN_METABOLIC_SYNDROM_NETWORK;chr11q23;GSE17721_LPS_VS_GARDIQUIMOD_8H_BMDM_UP;GSE17721_LPS_VS_PAM3CSK4_8H_BMDM_UP;GSE17721_POLYIC_VS_CPG_2H_BMDM_DN;GSE17721_POLYIC_VS_GARDIQUIMOD_24H_BMDM_UP;GSE17721_POLYIC_VS_PAM3CSK4_8H_BMDM_UP;GSE26669_CTRL_VS_COSTIM_BLOCK_MLR_CD4_TCELL_DN;GSE32423_IL7_VS_IL7_IL4_NAIVE_CD8_TCELL_UP;GSE34205_HEALTHY_VS_RSV_INF_INFANT_PBMC_DN;GSE7852_TREG_VS_TCONV_LN_DN;LEE_LIV…	Alternativesplicing;Completeproteome;Polymorphism;Referenceproteome;Repeat;TPRrepeat		IPR011990;IPR013026;IPR013105;IPR019734		Tetratricopeptide repeat protein 36	+	10	10	10	51.9	51.9	51.9	20.896	0	95.162	519060000	45	3.64327	A6NLP5;A6NLP5-2	A6NLP5-1
DKFZp434K1323;DKFZp686C24272;FLJ00075;WASH;WASH1;WASH2P;WASH3P;WASH4P;WASH6P	Q9NSV7;A8K0Z3;Q6VEQ5;C4AMC7;Q7Z3N4;Q9H7J9;A9QQ20;Q9NQA3;A9QQ22;A9QQ23;A9QQ21;A9QQ19;B4DHT3;A9QQ18;A9QQ17;A9QQ14;A9QQ15;A9QQ13;A9QQ12;A9QQ16;A8MWX3	1.46165	-5.38073	-3.02976	-5.35243	-4.7731	-3.52179	-3.73735	-5.17337	actin cytoskeleton organization;actin filament organization;actin filament-based process;actin nucleation;Arp2/3 complex-mediated actin nucleation;biological regulation;cellular component disassembly;cellular component disassembly at cellular level;cellular component organization;cellular component organization at cellular level;cellular component organization or biogenesis;cellular component org…	alpha-tubulin binding;binding;cytoskeletal protein binding;enzyme binding;protein binding;tubulin binding;ubiquitin protein ligase binding	autophagic vacuole;cell part;cell projection;centriole;cytoplasmic part;cytoplasmic vesicle;cytoskeletal part;early endosome;early endosome membrane;endosomal part;endosome;endosome membrane;filopodium;intracellular membrane-bounded organelle;intracellular non-membrane-bounded organelle;intracellular organelle;intracellular organelle part;intracellular part;invadopodium;lamellipodium;late endosom…	biological regulation;cellular component disassembly;cellular component organization;cellular process;cytoskeleton organization;endosome organization;endosome transport;establishment of localization;exocytosis;extracellular matrix organization;extracellular structure organization;organelle organization;protein targeting;protein transport;regulation of organelle organization;secretion;transport;va…	cell part;cell projection;endosome;filopodium;intracellular membrane-bounded organelle;intracellular non-membrane-bounded organelle;intracellular organelle;macromolecular complex;membrane;organelle;protein complex;vacuole;vesicle		WASH_WAHD	BRUINS_UVC_RESPONSE_LATE;CAMP_UP.V1_UP;chr15q26;chr9p24;chrxq28;E2F3_UP.V1_DN;GARY_CD5_TARGETS_UP;GINESTIER_BREAST_CANCER_ZNF217_AMPLIFIED_DN;GSE11924_TFH_VS_TH2_CD4_TCELL_UP;GSE14000_UNSTIM_VS_4H_LPS_DC_UP;GSE15750_WT_VS_TRAF6KO_DAY6_EFF_CD8_TCELL_UP;GSE17721_CPG_VS_GARDIQUIMOD_8H_BMDM_UP;GSE17721_LPS_VS_GARDIQUIMOD_8H_BMDM_UP;GSE17721_LPS_VS_PAM3CSK4_8H_BMDM_UP;GSE20715_WT_VS_TLR4_KO_LUNG_DN;GS…	Actin-binding;Cellprojection;Completeproteome;Cytoplasm;Cytoplasmicvesicle;Cytoskeleton;Endosome;Isopeptidebond;Membrane;Proteintransport;Referenceproteome;Transport;Ublconjugation		IPR003124;IPR021854;IPR028290		Putative WAS protein family homolog 3;Putative WAS protein family homolog 4;WAS protein family homolog 1;WAS protein family homolog 2;WAS protein family homolog 6		2	2	2	10.3	10.3	10.3	39.538	0	72.768	325400000	7	0.100061	Q9NSV7;A8K0Z3;Q6VEQ5;C4AMC7;Q7Z3N4;Q9H7J9;A9QQ20;Q9NQA3;A9QQ22;A9QQ23;A9QQ21;A9QQ19;B4DHT3;A9QQ18;A9QQ17;A9QQ14;A9QQ15;A9QQ13;A9QQ12;A9QQ16;A8MWX3
GNAI1;GNAI2;GNAI3;GNAL;GNAO1;GNAS;GNAT1;GNAT2;GNAT3;WUGSC:H_LUCA16.1	A0A1W2PRE1;P63096;P09471;P09471-2;A8MTJ3;P04899;P04899-4;P63092-3;Q5FWY2;B3KP89;A0A0S2Z3S5;A8K1Y9;P38405;P63092;A0A0S2Z3H8;P63092-4;P38405-2;Q5JWF2-2;P63092-2;P08754;Q5JWE9;P19087;A2A2R6;A0A087WTB6;Q5JWD1;H0Y7E8;A0A1W2PRJ7;A0A087WZE5;A0A1W2PS82;A0A1W2PQK2;A0A3B3IUA8;Q93020;H0Y7F4;P11488;A0A024R2Z1;Q8N2B4;A0A142CHG9;Q5T697;Q5JWF2	-6.7952	-4.42628	-4.09505	-4.6498	-4.12954	-4.54174	-3.65578	-4.80051	activation of adenylate cyclase activity;activation of adenylate cyclase activity by adrenergic receptor signaling pathway;activation of adenylate cyclase activity by dopamine receptor signaling pathway;activation of adenylate cyclase activity by G-protein signaling pathway;activation of MAPKK activity;activation of protein kinase activity;adenosine receptor signaling pathway;adrenergic receptor …	acyl binding;adenylate cyclase activity;adrenergic receptor binding;beta-2 adrenergic receptor binding;binding;catalytic activity;cation binding;corticotropin-releasing hormone receptor 1 binding;corticotropin-releasing hormone receptor binding;cyclase activity;D1 dopamine receptor binding;dopamine receptor binding;enzyme binding;GDP binding;glutamate receptor binding;G-protein beta/gamma-subunit…	acrosomal vesicle;apical plasma membrane;axoneme;cell body;cell part;cell projection;cell projection part;centrosome;cilium;cilium part;cytoplasm;cytoplasmic membrane-bounded vesicle;cytoplasmic part;cytoplasmic vesicle;cytoskeletal part;cytosol;dendrite;extracellular membrane-bounded organelle;extracellular organelle;extracellular region part;extracellular vesicular exosome;extrinsic to internal…	aging;anatomical structure development;anatomical structure formation involved in morphogenesis;anatomical structure morphogenesis;behavior;biological adhesion;biological regulation;biosynthetic process;cell activation;cell adhesion;cell communication;cell cycle;cell development;cell division;cell proliferation;cell-cell signaling;cellular component organization;cellular homeostasis;cellular ion …	cell body;cell part;cell projection;centrosome;cilium;cytoplasm;cytoplasmic membrane-bounded vesicle;cytosol;extracellular organelle;Golgi apparatus;intracellular membrane-bounded organelle;intracellular non-membrane-bounded organelle;intracellular organelle;macromolecular complex;membrane;microtubule organizing center;midbody;neuron projection;neuronal cell body;nucleoplasm;nucleus;organelle;pho…	Amoebiasis;Axon guidance;Bile secretion;Calcium signaling pathway;Chagas disease (American trypanosomiasis);Chemokine signaling pathway;Dilated cardiomyopathy;Endocrine and other factor-regulated calcium reabsorption;Gap junction;Gastric acid secretion;GnRH signaling pathway;Leukocyte transendothelial migration;Long-term depression;Melanogenesis;Olfactory transduction;Pancreatic secretion;Phototr…	G-alpha	AACTTT_UNKNOWN;AAGCACA,MIR-218;AAGTCCA,MIR-422B,MIR-422A;AAGWWRNYGGC_UNKNOWN;ACCATTT,MIR-522;ACEVEDO_FGFR1_TARGETS_IN_PROSTATE_CANCER_MODEL_DN;ACEVEDO_LIVER_CANCER_UP;ACTWSNACTNY_UNKNOWN;ADENYLATE_CYCLASE_ACTIVATION;AKL_HTLV1_INFECTION_UP;AKT_UP_MTOR_DN.V1_DN;ALCALA_APOPTOSIS;ALFANO_MYC_TARGETS;ALK_DN.V1_UP;ASGHARZADEH_NEUROBLASTOMA_POOR_SURVIVAL_DN;ATATGCA,MIR-448;ATGGYGGA_UNKNOWN;ATGTAGC,MIR-22…	3D-structure;ADP-ribosylation;Alternativesplicing;Cellcycle;Celldivision;Cellmembrane;Coiledcoil;Completeproteome;Congenitalstationarynightblindness;Cushingsyndrome;Cytoplasm;Cytoskeleton;Directproteinsequencing;Diseasemutation;Dystonia;Epilepsy;GTP-binding;Isopeptidebond;Lipoprotein;Magnesium;Membrane;Metal-binding;Myristate;Nucleotide-binding;Nucleus;Palmitate;Phosphoprotein;Polymorphism;Proteo…	Heterotrimeric G protein complex (GNG2, GNB1, GNAS);NuMA-LGN-G-alpha-i-1 complex	IPR000367;IPR001019;IPR001408;IPR011025;IPR027417	REACT_15312;REACT_15333;REACT_15426;REACT_15457;REACT_15488;REACT_163919;REACT_163932;REACT_1665;REACT_18274;REACT_18325;REACT_18339;REACT_18377;REACT_19231;REACT_19327;REACT_19333;REACT_1946;REACT_20653;REACT_23946;REACT_24019;REACT_24023;REACT_263982;REACT_268323	Guanine nucleotide-binding protein G(i) subunit alpha-1;Guanine nucleotide-binding protein G(i) subunit alpha-2;Guanine nucleotide-binding protein G(k) subunit alpha;Guanine nucleotide-binding protein G(o) subunit alpha;Guanine nucleotide-binding protein G(olf) subunit alpha;Guanine nucleotide-binding protein G(s) subunit alpha isoforms short;Guanine nucleotide-binding protein G(s) subunit alpha …		2	2	2	29.6	29.6	29.6	5.7186	0	4.5573	6575400	6	0.756376	A0A1W2PRE1;P63096;P09471;P09471-2;A8MTJ3;P04899;P04899-4;P63092-3;Q5FWY2;B3KP89;A0A0S2Z3S5;A8K1Y9;P38405;P63092;A0A0S2Z3H8;P63092-4;P38405-2;Q5JWF2-2;P63092-2;P08754;Q5JWE9;P19087;A2A2R6;A0A087WTB6;Q5JWD1;H0Y7E8;A0A1W2PRJ7;A0A087WZE5;A0A1W2PS82;A0A1W2PQK2;A0A3B3IUA8;Q93020;H0Y7F4;P11488;A0A024R2Z1;Q8N2B4;A0A142CHG9;Q5T697;Q5JWF2	P04899-1;P04899-3;P04899-5;P04899-6;P09471-1;P09471-2;P38405-1;P38405-2;P38405-3;P63092-1;P63092-2;P63092-3;P63092-4;P63096-1;P63096-2;Q5JWF2-1;Q5JWF2-2	1KJY;1Y3A;2G83;2GTP;2IHB;2IK8;2ODE;2OM2;2PZ3;2V4Z;2XNS;3ONW;3QE0;3QI2;3RBQ;3UMR;3UMS;4G5O;4G5Q;4G5R;4G5S
HMG1;HMGB1;HMGB1P1;HMGB2;WUGSC:H_NH0244E06.1	Q9NYD7;D6R9A6;Q5T7C4;B7Z965;Q59GW1;Q75MM1;Q5U071;P26583;B2RPK0;A0A024RDR0;P09429	-7.09386	-6.34143	-5.58595	-5.82449	-5.21378	-5.18088	-4.82821	-4.20466	anatomical structure development;apoptosis;base-excision repair, DNA ligation;biological regulation;catabolic process;cell activation;cell chemotaxis;cell death;cell migration;cell motility;cell projection organization;cellular catabolic process;cellular component assembly;cellular component assembly at cellular level;cellular component disassembly;cellular component disassembly at cellular level…	binding;chemoattractant activity;chromatin binding;cytokine activity;damaged DNA binding;DNA bending activity;DNA binding;double-stranded DNA binding;nucleic acid binding;nucleic acid binding transcription factor activity;protein binding;RAGE receptor binding;receptor binding;regulatory region DNA binding;regulatory region nucleic acid binding;repressing transcription factor binding;sequence-spec…	cell part;cell surface;chromosome;condensed chromosome;cytoplasm;cytoplasmic part;extracellular region;extracellular region part;extracellular space;intracellular membrane-bounded organelle;intracellular non-membrane-bounded organelle;intracellular organelle;intracellular organelle part;intracellular part;macromolecular complex;membrane-bounded organelle;non-membrane-bounded organelle;nuclear par…	anatomical structure development;biological regulation;catabolic process;cell activation;cell death;cell motility;cellular component assembly;cellular component disassembly;cellular component movement;cellular component organization;cellular macromolecular complex assembly;cellular metabolic process;cellular nitrogen compound metabolic process;cellular process;chromatin modification;chromatin org…	cell part;cell surface;chromosome;cytoplasm;extracellular region;extracellular space;intracellular membrane-bounded organelle;intracellular non-membrane-bounded organelle;intracellular organelle;macromolecular complex;nucleoplasm;nucleus;organelle;protein complex	Base excision repair	HMG_box;HMG_box_2	AACTTT_UNKNOWN;AATGTGA,MIR-23A,MIR-23B;ACACTAC,MIR-142-3P;ACEVEDO_LIVER_CANCER_UP;ACEVEDO_LIVER_TUMOR_VS_NORMAL_ADJACENT_TISSUE_UP;AFFAR_YY1_TARGETS_DN;AGCGCAG,MIR-191;AMBROSINI_FLAVOPIRIDOL_TREATMENT_TP53;ANTI_APOPTOSIS;APOPTOSIS_GO;BASAKI_YBX1_TARGETS_UP;BASE_EXCISION_REPAIR;BCAT_BILD_ET_AL_UP;BENPORATH_CYCLING_GENES;BENPORATH_ES_CORE_NINE_CORRELATED;BENPORATH_OCT4_TARGETS;BERENJENO_TRANSFORMED…	3D-structure;Acetylation;Chromosome;Completeproteome;Directproteinsequencing;DNA-binding;Isopeptidebond;Nucleus;Phosphoprotein;Polymorphism;Proteomicsidentification;Referenceproteome;Repeat;Ublconjugation	Casein kinase II-HMG1 complex;HMGB1-HMGB2-HSC70-ERP60-GAPDH complex	IPR009071;IPR017967	REACT_118563;REACT_13462;REACT_163773;REACT_21281;REACT_24969;REACT_25195	High mobility group protein B1;High mobility group protein B2;Putative high mobility group protein B1-like 1		1	1	1	28	28	28	5.8647	0.0058651	0.98202	1253600	1	0.983802	Q9NYD7;D6R9A6;Q5T7C4;B7Z965;Q59GW1;Q75MM1;Q5U071;P26583;B2RPK0;A0A024RDR0;P09429		2LY4;2RTU;2YRQ
AKR1B10;AKR1B15;LOC402299	C9JRZ8;O60218;A4D1P0	-6.03163	-5.80141	-5.49822	-4.1074	-4.67553	-3.81851	-3.70038	-0.189764	alcohol catabolic process;alcohol metabolic process;biological regulation;catabolic process;cellular aldehyde metabolic process;cellular catabolic process;cellular lipid catabolic process;cellular lipid metabolic process;cellular metabolic process;cellular process;cellular response to stimulus;detection of abiotic stimulus;detection of external stimulus;detection of light stimulus;detection of st…	aldo-keto reductase (NADP) activity;catalytic activity;estradiol 17-beta-dehydrogenase activity;geranylgeranyl reductase activity;indanol dehydrogenase activity;oxidoreductase activity;oxidoreductase activity, acting on CH-OH group of donors;oxidoreductase activity, acting on the aldehyde or oxo group of donors;oxidoreductase activity, acting on the aldehyde or oxo group of donors, NAD or NADP as…	cell part;cytoplasmic part;cytosol;extracellular membrane-bounded organelle;extracellular organelle;extracellular region part;extracellular vesicular exosome;intracellular membrane-bounded organelle;intracellular organelle;intracellular part;lysosome;lytic vacuole;membrane-bounded organelle;membrane-bounded vesicle;mitochondrion;organelle;vacuole;vesicle	alcohol metabolic process;biological regulation;catabolic process;cellular aldehyde metabolic process;cellular lipid metabolic process;cellular metabolic process;cellular process;detection of stimulus;digestion;lipid metabolic process;metabolic process;multicellular organismal process;primary metabolic process;response to abiotic stimulus;response to external stimulus;response to stimulus;signal …	cell part;cytosol;extracellular organelle;intracellular membrane-bounded organelle;intracellular organelle;lysosome;mitochondrion;organelle;vacuole;vesicle	Bisphenol degradation;Butanoate metabolism;Chloroalkane and chloroalkene degradation;Fructose and mannose metabolism;Linoleic acid metabolism	Aldo_ket_red	ACEVEDO_FGFR1_TARGETS_IN_PROSTATE_CANCER_MODEL_UP;ALDO_KETO_REDUCTASE_ACTIVITY;BONOME_OVARIAN_CANCER_SURVIVAL_OPTIMAL_DEBULKING;BRUECKNER_TARGETS_OF_MIRLET7A3_DN;BRUINS_UVC_RESPONSE_LATE;BYSTRYKH_HEMATOPOIESIS_STEM_CELL_QTL_TRANS;CAHOY_ASTROGLIAL;CELLULAR_LIPID_METABOLIC_PROCESS;CHARAFE_BREAST_CANCER_BASAL_VS_MESENCHYMAL_UP;CHARAFE_BREAST_CANCER_LUMINAL_VS_BASAL_DN;CHEN_METABOLIC_SYNDROM_NETWORK;…	3D-structure;Acetylation;Alternativesplicing;Completeproteome;Cytoplasm;Lysosome;Mitochondrion;NADP;Oxidoreductase;Polymorphism;Referenceproteome;Secreted		IPR001395;IPR018170;IPR020471;IPR023210	REACT_24968	Aldo-keto reductase family 1 member B10;Aldo-keto reductase family 1 member B15		2	2	2	3.5	3.5	3.5	36.537	0	7.6194	26545000	2	0.938984	C9JRZ8;O60218;A4D1P0	C9JRZ8-2	1ZUA;4GA8;4GAB;4GQ0;4GQG;4I5X;4ICC;4JIH;4JII;4WEV
hCG_2016482;NACA	F8VZJ2;B4DDI8;H0YHX9;A0A024RB41;Q13765;E9PAV3-2;E9PAV3;F8W0W4;F8W1N5;F8VNW4	0.274035	-3.98464	-6.24425	2.47043	1.71971	-3.29253	3.71833	-5.33923	anatomical structure development;anatomical structure morphogenesis;biological regulation;biosynthetic process;cardiac chamber development;cardiac ventricle development;cellular biosynthetic process;cellular macromolecule biosynthetic process;cellular macromolecule metabolic process;cellular metabolic process;cellular nitrogen compound metabolic process;cellular process;cellular protein metabolic…	binding;DNA binding;nucleic acid binding;protein binding;protein binding transcription factor activity;TBP-class protein binding;transcription coactivator activity;transcription cofactor activity;transcription factor binding;transcription factor binding transcription factor activity	cell part;cytoplasm;cytoplasmic part;extracellular membrane-bounded organelle;extracellular organelle;extracellular region part;extracellular vesicular exosome;intracellular membrane-bounded organelle;intracellular organelle;intracellular part;macromolecular complex;membrane-bounded organelle;membrane-bounded vesicle;nascent polypeptide-associated complex;nucleus;organelle;protein complex;vesicle	anatomical structure development;anatomical structure morphogenesis;biological regulation;biosynthetic process;cellular metabolic process;cellular nitrogen compound metabolic process;cellular process;developmental process;establishment of localization;growth;macromolecule metabolic process;metabolic process;nitrogen compound metabolic process;nucleobase-containing compound metabolic process;prima…	cell part;cytoplasm;extracellular organelle;intracellular membrane-bounded organelle;intracellular organelle;macromolecular complex;nucleus;organelle;protein complex;vesicle		NAC	BENPORATH_MYC_MAX_TARGETS;BIOSYNTHETIC_PROCESS;BOUDOUKHA_BOUND_BY_IGF2BP2;CAGCTG_V$AP4_Q5;CAGGTG_V$E12_Q6;CASORELLI_ACUTE_PROMYELOCYTIC_LEUKEMIA_UP;CELLULAR_BIOSYNTHETIC_PROCESS;CELLULAR_MACROMOLECULE_METABOLIC_PROCESS;CELLULAR_PROTEIN_METABOLIC_PROCESS;CHARAFE_BREAST_CANCER_LUMINAL_VS_BASAL_UP;chr12q23;CYTOPLASM;CYTOPLASMIC_PART;DANG_BOUND_BY_MYC;FEVR_CTNNB1_TARGETS_DN;FLECHNER_BIOPSY_KIDNEY_TRA…	3D-structure;Acetylation;Activator;Allergen;Alternativesplicing;Chaperone;Completeproteome;Cytoplasm;Directproteinsequencing;DNA-binding;Host-virusinteraction;Nucleus;Phosphoprotein;Polymorphism;Proteintransport;Proteomicsidentification;Referenceproteome;Repeat;Transcription;Transcriptionregulation;Transport		IPR002715;IPR016641		Nascent polypeptide-associated complex subunit alpha;Nascent polypeptide-associated complex subunit alpha, muscle-specific form		4	4	4	36	36	36	15.016	0	16.283	1146500000	11	0.123096	F8VZJ2;B4DDI8;H0YHX9;A0A024RB41;Q13765;E9PAV3-2;E9PAV3;F8W0W4	E9PAV3-1;E9PAV3-2;Q13765-1	3LKX;3MCB;3MCE
INS-IGF2	A0A2R8Y747;F8WCM5	-6.33135	-3.30528	-4.59772	-3.99136	-6.11096	-4.42874	-4.29001	-4.70888			extracellular region		extracellular region		Insulin	chr11p15;DOUGLAS_BMI1_TARGETS_UP	Alternativesplicing;Completeproteome;Referenceproteome		IPR004825;IPR016179		Insulin, isoform 2		1	1	1	13.4	13.4	13.4	15.778	0	3.4489	3944600	4	0.106234	A0A2R8Y747;F8WCM5	F8WCM5-1
TK2	B4DIW4;O00142-3;O00142-4;O00142;H3BP77	-6.68336	-4.4533	-4.36182	-4.94058	-5.98827	-4.46762	-4.25372	0.692251	biosynthetic process;cellular aromatic compound metabolic process;cellular biosynthetic process;cellular macromolecule biosynthetic process;cellular macromolecule metabolic process;cellular metabolic compound salvage;cellular metabolic process;cellular nitrogen compound biosynthetic process;cellular nitrogen compound metabolic process;cellular process;deoxycytidine metabolic process;deoxyribonucl…	adenyl nucleotide binding;adenyl ribonucleotide binding;ATP binding;binding;catalytic activity;deoxycytidine kinase activity;deoxynucleoside kinase activity;kinase activity;nucleobase-containing compound kinase activity;nucleoside kinase activity;nucleotide binding;purine nucleotide binding;purine ribonucleoside triphosphate binding;purine ribonucleotide binding;ribonucleotide binding;thymidine k…	cell part;cytoplasmic part;intracellular organelle lumen;intracellular organelle part;intracellular part;membrane;membrane-enclosed lumen;mitochondrial inner membrane;mitochondrial matrix;mitochondrial membrane;mitochondrial part;organelle inner membrane;organelle lumen;organelle membrane;organelle part	biosynthetic process;cellular aromatic compound metabolic process;cellular metabolic compound salvage;cellular metabolic process;cellular nitrogen compound metabolic process;cellular process;DNA metabolic process;DNA replication;heterocycle metabolic process;macromolecule metabolic process;metabolic process;nitrogen compound metabolic process;nucleobase-containing compound metabolic process;nucle…	cell part;membrane	Drug metabolism - other enzymes;Pyrimidine metabolism	dNK	BROWNE_HCMV_INFECTION_48HR_DN;BRUINS_UVC_RESPONSE_LATE;CAIRO_HEPATOBLASTOMA_CLASSES_DN;chr16q22;COWLING_MYCN_TARGETS;CYCLIN_D1_UP.V1_UP;DACOSTA_LOW_DOSE_UV_RESPONSE_VIA_ERCC3_XPCS_UP;DODD_NASOPHARYNGEAL_CARCINOMA_UP;GINESTIER_BREAST_CANCER_20Q13_AMPLIFICATION_UP;GINESTIER_BREAST_CANCER_ZNF217_AMPLIFIED_UP;GOLDRATH_EFF_VS_MEMORY_CD8_TCELL_DN;GRAESSMANN_APOPTOSIS_BY_DOXORUBICIN_UP;GROSS_HYPOXIA_VIA…	Alternativesplicing;ATP-binding;Completeproteome;Directproteinsequencing;Diseasemutation;DNAsynthesis;Kinase;Mitochondrion;Nucleotide-binding;Proteomicsidentification;Referenceproteome;Transferase;Transitpeptide		IPR002624;IPR027417	REACT_471;REACT_655;REACT_683	Thymidine kinase 2, mitochondrial		1	1	1	5	5	5	28.39	0	9.9152	40081000	1	0.71287	B4DIW4;O00142-3;O00142-4;O00142;H3BP77	O00142-1;O00142-2;O00142-3;O00142-4;O00142-5
HEL-S-112;PDLIM1	V9HW92;O00151	-2.14003	-2.68831	-2.39208	-2.81787	-4.69165	-5.634	-4.57826	-0.738438	biological regulation;regulation of biological process;regulation of biosynthetic process;regulation of cellular biosynthetic process;regulation of cellular macromolecule biosynthetic process;regulation of cellular metabolic process;regulation of cellular process;regulation of gene expression;regulation of macromolecule biosynthetic process;regulation of macromolecule metabolic process;regulation…	binding;cation binding;ion binding;metal ion binding;protein binding transcription factor activity;transcription coactivator activity;transcription cofactor activity;transcription factor binding transcription factor activity;transition metal ion binding;zinc ion binding	adherens junction;anchoring junction;cell junction;cell part;cell-substrate adherens junction;cell-substrate junction;cytoplasm;cytoskeleton;focal adhesion;intracellular non-membrane-bounded organelle;intracellular organelle;intracellular organelle part;intracellular part;macromolecular complex;non-membrane-bounded organelle;nuclear part;nucleoplasm part;organelle;organelle part;protein complex;t…	biological regulation;response to chemical stimulus;response to oxidative stress;response to stimulus;response to stress	cell part;cytoplasm;cytoskeleton;intracellular non-membrane-bounded organelle;intracellular organelle;macromolecular complex;organelle;protein complex;transcription factor complex		LIM;PDZ	BERENJENO_TRANSFORMED_BY_RHOA_UP;BOYLAN_MULTIPLE_MYELOMA_C_D_UP;BYSTRYKH_HEMATOPOIESIS_STEM_CELL_AND_BRAIN_QTL_TRANS;CHAUHAN_RESPONSE_TO_METHOXYESTRADIOL_DN;CHEMELLO_SOLEUS_VS_EDL_MYOFIBERS_UP;CHICAS_RB1_TARGETS_CONFLUENT;chr10q23;CHUNG_BLISTER_CYTOTOXICITY_DN;CREIGHTON_ENDOCRINE_THERAPY_RESISTANCE_4;CTTTGT_V$LEF1_Q2;DELACROIX_RAR_BOUND_ES;DELYS_THYROID_CANCER_UP;DUTERTRE_ESTRADIOL_RESPONSE_24HR_…	3D-structure;Acetylation;Completeproteome;Cytoplasm;Cytoskeleton;Directproteinsequencing;LIMdomain;Metal-binding;Phosphoprotein;Polymorphism;Referenceproteome;Zinc		IPR001478;IPR001781;IPR006643;IPR028537		PDZ and LIM domain protein 1		8	8	8	27.7	27.7	27.7	36.071	0	27.006	76540000	29	0.268393	V9HW92;O00151		1X62;2PKT
ACOT7	O00154-5;B7Z957;O00154-6;O00154-4;O00154-7;O00154;O00154-2;B4DUX0;K7EKP8;O00154-3	-4.32041	-5.12902	-6.03246	-4.32024	-5.06989	-5.42909	-3.65164	-6.0724	biosynthetic process;carboxylic acid biosynthetic process;carboxylic acid catabolic process;carboxylic acid metabolic process;catabolic process;cellular biosynthetic process;cellular catabolic process;cellular ketone metabolic process;cellular lipid catabolic process;cellular lipid metabolic process;cellular metabolic process;cellular nitrogen compound metabolic process;cellular process;coenzyme …	acyl-CoA thioesterase activity;binding;carboxylic acid binding;carboxylic ester hydrolase activity;catalytic activity;CoA hydrolase activity;coenzyme binding;cofactor binding;fatty acid binding;fatty-acyl-CoA binding;hydrolase activity;hydrolase activity, acting on ester bonds;identical protein binding;lipid binding;monocarboxylic acid binding;palmitoyl-CoA hydrolase activity;protein binding;prot…	cell body;cell part;cell projection;cytoplasm;cytoplasmic part;cytosol;extracellular membrane-bounded organelle;extracellular organelle;extracellular region part;extracellular vesicular exosome;intracellular membrane-bounded organelle;intracellular organelle;intracellular organelle part;intracellular part;membrane-bounded organelle;membrane-bounded vesicle;mitochondrion;neuron projection;nuclear …	biosynthetic process;catabolic process;cellular ketone metabolic process;cellular lipid metabolic process;cellular metabolic process;cellular nitrogen compound metabolic process;cellular process;cofactor metabolic process;heterocycle metabolic process;lipid metabolic process;metabolic process;nitrogen compound metabolic process;nucleobase-containing compound metabolic process;nucleobase-containin…	cell body;cell part;cell projection;cytoplasm;cytosol;extracellular organelle;intracellular membrane-bounded organelle;intracellular organelle;mitochondrion;neuron projection;nucleoplasm;organelle;vesicle	Biosynthesis of unsaturated fatty acids	4HBT	ACCAAAG,MIR-9;ATGAAGG,MIR-205;BERENJENO_TRANSFORMED_BY_RHOA_UP;BILD_HRAS_ONCOGENIC_SIGNATURE;BLALOCK_ALZHEIMERS_DISEASE_DN;BONOME_OVARIAN_CANCER_POOR_SURVIVAL_DN;BONOME_OVARIAN_CANCER_SURVIVAL_SUBOPTIMAL_DEBULKING;CAGTGTT,MIR-141,MIR-200A;CHIARADONNA_NEOPLASTIC_TRANSFORMATION_CDC25_DN;CHIARADONNA_NEOPLASTIC_TRANSFORMATION_KRAS_CDC25_UP;CHICAS_RB1_TARGETS_CONFLUENT;CHICAS_RB1_TARGETS_SENESCENT;chr…	3D-structure;Acetylation;Alternativesplicing;Completeproteome;Cytoplasm;Directproteinsequencing;Hydrolase;Mitochondrion;Proteomicsidentification;Referenceproteome;Repeat;Serineesterase		IPR006683;IPR029069		Cytosolic acyl coenzyme A thioester hydrolase		3	3	3	10.3	10.3	10.3	38.99	0	3.6324	19236000	7	0.235616	O00154-5;B7Z957;O00154-6;O00154-4;O00154-7;O00154	O00154-1;O00154-2;O00154-3;O00154-4;O00154-5;O00154-6;O00154-7	2QQ2
AIP	A5JGZ4;C8CHN4;D0EKE5;O00170;G9I2H4;D5LTB3;D0EKE4;D0EKE6;C0JXB9;C0JXB8;C8CK04;B7SBB1;A7YDK7;D2CVN5;E9PMH2;C8CK05;D0EKE7;E5L4L0;A7YDK2	-5.29271	-4.24817	-4.80319	-3.69663	-6.08685	-3.76776	-3.43536	-2.56209	biological regulation;cellular macromolecule metabolic process;cellular metabolic process;cellular process;cellular protein metabolic process;cellular response to stimulus;establishment of localization;establishment of localization in cell;establishment of protein localization;establishment of protein localization in mitochondrion;establishment of protein localization to organelle;intracellular p…	binding;catalytic activity;cis-trans isomerase activity;GAF domain binding;isomerase activity;molecular transducer activity;peptidyl-prolyl cis-trans isomerase activity;protein binding;protein binding transcription factor activity;protein domain specific binding;signal transducer activity;transcription coactivator activity;transcription cofactor activity;transcription factor binding;transcription…	cell part;cytoplasm;cytoplasmic part;cytosol;intracellular organelle part;intracellular part;membrane;nuclear part;nucleoplasm;organelle part	biological regulation;cellular metabolic process;cellular process;establishment of localization;macromolecule metabolic process;metabolic process;primary metabolic process;protein folding;protein maturation;protein metabolic process;protein targeting;protein transport;response to stimulus;signal transduction;transport;xenobiotic metabolic process	cell part;cytoplasm;cytosol;membrane;nucleoplasm		FKBP_C	BYSTRYKH_HEMATOPOIESIS_STEM_CELL_AND_BRAIN_QTL_TRANS;CELLULAR_MACROMOLECULE_METABOLIC_PROCESS;CELLULAR_PROTEIN_METABOLIC_PROCESS;CHIARETTI_ACUTE_LYMPHOBLASTIC_LEUKEMIA_ZAP70;chr11q13;CRGAARNNNNCGA_UNKNOWN;CYTOPLASM;CYTOPLASMIC_PART;CYTOSOL;DAIRKEE_TERT_TARGETS_UP;ESTABLISHMENT_OF_LOCALIZATION;ESTABLISHMENT_OF_PROTEIN_LOCALIZATION;GARY_CD5_TARGETS_UP;GCCATNTTG_V$YY1_Q6;GCM_AIP;GCM_FANCC;GCM_HDAC1;…	3D-structure;Completeproteome;Cushingsyndrome;Cytoplasm;Isomerase;Polymorphism;Proteomicsidentification;Receptor;Referenceproteome;Repeat;Rotamase;TPRrepeat		IPR001179;IPR011990;IPR013026;IPR019734		AH receptor-interacting protein;Peptidyl-prolyl cis-trans isomerase		2	2	2	7.6	7.6	7.6	40.763	0	2.7532	4200100	2	0.981154	A5JGZ4;C8CHN4;D0EKE5;O00170;G9I2H4;D5LTB3;D0EKE4;D0EKE6;C0JXB9;C0JXB8;C8CK04;B7SBB1;A7YDK7;D2CVN5;E9PMH2;C8CK05;D0EKE7;E5L4L0;A7YDK2		2LKN;4AIF;4APO
NDUFS8	Q53G17;O00217;E9PN51;F8W9K7;E9PKH6;B4DYI3;A0A024R5K3;E9PPW7;Q08E91	3.2871	3.34699	3.96533	2.66233	3.24539	3.77723	-4.5752	4.15025	cellular component assembly;cellular component assembly at cellular level;cellular component biogenesis;cellular component organization;cellular component organization at cellular level;cellular component organization or biogenesis;cellular component organization or biogenesis at cellular level;cellular macromolecular complex assembly;cellular macromolecular complex subunit organization;cellular …	4 iron, 4 sulfur cluster binding;binding;catalytic activity;cation binding;ion binding;iron-sulfur cluster binding;metal cluster binding;metal ion binding;NADH dehydrogenase (quinone) activity;NADH dehydrogenase (ubiquinone) activity;NADH dehydrogenase activity;oxidoreductase activity;oxidoreductase activity, acting on NADH or NADPH;oxidoreductase activity, acting on NADH or NADPH, quinone or sim…	cell part;cytoplasmic part;intracellular membrane-bounded organelle;intracellular organelle;intracellular organelle part;intracellular part;macromolecular complex;membrane;membrane part;membrane-bounded organelle;mitochondrial inner membrane;mitochondrial membrane;mitochondrial membrane part;mitochondrial part;mitochondrial respiratory chain complex I;mitochondrion;NADH dehydrogenase complex;orga…	cellular component assembly;cellular component organization;cellular macromolecular complex assembly;cellular metabolic process;cellular process;generation of precursor metabolites and energy;macromolecular complex assembly;metabolic process;protein complex assembly;protein complex biogenesis;response to chemical stimulus;response to oxidative stress;response to stimulus;response to stress;small …	cell part;intracellular membrane-bounded organelle;intracellular organelle;macromolecular complex;membrane;mitochondrion;NADH dehydrogenase complex;organelle;protein complex	Alzheimer's disease;Huntington's disease;Oxidative phosphorylation;Parkinson's disease	Fer4;Fer4_7	BOCHKIS_FOXA2_TARGETS;CELLULAR_COMPONENT_ASSEMBLY;CELLULAR_MACROMOLECULE_METABOLIC_PROCESS;CELLULAR_PROTEIN_COMPLEX_ASSEMBLY;CELLULAR_PROTEIN_METABOLIC_PROCESS;CHARAFE_BREAST_CANCER_LUMINAL_VS_BASAL_UP;CHOW_RASSF1_TARGETS_DN;chr11q13;CYTOPLASM;CYTOPLASMIC_PART;DELACROIX_RARG_BOUND_MEF;ELECTRON_CARRIER_ACTIVITY;ENK_UV_RESPONSE_KERATINOCYTE_UP;ENVELOPE;FLECHNER_BIOPSY_KIDNEY_TRANSPLANT_REJECTED_VS_…	4Fe-4S;Completeproteome;Diseasemutation;Electrontransport;Iron;Iron-sulfur;Leighsyndrome;Metal-binding;Mitochondrion;NAD;Oxidoreductase;Proteomicsidentification;Referenceproteome;Repeat;Respiratorychain;Transitpeptide;Transport;Ubiquinone	Respiratory chain complex I (holoenzyme), mitochondrial;Respiratory chain complex I (lambda subunit) mitochondrial	IPR001450;IPR009051;IPR010226;IPR017896;IPR017900	REACT_22393	NADH dehydrogenase [ubiquinone] iron-sulfur protein 8, mitochondrial		4	4	4	28.6	28.6	28.6	23.736	0	79.119	4419800000	26	0.24916	Q53G17;O00217;E9PN51;F8W9K7;E9PKH6;B4DYI3;A0A024R5K3;E9PPW7
PSMD11	O00231;O00231-2;J3QRY4;B4DTS5	-6.07291	-1.034	-0.747301	-3.97522	-5.6235	-4.09741	-4.40069	-3.71286	activation of immune response;activation of innate immune response;anaphase-promoting complex-dependent proteasomal ubiquitin-dependent protein catabolic process;antigen processing and presentation;antigen processing and presentation of exogenous antigen;antigen processing and presentation of exogenous peptide antigen;antigen processing and presentation of exogenous peptide antigen via MHC class …		cell part;cytoplasmic part;cytosol;extracellular membrane-bounded organelle;extracellular organelle;extracellular region part;extracellular vesicular exosome;intracellular membrane-bounded organelle;intracellular organelle;intracellular organelle part;intracellular part;macromolecular complex;membrane;membrane-bounded organelle;membrane-bounded vesicle;nuclear part;nucleoplasm;nucleus;organelle;o…	biological regulation;catabolic process;cell cycle;cell death;cell differentiation;cellular component assembly;cellular component organization;cellular macromolecular complex assembly;cellular metabolic process;cellular nitrogen compound metabolic process;cellular process;death;developmental process;immune system process;macromolecular complex assembly;macromolecule metabolic process;macromolecul…	cell part;cytosol;extracellular organelle;intracellular membrane-bounded organelle;intracellular organelle;macromolecular complex;membrane;nucleoplasm;nucleus;organelle;proteasome complex;protein complex;vesicle	Proteasome	PCI	AACTTT_UNKNOWN;ACTAYRNNNCCCR_UNKNOWN;ACTWSNACTNY_UNKNOWN;ASTON_MAJOR_DEPRESSIVE_DISORDER_DN;ATTCTTT,MIR-186;BENPORATH_CYCLING_GENES;BERENJENO_TRANSFORMED_BY_RHOA_UP;BIOCARTA_PROTEASOME_PATHWAY;BLALOCK_ALZHEIMERS_DISEASE_DN;BOYAULT_LIVER_CANCER_SUBCLASS_G3_UP;BROWNE_HCMV_INFECTION_48HR_UP;BYSTRYKH_HEMATOPOIESIS_STEM_CELL_QTL_TRANS;CATGTAA,MIR-496;chr17q12;CONCANNON_APOPTOSIS_BY_EPOXOMICIN_UP;CTTTG…	Acetylation;Alternativesplicing;Completeproteome;Cytoplasm;Directproteinsequencing;Nucleus;Phosphoprotein;Proteasome;Proteomicsidentification;Referenceproteome	PA700 complex;PA700-20S-PA28 complex	IPR000717;IPR011990;IPR011991;IPR013143	REACT_11063;REACT_111056;REACT_111178;REACT_1156;REACT_118656;REACT_1221;REACT_13464;REACT_13565;REACT_150471;REACT_1614;REACT_188323;REACT_188330;REACT_1949;REACT_20549;REACT_25325;REACT_263873;REACT_263883;REACT_264438;REACT_264478;REACT_264605;REACT_267700;REACT_268156;REACT_268366;REACT_268718;REACT_4;REACT_6761;REACT_6785;REACT_6821;REACT_6850;REACT_6871;REACT_75842;REACT_9003;REACT_9031;REA…	26S proteasome non-ATPase regulatory subunit 11		2	2	2	6.9	6.9	6.9	47.463	0	69.602	95645000	7	0.0514421	O00231;O00231-2;J3QRY4;B4DTS5	O00231-1
PSMD9	O00233-3;J3KN29;O00233	-4.94581	-4.32555	-5.36601	-5.88133	-3.56285	-4.61526	-4.59588	-2.75086	activation of immune response;activation of innate immune response;anaphase-promoting complex-dependent proteasomal ubiquitin-dependent protein catabolic process;antigen processing and presentation;antigen processing and presentation of exogenous antigen;antigen processing and presentation of exogenous peptide antigen;antigen processing and presentation of exogenous peptide antigen via MHC class …	bHLH transcription factor binding;binding;protein binding;protein binding transcription factor activity;transcription coactivator activity;transcription cofactor activity;transcription factor binding;transcription factor binding transcription factor activity	cell part;cytoplasm;cytoplasmic part;cytosol;intracellular membrane-bounded organelle;intracellular organelle;intracellular organelle part;intracellular part;macromolecular complex;membrane-bounded organelle;nuclear part;nucleoplasm;nucleus;organelle;organelle part;proteasome regulatory particle;protein complex	biological regulation;catabolic process;cell cycle;cell death;cellular component assembly;cellular component organization;cellular macromolecular complex assembly;cellular metabolic process;cellular nitrogen compound metabolic process;cellular process;death;immune system process;macromolecular complex assembly;macromolecule metabolic process;macromolecule modification;metabolic process;mitotic ce…	cell part;cytoplasm;cytosol;intracellular membrane-bounded organelle;intracellular organelle;macromolecular complex;nucleoplasm;nucleus;organelle;protein complex		PDZ;PDZ_2	BENPORATH_NANOG_TARGETS;BYSTRYKH_HEMATOPOIESIS_STEM_CELL_QTL_TRANS;chr12q24;ENK_UV_RESPONSE_KERATINOCYTE_UP;FLECHNER_PBL_KIDNEY_TRANSPLANT_OK_VS_DONOR_UP;GNF2_CDC27;GNF2_MAP2K3;GRABARCZYK_BCL11B_TARGETS_DN;GSE10239_NAIVE_VS_KLRG1INT_EFF_CD8_TCELL_DN;GSE14308_TH17_VS_INDUCED_TREG_DN;GSE14308_TH2_VS_TH17_UP;GSE1448_CTRL_VS_ANTI_VALPHA2_DP_THYMOCYTE_DN;GSE1460_DP_THYMOCYTE_VS_NAIVE_CD4_TCELL_ADULT_B…	Alternativesplicing;Chaperone;Completeproteome;Phosphoprotein;Polymorphism;Proteomicsidentification;Referenceproteome	PA700 complex;PA700-20S-PA28 complex	IPR001478	REACT_11063;REACT_111056;REACT_111178;REACT_1156;REACT_118656;REACT_1221;REACT_13464;REACT_13565;REACT_150471;REACT_1614;REACT_188323;REACT_188330;REACT_1949;REACT_20549;REACT_25325;REACT_263873;REACT_263883;REACT_264438;REACT_264478;REACT_264605;REACT_267700;REACT_268156;REACT_268366;REACT_268718;REACT_4;REACT_6761;REACT_6785;REACT_6821;REACT_6850;REACT_6871;REACT_75842;REACT_9003;REACT_9031;REA…	26S proteasome non-ATPase regulatory subunit 9		1	1	1	10.2	10.2	10.2	13.053	0	2.4795	13074000	6	0.271602	O00233-3;J3KN29;O00233	O00233-1;O00233-2;O00233-3
ATOX1	O00244;A0A2Z4T009;E5RGN3;Q6IBA3;E5RIM7	-6.14013	-4.11381	-1.40584	-1.93772	-4.4722	-4.0599	-4.52678	-5.04216	biological regulation;cation homeostasis;cation transport;cellular cation homeostasis;cellular chemical homeostasis;cellular copper ion homeostasis;cellular homeostasis;cellular ion homeostasis;cellular process;chemical homeostasis;copper ion homeostasis;copper ion transport;establishment of localization;establishment of localization in cell;homeostatic process;intracellular copper ion transport;…	binding;cation binding;cation transmembrane transporter activity;copper chaperone activity;copper ion binding;copper ion transmembrane transporter activity;copper-dependent protein binding;inorganic cation transmembrane transporter activity;ion binding;ion transmembrane transporter activity;metal ion binding;metal ion transmembrane transporter activity;metallochaperone activity;protein binding;su…	cell part;cytoplasmic part;cytosol;intracellular part	biological regulation;cellular homeostasis;cellular ion homeostasis;cellular process;establishment of localization;homeostatic process;ion transport;response to chemical stimulus;response to oxidative stress;response to stimulus;response to stress;transport	cell part;cytosol	Mineral absorption	HMA	BILBAN_B_CLL_LPL_UP;BRUECKNER_TARGETS_OF_MIRLET7A3_DN;BRUINS_UVC_RESPONSE_LATE;CAGGTG_V$E12_Q6;CATION_BINDING;CATION_HOMEOSTASIS;CATION_TRANSPORT;CELLULAR_CATION_HOMEOSTASIS;CELLULAR_HOMEOSTASIS;CHEMICAL_HOMEOSTASIS;CHICAS_RB1_TARGETS_LOW_SERUM;chr5q32;CHUNG_BLISTER_CYTOTOXICITY_UP;COPPER_ION_BINDING;CYTOPLASM;CYTOPLASMIC_PART;CYTOSOL;ESTABLISHMENT_OF_LOCALIZATION;GRAESSMANN_APOPTOSIS_BY_DOXORUBI…	3D-structure;Acetylation;Chaperone;Completeproteome;Copper;Coppertransport;Iontransport;Metal-binding;Proteomicsidentification;Referenceproteome;Transport		IPR006121;IPR017969	REACT_264249	Copper transport protein ATOX1		2	2	2	41.2	41.2	41.2	7.4016	0	13.781	63286000	9	0.449405	O00244;A0A2Z4T009;E5RGN3;Q6IBA3;E5RIM7		1FE0;1FE4;1FEE;1TL4;1TL5;2K1R;2LQ9;3CJK;3IWL;3IWX;4YDX;4YEA
PGRMC1	O00264;Q6IB11;O00264-2	-0.937706	-1.2577	0.883589	-1.76616	-0.196844	-1.29847	-1.21563	-0.340851	axon guidance;chemotaxis;locomotion;response to chemical stimulus;response to external stimulus;response to stimulus;taxis	binding;cation binding;heme binding;ion binding;iron ion binding;lipid binding;metal ion binding;steroid binding;tetrapyrrole binding;transition metal ion binding	cell part;cytoplasmic part;endoplasmic reticulum;endoplasmic reticulum membrane;endoplasmic reticulum part;extracellular membrane-bounded organelle;extracellular organelle;extracellular region part;extracellular vesicular exosome;integral to membrane;intracellular membrane-bounded organelle;intracellular non-membrane-bounded organelle;intracellular organelle;intracellular organelle part;intracell…	locomotion;response to chemical stimulus;response to external stimulus;response to stimulus	cell part;endoplasmic reticulum;extracellular organelle;intracellular membrane-bounded organelle;intracellular non-membrane-bounded organelle;intracellular organelle;membrane;nucleolus;organelle;vesicle		Cyt-b5	AACTTT_UNKNOWN;BLALOCK_ALZHEIMERS_DISEASE_DN;BORCZUK_MALIGNANT_MESOTHELIOMA_UP;BROWN_MYELOID_CELL_DEVELOPMENT_DN;BRUINS_UVC_RESPONSE_VIA_TP53_GROUP_A;BUYTAERT_PHOTODYNAMIC_THERAPY_STRESS_DN;CAGGTA_V$AREB6_01;CELL_SURFACE;CHIARADONNA_NEOPLASTIC_TRANSFORMATION_CDC25_UP;chrxq22;CREIGHTON_ENDOCRINE_THERAPY_RESISTANCE_3;CROMER_METASTASIS_UP;DAIRKEE_TERT_TARGETS_UP;DAVICIONI_MOLECULAR_ARMS_VS_ERMS_DN;D…	Alternativesplicing;Completeproteome;Directproteinsequencing;Endoplasmicreticulum;Lipid-binding;Membrane;Microsome;Phosphoprotein;Receptor;Referenceproteome;Steroid-binding;Transmembrane;Transmembranehelix	PGRMC1-SCAP complex	IPR001199		Membrane-associated progesterone receptor component 1		3	3	3	15.4	15.4	15.4	21.671	0	40.52	358060000	31	0.122709	O00264;Q6IB11;O00264-2	O00264-1;O00264-2
TAF4	V9GY14;A0A0G2JRY5;O00268	-6.17032	-5.13484	-4.27207	-6.04946	-6.41018	-5.10513	-5.18779	-4.074	biological regulation;biosynthetic process;cellular biosynthetic process;cellular macromolecule biosynthetic process;cellular macromolecule metabolic process;cellular metabolic process;cellular nitrogen compound metabolic process;cellular process;gene expression;macromolecule biosynthetic process;macromolecule metabolic process;metabolic process;nitrogen compound metabolic process;nucleic acid me…	binding;DNA binding;nucleic acid binding;nucleic acid binding transcription factor activity;protein binding transcription factor activity;sequence-specific DNA binding transcription factor activity;transcription coactivator activity;transcription cofactor activity;transcription factor binding transcription factor activity	cell part;cytoplasm;histone acetyltransferase complex;histone methyltransferase complex;intracellular organelle part;intracellular part;macromolecular complex;methyltransferase complex;MLL1 complex;nuclear part;nucleoplasm;nucleoplasm part;organelle part;protein complex;SAGA-type complex;transcription factor complex;transcription factor TFIID complex;transcription factor TFTC complex	biological regulation;biosynthetic process;cellular metabolic process;cellular nitrogen compound metabolic process;cellular process;macromolecule metabolic process;metabolic process;nitrogen compound metabolic process;nucleobase-containing compound metabolic process;primary metabolic process;rhythmic process;RNA metabolic process;transcription elongation, DNA-dependent;transcription from RNA poly…	cell part;cytoplasm;histone methyltransferase complex;macromolecular complex;nucleoplasm;protein complex;transcription factor complex	Basal transcription factors;Huntington's disease	TAF4;TAFH	AAGCCAT,MIR-135A,MIR-135B;AGUIRRE_PANCREATIC_CANCER_COPY_NUMBER_UP;BILD_E2F3_ONCOGENIC_SIGNATURE;BROWNE_HCMV_INFECTION_10HR_UP;CACTGTG,MIR-128A,MIR-128B;CAGTATT,MIR-200B,MIR-200C,MIR-429;CATGTAA,MIR-496;chr20q13;CTGTTAC,MIR-194;CTTTGTA,MIR-524;DACOSTA_UV_RESPONSE_VIA_ERCC3_COMMON_DN;DACOSTA_UV_RESPONSE_VIA_ERCC3_DN;DNA_DIRECTED_RNA_POLYMERASEII_HOLOENZYME;GACTGTT,MIR-212,MIR-132;GAGACTG,MIR-452;G…	3D-structure;Completeproteome;Directproteinsequencing;Host-virusinteraction;Nucleus;Polymorphism;Proteomicsidentification;Referenceproteome;Transcription;Transcriptionregulation	DA complex;DAB complex;MLL1-WDR5 complex;TAF4-TAF12 subcomplex of TFIID complex;TFIID complex;TFIID complex, B-cell specific;TFIID subcomplex;TFIID-beta complex;TFTC complex (TATA-binding protein-free TAF-II-containing complex)	IPR003894;IPR007900;IPR009072	REACT_1655;REACT_1851;REACT_2089;REACT_22107;REACT_6233;REACT_6253;REACT_6332;REACT_834	Transcription initiation factor TFIID subunit 4		1	1	1	6.5	6.5	6.5	22.738	0	2.8964	10989000	7	0.436043	V9GY14;A0A0G2JRY5;O00268		1H3O;2P6V
MATN2	H0YBU5;Q96AA0;O00339-4;H0YBJ4;O00339-3;A0A024R9B9;O00339-2;A0A024R9H1;A0A140VKH7;O00339	-5.00614	-5.50081	-5.9216	-5.11973	-5.35854	-5.60862	-3.80656	-5.21026	anatomical structure morphogenesis;axon guidance;cell migration;cell motility;cell part morphogenesis;cell projection morphogenesis;cell projection organization;cellular component morphogenesis;cellular component movement;cellular component organization;cellular component organization at cellular level;cellular component organization or biogenesis;cellular component organization or biogenesis at …	binding;calcium ion binding;cation binding;ion binding;metal ion binding	basement membrane;extracellular matrix;extracellular matrix part;extracellular region part;proteinaceous extracellular matrix	anatomical structure morphogenesis;cell motility;cellular component morphogenesis;cellular component movement;cellular component organization;cellular process;developmental process;locomotion;response to chemical stimulus;response to external stimulus;response to stimulus;response to stress	extracellular matrix;proteinaceous extracellular matrix		cEGF;EGF_CA;Matrilin_ccoil;VWA	ACEVEDO_METHYLATED_IN_LIVER_CANCER_DN;AFFAR_YY1_TARGETS_DN;AKT_UP.V1_DN;ATAAGCT,MIR-21;BENPORATH_CYCLING_GENES;BERENJENO_TRANSFORMED_BY_RHOA_DN;BLALOCK_ALZHEIMERS_DISEASE_INCIPIENT_UP;BLALOCK_ALZHEIMERS_DISEASE_UP;BLUM_RESPONSE_TO_SALIRASIB_DN;BOQUEST_STEM_CELL_CULTURED_VS_FRESH_UP;BOYAULT_LIVER_CANCER_SUBCLASS_G1_UP;BROWNE_HCMV_INFECTION_48HR_DN;BRUECKNER_TARGETS_OF_MIRLET7A3_DN;BRUINS_UVC_RESPO…	Alternativesplicing;Coiledcoil;Completeproteome;Disulfidebond;EGF-likedomain;Glycoprotein;Polymorphism;Proteomicsidentification;Referenceproteome;Repeat;Secreted;Signal		IPR000152;IPR000742;IPR001881;IPR002035;IPR009030;IPR013032;IPR019466;IPR026823;IPR030747		Matrilin-2		1	1	1	11.4	11.4	11.4	19.444	0.0058789	0.99089	1122400	1	0.292779	H0YBU5;Q96AA0;O00339-4;H0YBJ4;O00339-3;A0A024R9B9;O00339-2;A0A024R9H1;A0A140VKH7;O00339	O00339-1;O00339-2;O00339-3;O00339-4
RTCA	A8K8K1;O00442;O00442-2;A6NIC1;B4DSL0	-5.39008	-6.1454	-2.23999	-4.66318	-6.34747	-5.78627	-5.495	-4.72287	cellular macromolecule metabolic process;cellular metabolic process;cellular nitrogen compound metabolic process;cellular process;macromolecule metabolic process;metabolic process;nitrogen compound metabolic process;nucleic acid metabolic process;nucleobase-containing compound metabolic process;primary metabolic process;RNA metabolic process;RNA processing	adenyl nucleotide binding;adenyl ribonucleotide binding;ATP binding;binding;catalytic activity;cyclase activity;ligase activity;ligase activity, forming phosphoric ester bonds;nucleic acid binding;nucleotide binding;purine nucleotide binding;purine ribonucleoside triphosphate binding;purine ribonucleotide binding;ribonucleotide binding;RNA binding;RNA-3'-phosphate cyclase activity	cell part;intracellular membrane-bounded organelle;intracellular organelle;intracellular organelle part;intracellular part;membrane-bounded organelle;nuclear part;nucleoplasm;nucleus;organelle;organelle part	cellular metabolic process;cellular nitrogen compound metabolic process;cellular process;macromolecule metabolic process;metabolic process;nitrogen compound metabolic process;nucleobase-containing compound metabolic process;primary metabolic process;RNA metabolic process;RNA processing	cell part;intracellular membrane-bounded organelle;intracellular organelle;nucleoplasm;nucleus;organelle		RTC;RTC_insert		Alternativesplicing;ATP-binding;Completeproteome;Directproteinsequencing;Ligase;Nucleotide-binding;Nucleus;Proteomicsidentification;Referenceproteome		IPR000228;IPR013791;IPR013792;IPR017770;IPR020719;IPR023797		RNA 3'-terminal phosphate cyclase		2	2	2	9.8	9.8	9.8	39.32	0	2.7329	23038000	5	0.134144	A8K8K1;O00442;O00442-2;A6NIC1;B4DSL0	O00442-1;O00442-2
AGRN	A0A087X208;O00468-2;O00468-6;O00468-3;O00468-5;O00468-4;O00468-7;O00468	-4.46755	-4.54155	-3.98108	-4.72373	-3.88857	-4.55298	-4.27358	-5.3055	amine metabolic process;aminoglycan biosynthetic process;aminoglycan catabolic process;aminoglycan metabolic process;axon guidance;biological regulation;biosynthetic process;carbohydrate biosynthetic process;carbohydrate catabolic process;carbohydrate metabolic process;catabolic process;cell surface receptor linked signaling pathway;cellular component organization;cellular component organization …	acetylcholine receptor regulator activity;binding;calcium ion binding;carbohydrate binding;cation binding;chondroitin sulfate binding;dystroglycan binding;extracellular matrix binding;glycoprotein binding;glycosaminoglycan binding;heparan sulfate proteoglycan binding;ion binding;laminin binding;metal ion binding;monosaccharide binding;pattern binding;polysaccharide binding;protein binding;proteog…	basal lamina;cell junction;cell part;cell surface;cytoplasm;cytoplasmic part;extracellular matrix;extracellular matrix part;extracellular membrane-bounded organelle;extracellular organelle;extracellular region;extracellular region part;extracellular space;extracellular vesicular exosome;Golgi apparatus part;Golgi lumen;integral to membrane;intracellular organelle lumen;intracellular organelle par…	amine metabolic process;biological regulation;biosynthetic process;carbohydrate metabolic process;catabolic process;cellular component organization;cellular lipid metabolic process;cellular localization;cellular membrane organization;cellular metabolic process;cellular process;detection of stimulus;extracellular matrix organization;extracellular structure organization;lipid metabolic process;loca…	cell part;cell surface;cytoplasm;extracellular matrix;extracellular organelle;extracellular region;extracellular space;membrane;organelle;plasma membrane;synapse;vesicle	ECM-receptor interaction	EGF;Kazal_1;Kazal_2;Laminin_EGF;Laminin_G_1;NtA;SEA	ACTGTGA,MIR-27A,MIR-27B;ALFANO_MYC_TARGETS;AMIT_EGF_RESPONSE_480_HELA;AMUNDSON_POOR_SURVIVAL_AFTER_GAMMA_RADIATION_2G;ANATOMICAL_STRUCTURE_DEVELOPMENT;ATACTGT,MIR-144;BAELDE_DIABETIC_NEPHROPATHY_DN;BASAL_LAMINA;BASEMENT_MEMBRANE;BENNETT_SYSTEMIC_LUPUS_ERYTHEMATOSUS;BLALOCK_ALZHEIMERS_DISEASE_UP;BMI1_DN.V1_UP;BRUINS_UVC_RESPONSE_LATE;BRUINS_UVC_RESPONSE_VIA_TP53_GROUP_A;BRUINS_UVC_RESPONSE_VIA_TP5…	Alternativesplicing;Calcium;Celljunction;Cellmembrane;Completeproteome;Congenitalmyasthenicsyndrome;Developmentalprotein;Differentiation;Diseasemutation;Disulfidebond;EGF-likedomain;Extracellularmatrix;Glycoprotein;Heparansulfate;LamininEGF-likedomain;Membrane;Polymorphism;Proteoglycan;Proteomicsidentification;Referenceproteome;Repeat;Secreted;Signal;Synapse;Transmembrane;Transmembranehelix		IPR000082;IPR000742;IPR001791;IPR001881;IPR002049;IPR002350;IPR003645;IPR003884;IPR004850;IPR008993;IPR013032;IPR013320	REACT_120752;REACT_121248;REACT_121408;REACT_13552;REACT_163874;REACT_163906;REACT_18312;REACT_24968;REACT_267741;REACT_267942;REACT_268678;REACT_268749	Agrin;Agrin C-terminal 110 kDa subunit;Agrin C-terminal 22 kDa fragment;Agrin C-terminal 90 kDa fragment;Agrin N-terminal 110 kDa subunit		2	2	2	1.7	1.7	1.7	202.29	0.0019048	1.5875	1841300	3	0.45573	A0A087X208;O00468-2;O00468-6;O00468-3;O00468-5;O00468-4;O00468-7;O00468	O00468-6
DDX17;DDX3X;DDX3Y;DDX5;DKFZp686J01190	A0A0D9SG12;A0A2R8YDT5;A0A0D9SFB3;F6S8Q4;A0A2R8Y5G6;B4DLU5;A0A2R8YFR4;A0A2R8Y7T2;O00571-2;A0A2R8Y4A4;A0A2R8YCW1;O00571;Q59GX6;A0A2R8Y645;A0A0D9SF53;B5BTY4;A0A2U3TZJ9;A0A2R8YFS5;A0A2R8YF78;A0A2R8YDH3;Q5S4N1;Q92841;A0A1X7SBZ2;A0A1W2PQ51;A0A024R9A4;O15523;J3QSF1;O15523-2;Q92841-3;Q92841-2;Q92841-1;J3KRZ1;B4DZQ7;B4E010;B4E132;Q7Z2V5;A0A0J9YVQ7;A0A087WVZ1;Q59E92;Q59F66	-5.3267	-6.91122	-4.25666	-4.57415	-6.20217	-4.84436	-4.2205	0.181753	biological regulation;biosynthetic process;cellular biosynthetic process;cellular component assembly;cellular component assembly at cellular level;cellular component organization;cellular component organization at cellular level;cellular component organization or biogenesis;cellular component organization or biogenesis at cellular level;cellular macromolecular complex assembly;cellular macromolec…	adenyl nucleotide binding;adenyl ribonucleotide binding;ATP binding;ATPase activity;ATPase activity, coupled;ATP-dependent DNA helicase activity;ATP-dependent helicase activity;ATP-dependent RNA helicase activity;binding;catalytic activity;CTPase activity;DNA binding;DNA helicase activity;DNA-dependent ATPase activity;estrogen receptor binding;eukaryotic initiation factor 4E binding;GTPase activi…	cell part;cytoplasm;cytoplasmic part;extracellular membrane-bounded organelle;extracellular organelle;extracellular region part;extracellular vesicular exosome;intracellular membrane-bounded organelle;intracellular non-membrane-bounded organelle;intracellular organelle;intracellular organelle part;intracellular part;macromolecular complex;membrane;membrane-bounded organelle;membrane-bounded vesic…	biological regulation;biosynthetic process;cellular component assembly;cellular component organization;cellular macromolecular complex assembly;cellular metabolic process;cellular nitrogen compound metabolic process;cellular process;chromosome segregation;DNA geometric change;DNA metabolic process;immune system process;macromolecular complex assembly;macromolecule metabolic process;metabolic proc…	cell part;cytoplasm;extracellular organelle;intracellular membrane-bounded organelle;intracellular non-membrane-bounded organelle;intracellular organelle;macromolecular complex;membrane;nucleolus;nucleoplasm;nucleus;organelle;ribonucleoprotein complex;vesicle	RIG-I-like receptor signaling pathway	DEAD;Helicase_C	AAACCAC,MIR-140;AAAGACA,MIR-511;AACTTT_UNKNOWN;AAGCAAT,MIR-137;AAGCACT,MIR-520F;AAGCCAT,MIR-135A,MIR-135B;ABRAMSON_INTERACT_WITH_AIRE;ACAACTT,MIR-382;ACACTGG,MIR-199A,MIR-199B;ACATTCC,MIR-1,MIR-206;ACAWNRNSRCGG_UNKNOWN;ACCAAAG,MIR-9;ACTGAAA,MIR-30A-3P,MIR-30E-3P;ACTGCAG,MIR-17-3P;ACTGTAG,MIR-139;AGGTGCA,MIR-500;AGTCTAG,MIR-151;ALFANO_MYC_TARGETS;AMUNDSON_GENOTOXIC_SIGNATURE;APRELIKOVA_BRCA1_TARGE…	3D-structure;Acetylation;Alternativeinitiation;Alternativesplicing;Apoptosis;ATP-binding;Chromosomepartition;Completeproteome;Cytoplasm;Directproteinsequencing;DNA-binding;Helicase;Host-virusinteraction;Hydrolase;Immunity;Innateimmunity;Isopeptidebond;Membrane;Mitochondrion;Mitochondrionoutermembrane;Nucleotide-binding;Nucleus;Phosphoprotein;Polymorphism;Proteomicsidentification;Referenceproteome…	DGCR8 multiprotein complex;Large Drosha complex;Spliceosome;TNF-alpha/Nf-kappa B signaling complex (RPL6, RPL30, RPS13, CHUK, DDX3X, NFKB2, NFKBIB, REL, IKBKG, NFKB1, MAP3K8, RELB, GLG1, NFKBIA, RELA, TNIP2, GTF2I)	IPR000629;IPR001650;IPR011545;IPR014001;IPR014014;IPR027417		ATP-dependent RNA helicase DDX3X;ATP-dependent RNA helicase DDX3Y;Probable ATP-dependent RNA helicase DDX17		3	3	2	7.6	7.6	5.9	71.54	0	9.4897	55558000	4	0.711645	A0A0D9SG12;A0A2R8YDT5;A0A0D9SFB3;F6S8Q4;A0A2R8Y5G6;B4DLU5;A0A2R8YFR4;A0A2R8Y7T2;O00571-2;A0A2R8Y4A4;A0A2R8YCW1;O00571;Q59GX6;A0A2R8Y645;A0A0D9SF53;B5BTY4;A0A2U3TZJ9;A0A2R8YFS5;A0A2R8YF78;A0A2R8YDH3;Q5S4N1	O00571-1;O00571-2;O15523-1	2I4I;2JGN;3JRV;4O2E;4O2F;4PX9;4PXA
PIR	A0A024RBX6;O00625	-3.95184	-6.20676	-4.60818	-6.69681	-5.26741	-4.04202	-4.85404	-3.59839	biological regulation;biosynthetic process;cell differentiation;cellular biosynthetic process;cellular developmental process;cellular macromolecule biosynthetic process;cellular macromolecule metabolic process;cellular metabolic process;cellular nitrogen compound metabolic process;cellular process;developmental process;leukocyte differentiation;macromolecule biosynthetic process;macromolecule met…	binding;catalytic activity;cation binding;dioxygenase activity;ion binding;metal ion binding;oxidoreductase activity;oxidoreductase activity, acting on single donors with incorporation of molecular oxygen;oxidoreductase activity, acting on single donors with incorporation of molecular oxygen, incorporation of two atoms of oxygen;protein binding transcription factor activity;quercetin 2,3-dioxygen…	cell part;cytoplasm;intracellular membrane-bounded organelle;intracellular organelle;intracellular part;membrane-bounded organelle;nucleus;organelle	biological regulation;biosynthetic process;cell differentiation;cellular metabolic process;cellular nitrogen compound metabolic process;cellular process;developmental process;macromolecule metabolic process;metabolic process;nitrogen compound metabolic process;nucleobase-containing compound metabolic process;primary metabolic process;RNA metabolic process;transcription from RNA polymerase II prom…	cell part;cytoplasm;intracellular membrane-bounded organelle;intracellular organelle;nucleus;organelle		Pirin;Pirin_C	ACEVEDO_LIVER_CANCER_UP;ACEVEDO_LIVER_TUMOR_VS_NORMAL_ADJACENT_TISSUE_UP;ATF2_S_UP.V1_UP;BENPORATH_EED_TARGETS;BENPORATH_ES_WITH_H3K27ME3;BENPORATH_PRC2_TARGETS;BENPORATH_SUZ12_TARGETS;BIOCARTA_ACTINY_PATHWAY;BIOPOLYMER_METABOLIC_PROCESS;BROWNE_HCMV_INFECTION_48HR_DN;BRUECKNER_TARGETS_OF_MIRLET7A3_UP;CASORELLI_ACUTE_PROMYELOCYTIC_LEUKEMIA_DN;chrxp22;COLINA_TARGETS_OF_4EBP1_AND_4EBP2;CTTTAAR_UNKNO…	3D-structure;Completeproteome;Cytoplasm;Dioxygenase;Iron;Metal-binding;Nucleus;Oxidoreductase;Polymorphism;Referenceproteome;Transcription;Transcriptionregulation		IPR003829;IPR008778;IPR011051;IPR012093;IPR014710		Pirin		3	3	3	10.3	10.3	10.3	32.113	0	4.5417	64170000	2	0.542393	A0A024RBX6;O00625		1J1L;3ACL;4ERO;4EWA;4EWD;4EWE;4GUL;4HLT
MAN2B1	M0QZ24;B4E0K9;Q59E90;O00754-2;A8K6A7;O00754	-5.88729	-3.78162	-6.09293	-6.08549	-4.66639	-3.53964	-3.52217	1.28183	alcohol metabolic process;carbohydrate metabolic process;cellular carbohydrate metabolic process;cellular macromolecule metabolic process;cellular metabolic process;cellular process;cellular protein metabolic process;hexose metabolic process;macromolecule metabolic process;macromolecule modification;mannose metabolic process;metabolic process;monosaccharide metabolic process;primary metabolic pro…	alpha-mannosidase activity;binding;carbohydrate binding;catalytic activity;cation binding;hydrolase activity;hydrolase activity, acting on glycosyl bonds;hydrolase activity, hydrolyzing O-glycosyl compounds;ion binding;mannosidase activity;metal ion binding;transition metal ion binding;zinc ion binding	cell part;cytoplasmic part;extracellular membrane-bounded organelle;extracellular organelle;extracellular region part;extracellular vesicular exosome;intracellular membrane-bounded organelle;intracellular organelle;intracellular part;lysosome;lytic vacuole;membrane-bounded organelle;membrane-bounded vesicle;organelle;vacuole;vesicle	alcohol metabolic process;carbohydrate metabolic process;cellular metabolic process;cellular process;macromolecule metabolic process;macromolecule modification;metabolic process;primary metabolic process;protein metabolic process;protein modification process;small molecule metabolic process	cell part;extracellular organelle;intracellular membrane-bounded organelle;intracellular organelle;lysosome;organelle;vacuole;vesicle	Lysosome;Other glycan degradation	Alpha-mann_mid;Glyco_hydro_38;Glyco_hydro_38C	ACEVEDO_LIVER_TUMOR_VS_NORMAL_ADJACENT_TISSUE_UP;BIDUS_METASTASIS_DN;BIOPOLYMER_METABOLIC_PROCESS;BIOPOLYMER_MODIFICATION;BLALOCK_ALZHEIMERS_DISEASE_UP;CAGCTG_V$AP4_Q5;CELLULAR_MACROMOLECULE_METABOLIC_PROCESS;CELLULAR_PROTEIN_METABOLIC_PROCESS;CHEN_METABOLIC_SYNDROM_NETWORK;CHIARADONNA_NEOPLASTIC_TRANSFORMATION_KRAS_DN;DANG_REGULATED_BY_MYC_DN;DIRMEIER_LMP1_RESPONSE_EARLY;GCNP_SHH_UP_EARLY.V1_DN;…	Alternativesplicing;Completeproteome;Directproteinsequencing;Diseasemutation;Disulfidebond;Glycoprotein;Glycosidase;Hydrolase;Lysosome;Metal-binding;Polymorphism;Referenceproteome;Signal;Zinc;Zymogen		IPR000602;IPR011013;IPR011330;IPR011682;IPR013780;IPR015341;IPR027291;IPR028995		Alpha-mannosidase;Lysosomal alpha-mannosidase;Lysosomal alpha-mannosidase A peptide;Lysosomal alpha-mannosidase B peptide;Lysosomal alpha-mannosidase C peptide;Lysosomal alpha-mannosidase D peptide;Lysosomal alpha-mannosidase E peptide		2	2	2	19.2	19.2	19.2	21.543	0	7.4437	157120000	5	1.04858	M0QZ24;B4E0K9;Q59E90;O00754-2;A8K6A7;O00754	O00754-1;O00754-2
CDK2AP1	F5GZF0;O14519-2;O14519	-5.56991	-5.49303	-5.58769	-3.38902	-4.71128	-4.84084	-4.33362	-1.53333	biological regulation;biosynthetic process;cell cycle;cellular biosynthetic process;cellular macromolecule biosynthetic process;cellular macromolecule metabolic process;cellular metabolic process;cellular nitrogen compound metabolic process;cellular process;DNA metabolic process;DNA replication;DNA-dependent DNA replication;macromolecule biosynthetic process;macromolecule metabolic process;metabo…	binding;DNA polymerase binding;enzyme binding;protein binding	cell part;cytoplasmic part;intracellular membrane-bounded organelle;intracellular organelle;intracellular part;membrane-bounded organelle;nucleus;organelle;perinuclear region of cytoplasm	biological regulation;biosynthetic process;cell cycle;cellular metabolic process;cellular nitrogen compound metabolic process;cellular process;DNA metabolic process;DNA replication;macromolecule metabolic process;metabolic process;nitrogen compound metabolic process;nucleobase-containing compound metabolic process;primary metabolic process;regulation of protein modification process	cell part;intracellular membrane-bounded organelle;intracellular organelle;nucleus;organelle		CDK2AP	AAANWWTGC_UNKNOWN;AACTTT_UNKNOWN;ARGGGTTAA_UNKNOWN;BIDUS_METASTASIS_UP;BIOPOLYMER_METABOLIC_PROCESS;BIOPOLYMER_MODIFICATION;BLALOCK_ALZHEIMERS_DISEASE_INCIPIENT_UP;BLALOCK_ALZHEIMERS_DISEASE_UP;BLUM_RESPONSE_TO_SALIRASIB_DN;CAGGTA_V$AREB6_01;CELL_CYCLE_GO_0007049;CELL_CYCLE_PHASE;CELL_CYCLE_PROCESS;CELLULAR_MACROMOLECULE_METABOLIC_PROCESS;CELLULAR_PROTEIN_METABOLIC_PROCESS;chr12q24;CTTTGTA,MIR-52…	3D-structure;Alternativesplicing;Cellcycle;Completeproteome;Disulfidebond;Phosphoprotein;Proteomicsidentification;Referenceproteome;Tumorsuppressor		IPR017266;IPR019187		Cyclin-dependent kinase 2-associated protein 1		1	1	1	19.7	19.7	19.7	7.2241	0.00066181	1.8791	8569500	1	0.760404	F5GZF0;O14519-2;O14519	O14519-1;O14519-2	2KW6
HEL55;HSPB6	B4DUL6;A0A1X7SC65;K7EP04;V9HWB6;A0A384MEB1;O14558;B4DNC2	-4.64851	-4.64982	-5.34361	-4.10267	-6.0779	-4.0432	-5.41654	0.815771	biological regulation;regulation of biological process;regulation of multicellular organismal process;regulation of muscle contraction;regulation of muscle system process;regulation of system process	binding;cation binding;identical protein binding;ion binding;metal ion binding;protein binding;protein dimerization activity;protein homodimerization activity;structural constituent of eye lens;structural molecule activity	cell part;cytoplasm;intracellular membrane-bounded organelle;intracellular organelle;intracellular part;membrane-bounded organelle;nucleus;organelle	biological regulation	cell part;cytoplasm;intracellular membrane-bounded organelle;intracellular organelle;nucleus;organelle		Crystallin;HSP20	AACWWCAANK_UNKNOWN;ACEVEDO_FGFR1_TARGETS_IN_PROSTATE_CANCER_MODEL_DN;ACTAYRNNNCCCR_UNKNOWN;AGCYRWTTC_UNKNOWN;BROWNE_HCMV_INFECTION_48HR_DN;CAGCTG_V$AP4_Q5;CAGCTTT,MIR-320;CAIRO_HEPATOBLASTOMA_CLASSES_DN;CHICAS_RB1_TARGETS_CONFLUENT;chr19q13;CROONQUIST_NRAS_VS_STROMAL_STIMULATION_DN;GCANCTGNY_V$MYOD_Q6;GGATTA_V$PITX2_Q2;GGGCGGR_V$SP1_Q6;GOBERT_OLIGODENDROCYTE_DIFFERENTIATION_UP;GSE13485_CTRL_VS_DA…	3D-structure;Completeproteome;Cytoplasm;Directproteinsequencing;Metal-binding;Nucleus;Phosphoprotein;Proteomicsidentification;Referenceproteome;Stressresponse;Zinc		IPR001436;IPR002068;IPR003090;IPR008978		Heat shock protein beta-6		2	2	2	17.5	17.5	17.5	8.6219	0	5.9781	128280000	6	0.401456	B4DUL6;A0A1X7SC65;K7EP04;V9HWB6;A0A384MEB1;O14558;B4DNC2		4JUS;4JUT
UBFD1	B3KW52;H3BRL3;O14562	-5.34211	-5.08774	-5.17746	-4.60127	-4.81258	-5.53744	-3.73764	-3.82793							ubiquitin	AAGCACT,MIR-520F;AGCACTT,MIR-93,MIR-302A,MIR-302B,MIR-302C,MIR-302D,MIR-372,MIR-373,MIR-520E,MIR-520A,MIR-526B,MIR-520B,MIR-520C,MIR-520D;AGGGCCA,MIR-328;AGTCAGC,MIR-345;ATGCTGC,MIR-103,MIR-107;ATGTTTC,MIR-494;BLALOCK_ALZHEIMERS_DISEASE_UP;BROWNE_HCMV_INFECTION_18HR_UP;BYSTRYKH_HEMATOPOIESIS_STEM_CELL_QTL_TRANS;CCAGGTT,MIR-490;CHANDRAN_METASTASIS_UP;chr16p12;CONCANNON_APOPTOSIS_BY_EPOXOMICIN_UP;C…	Completeproteome;Proteomicsidentification;Referenceproteome		IPR000626;IPR019954;IPR029071		Ubiquitin domain-containing protein UBFD1		1	1	1	9.1	9.1	9.1	21.146	0.0053508	1.0856	1939100	1	0.615201	B3KW52;H3BRL3;O14562
EIF1AX;EIF1AY	A6NJH9;P47813;O14602	-4.08423	-6.31152	-2.855	-5.61305	-5.136	-3.25121	-4.83357	-3.3056	biosynthetic process;cellular biosynthetic process;cellular macromolecule biosynthetic process;cellular macromolecule metabolic process;cellular metabolic process;cellular process;cellular protein metabolic process;gene expression;macromolecule biosynthetic process;macromolecule metabolic process;metabolic process;primary metabolic process;protein metabolic process;translation;translational initi…	binding;nucleic acid binding;RNA binding;translation factor activity, nucleic acid binding;translation initiation factor activity	cell part;cytoplasmic part;cytosol;intracellular part	biosynthetic process;cellular metabolic process;cellular process;macromolecule metabolic process;metabolic process;primary metabolic process;protein metabolic process;translation;translational initiation	cell part;cytosol	RNA transport	eIF-1a	AACTTT_UNKNOWN;ACATTCC,MIR-1,MIR-206;ACEVEDO_FGFR1_TARGETS_IN_PROSTATE_CANCER_MODEL_UP;BALDWIN_PRKCI_TARGETS_UP;BIOCARTA_EIF_PATHWAY;BIOCARTA_VEGF_PATHWAY;BIOSYNTHETIC_PROCESS;BOCHKIS_FOXA2_TARGETS;BRUINS_UVC_RESPONSE_EARLY_LATE;CASORELLI_ACUTE_PROMYELOCYTIC_LEUKEMIA_DN;CELLULAR_BIOSYNTHETIC_PROCESS;CELLULAR_COMPONENT_ASSEMBLY;CELLULAR_MACROMOLECULE_METABOLIC_PROCESS;CELLULAR_PROTEIN_METABOLIC_PR…	3D-structure;Completeproteome;Initiationfactor;Isopeptidebond;Proteinbiosynthesis;Proteomicsidentification;Referenceproteome;RNA-binding;Ublconjugation	IPO13-RAN-EIF1AX complex	IPR001253;IPR006196;IPR012340;IPR018104	REACT_1079;REACT_1797;REACT_1979;REACT_2085;REACT_79;REACT_931	Eukaryotic translation initiation factor 1A, X-chromosomal;Eukaryotic translation initiation factor 1A, Y-chromosomal		1	1	1	12.6	12.6	12.6	14.455	0	3.2154	15605000	5	0.560484	A6NJH9;P47813;O14602		1D7Q;3ZJY;4KZY;4KZZ
CCS	J3KNF4;O14618;E9PK03;E9PP76	-1.1675	-5.16744	-5.40773	-1.9109	-0.943176	-5.95024	-0.673243	-5.12076	biological regulation;cation transport;cellular metabolic process;cellular process;cellular response to chemical stimulus;cellular response to oxidative stress;cellular response to oxygen radical;cellular response to reactive oxygen species;cellular response to stimulus;cellular response to stress;cellular response to superoxide;copper ion transmembrane transport;copper ion transport;establishmen…	antioxidant activity;binding;catalytic activity;cation binding;cation transmembrane transporter activity;copper ion binding;copper ion transmembrane transporter activity;disulfide oxidoreductase activity;inorganic cation transmembrane transporter activity;ion binding;ion transmembrane transporter activity;metal ion binding;metal ion transmembrane transporter activity;oxidoreductase activity;oxido…	cell part;cytoplasm;cytoplasmic part;cytosol;intracellular membrane-bounded organelle;intracellular organelle;intracellular part;membrane-bounded organelle;nucleus;organelle	biological regulation;cellular metabolic process;cellular process;establishment of localization;ion transport;metabolic process;response to chemical stimulus;response to oxidative stress;response to stimulus;response to stress;transmembrane transport;transport	cell part;cytoplasm;cytosol;intracellular membrane-bounded organelle;intracellular organelle;nucleus;organelle	Amyotrophic lateral sclerosis (ALS)	HMA;Sod_Cu	ABE_INNER_EAR;BAKKER_FOXO3_TARGETS_DN;BROWNE_HCMV_INFECTION_4HR_DN;BYSTRYKH_HEMATOPOIESIS_STEM_CELL_QTL_TRANS;CATION_BINDING;CATION_TRANSMEMBRANE_TRANSPORTER_ACTIVITY;CATION_TRANSPORT;CELL_FRACTION;CELLULAR_LOCALIZATION;chr11q13;COPPER_ION_BINDING;CYTOPLASM;DAIRKEE_TERT_TARGETS_UP;DI___TRI_VALENT_INORGANIC_CATION_TRANSMEMBRANE_TRANSPORTER_ACTIVITY;ESTABLISHMENT_OF_CELLULAR_LOCALIZATION;ESTABLISHM…	3D-structure;Chaperone;Completeproteome;Copper;Cytoplasm;Disulfidebond;Isopeptidebond;Metal-binding;Oxidoreductase;Phosphoprotein;Polymorphism;Proteomicsidentification;Referenceproteome;Ublconjugation;Zinc		IPR001424;IPR006121;IPR018152	REACT_264249	Copper chaperone for superoxide dismutase;Superoxide dismutase [Cu-Zn]		5	5	5	28.6	28.6	28.6	27.086	0	22.185	288490000	23	0.134838	J3KNF4;O14618		1DO5;2CRL;2RSQ
ABLIM1	B4DQA3;J3QSX6;O14639-4;O14639-3;O14639-5;B3KSG3;B7Z4H1;F8W8M4;O14639-2;A0A2Z4N5U1;A0A0A0MRL6;O14639-6;O14639;A0A3B3IS55	-6.3115	-6.16009	-2.53077	-4.53414	-7.7869	-3.60184	-4.13015	-5.76673	anatomical structure formation involved in morphogenesis;anatomical structure morphogenesis;axon guidance;biological regulation;cell projection assembly;cell projection organization;cellular component assembly;cellular component assembly at cellular level;cellular component assembly involved in morphogenesis;cellular component organization;cellular component organization at cellular level;cellula…	actin binding;binding;cation binding;cytoskeletal protein binding;ion binding;metal ion binding;protein binding;transition metal ion binding;zinc ion binding	actin cytoskeleton;actin filament bundle;actomyosin;cell part;cell projection;cytoplasm;cytoskeletal part;cytoskeleton;intracellular non-membrane-bounded organelle;intracellular organelle;intracellular organelle part;intracellular part;lamellipodium;non-membrane-bounded organelle;organelle;organelle part;stress fiber	anatomical structure formation involved in morphogenesis;anatomical structure morphogenesis;biological regulation;cellular component assembly;cellular component organization;cellular process;cytoskeleton organization;developmental process;locomotion;multicellular organismal process;neurological system process;organelle organization;response to chemical stimulus;response to external stimulus;respo…	cell part;cell projection;cytoplasm;cytoskeleton;intracellular non-membrane-bounded organelle;intracellular organelle;organelle	Axon guidance	LIM;VHP	ACTIN_BINDING;ACTIN_CYTOSKELETON;ANATOMICAL_STRUCTURE_DEVELOPMENT;ANATOMICAL_STRUCTURE_MORPHOGENESIS;BENPORATH_SOX2_TARGETS;BERENJENO_TRANSFORMED_BY_RHOA_DN;BLALOCK_ALZHEIMERS_DISEASE_UP;BRACHAT_RESPONSE_TO_CISPLATIN;BRACHAT_RESPONSE_TO_METHOTREXATE_UP;BROWNE_HCMV_INFECTION_24HR_UP;BRUECKNER_TARGETS_OF_MIRLET7A3_UP;CAGCTG_V$AP4_Q5;CAMP_UP.V1_DN;CASORELLI_ACUTE_PROMYELOCYTIC_LEUKEMIA_DN;CHEOK_RESP…	Actin-binding;Alternativesplicing;Coiledcoil;Completeproteome;Cytoplasm;Cytoskeleton;LIMdomain;Metal-binding;Phosphoprotein;Polymorphism;Proteomicsidentification;Referenceproteome;Repeat;Zinc		IPR001781;IPR003128;IPR028448	REACT_22351	Actin-binding LIM protein 1		2	2	2	7.6	7.6	7.6	43.856	0	3.0523	26946000	4	0.400523	B4DQA3;J3QSX6;O14639-4;O14639-3;O14639-5;B3KSG3;B7Z4H1;F8W8M4;O14639-2;A0A2Z4N5U1;A0A0A0MRL6;O14639-6;O14639;A0A3B3IS55	O14639-1;O14639-2;O14639-4;O14639-5;O14639-6
GOSR2	A0A1W2PQ12;A0A1W2PPP5;E7EQ34;B4E141;A0A1W2PS81;A0A1W2PQM3;A0A1W2PQP2;O14653-2;O14653;A0A1W2PRC2;A0A1W2PPG1;I3L4Z6;A0A1W2PPG5;A0A1W2PQS3;A0A1W2PRP7;A0A1W2PRL0;A0A1W2PS12;A0A1W2PR02;A0A1W2PQ77;A0A1W2PPW8;A0A1W2PR23;A0A1W2PNV3;A0A1W2PQE0;A0A1W2PQ38;I3NI02	-6.93396	-5.15157	-4.83636	-3.63836	-5.22583	-4.45022	-4.2651	-1.68754	biological regulation;cellular component organization;cellular component organization at cellular level;cellular component organization or biogenesis;cellular component organization or biogenesis at cellular level;cellular macromolecule metabolic process;cellular membrane fusion;cellular membrane organization;cellular metabolic process;cellular process;cellular protein metabolic process;cellular …	binding;protein binding;SNAP receptor activity;SNARE binding;transporter activity	cell part;coated vesicle membrane;cytoplasmic part;cytoplasmic vesicle membrane;cytoplasmic vesicle part;endoplasmic reticulum membrane;endoplasmic reticulum part;endosomal part;endosome membrane;ER to Golgi transport vesicle membrane;Golgi apparatus;Golgi apparatus part;Golgi membrane;integral to membrane;intracellular membrane-bounded organelle;intracellular organelle;intracellular organelle pa…	biological regulation;cellular component organization;cellular membrane organization;cellular metabolic process;cellular process;endosome transport;establishment of localization;Golgi vesicle transport;macromolecule metabolic process;membrane fusion;membrane organization;metabolic process;organelle fusion;organelle organization;primary metabolic process;protein metabolic process;protein targeting…	cell part;Golgi apparatus;intracellular membrane-bounded organelle;intracellular organelle;macromolecular complex;membrane;organelle;protein complex	SNARE interactions in vesicular transport		ACTGTGA,MIR-27A,MIR-27B;AGUIRRE_PANCREATIC_CANCER_COPY_NUMBER_DN;BLALOCK_ALZHEIMERS_DISEASE_INCIPIENT_UP;BLALOCK_ALZHEIMERS_DISEASE_UP;BLUM_RESPONSE_TO_SALIRASIB_UP;BONOME_OVARIAN_CANCER_SURVIVAL_SUBOPTIMAL_DEBULKING;BROWNE_HCMV_INFECTION_18HR_UP;BROWNE_HCMV_INFECTION_20HR_UP;BROWNE_HCMV_INFECTION_6HR_DN;BYSTRYKH_HEMATOPOIESIS_STEM_CELL_QTL_TRANS;CAGTATT,MIR-200B,MIR-200C,MIR-429;CELLULAR_LOCALIZ…	3D-structure;Acetylation;Alternativesplicing;Coiledcoil;Completeproteome;Directproteinsequencing;Diseasemutation;Epilepsy;Golgiapparatus;Membrane;Polymorphism;Proteintransport;Proteomicsidentification;Receptor;Referenceproteome;Transmembrane;Transmembranehelix;Transport		IPR010989;IPR027027	REACT_18273	Golgi SNAP receptor complex member 2		1	1	1	30.2	30.2	30.2	6.2974	0	3.7344	7700700	1	0.553338	A0A1W2PQ12;A0A1W2PPP5;E7EQ34;B4E141;A0A1W2PS81;A0A1W2PQM3;A0A1W2PQP2;O14653-2;O14653;A0A1W2PRC2;A0A1W2PPG1;I3L4Z6;A0A1W2PPG5;A0A1W2PQS3;A0A1W2PRP7;A0A1W2PRL0;A0A1W2PS12;A0A1W2PR02;A0A1W2PQ77;A0A1W2PPW8;A0A1W2PR23;A0A1W2PNV3;A0A1W2PQE0;A0A1W2PQ38;I3NI02	O14653-1;O14653-2;O14653-3	3EG9
EI24	E9PQN7;A0A087WV44;E9PLB8;E9PL33;E9PM05;E9PS58;E9PK61;O14681-3;A0A024R3I8;O14681	-4.13247	-4.62389	-5.60325	-5.0018	-0.90715	-5.14216	-4.85527	-2.84241	apoptosis;autophagy;biological regulation;catabolic process;cell death;cellular catabolic process;cellular metabolic process;cellular process;cellular response to stimulus;cellular response to stress;death;DNA damage response, signal transduction resulting in induction of apoptosis;induction of apoptosis;induction of apoptosis by intracellular signals;induction of programmed cell death;intracellu…		cell part;cytoplasm;cytoplasmic part;endoplasmic reticulum;endoplasmic reticulum membrane;endoplasmic reticulum part;Golgi apparatus;integral to membrane;intracellular membrane-bounded organelle;intracellular organelle;intracellular organelle part;intracellular part;intrinsic to membrane;membrane;membrane part;membrane-bounded organelle;nuclear membrane;nuclear part;organelle;organelle membrane;o…	autophagy;biological regulation;catabolic process;cell death;cellular metabolic process;cellular process;death;metabolic process;multicellular organismal process;neurological system process;response to chemical stimulus;response to DNA damage stimulus;response to drug;response to stimulus;response to stress;signal transduction	cell part;cytoplasm;endoplasmic reticulum;Golgi apparatus;intracellular membrane-bounded organelle;intracellular organelle;membrane;organelle	p53 signaling pathway		AMBROSINI_FLAVOPIRIDOL_TREATMENT_TP53;APOPTOSIS_GO;ATAGGAA,MIR-202;BERENJENO_TRANSFORMED_BY_RHOA_UP;BRACHAT_RESPONSE_TO_CAMPTOTHECIN_UP;BRACHAT_RESPONSE_TO_CISPLATIN;BRACHAT_RESPONSE_TO_METHOTREXATE_UP;CACTGCC,MIR-34A,MIR-34C,MIR-449;CCTGTGA,MIR-513;CELL_DEVELOPMENT;chr11q23;DIAZ_CHRONIC_MEYLOGENOUS_LEUKEMIA_UP;FUJII_YBX1_TARGETS_DN;GAGCTGG,MIR-337;GOLDRATH_NAIVE_VS_MEMORY_CD8_TCELL_DN;GRAESSMANN…	Acetylation;Alternativesplicing;Apoptosis;Autophagy;Completeproteome;Cytoplasm;Diseasemutation;Endoplasmicreticulum;Membrane;Nucleus;Phosphoprotein;Polymorphism;Proteomicsidentification;Referenceproteome;Transmembrane;Transmembranehelix		IPR009890		Etoposide-induced protein 2.4 homolog		1	1	1	92.9	92.9	92.9	1.5948	0	32.754	189350000	7	0.105954	E9PQN7;A0A087WV44;E9PLB8;E9PL33;E9PM05;E9PS58;E9PK61;O14681-3;A0A024R3I8;O14681	O14681-1;O14681-3
ACOT8;PTE1	H0Y698;Q9BR14;E9PMC4;E9PIS4;H7C5A7;E9PJN0;B4DLF4;Q6FHI2;O14734	-5.53734	-5.88676	-5.35184	-5.53929	-5.94308	-4.72299	-0.321573	-0.242624	acyl-CoA metabolic process;bile acid biosynthetic process;bile acid metabolic process;biosynthetic process;carboxylic acid biosynthetic process;carboxylic acid catabolic process;carboxylic acid metabolic process;catabolic process;cellular biosynthetic process;cellular catabolic process;cellular component organization;cellular component organization at cellular level;cellular component organizatio…	acyl-CoA hydrolase activity;acyl-CoA thioesterase activity;binding;carboxylic ester hydrolase activity;catalytic activity;choloyl-CoA hydrolase activity;CoA hydrolase activity;hydrolase activity;hydrolase activity, acting on ester bonds;palmitoyl-CoA hydrolase activity;protein binding;receptor binding;thiolester hydrolase activity	cell part;cytoplasmic part;intracellular membrane-bounded organelle;intracellular organelle;intracellular organelle lumen;intracellular organelle part;intracellular part;membrane-bounded organelle;membrane-enclosed lumen;microbody lumen;microbody part;mitochondrion;organelle;organelle lumen;organelle part;peroxisomal matrix;peroxisomal part	biosynthetic process;catabolic process;cellular component organization;cellular ketone metabolic process;cellular lipid metabolic process;cellular metabolic process;cellular process;cofactor metabolic process;lipid metabolic process;metabolic process;organelle fission;organelle organization;organic acid metabolic process;primary metabolic process;small molecule metabolic process;viral reproduction	cell part;intracellular membrane-bounded organelle;intracellular organelle;mitochondrion;organelle	Peroxisome		BENPORATH_NANOG_TARGETS;BENPORATH_SOX2_TARGETS;CHIARETTI_ACUTE_LYMPHOBLASTIC_LEUKEMIA_ZAP70;chr20q13;CYTOPLASM;CYTOPLASMIC_PART;DODD_NASOPHARYNGEAL_CARCINOMA_UP;ESC_V6.5_UP_LATE.V1_DN;FOSTER_KDM1A_TARGETS_DN;GATTGGY_V$NFY_Q6_01;GCM_CHUK;GCM_DENR;GGGTGGRR_V$PAX4_03;GSE12845_IGD_NEG_BLOOD_VS_PRE_GC_TONSIL_BCELL_UP;GSE13484_12H_VS_3H_YF17D_VACCINE_STIM_PBMC_UP;GSE13484_UNSTIM_VS_3H_YF17D_VACCINE_STI…	Completeproteome;Host-virusinteraction;Hydrolase;Peroxisome;Peroxisomebiogenesis;Proteomicsidentification;Referenceproteome;Serineesterase		IPR003703;IPR029069	REACT_11041;REACT_121147;REACT_17017;REACT_17062	Acyl-coenzyme A thioesterase 8	+	1	1	1	21.6	21.6	21.6	8.3206	0	26.118	101470000	10	1.38924	H0Y698;Q9BR14;E9PMC4;E9PIS4;H7C5A7;E9PJN0;B4DLF4;Q6FHI2;O14734
PDCD5	O14737;K7EQA1;O14737-2;K7ESJ4;Q3HM38;X6R2P6;Q59GR9	-4.80376	-4.34585	-2.88279	-4.68993	-5.2739	-4.59008	-4.72726	-2.38816	biological regulation;cellular process;cellular response to chemical stimulus;cellular response to endogenous stimulus;cellular response to growth factor stimulus;cellular response to organic substance;cellular response to stimulus;cellular response to transforming growth factor beta stimulus;negative regulation of biological process;negative regulation of cell proliferation;negative regulation o…	acetyltransferase activator activity;beta-tubulin binding;binding;carbohydrate binding;cytoskeletal protein binding;DNA binding;enzyme activator activity;enzyme regulator activity;glycosaminoglycan binding;heparin binding;nucleic acid binding;pattern binding;polysaccharide binding;protein binding;tubulin binding	cell part;cytoplasm;extracellular membrane-bounded organelle;extracellular organelle;extracellular region part;extracellular vesicular exosome;intracellular membrane-bounded organelle;intracellular organelle;intracellular part;membrane-bounded organelle;membrane-bounded vesicle;nucleus;organelle;vesicle	biological regulation;cellular process;regulation of organelle organization;response to chemical stimulus;response to endogenous stimulus;response to stimulus	cell part;cytoplasm;extracellular organelle;intracellular membrane-bounded organelle;intracellular organelle;nucleus;organelle;vesicle		dsDNA_bind	AACTTT_UNKNOWN;ACEVEDO_LIVER_TUMOR_VS_NORMAL_ADJACENT_TISSUE_UP;APOPTOSIS_GO;BENPORATH_PROLIFERATION;BLALOCK_ALZHEIMERS_DISEASE_DN;BONOME_OVARIAN_CANCER_SURVIVAL_SUBOPTIMAL_DEBULKING;CELL_DEVELOPMENT;chr19q12;DARWICHE_PAPILLOMA_RISK_HIGH_UP;DARWICHE_PAPILLOMA_RISK_LOW_UP;DARWICHE_SKIN_TUMOR_PROMOTER_UP;DARWICHE_SQUAMOUS_CELL_CARCINOMA_UP;DODD_NASOPHARYNGEAL_CARCINOMA_DN;FARMER_BREAST_CANCER_APOCR…	3D-structure;Acetylation;Alternativesplicing;Apoptosis;Completeproteome;Directproteinsequencing;Phosphoprotein;Proteomicsidentification;Referenceproteome		IPR002836		Programmed cell death protein 5		4	4	4	42.4	42.4	42.4	14.285	0	15.039	25042000	13	0.366612	O14737;K7EQA1;O14737-2;K7ESJ4	O14737-1;O14737-2	1YYB;2CRU;2K6B
SLC9A3R1	B2R6A3;O14745;J3QRP6;B3KSV9;O14745-2	-5.52547	-4.68331	-4.80239	-2.92427	-5.76814	-5.27512	-3.01725	-3.61846	acid secretion;actin cytoskeleton organization;actin filament-based process;activation of adenylate cyclase activity;activation of adenylate cyclase activity by dopamine receptor signaling pathway;activation of adenylate cyclase activity by G-protein signaling pathway;activation of phospholipase C activity;activation of phospholipase C activity by dopamine receptor signaling pathway;activation of…	adrenergic receptor binding;beta-2 adrenergic receptor binding;beta-catenin binding;binding;channel regulator activity;chloride channel regulator activity;enzyme binding;G-protein-coupled receptor binding;growth factor receptor binding;PDZ domain binding;phosphatase binding;protein binding;protein domain specific binding;protein self-association;receptor binding	actin cytoskeleton;apical plasma membrane;brush border membrane;cell part;cell periphery;cell projection;cell projection membrane;cell projection part;centrosome;cytoplasm;cytoplasmic part;cytoskeletal part;cytoskeleton;endomembrane system;extracellular membrane-bounded organelle;extracellular organelle;extracellular region part;extracellular vesicular exosome;filopodium;intracellular membrane-bo…	amine transport;amino acid transport;biological regulation;cellular component assembly;cellular component organization;cellular homeostasis;cellular ion homeostasis;cellular localization;cellular process;cytoskeleton organization;establishment of localization;homeostatic process;ion transport;localization;macromolecular complex assembly;multicellular organismal process;organelle organization;orga…	cell part;cell projection;centrosome;cytoplasm;cytoskeleton;endomembrane system;extracellular organelle;filopodium;intracellular membrane-bounded organelle;intracellular non-membrane-bounded organelle;intracellular organelle;membrane;microtubule organizing center;microvillus;organelle;plasma membrane;vesicle		EBP50_C-term;PDZ	ACTIN_CYTOSKELETON;ACTWSNACTNY_UNKNOWN;BHAT_ESR1_TARGETS_NOT_VIA_AKT1_UP;BHAT_ESR1_TARGETS_VIA_AKT1_UP;BILD_E2F3_ONCOGENIC_SIGNATURE;BIOCARTA_CFTR_PATHWAY;BLUM_RESPONSE_TO_SALIRASIB_DN;BROWNE_HCMV_INFECTION_16HR_UP;CAGGTG_V$E12_Q6;CELLULAR_COMPONENT_ASSEMBLY;CHARAFE_BREAST_CANCER_LUMINAL_VS_BASAL_UP;CHARAFE_BREAST_CANCER_LUMINAL_VS_MESENCHYMAL_UP;chr17q24;COULOUARN_TEMPORAL_TGFB1_SIGNATURE_DN;CYT…	3D-structure;Acetylation;Alternativesplicing;Cellmembrane;Cellprojection;Completeproteome;Cytoplasm;Directproteinsequencing;Diseasemutation;Membrane;Phosphoprotein;Polymorphism;Proteomicsidentification;Referenceproteome;Repeat;Wntsignalingpathway	(C-CFTR)2-NHERF-ezrin complex;C-CFTR-NHERF(PDZ1 domain)-ezrin complex;C-CFTR-NHERF(PDZ2 domain)-ezrin complex;CFTR-NHERF-beta(2)AR signaling complex	IPR001478;IPR015098;IPR017300		Na(+)/H(+) exchange regulatory cofactor NHE-RF;Na(+)/H(+) exchange regulatory cofactor NHE-RF1		6	6	6	21.2	21.2	21.2	38.898	0	19.849	40336000	13	0.294145	B2R6A3;O14745;J3QRP6;B3KSV9	O14745-1;O14745-2	1G9O;1GQ4;1GQ5;1I92;1SGH;2D10;2JXO;2KJD;2KRG;2M0T;2M0U;2M0V;2OZF;4JL7;4LMM;4MPA;4N6X;4PQW;4Q3H
TPP1	O14773-2;B4DSE2;A0A2R8YGD1;B4E0C7;A0A2R8YD45;Q53HP2;O14773;D3DQU2;A0A2R8YDY1;A0A2R8Y7I4;B4DE89;A0A2R8Y7U1;B2R608;B4DIV8	-2.81083	-2.76407	-0.11393	-2.79433	-1.89566	-3.74476	-2.63536	-1.37183	anatomical structure development;anatomical structure homeostasis;biological regulation;bone resorption;catabolic process;cell differentiation;cellular catabolic process;cellular component organization;cellular component organization at cellular level;cellular component organization or biogenesis;cellular component organization or biogenesis at cellular level;cellular developmental process;cellul…	binding;catalytic activity;cation binding;endopeptidase activity;exopeptidase activity;hydrolase activity;ion binding;metal ion binding;peptidase activity;peptidase activity, acting on L-amino acid peptides;peptide binding;serine hydrolase activity;serine-type endopeptidase activity;serine-type peptidase activity;tripeptidyl-peptidase activity	cell part;cytoplasmic membrane-bounded vesicle;cytoplasmic part;cytoplasmic vesicle;extracellular membrane-bounded organelle;extracellular organelle;extracellular region part;extracellular vesicular exosome;intracellular membrane-bounded organelle;intracellular organelle;intracellular organelle lumen;intracellular organelle part;intracellular part;lysosomal lumen;lysosome;lytic vacuole;melanosome…	anatomical structure development;biological regulation;catabolic process;cell differentiation;cellular component organization;cellular metabolic process;cellular process;developmental process;homeostatic process;lipid metabolic process;macromolecule metabolic process;metabolic process;multicellular organismal process;neurological system process;organelle organization;peptide metabolic process;pri…	cell part;cytoplasmic membrane-bounded vesicle;extracellular organelle;intracellular membrane-bounded organelle;intracellular organelle;lysosome;mitochondrion;organelle;vacuole;vesicle	Lysosome	Peptidase_S8;Pro-kuma_activ	AMINOPEPTIDASE_ACTIVITY;AMUNDSON_RESPONSE_TO_ARSENITE;ANATOMICAL_STRUCTURE_DEVELOPMENT;BASSO_B_LYMPHOCYTE_NETWORK;BERENJENO_TRANSFORMED_BY_RHOA_DN;BONE_REMODELING;BRACHAT_RESPONSE_TO_CAMPTOTHECIN_UP;BYSTRYKH_HEMATOPOIESIS_STEM_CELL_QTL_TRANS;CATABOLIC_PROCESS;CELL_FRACTION;CELLULAR_CATABOLIC_PROCESS;CELLULAR_MACROMOLECULE_METABOLIC_PROCESS;CELLULAR_PROTEIN_METABOLIC_PROCESS;CHIBA_RESPONSE_TO_TSA;…	3D-structure;Alternativesplicing;Autocatalyticcleavage;Calcium;Completeproteome;Directproteinsequencing;Diseasemutation;Disulfidebond;Epilepsy;Glycoprotein;Hydrolase;Lysosome;Metal-binding;Neurodegeneration;Neuronalceroidlipofuscinosis;Polymorphism;Protease;Referenceproteome;Serineprotease;Signal;Spinocerebellarataxia;Zymogen		IPR000209;IPR009020;IPR015366;IPR030400	REACT_18273	Tripeptidyl-peptidase 1		2	2	2	8.8	8.8	8.8	34.463	0	6.8576	137960000	22	0.241779	O14773-2;B4DSE2;A0A2R8YGD1;B4E0C7;A0A2R8YD45;Q53HP2;O14773;D3DQU2;A0A2R8YDY1;A0A2R8Y7I4;B4DE89;A0A2R8Y7U1;B2R608;B4DIV8	O14773-1;O14773-2	1R60;3EDY;3EE6
hCG_41772;PSMA7	Q05DH1;A0A0K0K1K4;O14818;O14818-4;H0UI83;O14818-2	-0.0251217	-5.49576	-0.0338993	-1.9852	0.860958	-3.03115	-1.40749	-5.26556	activation of immune response;activation of innate immune response;anaphase-promoting complex-dependent proteasomal ubiquitin-dependent protein catabolic process;antigen processing and presentation;antigen processing and presentation of exogenous antigen;antigen processing and presentation of exogenous peptide antigen;antigen processing and presentation of exogenous peptide antigen via MHC class …	binding;catalytic activity;endopeptidase activity;hydrolase activity;identical protein binding;peptidase activity;peptidase activity, acting on L-amino acid peptides;protein binding;threonine-type endopeptidase activity;threonine-type peptidase activity	cell part;cytoplasm;cytoplasmic part;cytosol;extracellular membrane-bounded organelle;extracellular organelle;extracellular region part;extracellular vesicular exosome;intracellular membrane-bounded organelle;intracellular organelle;intracellular organelle part;intracellular part;macromolecular complex;membrane-bounded organelle;membrane-bounded vesicle;nuclear part;nucleoplasm;nucleus;organelle;…	biological regulation;catabolic process;cell cycle;cell death;cellular metabolic process;cellular nitrogen compound metabolic process;cellular process;death;immune system process;macromolecule metabolic process;macromolecule modification;metabolic process;mitotic cell cycle;nitrogen compound metabolic process;primary metabolic process;protein metabolic process;protein modification by small protei…	cell part;cytoplasm;cytosol;extracellular organelle;intracellular membrane-bounded organelle;intracellular organelle;macromolecular complex;nucleoplasm;nucleus;organelle;proteasome complex;protein complex;vesicle	Proteasome	Proteasome;Proteasome_A_N	AGUIRRE_PANCREATIC_CANCER_COPY_NUMBER_UP;APPIERTO_RESPONSE_TO_FENRETINIDE_UP;BERENJENO_TRANSFORMED_BY_RHOA_UP;BIOCARTA_ACTINY_PATHWAY;BIOCARTA_PROTEASOME_PATHWAY;BLALOCK_ALZHEIMERS_DISEASE_DN;CHANG_CORE_SERUM_RESPONSE_UP;chr20q13;DIAZ_CHRONIC_MEYLOGENOUS_LEUKEMIA_UP;DODD_NASOPHARYNGEAL_CARCINOMA_DN;GARCIA_TARGETS_OF_FLI1_AND_DAX1_DN;GARY_CD5_TARGETS_DN;GCAAAAA,MIR-129;GINESTIER_BREAST_CANCER_20Q1…	3D-structure;Acetylation;Alternativesplicing;Completeproteome;Cytoplasm;Directproteinsequencing;Glycoprotein;Host-virusinteraction;Hydrolase;Nucleus;Phosphoprotein;Protease;Proteasome;Referenceproteome;Threonineprotease	20S proteasome;26S proteasome;PA28-20S proteasome;PA28gamma-20S proteasome;PA700-20S-PA28 complex	IPR000426;IPR001353;IPR023332;IPR029055	REACT_11063;REACT_111056;REACT_111178;REACT_1156;REACT_118656;REACT_1221;REACT_13464;REACT_13565;REACT_150471;REACT_1614;REACT_188323;REACT_188330;REACT_1949;REACT_20549;REACT_25325;REACT_263873;REACT_263883;REACT_264438;REACT_264478;REACT_264605;REACT_267700;REACT_268156;REACT_268366;REACT_268718;REACT_4;REACT_6761;REACT_6785;REACT_6821;REACT_6850;REACT_6871;REACT_75842;REACT_9003;REACT_9031;REA…	Proteasome subunit alpha type;Proteasome subunit alpha type-7		5	5	5	30.3	30.3	30.3	26.713	0	42.374	354600000	32	0.410532	Q05DH1;A0A0K0K1K4;O14818;O14818-4;H0UI83	O14818-1;O14818-2;O14818-4	4R3O;4R67
OPLAH	A0A087WY99;A7E261;O14841	-5.0159	-4.3078	-6.00354	-6.26835	-5.93363	-4.85111	-3.86743	-4.72769	amine biosynthetic process;amine metabolic process;biosynthetic process;carboxylic acid biosynthetic process;carboxylic acid metabolic process;cellular amine metabolic process;cellular amino acid biosynthetic process;cellular amino acid metabolic process;cellular biosynthetic process;cellular ketone metabolic process;cellular metabolic process;cellular modified amino acid biosynthetic process;cel…	5-oxoprolinase (ATP-hydrolyzing) activity;adenyl nucleotide binding;adenyl ribonucleotide binding;ATP binding;binding;catalytic activity;hydrolase activity;hydrolase activity, acting on carbon-nitrogen (but not peptide) bonds;hydrolase activity, acting on carbon-nitrogen (but not peptide) bonds, in cyclic amides;nucleotide binding;purine nucleotide binding;purine ribonucleoside triphosphate bindi…	cell part;cytoplasmic part;cytosol;intracellular part	amine metabolic process;biosynthetic process;cellular amino acid metabolic process;cellular ketone metabolic process;cellular metabolic process;cellular nitrogen compound metabolic process;cellular process;metabolic process;nitrogen compound metabolic process;organic acid metabolic process;peptide metabolic process;primary metabolic process;small molecule metabolic process;sulfur compound metabol…	cell part;cytosol	Glutathione metabolism	Hydant_A_N;Hydantoinase_A;Hydantoinase_B	AGUIRRE_PANCREATIC_CANCER_COPY_NUMBER_UP;BROWNE_HCMV_INFECTION_18HR_DN;chr8q24;DAVICIONI_MOLECULAR_ARMS_VS_ERMS_DN;FEVR_CTNNB1_TARGETS_UP;GRAESSMANN_APOPTOSIS_BY_DOXORUBICIN_UP;GRAESSMANN_RESPONSE_TO_MC_AND_DOXORUBICIN_UP;GSE15324_ELF4_KO_VS_WT_ACTIVATED_CD8_TCELL_DN;GSE15324_ELF4_KO_VS_WT_NAIVE_CD8_TCELL_UP;GSE15750_DAY6_VS_DAY10_TRAF6KO_EFF_CD8_TCELL_DN;GSE17721_12H_VS_24H_LPS_BMDM_DN;GSE20366_…	ATP-binding;Completeproteome;Hydrolase;Nucleotide-binding;Polymorphism;Proteomicsidentification;Referenceproteome		IPR002821;IPR003692;IPR008040	REACT_268256;REACT_6960	5-oxoprolinase	+	1	1	1	5.1	5.1	5.1	28.142	0.0019096	1.6081	4158900	2	1.94396	A0A087WY99;A7E261;O14841
BCKDK	H3BNP3;H3BTL2;H3BS02;B4DGN9;O14874-2;O14874-3;A0A024QZA9;O14874	-3.9711	-4.57053	-5.25718	-5.94101	-3.19783	-2.97115	-4.93811	-4.70262	amine catabolic process;amine metabolic process;branched chain family amino acid catabolic process;branched chain family amino acid metabolic process;carboxylic acid catabolic process;carboxylic acid metabolic process;catabolic process;cellular amine metabolic process;cellular amino acid catabolic process;cellular amino acid metabolic process;cellular catabolic process;cellular ketone metabolic p…	[3-methyl-2-oxobutanoate dehydrogenase (acetyl-transferring)] kinase activity;adenyl nucleotide binding;adenyl ribonucleotide binding;ATP binding;binding;catalytic activity;kinase activity;nucleotide binding;phosphotransferase activity, alcohol group as acceptor;protein kinase activity;protein serine/threonine kinase activity;purine nucleotide binding;purine ribonucleoside triphosphate binding;pu…	cell part;cytoplasmic part;dihydrolipoyl dehydrogenase complex;intracellular membrane-bounded organelle;intracellular organelle;intracellular organelle part;intracellular part;macromolecular complex;membrane-bounded organelle;mitochondrial alpha-ketoglutarate dehydrogenase complex;mitochondrial part;mitochondrial tricarboxylic acid cycle enzyme complex;mitochondrion;organelle;organelle part;prote…	amine metabolic process;catabolic process;cellular amino acid metabolic process;cellular ketone metabolic process;cellular metabolic process;cellular nitrogen compound metabolic process;cellular process;macromolecule metabolic process;macromolecule modification;metabolic process;nitrogen compound metabolic process;organic acid metabolic process;phosphorus metabolic process;primary metabolic proce…	cell part;intracellular membrane-bounded organelle;intracellular organelle;macromolecular complex;mitochondrion;organelle;protein complex;tricarboxylic acid cycle enzyme complex		BCDHK_Adom3;HATPase_c	AACWWCAANK_UNKNOWN;ACEVEDO_LIVER_CANCER_DN;ACTAYRNNNCCCR_UNKNOWN;ACTWSNACTNY_UNKNOWN;ADENYL_NUCLEOTIDE_BINDING;ADENYL_RIBONUCLEOTIDE_BINDING;AGGGCAG,MIR-18A;AMINE_CATABOLIC_PROCESS;AMINE_METABOLIC_PROCESS;AMINO_ACID_AND_DERIVATIVE_METABOLIC_PROCESS;AMINO_ACID_CATABOLIC_PROCESS;AMINO_ACID_METABOLIC_PROCESS;ATP_BINDING;BROWNE_HCMV_INFECTION_1HR_DN;BROWNE_HCMV_INFECTION_48HR_DN;CARBOXYLIC_ACID_METAB…	Acetylation;Alternativesplicing;ATP-binding;Completeproteome;Diseasemutation;Kinase;Mitochondrion;Nucleotide-binding;Phosphoprotein;Proteomicsidentification;Referenceproteome;Transferase;Transitpeptide		IPR003594;IPR004358;IPR005467;IPR018955		[3-methyl-2-oxobutanoate dehydrogenase [lipoamide]] kinase, mitochondrial		3	3	3	38.6	38.6	38.6	9.3597	0	4.1601	10892000	8	0.138714	H3BNP3;H3BTL2;H3BS02;B4DGN9;O14874-2;O14874-3;A0A024QZA9;O14874	O14874-1;O14874-2;O14874-3
MYL12A;MYL12B	Q53HL1;P19105;O14950;J3QRS3	-2.90557	-5.7378	-2.11945	-4.46432	-5.59133	-5.1903	-5.63582	-4.89581	axon guidance;biological adhesion;biological regulation;cell adhesion;cell surface receptor linked signaling pathway;cell-cell adhesion;cellular process;cellular response to stimulus;chemotaxis;enzyme linked receptor protein signaling pathway;ephrin receptor signaling pathway;establishment of localization;establishment of localization in cell;establishment of protein localization;establishment of…	binding;calcium ion binding;cation binding;enzyme binding;GTPase binding;ion binding;metal ion binding;protein binding	actin filament bundle;actomyosin;apical part of cell;cell part;contractile fiber part;cytoplasmic part;cytoskeletal part;cytosol;extracellular membrane-bounded organelle;extracellular organelle;extracellular region part;extracellular vesicular exosome;intracellular organelle part;intracellular part;macromolecular complex;membrane-bounded organelle;membrane-bounded vesicle;myosin complex;myosin II…	biological adhesion;biological regulation;cell adhesion;cellular process;establishment of localization;locomotion;multicellular organismal process;muscle contraction;protein targeting;protein transport;response to chemical stimulus;response to external stimulus;response to stimulus;signal transduction;transport	apical part of cell;cell part;cytosol;extracellular organelle;macromolecular complex;organelle;protein complex;vesicle	Focal adhesion;Leukocyte transendothelial migration;Regulation of actin cytoskeleton;Tight junction	EF-hand_1;EF-hand_7	AACTTT_UNKNOWN;ALFANO_MYC_TARGETS;BAELDE_DIABETIC_NEPHROPATHY_DN;BASSO_B_LYMPHOCYTE_NETWORK;BERENJENO_TRANSFORMED_BY_RHOA_DN;BLALOCK_ALZHEIMERS_DISEASE_DN;BONOME_OVARIAN_CANCER_SURVIVAL_OPTIMAL_DEBULKING;BRUINS_UVC_RESPONSE_LATE;BRUINS_UVC_RESPONSE_VIA_TP53_GROUP_A;CACGTG_V$MYC_Q2;CAIRO_HEPATOBLASTOMA_CLASSES_DN;CHARAFE_BREAST_CANCER_LUMINAL_VS_BASAL_DN;CHEN_METABOLIC_SYNDROM_NETWORK;CHIARADONNA_…	Calcium;Completeproteome;Metal-binding;Motorprotein;Muscleprotein;Myosin;Phosphoprotein;Polymorphism;Proteomicsidentification;Referenceproteome;Repeat	WIP-WASp-actin-myosin-IIa complex	IPR002048;IPR011992;IPR018247	REACT_19277;REACT_20558;REACT_264047;REACT_264548;REACT_355192;REACT_355303;REACT_355347;REACT_355542	Myosin regulatory light chain 12A;Myosin regulatory light chain 12B		2	2	2	17.5	17.5	17.5	19.793	0	13.566	59571000	8	0.232334	Q53HL1;P19105;O14950;J3QRS3
UQCR11	O14957	-2.98598	-3.2336	-4.31854	-5.07948	-4.56011	-4.58009	-3.42255	-5.66019	cellular metabolic process;cellular process;electron transport chain;generation of precursor metabolites and energy;metabolic process;oxidation-reduction process;respiratory electron transport chain;small molecule metabolic process	catalytic activity;cation transmembrane transporter activity;electron carrier activity;hydrogen ion transmembrane transporter activity;inorganic cation transmembrane transporter activity;ion transmembrane transporter activity;monovalent inorganic cation transmembrane transporter activity;oxidoreductase activity;oxidoreductase activity, acting on diphenols and related substances as donors;oxidored…	cell part;cytoplasmic part;integral to membrane;intracellular organelle part;intracellular part;intrinsic to membrane;membrane;membrane part;mitochondrial inner membrane;mitochondrial membrane;mitochondrial part;organelle inner membrane;organelle membrane;organelle part;respiratory chain	cellular metabolic process;cellular process;generation of precursor metabolites and energy;metabolic process;small molecule metabolic process	cell part;membrane	Alzheimer's disease;Cardiac muscle contraction;Huntington's disease;Oxidative phosphorylation;Parkinson's disease	UCR_6-4kD	BLALOCK_ALZHEIMERS_DISEASE_DN;BURTON_ADIPOGENESIS_5;CHICAS_RB1_TARGETS_LOW_SERUM;chr19p13;DAIRKEE_TERT_TARGETS_UP;ELECTRON_CARRIER_ACTIVITY;GSE13411_NAIVE_VS_IGM_MEMORY_BCELL_DN;GSE13411_NAIVE_VS_MEMORY_BCELL_DN;GSE14000_TRANSLATED_RNA_VS_MRNA_4H_LPS_DC_DN;GSE1460_DP_THYMOCYTE_VS_THYMIC_STROMAL_CELL_DN;GSE15930_NAIVE_VS_48H_IN_VITRO_STIM_CD8_TCELL_DN;GSE15930_NAIVE_VS_48H_IN_VITRO_STIM_IL12_CD8_T…	Completeproteome;Electrontransport;Membrane;Mitochondrion;Mitochondrioninnermembrane;Referenceproteome;Respiratorychain;Transmembrane;Transmembranehelix;Transport		IPR015089;IPR029027	REACT_22393	Cytochrome b-c1 complex subunit 10		1	1	1	21.4	21.4	21.4	6.5696	0.00067889	2.0382	12953000	4	0.685382	O14957
SLC27A2	G3V1R7;B3KW19;O14975-2;Q53GS2;O14975	-1.07154	-4.58939	-5.93553	-4.88863	-4.52375	-5.76084	-4.79187	-4.81177	bile acid biosynthetic process;bile acid metabolic process;biosynthetic process;carboxylic acid biosynthetic process;carboxylic acid catabolic process;carboxylic acid metabolic process;carboxylic acid transport;catabolic process;cellular biosynthetic process;cellular catabolic process;cellular ketone metabolic process;cellular lipid catabolic process;cellular lipid metabolic process;cellular meta…	acid-thiol ligase activity;adenyl nucleotide binding;adenyl ribonucleotide binding;ATP binding;binding;catalytic activity;enzyme binding;fatty acid ligase activity;fatty acid transporter activity;ligase activity;ligase activity, forming carbon-sulfur bonds;lipid transporter activity;long-chain fatty acid-CoA ligase activity;nucleotide binding;phytanate-CoA ligase activity;pristanate-CoA ligase ac…	cell part;cytoplasmic part;endoplasmic reticulum lumen;endoplasmic reticulum membrane;endoplasmic reticulum part;extracellular membrane-bounded organelle;extracellular organelle;extracellular region part;extracellular vesicular exosome;integral to endoplasmic reticulum membrane;integral to membrane;integral to organelle membrane;integral to peroxisomal membrane;intracellular membrane-bounded orga…	biosynthetic process;catabolic process;cellular ketone metabolic process;cellular lipid metabolic process;cellular metabolic process;cellular process;establishment of localization;lipid metabolic process;lipid transport;metabolic process;organic acid metabolic process;organic acid transport;primary metabolic process;small molecule metabolic process;transport	cell part;extracellular organelle;intracellular membrane-bounded organelle;intracellular organelle;membrane;microbody;mitochondrion;organelle;vesicle	Peroxisome;PPAR signaling pathway	AMP-binding;AMP-binding_C	ACOSTA_PROLIFERATION_INDEPENDENT_MYC_TARGETS_UP;ADDYA_ERYTHROID_DIFFERENTIATION_BY_HEMIN;BCAT_BILD_ET_AL_UP;BENPORATH_EED_TARGETS;BENPORATH_ES_WITH_H3K27ME3;BENPORATH_PRC2_TARGETS;BENPORATH_SUZ12_TARGETS;BLUM_RESPONSE_TO_SALIRASIB_DN;CAGGTG_V$E12_Q6;CAIRO_HEPATOBLASTOMA_DN;CAR_HPX;CAR_IGFBP1;CARBOXYLIC_ACID_METABOLIC_PROCESS;CASORELLI_ACUTE_PROMYELOCYTIC_LEUKEMIA_DN;CELLULAR_LIPID_METABOLIC_PROCE…	Acetylation;Alternativesplicing;ATP-binding;Completeproteome;Endoplasmicreticulum;Fattyacidmetabolism;Ligase;Lipidmetabolism;Membrane;Nucleotide-binding;Peroxisome;Phosphoprotein;Polymorphism;Proteomicsidentification;Referenceproteome;Transmembrane;Transmembranehelix		IPR000873;IPR020845;IPR025110;IPR030305	REACT_11041;REACT_11053;REACT_17003	Very long-chain acyl-CoA synthetase		2	2	2	10.6	10.6	10.6	44.001	0	3.5806	97761000	1	0.152189	G3V1R7;B3KW19;O14975-2;Q53GS2;O14975	O14975-1;O14975-2
BTAF1	Q2M1V9;O14981	-5.00121	-6.42298	-5.77304	-4.90444	-7.22133	-4.78215	-4.36121	-0.920982	biological regulation;negative regulation of binding;negative regulation of biological process;negative regulation of biosynthetic process;negative regulation of cellular biosynthetic process;negative regulation of cellular macromolecule biosynthetic process;negative regulation of cellular metabolic process;negative regulation of cellular process;negative regulation of chromatin binding;negative …	adenyl nucleotide binding;adenyl ribonucleotide binding;ATP binding;binding;catalytic activity;DNA binding;helicase activity;hydrolase activity;hydrolase activity, acting on acid anhydrides;hydrolase activity, acting on acid anhydrides, in phosphorus-containing anhydrides;nucleic acid binding;nucleic acid binding transcription factor activity;nucleoside-triphosphatase activity;nucleotide binding;…	cell part;intracellular membrane-bounded organelle;intracellular organelle;intracellular part;membrane-bounded organelle;nucleus;organelle	biological regulation	cell part;intracellular membrane-bounded organelle;intracellular organelle;nucleus;organelle		DUF3535;Helicase_C;SNF2_N	AATGTGA,MIR-23A,MIR-23B;ACEVEDO_LIVER_CANCER_UP;ATGTACA,MIR-493;ATGTTAA,MIR-302C;CCGNMNNTNACG_UNKNOWN;chr10q22;CUI_TCF21_TARGETS_2_DN;DACOSTA_UV_RESPONSE_VIA_ERCC3_DN;DACOSTA_UV_RESPONSE_VIA_ERCC3_TTD_DN;FIGUEROA_AML_METHYLATION_CLUSTER_3_UP;FIGUEROA_AML_METHYLATION_CLUSTER_6_UP;FIGUEROA_AML_METHYLATION_CLUSTER_7_UP;GINESTIER_BREAST_CANCER_20Q13_AMPLIFICATION_DN;GNF2_RBBP6;GRADE_COLON_CANCER_UP;G…	Alternativesplicing;ATP-binding;Completeproteome;Directproteinsequencing;DNA-binding;Helicase;Hydrolase;Nucleotide-binding;Nucleus;Referenceproteome;Repeat		IPR000330;IPR001650;IPR011989;IPR014001;IPR016024;IPR022707;IPR027417		TATA-binding protein-associated factor 172		1	1	1	1.1	1.1	1.1	206.89	0.00068446	2.1038	13101000	0	0.83323	Q2M1V9;O14981	O14981-1
SPTBN2	O15020;O15020-2;A4QPE4	-6.41199	-4.22752	-5.09324	-5.58703	-4.26019	-3.88504	-4.97376	-3.64198	actin filament capping;adult behavior;anatomical structure morphogenesis;antigen processing and presentation;antigen processing and presentation of exogenous antigen;antigen processing and presentation of exogenous peptide antigen;antigen processing and presentation of exogenous peptide antigen via MHC class II;antigen processing and presentation of peptide antigen;antigen processing and presenta…	actin binding;binding;cytoskeletal protein binding;lipid binding;phospholipid binding;protein binding;structural constituent of cytoskeleton;structural molecule activity	apical plasma membrane;cell body;cell cortex part;cell junction;cell part;cytoplasm;cytoplasmic part;cytoskeletal part;cytosol;extracellular region part;extracellular space;intracellular organelle part;intracellular part;membrane part;neuronal cell body;organelle part;plasma membrane part;spectrin	anatomical structure morphogenesis;behavior;biological regulation;cellular component assembly;cellular component organization;cellular process;developmental process;establishment of localization;growth;immune system process;locomotion;multicellular organismal process;regulation of organelle organization;response to chemical stimulus;response to external stimulus;response to stimulus;transport;ves…	cell body;cell part;cytoplasm;cytosol;extracellular space;neuronal cell body		CH;Spectrin	AACTTT_UNKNOWN;ACTGCCT,MIR-34B;ACTIN_BINDING;ACTIN_CYTOSKELETON;CCTGCTG,MIR-214;CELL_CORTEX;CELL_CORTEX_PART;chr11q13;CORTICAL_ACTIN_CYTOSKELETON;CORTICAL_CYTOSKELETON;CYTOPLASM;CYTOPLASMIC_PART;CYTOSKELETAL_PART;CYTOSKELETAL_PROTEIN_BINDING;CYTOSKELETON;DEBIASI_APOPTOSIS_BY_REOVIRUS_INFECTION_DN;DIAZ_CHRONIC_MEYLOGENOUS_LEUKEMIA_UP;DOUGLAS_BMI1_TARGETS_UP;ENK_UV_RESPONSE_EPIDERMIS_DN;ERB2_UP.V1_…	3D-structure;Acetylation;Actin-binding;Actincapping;Alternativesplicing;Completeproteome;Cytoplasm;Cytoskeleton;Diseasemutation;Neurodegeneration;Phosphoprotein;Polymorphism;Proteomicsidentification;Referenceproteome;Repeat;Spinocerebellarataxia		IPR001589;IPR001605;IPR001715;IPR001849;IPR002017;IPR011993;IPR016343;IPR018159	REACT_121399;REACT_18334;REACT_22266	Spectrin beta chain, non-erythrocytic 2		2	2	2	1	1	1	271.32	0.006414	0.9467	1993000	2	0.63509	O15020;O15020-2;A4QPE4	O15020-1;O15020-2	1WJM;1WYQ
MAST4	H7C1I9;O15021-2;O15021-3;O15021-6;O15021	-4.5328	-3.48349	-4.68651	-4.28359	-4.87099	-5.55291	-3.866	-3.68907		adenyl nucleotide binding;adenyl ribonucleotide binding;ATP binding;binding;catalytic activity;cation binding;ion binding;kinase activity;magnesium ion binding;metal ion binding;nucleotide binding;phosphotransferase activity, alcohol group as acceptor;protein kinase activity;protein serine/threonine kinase activity;purine nucleotide binding;purine ribonucleoside triphosphate binding;purine ribonu…	cell part;cytoplasm;intracellular part		cell part;cytoplasm		DUF1908;PDZ;Pkinase	AACTTT_UNKNOWN;ACEVEDO_LIVER_CANCER_WITH_H3K27ME3_UP;BASAKI_YBX1_TARGETS_DN;BENPORATH_ES_WITH_H3K27ME3;BILD_HRAS_ONCOGENIC_SIGNATURE;BOQUEST_STEM_CELL_DN;BORCZUK_MALIGNANT_MESOTHELIOMA_DN;BROWNE_HCMV_INFECTION_12HR_DN;CAIRO_HEPATOBLASTOMA_CLASSES_DN;chr5q12;CHYLA_CBFA2T3_TARGETS_UP;CROMER_METASTASIS_DN;CTTTGT_V$LEF1_Q2;CUI_TCF21_TARGETS_2_DN;DAZARD_RESPONSE_TO_UV_NHEK_DN;DAZARD_RESPONSE_TO_UV_SCC…	3D-structure;Alternativesplicing;ATP-binding;Completeproteome;Cytoplasm;Kinase;Magnesium;Metal-binding;Nucleotide-binding;Phosphoprotein;Polymorphism;Proteomicsidentification;Referenceproteome;Serine/threonine-proteinkinase;Transferase		IPR000719;IPR000961;IPR001478;IPR002290;IPR008271;IPR011009;IPR015022;IPR023142		Microtubule-associated serine/threonine-protein kinase 4		1	1	1	0.8	0.8	0.8	179.92	0.0012755	1.6157	1923200	1	0.0285871	H7C1I9;O15021-2;O15021-3;O15021-6;O15021	O15021-2;O15021-3;O15021-4	2W7R
PFAS	J3QL39;J3KTL4;J3QSG0;J3QSH6;A8K9T9;A8K8N7;O15067	-5.44813	-4.35541	-5.9351	-3.8904	-4.37373	-4.71571	-3.76294	-4.30316	amine metabolic process;biosynthetic process;carboxylic acid metabolic process;cellular amine metabolic process;cellular amino acid metabolic process;cellular aromatic compound metabolic process;cellular biosynthetic process;cellular ketone metabolic process;cellular metabolic process;cellular nitrogen compound biosynthetic process;cellular nitrogen compound metabolic process;cellular process;'de…	adenyl nucleotide binding;adenyl ribonucleotide binding;ATP binding;binding;carbon-nitrogen ligase activity, with glutamine as amido-N-donor;catalytic activity;cation binding;ion binding;ligase activity;ligase activity, forming carbon-nitrogen bonds;metal ion binding;nucleotide binding;phosphoribosylformylglycinamidine synthase activity;purine nucleotide binding;purine ribonucleoside triphosphate…	cell part;cytoplasm;cytoplasmic part;cytosol;extracellular membrane-bounded organelle;extracellular organelle;extracellular region part;extracellular vesicular exosome;intracellular part;membrane-bounded organelle;membrane-bounded vesicle;organelle;vesicle	amine metabolic process;biosynthetic process;cellular amino acid metabolic process;cellular aromatic compound metabolic process;cellular ketone metabolic process;cellular metabolic process;cellular nitrogen compound metabolic process;cellular process;heterocycle metabolic process;metabolic process;nitrogen compound metabolic process;nucleobase-containing compound metabolic process;nucleobase-cont…	cell part;cytoplasm;cytosol;extracellular organelle;organelle;vesicle	Purine metabolism	AIRS;AIRS_C	BENPORATH_ES_1;BONOME_OVARIAN_CANCER_SURVIVAL_OPTIMAL_DEBULKING;CAIRO_HEPATOBLASTOMA_CLASSES_UP;CHARAFE_BREAST_CANCER_LUMINAL_VS_MESENCHYMAL_DN;chr17p13;DEBIASI_APOPTOSIS_BY_REOVIRUS_INFECTION_DN;DEURIG_T_CELL_PROLYMPHOCYTIC_LEUKEMIA_UP;GCM_DFFA;GNF2_RFC3;GSE10325_LUPUS_BCELL_VS_LUPUS_MYELOID_UP;GSE11924_TFH_VS_TH1_CD4_TCELL_DN;GSE12845_IGD_NEG_BLOOD_VS_DARKZONE_GC_TONSIL_BCELL_DN;GSE12845_IGD_NE…	ATP-binding;Completeproteome;Cytoplasm;Glutamineamidotransferase;Ligase;Magnesium;Metal-binding;Nucleotide-binding;Phosphoprotein;Polymorphism;Proteomicsidentification;Purinebiosynthesis;Referenceproteome;Transferase		IPR000728;IPR010073;IPR010918;IPR016188;IPR017926;IPR029062	REACT_1776	Phosphoribosylformylglycinamidine synthase		1	1	1	18.4	18.4	18.4	9.7301	0	3.6416	79143000	2	0.184357	J3QL39;J3KTL4;J3QSG0;J3QSH6;A8K9T9;A8K8N7;O15067
PGRMC2	O15173;O15173-2	-3.48903	-4.20633	-4.51637	-3.84544	-5.818	-5.52015	-5.13048	-4.02676	biological regulation;cellular process;cellular response to chemical stimulus;cellular response to endogenous stimulus;cellular response to hormone stimulus;cellular response to organic substance;cellular response to steroid hormone stimulus;cellular response to stimulus;hormone-mediated signaling pathway;regulation of biological process;regulation of cellular process;response to chemical stimulu…	binding;cation binding;heme binding;ion binding;iron ion binding;ligand-dependent nuclear receptor activity;lipid binding;metal ion binding;molecular transducer activity;receptor activity;signal transducer activity;signaling receptor activity;steroid binding;steroid hormone receptor activity;tetrapyrrole binding;transition metal ion binding	cell part;endomembrane system;integral to membrane;intrinsic to membrane;membrane;membrane part	biological regulation;cellular process;response to chemical stimulus;response to endogenous stimulus;response to stimulus;signal transduction	cell part;endomembrane system;membrane		Cyt-b5	AACTTT_UNKNOWN;ACCAAAG,MIR-9;ACEVEDO_LIVER_CANCER_DN;ACEVEDO_NORMAL_TISSUE_ADJACENT_TO_LIVER_TUMOR_DN;ATGTACA,MIR-493;BUYTAERT_PHOTODYNAMIC_THERAPY_STRESS_DN;CAGTGTT,MIR-141,MIR-200A;CCTGCTG,MIR-214;chr4q26;CHUNG_BLISTER_CYTOTOXICITY_UP;DAUER_STAT3_TARGETS_DN;DAZARD_RESPONSE_TO_UV_SCC_DN;DEURIG_T_CELL_PROLYMPHOCYTIC_LEUKEMIA_DN;DIAZ_CHRONIC_MEYLOGENOUS_LEUKEMIA_UP;ENK_UV_RESPONSE_KERATINOCYTE_DN;…	Alternativesplicing;Completeproteome;Lipid-binding;Membrane;Phosphoprotein;Receptor;Referenceproteome;Steroid-binding;Transmembrane;Transmembranehelix		IPR001199		Membrane-associated progesterone receptor component 2		2	2	2	12.6	12.6	12.6	23.818	0	5.9781	25637000	9	0.242805	O15173;O15173-2	O15173-1;O15173-2
KMO	Q9BS61;O15229-3;O15229-2;A8K693;O15229;A0A024R3S9	-4.14668	-5.5643	-5.11777	-4.5588	-4.91039	-2.59174	-4.9083	-3.96086	amine catabolic process;amine metabolic process;anthranilate metabolic process;aromatic amino acid family catabolic process;aromatic amino acid family metabolic process;aromatic compound catabolic process;benzene-containing compound metabolic process;benzoate metabolic process;biosynthetic process;carboxylic acid biosynthetic process;carboxylic acid catabolic process;carboxylic acid metabolic pro…	binding;catalytic activity;coenzyme binding;cofactor binding;flavin adenine dinucleotide binding;kynurenine 3-monooxygenase activity;monooxygenase activity;NAD(P)H oxidase activity;oxidoreductase activity;oxidoreductase activity, acting on NADH or NADPH;oxidoreductase activity, acting on NADH or NADPH, oxygen as acceptor;oxidoreductase activity, acting on paired donors, with incorporation or redu…	cell part;cytoplasmic part;cytosol;extracellular membrane-bounded organelle;extracellular organelle;extracellular region part;extracellular vesicular exosome;integral to membrane;intracellular membrane-bounded organelle;intracellular organelle;intracellular organelle part;intracellular part;intrinsic to membrane;membrane;membrane part;membrane-bounded organelle;membrane-bounded vesicle;mitochondr…	amine metabolic process;biosynthetic process;catabolic process;cellular amino acid metabolic process;cellular aromatic compound metabolic process;cellular ketone metabolic process;cellular metabolic process;cellular nitrogen compound metabolic process;cellular process;cofactor metabolic process;heterocycle metabolic process;metabolic process;nitrogen compound metabolic process;nucleobase-containi…	cell part;cytosol;extracellular organelle;intracellular membrane-bounded organelle;intracellular organelle;membrane;mitochondrion;organelle;vesicle	Tryptophan metabolism	FAD_binding_3	ACEVEDO_LIVER_CANCER_DN;BENPORATH_CYCLING_GENES;BOHN_PRIMARY_IMMUNODEFICIENCY_SYNDROM_DN;BRUECKNER_TARGETS_OF_MIRLET7A3_UP;CAIRO_HEPATOBLASTOMA_DN;CATTTCA,MIR-203;CHEN_LIVER_METABOLISM_QTL_CIS;CHIANG_LIVER_CANCER_SUBCLASS_INTERFERON_UP;chr1q42;DOANE_BREAST_CANCER_CLASSES_UP;DOANE_RESPONSE_TO_ANDROGEN_DN;DOUGLAS_BMI1_TARGETS_UP;ELECTRON_CARRIER_ACTIVITY;ERB2_UP.V1_UP;FARMER_BREAST_CANCER_APOCRINE_…	Alternativesplicing;Completeproteome;FAD;Flavoprotein;Membrane;Mitochondrion;Mitochondrionoutermembrane;Monooxygenase;NADP;Oxidoreductase;Polymorphism;Pyridinenucleotidebiosynthesis;Referenceproteome;Transmembrane;Transmembranehelix		IPR002938;IPR003042;IPR027545	REACT_916	Kynurenine 3-monooxygenase		5	5	5	8.8	8.8	8.8	46.569	0	5.6011	10612000	5	0.659243	Q9BS61;O15229-3;O15229-2;A8K693;O15229;A0A024R3S9	O15229-1;O15229-2;O15229-3
LAMA5	O15230	-5.24934	-4.82789	-2.5113	-3.8702	-4.38595	-4.6529	-4.2771	-5.08347	ameboidal cell migration;anatomical structure development;anatomical structure formation involved in morphogenesis;anatomical structure morphogenesis;angiogenesis;biological adhesion;biological regulation;branching involved in salivary gland morphogenesis;branching involved in ureteric bud morphogenesis;branching morphogenesis of a tube;cell adhesion;cell differentiation;cell junction assembly;ce…	binding;integrin binding;protein binding;protein complex binding;receptor binding;structural molecule activity	basal lamina;basement membrane;cell part;extracellular matrix;extracellular matrix part;extracellular membrane-bounded organelle;extracellular organelle;extracellular region;extracellular region part;extracellular space;extracellular vesicular exosome;intracellular membrane-bounded organelle;intracellular organelle;intracellular part;laminin complex;laminin-1 complex;laminin-10 complex;laminin-11…	anatomical structure development;anatomical structure formation involved in morphogenesis;anatomical structure morphogenesis;biological adhesion;biological regulation;cell adhesion;cell differentiation;cell junction organization;cell morphogenesis;cell motility;cell proliferation;cell recognition;cellular component assembly;cellular component disassembly;cellular component morphogenesis;cellular …	cell part;extracellular matrix;extracellular organelle;extracellular region;extracellular space;intracellular membrane-bounded organelle;intracellular organelle;laminin complex;macromolecular complex;nucleus;organelle;protein complex;vesicle	Amoebiasis;ECM-receptor interaction;Focal adhesion;Pathways in cancer;Small cell lung cancer;Toxoplasmosis	Laminin_B;Laminin_EGF;Laminin_G_2;Laminin_I;Laminin_II;Laminin_N	AGUIRRE_PANCREATIC_CANCER_COPY_NUMBER_UP;ARGGGTTAA_UNKNOWN;BROWN_MYELOID_CELL_DEVELOPMENT_DN;BROWNE_HCMV_INFECTION_18HR_UP;BROWNE_HCMV_INFECTION_48HR_UP;BRUINS_UVC_RESPONSE_VIA_TP53_GROUP_D;CAGCTG_V$AP4_Q5;CAGGTG_V$E12_Q6;CHENG_IMPRINTED_BY_ESTRADIOL;chr20q13;DEBIASI_APOPTOSIS_BY_REOVIRUS_INFECTION_DN;DITTMER_PTHLH_TARGETS_UP;GAUSSMANN_MLL_AF4_FUSION_TARGETS_A_DN;GCANCTGNY_V$MYOD_Q6;GGGAGGRR_V$MA…	Alternativesplicing;Basementmembrane;Celladhesion;Coiledcoil;Completeproteome;Disulfidebond;Extracellularmatrix;Glycoprotein;LamininEGF-likedomain;Polymorphism;Referenceproteome;Repeat;Secreted;Signal	ITGA6-ITGB4-LAMA5 complex;ITGA6-ITGB4-Laminin10/12 complex	IPR000034;IPR001368;IPR001791;IPR002049;IPR008211;IPR009254;IPR010307;IPR013032;IPR013320;IPR018031	REACT_118572;REACT_163874;REACT_163906;REACT_169262	Laminin subunit alpha-5		2	2	2	0.7	0.7	0.7	399.73	0	4.25	20117000	3	1.22439	O15230	O15230-1
PMM2	A0A291FGD1;A0A0S2Z4J6;O15305;O15305-2;B7Z3M6;H3BPH4;H3BV55;B2R6D4;H3BR08;H3BM92;H3BV34;H3BT06;H3BNY9;H3BRM0;B7Z6A1;Q59F02	-5.03611	-4.3233	-5.20682	-4.56877	-7.36246	-3.79221	-4.93505	-3.90117	alcohol biosynthetic process;alcohol metabolic process;biosynthetic process;carbohydrate biosynthetic process;carbohydrate metabolic process;cellular biosynthetic process;cellular carbohydrate biosynthetic process;cellular carbohydrate metabolic process;cellular macromolecule metabolic process;cellular metabolic process;cellular nitrogen compound metabolic process;cellular process;cellular protei…	catalytic activity;intramolecular transferase activity;intramolecular transferase activity, phosphotransferases;isomerase activity;phosphomannomutase activity	cell body;cell part;cytoplasm;cytoplasmic part;cytosol;extracellular membrane-bounded organelle;extracellular organelle;extracellular region part;extracellular vesicular exosome;intracellular part;membrane-bounded organelle;membrane-bounded vesicle;neuronal cell body;organelle;vesicle	alcohol metabolic process;biosynthetic process;carbohydrate metabolic process;cellular metabolic process;cellular nitrogen compound metabolic process;cellular process;macromolecule metabolic process;macromolecule modification;metabolic process;nitrogen compound metabolic process;nucleobase-containing compound metabolic process;nucleotide-sugar metabolic process;oligosaccharide metabolic process;p…	cell body;cell part;cytoplasm;cytosol;extracellular organelle;neuronal cell body;organelle;vesicle	Amino sugar and nucleotide sugar metabolism;Fructose and mannose metabolism	PMM	ALCOHOL_METABOLIC_PROCESS;BENPORATH_MYC_MAX_TARGETS;BHAT_ESR1_TARGETS_NOT_VIA_AKT1_UP;BHAT_ESR1_TARGETS_VIA_AKT1_UP;BILD_MYC_ONCOGENIC_SIGNATURE;BIOSYNTHETIC_PROCESS;BYSTRYKH_HEMATOPOIESIS_STEM_CELL_QTL_TRANS;CARBOHYDRATE_BIOSYNTHETIC_PROCESS;CARBOHYDRATE_METABOLIC_PROCESS;CELLULAR_BIOSYNTHETIC_PROCESS;CELLULAR_CARBOHYDRATE_METABOLIC_PROCESS;chr16p13;DACOSTA_UV_RESPONSE_VIA_ERCC3_COMMON_DN;DANG_B…	3D-structure;Acetylation;Alternativesplicing;Completeproteome;Congenitaldisorderofglycosylation;Cytoplasm;Diseasemutation;Isomerase;Polymorphism;Proteomicsidentification;Referenceproteome		IPR005002;IPR006379;IPR023214	REACT_22423	Phosphomannomutase;Phosphomannomutase 2		3	3	3	25.6	25.6	25.6	28.114	0	34.626	125660000	4	0.525962	A0A291FGD1;A0A0S2Z4J6;O15305;O15305-2;B7Z3M6;H3BPH4;H3BV55;B2R6D4	O15305-1;O15305-2	2AMY;2Q4R
ARPC5	O15511;O15511-2;B3KTE1;B1ALC0	-2.0542	-6.20262	-6.08772	-4.201	-5.01176	-4.8357	-4.75843	-6.75818	actin cytoskeleton organization;actin filament organization;actin filament-based process;actin nucleation;Arp2/3 complex-mediated actin nucleation;axon guidance;biological regulation;cell migration;cell motility;cell surface receptor linked signaling pathway;cellular component movement;cellular component organization;cellular component organization at cellular level;cellular component organizatio…	structural constituent of cytoskeleton;structural molecule activity	actin cytoskeleton;adherens junction;anchoring junction;Arp2/3 protein complex;cell junction;cell part;cell projection;cell-substrate adherens junction;cell-substrate junction;cytoplasm;cytoplasmic part;cytoskeletal part;cytoskeleton;cytosol;extracellular membrane-bounded organelle;extracellular organelle;extracellular region part;extracellular vesicular exosome;focal adhesion;intracellular non-m…	biological regulation;cell motility;cellular component movement;cellular component organization;cellular process;cytoskeleton organization;immune system process;locomotion;organelle organization;regulation of organelle organization;response to chemical stimulus;response to external stimulus;response to stimulus;response to stress;signal transduction	cell part;cell projection;cytoplasm;cytoskeleton;cytosol;extracellular organelle;intracellular non-membrane-bounded organelle;intracellular organelle;macromolecular complex;organelle;protein complex;vesicle	Bacterial invasion of epithelial cells;Fc gamma R-mediated phagocytosis;Pathogenic Escherichia coli infection;Regulation of actin cytoskeleton;Shigellosis	P16-Arc	AACTGGA,MIR-145;ACATATC,MIR-190;ACEVEDO_LIVER_CANCER_UP;ACEVEDO_NORMAL_TISSUE_ADJACENT_TO_LIVER_TUMOR_UP;ACTIN_CYTOSKELETON;ACTIN_CYTOSKELETON_ORGANIZATION_AND_BIOGENESIS;ACTIN_FILAMENT_BASED_PROCESS;ALFANO_MYC_TARGETS;ATTACAT,MIR-380-3P;BENPORATH_OCT4_TARGETS;BIOCARTA_ACTINY_PATHWAY;BIOCARTA_CDC42RAC_PATHWAY;BIOCARTA_MPR_PATHWAY;BIOCARTA_RHO_PATHWAY;BIOCARTA_SALMONELLA_PATHWAY;BLALOCK_ALZHEIMERS…	Acetylation;Actin-binding;Alternativesplicing;Cellprojection;Completeproteome;Cytoplasm;Cytoskeleton;Directproteinsequencing;Proteomicsidentification;Referenceproteome;Ublconjugation	Arp2/3 protein complex	IPR006789	REACT_160086;REACT_263952;REACT_355372	Actin-related protein 2/3 complex subunit 5		3	3	3	19.2	19.2	19.2	16.32	0	5.1276	52746000	6	0.0585653	O15511;O15511-2	O15511-1;O15511-2
HEL-S-113;PGDH3;PHGDH	O43175;A0A286YF22;A0A2C9F2M7;A0A286YFA2;A0A286YFL2;V9HW79;B3KSC3;A0A286YFM8;A0A286YFB2;Q9UMY2;A0A286YFC8;A0A286YER3;A0A286YF78;Q8N5M8;Q9UMY3;A0A286YF34;A0A286YFK5;A0A286YFE1;A0A286YFF3;Q96RV6;Q96RV5;Q96RV7	1.08498	0.840294	2.64483	0.532957	2.09333	-4.94505	-0.637188	-4.61819	amine biosynthetic process;amine metabolic process;anatomical structure development;aspartate family amino acid metabolic process;biological regulation;biosynthetic process;brain development;carboxylic acid biosynthetic process;carboxylic acid metabolic process;cell cycle arrest;cell cycle process;cell development;cell projection organization;cellular amine metabolic process;cellular amino acid b…	binding;catalytic activity;coenzyme binding;cofactor binding;electron carrier activity;NAD binding;nucleotide binding;oxidoreductase activity;oxidoreductase activity, acting on CH-OH group of donors;oxidoreductase activity, acting on the CH-OH group of donors, NAD or NADP as acceptor;phosphoglycerate dehydrogenase activity	cell part;cytoplasmic part;cytosol;extracellular membrane-bounded organelle;extracellular organelle;extracellular region part;extracellular vesicular exosome;intracellular part;membrane-bounded organelle;membrane-bounded vesicle;organelle;vesicle	amine metabolic process;anatomical structure development;biological regulation;biosynthetic process;cell development;cellular amino acid metabolic process;cellular component organization;cellular ketone metabolic process;cellular metabolic process;cellular nitrogen compound metabolic process;cellular process;developmental process;metabolic process;nitrogen compound metabolic process;organic acid …	cell part;cytosol;extracellular organelle;organelle;vesicle	Glycine, serine and threonine metabolism;Methane metabolism	2-Hacid_dh;2-Hacid_dh_C	ACEVEDO_LIVER_CANCER_DN;ACEVEDO_LIVER_CANCER_WITH_H3K27ME3_DN;ACEVEDO_LIVER_TUMOR_VS_NORMAL_ADJACENT_TISSUE_DN;ACEVEDO_NORMAL_TISSUE_ADJACENT_TO_LIVER_TUMOR_DN;ANATOMICAL_STRUCTURE_DEVELOPMENT;BENPORATH_NANOG_TARGETS;BENPORATH_OCT4_TARGETS;BLUM_RESPONSE_TO_SALIRASIB_UP;BRAIN_DEVELOPMENT;BRUINS_UVC_RESPONSE_VIA_TP53_GROUP_D;BYSTRYKH_HEMATOPOIESIS_STEM_CELL_QTL_TRANS;CENTRAL_NERVOUS_SYSTEM_DEVELOPM…	3D-structure;Acetylation;Amino-acidbiosynthesis;Completeproteome;Directproteinsequencing;Diseasemutation;NAD;Oxidoreductase;Phosphoprotein;Referenceproteome;Serinebiosynthesis		IPR006139;IPR006140;IPR006236;IPR016040;IPR029009;IPR029752;IPR029753	REACT_115789	D-3-phosphoglycerate dehydrogenase	+	14	14	14	40.2	40.2	40.2	56.65	0	252.61	1213600000	74	1.88612	O43175;A0A286YF22;A0A2C9F2M7;A0A286YFA2;A0A286YFL2;V9HW79;B3KSC3;A0A286YFM8;A0A286YFB2;Q9UMY2;A0A286YFC8		2G76
NDUFS4	A0A0S2Z433;O43181	-5.91824	-5.19949	-4.93925	-4.06102	-5.50327	-4.63214	-4.40561	-3.50171	anatomical structure development;biological regulation;brain development;cAMP-mediated signaling;cellular component assembly;cellular component assembly at cellular level;cellular component biogenesis;cellular component organization;cellular component organization at cellular level;cellular component organization or biogenesis;cellular component organization or biogenesis at cellular level;cellul…	catalytic activity;NADH dehydrogenase (quinone) activity;NADH dehydrogenase (ubiquinone) activity;NADH dehydrogenase activity;oxidoreductase activity;oxidoreductase activity, acting on NADH or NADPH;oxidoreductase activity, acting on NADH or NADPH, quinone or similar compound as acceptor	cell part;cytoplasmic part;intracellular membrane-bounded organelle;intracellular organelle;intracellular organelle part;intracellular part;macromolecular complex;membrane;membrane part;membrane-bounded organelle;mitochondrial inner membrane;mitochondrial membrane;mitochondrial membrane part;mitochondrial part;mitochondrial respiratory chain complex I;mitochondrion;NADH dehydrogenase complex;orga…	anatomical structure development;biological regulation;cellular component assembly;cellular component organization;cellular macromolecular complex assembly;cellular metabolic process;cellular process;cellular respiration;developmental process;generation of precursor metabolites and energy;macromolecular complex assembly;metabolic process;protein complex assembly;protein complex biogenesis;regulat…	cell part;intracellular membrane-bounded organelle;intracellular organelle;macromolecular complex;membrane;mitochondrion;NADH dehydrogenase complex;organelle;protein complex	Alzheimer's disease;Huntington's disease;Oxidative phosphorylation;Parkinson's disease	ETC_C1_NDUFA4	AAAYRNCTG_UNKNOWN;ACTGTGA,MIR-27A,MIR-27B;ANATOMICAL_STRUCTURE_DEVELOPMENT;BIOPOLYMER_METABOLIC_PROCESS;BIOPOLYMER_MODIFICATION;BLALOCK_ALZHEIMERS_DISEASE_DN;BRAIN_DEVELOPMENT;CAGGTG_V$E12_Q6;CAMP_MEDIATED_SIGNALING;CASORELLI_ACUTE_PROMYELOCYTIC_LEUKEMIA_UP;CELL_PROLIFERATION_GO_0008283;CELLULAR_COMPONENT_ASSEMBLY;CELLULAR_MACROMOLECULE_METABOLIC_PROCESS;CELLULAR_PROTEIN_COMPLEX_ASSEMBLY;CELLULAR…	Completeproteome;Electrontransport;Membrane;Mitochondrion;Mitochondrioninnermembrane;Polymorphism;Referenceproteome;Respiratorychain;Transitpeptide;Transport	Respiratory chain complex I (holoenzyme), mitochondrial;Respiratory chain complex I (incomplete intermediate), mitochondrial;Respiratory chain complex I (intermediate II/230kD), mitochondrial;Respiratory chain complex I (intermediate VII/650kD), mitochondrial;Respiratory chain complex I (lambda subunit) mitochondrial	IPR006885	REACT_22393	NADH dehydrogenase [ubiquinone] iron-sulfur protein 4, mitochondrial		1	1	1	6.3	6.3	6.3	20.108	0.0012821	1.6462	1223700	1	1.07545	A0A0S2Z433;O43181
2020-09-04	B3KR63;J3QRU3;J3QLR2;J3QLA8;O43236-6;O43236-5;J3QRT6;J3KSZ7;O43236-2;O43236-3;O43236;O43236-4	-5.9499	-4.11213	-3.18764	-4.29235	-5.77397	-6.03229	-4.737	-2.64081	anatomical structure development;apoptosis;biological regulation;brain development;cell cycle;cell death;cell division;cell maturation;cellular component organization;cellular component organization at cellular level;cellular component organization or biogenesis;cellular component organization or biogenesis at cellular level;cellular developmental process;cellular process;cellular process involve…	binding;catalytic activity;GTP binding;GTPase activity;guanyl nucleotide binding;guanyl ribonucleotide binding;hydrolase activity;hydrolase activity, acting on acid anhydrides;hydrolase activity, acting on acid anhydrides, in phosphorus-containing anhydrides;nucleoside-triphosphatase activity;nucleotide binding;purine nucleotide binding;purine ribonucleoside triphosphate binding;purine ribonucleo…	cell part;cytoplasmic part;cytoskeleton;intracellular membrane-bounded organelle;intracellular non-membrane-bounded organelle;intracellular organelle;intracellular part;membrane-bounded organelle;mitochondrion;non-membrane-bounded organelle;nucleus;organelle	anatomical structure development;biological regulation;cell cycle;cell death;cell division;cell maturation;cellular component organization;cellular process;death;developmental maturation;developmental process;metabolic process;mitochondrion organization;organelle organization;regulation of protein modification process	cell part;cytoskeleton;intracellular membrane-bounded organelle;intracellular non-membrane-bounded organelle;intracellular organelle;mitochondrion;nucleus;organelle		Septin	ATGAAGG,MIR-205;ATGCAGT,MIR-217;ATGCTGG,MIR-338;BOYAULT_LIVER_CANCER_SUBCLASS_G6_UP;BROWNE_HCMV_INFECTION_20HR_UP;CAGCTG_V$AP4_Q5;CAGGTA_V$AREB6_01;CAGGTG_V$E12_Q6;CATTGTYY_V$SOX9_B1;CCTGCTG,MIR-214;CEBALLOS_TARGETS_OF_TP53_AND_MYC_DN;CELL_DIVISION;CHIANG_LIVER_CANCER_SUBCLASS_CTNNB1_UP;chr17q22;CHYLA_CBFA2T3_TARGETS_DN;CTGCAGY_UNKNOWN;CTTTGA_V$LEF1_Q2;CYTOKINESIS;DANG_REGULATED_BY_MYC_DN;GATTGGY…	Alternativesplicing;Cellcycle;Celldivision;Coiledcoil;Completeproteome;Cytoplasm;Cytoskeleton;Directproteinsequencing;GTP-binding;Mitochondrion;Nucleotide-binding;Nucleus;Phosphoprotein;Polymorphism;Proteomicsidentification;Referenceproteome		IPR016491;IPR027417;IPR030379;IPR030643		Septin-4		1	1	1	9.6	9.6	9.6	16.309	0.0069849	0.90693	3977300	1	0.286119	B3KR63;J3QRU3;J3QLR2;J3QLA8;O43236-6;O43236-5;J3QRT6;J3KSZ7;O43236-2;O43236-3;O43236;O43236-4	O43236-1;O43236-2;O43236-3;O43236-4;O43236-5;O43236-6
PSMD3	O43242-2;B3KNN7;B4DEB0;B4DPM7;Q96N86;B4DV84;Q8N9M2;Q6IBN0;O43242	-4.564	-6.87734	-5.13092	-4.09246	-5.05438	-4.32602	-4.08891	-3.34278	activation of immune response;activation of innate immune response;anaphase-promoting complex-dependent proteasomal ubiquitin-dependent protein catabolic process;antigen processing and presentation;antigen processing and presentation of exogenous antigen;antigen processing and presentation of exogenous peptide antigen;antigen processing and presentation of exogenous peptide antigen via MHC class …	enzyme regulator activity	cell part;cytoplasm;cytoplasmic part;cytosol;extracellular membrane-bounded organelle;extracellular organelle;extracellular region part;extracellular vesicular exosome;intracellular membrane-bounded organelle;intracellular organelle;intracellular organelle part;intracellular part;macromolecular complex;membrane;membrane-bounded organelle;membrane-bounded vesicle;nuclear part;nucleoplasm;nucleus;o…	biological regulation;catabolic process;cell cycle;cell death;cellular metabolic process;cellular nitrogen compound metabolic process;cellular process;death;immune system process;macromolecule metabolic process;macromolecule modification;metabolic process;mitotic cell cycle;nitrogen compound metabolic process;primary metabolic process;protein metabolic process;protein modification by small protei…	cell part;cytoplasm;cytosol;extracellular organelle;intracellular membrane-bounded organelle;intracellular organelle;macromolecular complex;membrane;nucleoplasm;nucleus;organelle;proteasome complex;protein complex;vesicle	Proteasome	PCI;Rpn3_C	AGTTCTC,MIR-146A,MIR-146B;BENPORATH_MYC_MAX_TARGETS;BROWNE_HCMV_INFECTION_24HR_UP;BYSTRYKH_HEMATOPOIESIS_STEM_CELL_SCP2_QTL_TRANS;CAGCTG_V$AP4_Q5;chr17q21;CHUANG_OXIDATIVE_STRESS_RESPONSE_UP;DANG_BOUND_BY_MYC;DIAZ_CHRONIC_MEYLOGENOUS_LEUKEMIA_UP;ENK_UV_RESPONSE_EPIDERMIS_UP;GCANCTGNY_V$MYOD_Q6;GGGAGGRR_V$MAZ_Q6;GSE10239_MEMORY_VS_DAY4.5_EFF_CD8_TCELL_UP;GSE11864_CSF1_VS_CSF1_IFNG_IN_MAC_DN;GSE118…	Alternativesplicing;Completeproteome;Proteasome;Referenceproteome	PA700 complex;PA700-20S-PA28 complex	IPR000717;IPR011990;IPR011991;IPR013143;IPR013586	REACT_11063;REACT_111056;REACT_111178;REACT_1156;REACT_118656;REACT_1221;REACT_13464;REACT_13565;REACT_150471;REACT_1614;REACT_188323;REACT_188330;REACT_1949;REACT_20549;REACT_25325;REACT_263873;REACT_263883;REACT_264438;REACT_264478;REACT_264605;REACT_267700;REACT_268156;REACT_268366;REACT_268718;REACT_4;REACT_6761;REACT_6785;REACT_6821;REACT_6850;REACT_6871;REACT_75842;REACT_9003;REACT_9031;REA…	26S proteasome non-ATPase regulatory subunit 3		1	1	1	3.7	3.7	3.7	41.183	0.0036145	1.1797	2444900	1	1.08181	O43242-2;B3KNN7;B4DEB0;B4DPM7;Q96N86;B4DV84;Q8N9M2;Q6IBN0;O43242	O43242-1
PAPSS1	Q4W5H3;Q05BW9;O43252	-5.81416	-3.68299	-4.73738	-4.44189	-6.86597	-4.82981	-4.29654	-0.708912	3'-phosphoadenosine 5'-phosphosulfate biosynthetic process;3'-phosphoadenosine 5'-phosphosulfate metabolic process;amine metabolic process;aminoglycan metabolic process;anatomical structure development;biosynthetic process;carbohydrate metabolic process;cellular biosynthetic process;cellular metabolic process;cellular nitrogen compound biosynthetic process;cellular nitrogen compound metabolic pro…	adenyl nucleotide binding;adenyl ribonucleotide binding;adenylylsulfate kinase activity;adenylyltransferase activity;ATP binding;binding;catalytic activity;kinase activity;nucleotide binding;nucleotidyltransferase activity;phosphotransferase activity, alcohol group as acceptor;purine nucleotide binding;purine ribonucleoside triphosphate binding;purine ribonucleotide binding;ribonucleotide binding…	cell part;cytoplasmic part;cytosol;intracellular part	amine metabolic process;anatomical structure development;biosynthetic process;carbohydrate metabolic process;cellular metabolic process;cellular nitrogen compound metabolic process;cellular process;developmental process;heterocycle metabolic process;macromolecule metabolic process;metabolic process;nitrogen compound metabolic process;nucleobase-containing compound metabolic process;nucleobase-con…	cell part;cytosol	Purine metabolism;Selenocompound metabolism;Sulfur metabolism	APS_kinase;ATP-sulfurylase;PUA_2	ACEVEDO_LIVER_CANCER_UP;ACEVEDO_LIVER_TUMOR_VS_NORMAL_ADJACENT_TISSUE_UP;ANATOMICAL_STRUCTURE_DEVELOPMENT;BAELDE_DIABETIC_NEPHROPATHY_DN;BLALOCK_ALZHEIMERS_DISEASE_DN;CAIRO_HEPATOBLASTOMA_UP;chr4q24;CREIGHTON_ENDOCRINE_THERAPY_RESISTANCE_1;DELYS_THYROID_CANCER_UP;DIAZ_CHRONIC_MEYLOGENOUS_LEUKEMIA_UP;DOANE_BREAST_CANCER_CLASSES_DN;FLECHNER_BIOPSY_KIDNEY_TRANSPLANT_OK_VS_DONOR_UP;GGGACCA,MIR-133A,M…	3D-structure;Acetylation;ATP-binding;Completeproteome;Kinase;Multifunctionalenzyme;Nucleotide-binding;Nucleotidyltransferase;Polymorphism;Referenceproteome;Transferase		IPR002650;IPR002891;IPR014729;IPR015947;IPR024951;IPR025980;IPR027417	REACT_6840	Adenylyl-sulfate kinase;Bifunctional 3'-phosphoadenosine 5'-phosphosulfate synthase 1;Sulfate adenylyltransferase		1	1	1	6.6	6.6	6.6	29.5	0	6.7115	35415000	4	0.45517	Q4W5H3;Q05BW9;O43252		1X6V;1XJQ;1XNJ;2OFW;2OFX;2PEY;2PEZ;2QJF
ZW10	F5H3C1;B4DUQ3;O43264-2;B2R7C2;O43264	-4.87893	-5.1218	-3.29401	-4.66227	-6.00626	-4.00138	-3.4483	-2.84929	biological regulation;cell cycle;cell cycle checkpoint;cell cycle phase;cell cycle process;cell division;cellular component assembly;cellular component organization;cellular component organization at cellular level;cellular component organization or biogenesis;cellular component organization or biogenesis at cellular level;cellular localization;cellular macromolecule localization;cellular process…	binding;centromeric DNA binding;DNA binding;nucleic acid binding;sequence-specific DNA binding	cell part;chromosomal part;chromosome, centromeric region;condensed chromosome kinetochore;cytoplasm;cytoplasmic part;cytoskeletal part;cytosol;endoplasmic reticulum;endoplasmic reticulum membrane;endoplasmic reticulum part;intracellular membrane-bounded organelle;intracellular non-membrane-bounded organelle;intracellular organelle;intracellular organelle part;intracellular part;kinetochore;kinet…	biological regulation;cell cycle;cell division;cellular component assembly;cellular component organization;cellular localization;cellular process;chromosome organization;chromosome segregation;cytoskeleton organization;establishment of localization;Golgi organization;Golgi vesicle transport;localization;macromolecular complex assembly;meiosis;mitosis;mitotic cell cycle;nuclear division;organelle …	cell part;cytoplasm;cytosol;endoplasmic reticulum;intracellular membrane-bounded organelle;intracellular non-membrane-bounded organelle;intracellular organelle;kinetochore;macromolecular complex;membrane;nucleus;organelle;protein complex		Zw10	AAANWWTGC_UNKNOWN;ACTAYRNNNCCCR_UNKNOWN;BLALOCK_ALZHEIMERS_DISEASE_DN;BLALOCK_ALZHEIMERS_DISEASE_INCIPIENT_DN;BREDEMEYER_RAG_SIGNALING_NOT_VIA_ATM_DN;BROWNE_HCMV_INFECTION_18HR_UP;BRUINS_UVC_RESPONSE_LATE;CELL_CYCLE_CHECKPOINT_GO_0000075;CELL_CYCLE_GO_0007049;CELL_CYCLE_PHASE;CELL_CYCLE_PROCESS;CELLULAR_COMPONENT_ASSEMBLY;CELLULAR_LOCALIZATION;chr11q23;CHROMOSOMAL_PART;CHROMOSOME;CHROMOSOME_ORGAN…	Acetylation;Alternativesplicing;Cellcycle;Celldivision;Centromere;Chromosome;Coiledcoil;Completeproteome;Cytoplasm;Cytoskeleton;Directproteinsequencing;Endoplasmicreticulum;ER-Golgitransport;Kinetochore;Membrane;Mitosis;Polymorphism;Proteintransport;Proteomicsidentification;Referenceproteome;Transport	SNARE complex (RINT1, ZW10, p31);SNARE complex (RINT1, ZW10, p31, Stx18)	IPR009361	REACT_150425;REACT_150471;REACT_355252;REACT_682	Centromere/kinetochore protein zw10 homolog		1	1	1	9.6	9.6	9.6	15.676	0	3.7633	3442100	1	0.955107	F5H3C1;B4DUQ3;O43264-2;B2R7C2;O43264	O43264-1;O43264-2
PRODH	E7EQL6;O43272-2;O43272-1;X5D7N2;A0A087WWM6;O43272	-6.22221	-4.46001	-6.0163	-5.97166	-5.59574	-0.0309906	-5.12317	1.44601	4-hydroxyproline catabolic process;4-hydroxyproline metabolic process;amine catabolic process;amine metabolic process;biological regulation;carboxylic acid catabolic process;carboxylic acid metabolic process;catabolic process;cellular amine metabolic process;cellular amino acid catabolic process;cellular amino acid metabolic process;cellular catabolic process;cellular ketone metabolic process;cel…	binding;catalytic activity;coenzyme binding;cofactor binding;FAD binding;flavin adenine dinucleotide binding;oxidoreductase activity;oxidoreductase activity, acting on the CH-NH group of donors;proline dehydrogenase activity	cell part;cytoplasmic part;intracellular organelle lumen;intracellular organelle part;intracellular part;membrane;membrane-enclosed lumen;mitochondrial inner membrane;mitochondrial matrix;mitochondrial membrane;mitochondrial part;organelle inner membrane;organelle lumen;organelle membrane;organelle part	amine metabolic process;biological regulation;catabolic process;cellular amino acid metabolic process;cellular ketone metabolic process;cellular metabolic process;cellular nitrogen compound metabolic process;cellular process;heterocycle metabolic process;metabolic process;nitrogen compound metabolic process;organic acid metabolic process;primary metabolic process;small molecule metabolic process	cell part;membrane	Arginine and proline metabolism	Pro_dh	ACEVEDO_LIVER_CANCER_UP;ACEVEDO_LIVER_TUMOR_VS_NORMAL_ADJACENT_TISSUE_UP;ALK_DN.V1_DN;BOYLAN_MULTIPLE_MYELOMA_D_CLUSTER_UP;BOYLAN_MULTIPLE_MYELOMA_D_UP;CAIRO_HEPATOBLASTOMA_DN;CHARAFE_BREAST_CANCER_LUMINAL_VS_MESENCHYMAL_UP;CHAUHAN_RESPONSE_TO_METHOXYESTRADIOL_UP;CHEN_METABOLIC_SYNDROM_NETWORK;chr22q11;CHYLA_CBFA2T3_TARGETS_UP;CROMER_METASTASIS_DN;GALLUZZI_PERMEABILIZE_MITOCHONDRIA;GSE12845_NAIVE…	Acetylation;Alternativesplicing;Completeproteome;Diseasemutation;FAD;Flavoprotein;Mitochondrion;Oxidoreductase;Polymorphism;Prolinemetabolism;Proteomicsidentification;Referenceproteome;Schizophrenia;Transitpeptide		IPR002872;IPR015659;IPR029041	REACT_1002	Proline dehydrogenase 1, mitochondrial		2	2	2	2	2	2	56.255	0	10.546	102060000	4	1.16627	E7EQL6;O43272-2;O43272-1;X5D7N2;A0A087WWM6;O43272
TGFB1I1	A0A024QZE7;O43294-2;O43294	-3.80173	-5.14819	-5.60916	-4.56541	-6.51831	-2.45584	-4.24063	-3.01118	anatomical structure morphogenesis;androgen receptor signaling pathway;biological adhesion;biological regulation;biosynthetic process;catabolic process;cell adhesion;cell differentiation;cell fate commitment;cell surface receptor linked signaling pathway;cellular biosynthetic process;cellular catabolic process;cellular developmental process;cellular macromolecule biosynthetic process;cellular mac…	androgen receptor binding;binding;cation binding;hormone receptor binding;ion binding;I-SMAD binding;metal ion binding;nuclear hormone receptor binding;protein binding;protein binding transcription factor activity;receptor binding;Roundabout binding;SMAD binding;steroid hormone receptor binding;transcription coactivator activity;transcription cofactor activity;transcription factor binding transcr…	adherens junction;anchoring junction;cell junction;cell part;cell-substrate adherens junction;cell-substrate junction;cytoplasm;cytoskeleton;focal adhesion;intracellular;intracellular non-membrane-bounded organelle;intracellular organelle;intracellular organelle part;intracellular part;non-membrane-bounded organelle;nuclear matrix;nuclear part;organelle;organelle part	anatomical structure morphogenesis;biological adhesion;biological regulation;biosynthetic process;catabolic process;cell adhesion;cell differentiation;cellular metabolic process;cellular nitrogen compound metabolic process;cellular process;developmental process;macromolecule metabolic process;metabolic process;nitrogen compound metabolic process;nucleobase-containing compound metabolic process;pr…	cell part;cytoplasm;cytoskeleton;intracellular;intracellular non-membrane-bounded organelle;intracellular organelle;organelle		LIM	ACAWNRNSRCGG_UNKNOWN;ACEVEDO_FGFR1_TARGETS_IN_PROSTATE_CANCER_MODEL_DN;ALFANO_MYC_TARGETS;AMIT_SERUM_RESPONSE_240_MCF10A;ARGGGTTAA_UNKNOWN;BERTUCCI_MEDULLARY_VS_DUCTAL_BREAST_CANCER_DN;BIOPOLYMER_METABOLIC_PROCESS;BLALOCK_ALZHEIMERS_DISEASE_UP;BONOME_OVARIAN_CANCER_SURVIVAL_SUBOPTIMAL_DEBULKING;BROWNE_HCMV_INFECTION_18HR_DN;BROWNE_HCMV_INFECTION_48HR_DN;BRUINS_UVC_RESPONSE_VIA_TP53_GROUP_B;CELL_P…	Acetylation;Activator;Alternativesplicing;Celljunction;Completeproteome;Cytoplasm;Cytoskeleton;Differentiation;LIMdomain;Metal-binding;Nucleus;Phosphoprotein;Polymorphism;Referenceproteome;Repeat;Wntsignalingpathway;Zinc		IPR001781;IPR017305		Transforming growth factor beta-1-induced transcript 1 protein		1	1	1	2	2	2	47.941	0	8.0744	44281000	7	1.03207	A0A024QZE7;O43294-2;O43294	O43294-1;O43294-2
ATMIN	O43313	-5.39552	-6.06013	-3.2364	-4.29426	-4.45073	-4.52069	-5.14403	-5.17628	biological regulation;biosynthetic process;cellular biosynthetic process;cellular macromolecule biosynthetic process;cellular macromolecule metabolic process;cellular metabolic process;cellular nitrogen compound metabolic process;cellular process;cellular response to stimulus;cellular response to stress;macromolecule biosynthetic process;macromolecule metabolic process;metabolic process;nitrogen …	binding;cation binding;DNA binding;dynein binding;ion binding;metal ion binding;nucleic acid binding;protein binding;regulatory region DNA binding;regulatory region nucleic acid binding;transcription regulatory region DNA binding	cell part;intracellular membrane-bounded organelle;intracellular organelle;intracellular part;membrane-bounded organelle;nucleus;organelle	biological regulation;biosynthetic process;cellular metabolic process;cellular nitrogen compound metabolic process;cellular process;macromolecule metabolic process;metabolic process;nitrogen compound metabolic process;nucleobase-containing compound metabolic process;primary metabolic process;response to DNA damage stimulus;response to stimulus;response to stress;RNA metabolic process	cell part;intracellular membrane-bounded organelle;intracellular organelle;nucleus;organelle			AATGTGA,MIR-23A,MIR-23B;chr16q23;GCM_IL6ST;GCM_MAP4K4;GOBERT_OLIGODENDROCYTE_DIFFERENTIATION_DN;GSE14308_TH2_VS_NATURAL_TREG_DN;GSE1432_CTRL_VS_IFNG_6H_MICROGLIA_UP;GSE14769_UNSTIM_VS_240MIN_LPS_BMDM_UP;GSE14769_UNSTIM_VS_360MIN_LPS_BMDM_UP;GSE15215_CD2_POS_VS_NEG_PDC_DN;GSE15750_WT_VS_TRAF6KO_DAY6_EFF_CD8_TCELL_UP;GSE17721_0.5H_VS_12H_GARDIQUIMOD_BMDM_UP;GSE17721_0.5H_VS_8H_PAM3CSK4_BMDM_UP;GSE1…	Activator;Alternativesplicing;Completeproteome;DNAdamage;Metal-binding;Nucleus;Polymorphism;Referenceproteome;Repeat;Transcription;Transcriptionregulation;Zinc;Zinc-finger		IPR007087;IPR015880		ATM interactor		1	1	1	2.3	2.3	2.3	88.347	0	13.973	3169300	3	1.09652	O43313	O43313-1;O43313-2
EEF1E1;EEF1E1-BLOC1S5	O43324-2;D6RBD7;C9J1V9;O43324	-3.44023	-6.73366	-4.67975	-4.86349	-5.89253	-3.62592	-4.17952	-3.7957	amine metabolic process;amino acid activation;biological regulation;carboxylic acid metabolic process;cellular amine metabolic process;cellular amino acid metabolic process;cellular ketone metabolic process;cellular macromolecule metabolic process;cellular metabolic process;cellular nitrogen compound metabolic process;cellular process;gene expression;macromolecule metabolic process;metabolic proc…		cell part;cytoplasm;cytoplasmic part;cytosol;extracellular membrane-bounded organelle;extracellular organelle;extracellular region part;extracellular vesicular exosome;intracellular membrane-bounded organelle;intracellular organelle;intracellular part;membrane-bounded organelle;membrane-bounded vesicle;nucleus;organelle;vesicle	amine metabolic process;biological regulation;cellular amino acid metabolic process;cellular ketone metabolic process;cellular metabolic process;cellular nitrogen compound metabolic process;cellular process;macromolecule metabolic process;metabolic process;nitrogen compound metabolic process;nucleobase-containing compound metabolic process;organic acid metabolic process;primary metabolic process;…	cell part;cytoplasm;cytosol;extracellular organelle;intracellular membrane-bounded organelle;intracellular organelle;nucleus;organelle;vesicle		GST_C_3	AAAGGGA,MIR-204,MIR-211;ACEVEDO_LIVER_CANCER_UP;ACEVEDO_LIVER_TUMOR_VS_NORMAL_ADJACENT_TISSUE_UP;APOPTOSIS_GO;ASTON_MAJOR_DEPRESSIVE_DISORDER_DN;BASSO_B_LYMPHOCYTE_NETWORK;BENPORATH_MYC_MAX_TARGETS;BENPORATH_NANOG_TARGETS;BLALOCK_ALZHEIMERS_DISEASE_DN;BROCKE_APOPTOSIS_REVERSED_BY_IL6;BROWNE_HCMV_INFECTION_48HR_UP;CACGTG_V$MYC_Q2;CAIRO_HEPATOBLASTOMA_CLASSES_UP;CELL_DEVELOPMENT;CELL_PROLIFERATION_…	3D-structure;Acetylation;Alternativesplicing;Coiledcoil;Completeproteome;Cytoplasm;Directproteinsequencing;Nucleus;Proteinbiosynthesis;Referenceproteome	Multisynthetase complex	IPR004046;IPR010987	REACT_15306	Eukaryotic translation elongation factor 1 epsilon-1		1	1	1	7.9	7.9	7.9	15.548	0	7.5386	18441000	3	0.421998	O43324-2;D6RBD7;C9J1V9;O43324	O43324-1;O43324-2	2UZ8;4BJV;4BJW;4BL7;4BVX;4BVY
LOC57149;LYRM1	H3BNK2;A0A024R3C2;O43325	-3.88128	-5.44358	-4.31548	-4.42226	-4.79704	-4.59508	-4.66753	-4.92873			cell part;cytoplasmic part;extracellular region part;intercellular bridge;intracellular membrane-bounded organelle;intracellular organelle;intracellular organelle part;intracellular part;membrane-bounded organelle;mitochondrion;nuclear part;nucleoplasm;organelle;organelle part		cell part;intracellular membrane-bounded organelle;intracellular organelle;mitochondrion;nucleoplasm;organelle		Complex1_LYR	ACEVEDO_LIVER_CANCER_DN;ACEVEDO_LIVER_TUMOR_VS_NORMAL_ADJACENT_TISSUE_DN;chr16p12;CTTTGT_V$LEF1_Q2;FAELT_B_CLL_WITH_VH_REARRANGEMENTS_DN;FULCHER_INFLAMMATORY_RESPONSE_LECTIN_VS_LPS_UP;GGGTGGRR_V$PAX4_03;GSE13484_UNSTIM_VS_YF17D_VACCINE_STIM_PBMC_DN;GSE13738_RESTING_VS_BYSTANDER_ACTIVATED_CD4_TCELL_DN;GSE13738_TCR_VS_BYSTANDER_ACTIVATED_CD4_TCELL_DN;GSE1460_DP_THYMOCYTE_VS_NAIVE_CD4_TCELL_CORD_BLO…	Completeproteome;Nucleus;Proteomicsidentification;Referenceproteome		IPR008011		LYR motif-containing protein 1		1	1	1	12.1	12.1	12.1	12.455	0	2.3363	5021700	1	0.313604	H3BNK2;A0A024R3C2;O43325
DKFZp686A13234;HNRNPR;HNRPR	O43390-4;Q0VGD6;Q6MZS5;B2R7W4;O43390;O43390-2;B4DMD1;B4DT28;B4DMB1;O43390-3	4.00107	3.06858	2.74017	3.89378	4.18686	3.03392	4.88697	3.72891	cellular macromolecule metabolic process;cellular metabolic process;cellular nitrogen compound metabolic process;cellular process;gene expression;macromolecule metabolic process;metabolic process;mRNA metabolic process;mRNA processing;nitrogen compound metabolic process;nuclear mRNA splicing, via spliceosome;nucleic acid metabolic process;nucleobase-containing compound metabolic process;primary m…	binding;nucleic acid binding;nucleotide binding;RNA binding	catalytic step 2 spliceosome;cell part;cytoplasm;intracellular organelle part;intracellular part;macromolecular complex;nuclear part;nucleoplasm;organelle part;ribonucleoprotein complex;spliceosomal complex;viral nucleocapsid;virion part	cellular metabolic process;cellular nitrogen compound metabolic process;cellular process;macromolecule metabolic process;metabolic process;mRNA metabolic process;mRNA processing;nitrogen compound metabolic process;nucleobase-containing compound metabolic process;primary metabolic process;RNA metabolic process;RNA processing;RNA splicing	cell part;cytoplasm;macromolecular complex;nucleoplasm;ribonucleoprotein complex;spliceosomal complex		RRM_1	AACTTT_UNKNOWN;ACEVEDO_LIVER_CANCER_UP;ACEVEDO_LIVER_TUMOR_VS_NORMAL_ADJACENT_TISSUE_UP;ATAACCT,MIR-154;ATCATGA,MIR-433;BIDUS_METASTASIS_UP;BIOPOLYMER_METABOLIC_PROCESS;BLALOCK_ALZHEIMERS_DISEASE_DN;BLUM_RESPONSE_TO_SALIRASIB_DN;BOYAULT_LIVER_CANCER_SUBCLASS_G3_UP;BYSTRYKH_HEMATOPOIESIS_STEM_CELL_QTL_TRANS;CAIRO_HEPATOBLASTOMA_CLASSES_UP;CATGTAA,MIR-496;CHANG_CORE_SERUM_RESPONSE_UP;chr1p36;COLINA…	3D-structure;Acetylation;Alternativesplicing;Completeproteome;Cytoplasm;Directproteinsequencing;mRNAprocessing;mRNAsplicing;Nucleus;Proteomicsidentification;Referenceproteome;Repeat;Ribonucleoprotein;RNA-binding;Spliceosome;Viralnucleoprotein;Virion	C complex spliceosome;DGCR8 multiprotein complex;H2AX complex, isolated from cells without IR exposure	IPR000504;IPR006535;IPR012677	REACT_125;REACT_467	Heterogeneous nuclear ribonucleoprotein R		12	7	7	21.5	16.6	16.6	59.952	0	193.38	5999500000	46	0.0796124	O43390-4;Q0VGD6;Q6MZS5;B2R7W4;O43390;O43390-2;B4DMD1;B4DT28;B4DMB1;O43390-3	O43390-1;O43390-2;O43390-3;O43390-4	2DK2
HEL-S-114;TXNL1	Q59G46;K7ER96;V9HW51;B2R960;O43396;K7EPB7;B3KT45	-5.42901	-5.43379	-5.09574	-5.6244	-6.12367	-3.82343	-5.61545	-3.75164	biological regulation;cell redox homeostasis;cellular homeostasis;cellular macromolecule metabolic process;cellular metabolic process;cellular process;cellular protein metabolic process;cellular response to chemical stimulus;cellular response to oxidative stress;cellular response to stimulus;cellular response to stress;glycerol ether metabolic process;homeostatic process;macromolecule metabolic p…	catalytic activity;disulfide oxidoreductase activity;oxidoreductase activity;oxidoreductase activity, acting on a sulfur group of donors;oxidoreductase activity, acting on a sulfur group of donors, disulfide as acceptor;protein disulfide oxidoreductase activity	cell part;cytoplasm;extracellular membrane-bounded organelle;extracellular organelle;extracellular region part;extracellular vesicular exosome;intracellular membrane-bounded organelle;intracellular organelle;intracellular part;macromolecular complex;membrane-bounded organelle;membrane-bounded vesicle;nucleus;organelle;proteasome complex;protein complex;vesicle	biological regulation;cellular homeostasis;cellular metabolic process;cellular process;glycerol ether metabolic process;homeostatic process;macromolecule metabolic process;metabolic process;primary metabolic process;protein folding;protein metabolic process;response to chemical stimulus;response to oxidative stress;response to stimulus;response to stress;small molecule metabolic process;sulfur co…	cell part;cytoplasm;extracellular organelle;intracellular membrane-bounded organelle;intracellular organelle;macromolecular complex;nucleus;organelle;proteasome complex;protein complex;vesicle		PITH;Thioredoxin	AAAGACA,MIR-511;ACACTGG,MIR-199A,MIR-199B;ACEVEDO_LIVER_CANCER_UP;AGCTCCT,MIR-28;APOPTOSIS_GO;CELL_DEVELOPMENT;CHANG_POU5F1_TARGETS_DN;chr18q21;CYTOPLASM;DIAZ_CHRONIC_MEYLOGENOUS_LEUKEMIA_UP;DING_LUNG_CANCER_EXPRESSION_BY_COPY_NUMBER;ELECTRON_TRANSPORT_GO_0006118;GENERATION_OF_PRECURSOR_METABOLITES_AND_ENERGY;GRAESSMANN_APOPTOSIS_BY_SERUM_DEPRIVATION_DN;GROSS_HYPOXIA_VIA_ELK3_DN;GSE11864_CSF1_IFN…	3D-structure;Completeproteome;Cytoplasm;Directproteinsequencing;Disulfidebond;Electrontransport;Nucleus;Proteasome;Proteomicsidentification;Redox-activecenter;Referenceproteome;Transport		IPR005746;IPR008979;IPR010400;IPR012336;IPR013766;IPR017937		Thioredoxin-like protein 1		2	2	2	8.2	8.2	8.2	31.355	0	7.6949	5015100	3	0.794584	Q59G46;K7ER96;V9HW51;B2R960;O43396;K7EPB7;B3KT45		1GH2;1WWY
DKFZp686A1765;TPD52L2	O43399-6;Q68E05;O43399-2;O43399-4;Q6FGS1;Q53GA0;O43399;O43399-3;O43399-5;A0A087WYR3;O43399-7;Q5J908;A0A087WZ51;B4DDV4	-5.19421	-5.51124	-5.25023	-3.89178	0.657988	-4.18393	-4.42476	-6.86611	biological regulation;regulation of biological process;regulation of cell proliferation;regulation of cellular process	binding;identical protein binding;protein binding;protein dimerization activity;protein heterodimerization activity;protein homodimerization activity	cell part;cytoplasm;cytoplasmic part;intracellular part;perinuclear region of cytoplasm	biological regulation	cell part;cytoplasm		TPD52	AGUIRRE_PANCREATIC_CANCER_COPY_NUMBER_UP;BLALOCK_ALZHEIMERS_DISEASE_UP;BOYAULT_LIVER_CANCER_SUBCLASS_G3_UP;BROWNE_HCMV_INFECTION_20HR_DN;CAGCTTT,MIR-320;CAIRO_HEPATOBLASTOMA_CLASSES_UP;chr20q13;ENK_UV_RESPONSE_EPIDERMIS_UP;GGGCGGR_V$SP1_Q6;GRAESSMANN_APOPTOSIS_BY_DOXORUBICIN_DN;GSE10239_KLRG1INT_VS_KLRG1HIGH_EFF_CD8_TCELL_UP;GSE10325_LUPUS_BCELL_VS_LUPUS_MYELOID_DN;GSE10325_LUPUS_CD4_TCELL_VS_LUP…	Acetylation;Alternativesplicing;Coiledcoil;Completeproteome;Phosphoprotein;Proteomicsidentification;Referenceproteome		IPR007327		Tumor protein D54		3	3	3	36.2	36.2	36.2	17.473	0	38.949	262520000	6	0.571265	O43399-6;Q68E05;O43399-2;O43399-4;Q6FGS1;Q53GA0;O43399;O43399-3;O43399-5;A0A087WYR3;O43399-7;Q5J908;A0A087WZ51;B4DDV4	O43399-1;O43399-2;O43399-3;O43399-4;O43399-5;O43399-6;O43399-7
HTRA2	O43464-2;O43464-4;A0A0C4DG44;O43464-3;A0A384MDW9;O43464;B2BKJ3;A8K7G2	-4.10749	-3.65035	-4.34626	-5.1083	-6.9636	-5.13299	-4.7292	-4.69055	adult behavior;adult locomotory behavior;adult walking behavior;anatomical structure development;behavior;biological regulation;catabolic process;cell communication;cell development;cellular catabolic process;cellular component organization;cellular component organization at cellular level;cellular component organization or biogenesis;cellular component organization or biogenesis at cellular leve…	binding;catalytic activity;endopeptidase activity;hydrolase activity;peptidase activity;peptidase activity, acting on L-amino acid peptides;protein binding;serine hydrolase activity;serine-type endopeptidase activity;serine-type peptidase activity;unfolded protein binding	CD40 receptor complex;cell part;chromatin;chromosomal part;cytoplasmic part;cytoskeleton;cytosol;endoplasmic reticulum;endoplasmic reticulum membrane;endoplasmic reticulum part;internal side of plasma membrane;intracellular membrane-bounded organelle;intracellular non-membrane-bounded organelle;intracellular organelle;intracellular organelle part;intracellular part;macromolecular complex;membrane…	anatomical structure development;behavior;biological regulation;catabolic process;cell communication;cell development;cellular component organization;cellular lipid metabolic process;cellular metabolic process;cellular process;developmental process;lipid metabolic process;macromolecule metabolic process;metabolic process;mitochondrion organization;multicellular organismal process;organelle organi…	cell part;cytoskeleton;cytosol;endoplasmic reticulum;intracellular membrane-bounded organelle;intracellular non-membrane-bounded organelle;intracellular organelle;macromolecular complex;membrane;mitochondrion;nucleus;organelle;protein complex;receptor complex	Parkinson's disease	PDZ_2	AGCTCCT,MIR-28;BENPORATH_MYC_MAX_TARGETS;BLALOCK_ALZHEIMERS_DISEASE_DN;BLALOCK_ALZHEIMERS_DISEASE_UP;BRUINS_UVC_RESPONSE_LATE;BYSTRYKH_HEMATOPOIESIS_STEM_CELL_QTL_TRANS;CAGCCTC,MIR-485-5P;CAIRO_HEPATOBLASTOMA_CLASSES_UP;CELLULAR_MACROMOLECULE_METABOLIC_PROCESS;CELLULAR_PROTEIN_METABOLIC_PROCESS;CHEN_METABOLIC_SYNDROM_NETWORK;chr2p13;CYTOPLASM;CYTOPLASMIC_PART;DIAZ_CHRONIC_MEYLOGENOUS_LEUKEMIA_UP;…	3D-structure;Alternativesplicing;Apoptosis;Autocatalyticcleavage;Completeproteome;Directproteinsequencing;Diseasemutation;Hydrolase;Membrane;Mitochondrion;Neurodegeneration;Parkinsondisease;Parkinsonism;Polymorphism;Protease;Proteomicsidentification;Referenceproteome;Serineprotease;Transitpeptide;Transmembrane;Transmembranehelix;Zymogen	LATS1-HTRA2-BIRC4 complex	IPR001254;IPR001478;IPR001940;IPR009003		Serine protease HTRA2, mitochondrial		2	2	2	10	10	10	38.493	0.0036101	1.1702	14626000	2	0.313609	O43464-2;O43464-4;A0A0C4DG44;O43464-3;A0A384MDW9;O43464;B2BKJ3;A8K7G2	O43464-1;O43464-2	1LCY;2PZD
AKR7A2;HEL-S-166mP	B4DZX4;H3BLU7;V9HWA2;O43488	-6.79113	-6.27911	-4.04959	-4.98298	-6.55558	-4.45673	-4.6102	-2.18744	carbohydrate metabolic process;cellular aldehyde metabolic process;cellular metabolic process;cellular process;metabolic process;primary metabolic process;small molecule metabolic process;xenobiotic metabolic process	alcohol dehydrogenase (NADP+) activity;alditol:NADP+ 1-oxidoreductase activity;aldo-keto reductase (NADP) activity;catalytic activity;electron carrier activity;epoxide hydrolase activity;ether hydrolase activity;hydrolase activity;hydrolase activity, acting on ether bonds;oxidoreductase activity;oxidoreductase activity, acting on CH-OH group of donors;oxidoreductase activity, acting on the CH-OH …	cell part;cytoplasmic part;cytosol;extracellular membrane-bounded organelle;extracellular organelle;extracellular region part;extracellular vesicular exosome;Golgi apparatus;intracellular membrane-bounded organelle;intracellular organelle;intracellular part;membrane-bounded organelle;membrane-bounded vesicle;mitochondrion;organelle;vesicle	carbohydrate metabolic process;cellular aldehyde metabolic process;cellular metabolic process;cellular process;metabolic process;primary metabolic process;small molecule metabolic process;xenobiotic metabolic process	cell part;cytosol;extracellular organelle;Golgi apparatus;intracellular membrane-bounded organelle;intracellular organelle;mitochondrion;organelle;vesicle		Aldo_ket_red	ALDO_KETO_REDUCTASE_ACTIVITY;ALONSO_METASTASIS_UP;BENPORATH_MYC_MAX_TARGETS;BENPORATH_SUZ12_TARGETS;CAGCTG_V$AP4_Q5;CARBOHYDRATE_METABOLIC_PROCESS;CHICAS_RB1_TARGETS_SENESCENT;chr1p35;CUI_TCF21_TARGETS_2_UP;DANG_BOUND_BY_MYC;ELECTRON_CARRIER_ACTIVITY;FLECHNER_BIOPSY_KIDNEY_TRANSPLANT_REJECTED_VS_OK_DN;FULCHER_INFLAMMATORY_RESPONSE_LECTIN_VS_LPS_UP;GGGCGGR_V$SP1_Q6;GRADE_COLON_AND_RECTAL_CANCER_DN…	3D-structure;Acetylation;Completeproteome;Cytoplasm;Directproteinsequencing;Golgiapparatus;NADP;Oxidoreductase;Phosphoprotein;Polymorphism;Proteomicsidentification;Referenceproteome		IPR001395;IPR023210	REACT_264461	Aflatoxin B1 aldehyde reductase member 2		1	1	1	7.1	7.1	7.1	18.256	0	32.14	24506000	6	0.650825	B4DZX4;H3BLU7;V9HWA2;O43488		2BP1
DKFZp564J1082;EPB41L2	E9PPC9;O60642;Q9UG62;Q6ZSX4;B4DJ76;Q6R5J7;O43491-2;Q59FD8;E9PII3;O43491-3;E9PK52;O43491-4;E9PHY5;O43491	-4.72152	-5.85025	-4.3842	-5.0602	-6.19667	-5.14042	-4.55774	-5.01405	actin cytoskeleton organization;actin filament-based process;cellular component organization;cellular component organization at cellular level;cellular component organization or biogenesis;cellular component organization or biogenesis at cellular level;cellular process;cortical actin cytoskeleton organization;cortical cytoskeleton organization;cytoskeleton organization;organelle organization	structural molecule activity	adherens junction;anchoring junction;cell cortex part;cell junction;cell part;cell-substrate adherens junction;cell-substrate junction;cytoplasm;cytoplasmic part;cytoskeletal part;cytoskeleton;extracellular membrane-bounded organelle;extracellular organelle;extracellular region part;extracellular vesicular exosome;extrinsic to membrane;focal adhesion;intracellular membrane-bounded organelle;intra…	cellular component organization;cellular process;cytoskeleton organization;organelle organization	cell part;cytoplasm;cytoskeleton;extracellular organelle;intracellular membrane-bounded organelle;intracellular non-membrane-bounded organelle;intracellular organelle;membrane;nucleoplasm;nucleus;organelle;plasma membrane;vesicle	Tight junction	4_1_CTD;FA;FERM_C;FERM_M;FERM_N;SAB	ACTIN_CYTOSKELETON;BASSO_HAIRY_CELL_LEUKEMIA_DN;BROCKE_APOPTOSIS_REVERSED_BY_IL6;BRUECKNER_TARGETS_OF_MIRLET7A3_DN;CASORELLI_ACUTE_PROMYELOCYTIC_LEUKEMIA_DN;CELL_CORTEX;CELL_CORTEX_PART;CHARAFE_BREAST_CANCER_LUMINAL_VS_MESENCHYMAL_DN;CHEN_METABOLIC_SYNDROM_NETWORK;CHICAS_RB1_TARGETS_CONFLUENT;chr6q23;CORTICAL_ACTIN_CYTOSKELETON;CORTICAL_CYTOSKELETON;CREIGHTON_ENDOCRINE_THERAPY_RESISTANCE_5;CYTOPL…	Acetylation;Actin-binding;Alternativesplicing;Cellmembrane;Completeproteome;Cytoplasm;Cytoskeleton;Directproteinsequencing;Membrane;Phosphoprotein;Polymorphism;Proteomicsidentification;Referenceproteome		IPR000299;IPR000798;IPR007477;IPR008379;IPR011993;IPR014352;IPR014847;IPR018979;IPR018980;IPR019747;IPR019748;IPR019749;IPR029071;IPR030546		Band 4.1-like protein 2		1	1	1	15.9	15.9	15.9	13.803	0	4.0481	3258000	1	0.0845492	E9PPC9;O60642;Q9UG62;Q6ZSX4;B4DJ76;Q6R5J7;O43491-2;Q59FD8;E9PII3;O43491-3;E9PK52;O43491-4;E9PHY5;O43491	O43491-1;O43491-2;O43491-3;O43491-4
DNPH1	O43598;H0Y8X4;O43598-2	0.764849	-1.81361	0.835916	0.563295	0.605371	0.00653458	-0.116747	0.847496	biological regulation;catabolic process;cell differentiation;cell proliferation;cellular catabolic process;cellular developmental process;cellular metabolic process;cellular nitrogen compound catabolic process;cellular nitrogen compound metabolic process;cellular process;deoxyribonucleoside monophosphate catabolic process;deoxyribonucleoside monophosphate metabolic process;deoxyribonucleotide cat…	catalytic activity;deoxyribonucleoside 5'-monophosphate N-glycosidase activity;hydrolase activity;hydrolase activity, acting on glycosyl bonds;hydrolase activity, hydrolyzing N-glycosyl compounds;nucleoside deoxyribosyltransferase activity;transferase activity;transferase activity, transferring glycosyl groups;transferase activity, transferring pentosyl groups	cell part;cytoplasm;extracellular membrane-bounded organelle;extracellular organelle;extracellular region part;extracellular vesicular exosome;intracellular membrane-bounded organelle;intracellular organelle;intracellular organelle part;intracellular part;membrane-bounded organelle;membrane-bounded vesicle;nuclear part;nucleoplasm;nucleus;organelle;organelle part;vesicle	biological regulation;catabolic process;cell differentiation;cell proliferation;cellular metabolic process;cellular nitrogen compound metabolic process;cellular process;developmental process;metabolic process;nitrogen compound metabolic process;nucleobase-containing compound catabolic process;nucleobase-containing compound metabolic process;nucleobase-containing small molecule metabolic process;n…	cell part;cytoplasm;extracellular organelle;intracellular membrane-bounded organelle;intracellular organelle;nucleoplasm;nucleus;organelle;vesicle		Nuc_deoxyrib_tr		3D-structure;Acetylation;Alternativesplicing;Completeproteome;Cytoplasm;Glycosidase;Hydrolase;Nucleotidemetabolism;Nucleus;Phosphoprotein;Proteomicsidentification;Referenceproteome		IPR007710;IPR028607		2'-deoxynucleoside 5'-phosphate N-hydrolase 1		10	10	10	66.7	66.7	66.7	19.108	0	155.33	685750000	49	0.1025	O43598;H0Y8X4;O43598-2	O43598-1;O43598-2	4P5E
CHMP2A	M0R1L7;A0A024R4S0;O43633;M0QXX8;M0R1T5	-6.74248	-5.12547	-4.5121	-4.46018	-1.00427	-4.50612	-4.92104	-4.73316	biological regulation;cell cycle process;cellular component assembly;cellular component assembly at cellular level;cellular component organization;cellular component organization at cellular level;cellular component organization or biogenesis;cellular component organization or biogenesis at cellular level;cellular macromolecular complex assembly;cellular macromolecular complex subunit organizatio…	alcohol binding;amine binding;binding;cation binding;ion binding;lipid binding;phosphatidylcholine binding;phospholipid binding;protein binding;protein domain specific binding;quaternary ammonium group binding	cell part;cytoplasmic part;cytosol;endosomal part;endosome membrane;extracellular membrane-bounded organelle;extracellular organelle;extracellular region part;extracellular vesicular exosome;intracellular organelle part;intracellular part;late endosome membrane;macromolecular complex;membrane;membrane coat;membrane part;membrane-bounded organelle;membrane-bounded vesicle;organelle;organelle membr…	biological regulation;cellular component assembly;cellular component organization;cellular macromolecular complex assembly;cellular membrane organization;cellular process;endosome transport;establishment of localization;Golgi vesicle transport;macromolecular complex assembly;membrane invagination;membrane organization;nucleus organization;organelle organization;protein complex assembly;protein po…	cell part;cytosol;extracellular organelle;macromolecular complex;membrane;organelle;protein complex;vesicle	Endocytosis	Snf7	AGCYRWTTC_UNKNOWN;BERENJENO_TRANSFORMED_BY_RHOA_DN;BLALOCK_ALZHEIMERS_DISEASE_DN;BROWNE_HCMV_INFECTION_20HR_DN;CGGAARNGGCNG_UNKNOWN;CHARAFE_BREAST_CANCER_LUMINAL_VS_MESENCHYMAL_UP;chr19q13;ELLWOOD_MYC_TARGETS_DN;ENK_UV_RESPONSE_KERATINOCYTE_UP;FARMER_BREAST_CANCER_BASAL_VS_LULMINAL;GGAANCGGAANY_UNKNOWN;GSE13306_RA_VS_UNTREATED_TCONV_DN;GSE14308_TH1_VS_NATURAL_TREG_UP;GSE1448_ANTI_VALPHA2_VS_VBETA…	Acetylation;Coiledcoil;Completeproteome;Directproteinsequencing;Endosome;Membrane;Phosphoprotein;Proteintransport;Proteomicsidentification;Referenceproteome;Transport;Ublconjugation	ESCRT-III complex	IPR005024	REACT_19287;REACT_27258;REACT_6359	Charged multivesicular body protein 2a		2	2	2	13.8	13.8	13.8	18.739	0	6.6234	157290000	9	0.988961	M0R1L7;A0A024R4S0;O43633;M0QXX8;M0R1T5
NDUFB5	O43674-2;E7EWP0;D3DNS1;B2R9L0;O43674;H0Y886	-4.57325	-6.55952	-4.09456	-4.48736	-5.53902	-6.68991	-3.76078	-4.15018	cellular metabolic process;cellular process;electron transport chain;generation of precursor metabolites and energy;metabolic process;mitochondrial electron transport, NADH to ubiquinone;oxidation-reduction process;respiratory electron transport chain;small molecule metabolic process	catalytic activity;NADH dehydrogenase (quinone) activity;NADH dehydrogenase (ubiquinone) activity;NADH dehydrogenase activity;oxidoreductase activity;oxidoreductase activity, acting on NADH or NADPH;oxidoreductase activity, acting on NADH or NADPH, quinone or similar compound as acceptor	cell part;cytoplasmic part;integral to membrane;intracellular membrane-bounded organelle;intracellular organelle;intracellular organelle part;intracellular part;intrinsic to membrane;macromolecular complex;membrane;membrane part;membrane-bounded organelle;mitochondrial inner membrane;mitochondrial membrane;mitochondrial membrane part;mitochondrial part;mitochondrial respiratory chain complex I;mi…	cellular metabolic process;cellular process;generation of precursor metabolites and energy;metabolic process;small molecule metabolic process	cell part;intracellular membrane-bounded organelle;intracellular organelle;macromolecular complex;membrane;mitochondrion;NADH dehydrogenase complex;nucleoplasm;organelle;protein complex	Alzheimer's disease;Huntington's disease;Oxidative phosphorylation;Parkinson's disease	NDUF_B5	AACTTT_UNKNOWN;ACEVEDO_LIVER_CANCER_UP;ACEVEDO_LIVER_TUMOR_VS_NORMAL_ADJACENT_TISSUE_UP;BENPORATH_MYC_MAX_TARGETS;BENPORATH_PROLIFERATION;BENPORATH_SOX2_TARGETS;BLALOCK_ALZHEIMERS_DISEASE_DN;BURTON_ADIPOGENESIS_6;CAMP_UP.V1_UP;chr3q27;DANG_BOUND_BY_MYC;DIAZ_CHRONIC_MEYLOGENOUS_LEUKEMIA_UP;DING_LUNG_CANCER_EXPRESSION_BY_COPY_NUMBER;FLECHNER_BIOPSY_KIDNEY_TRANSPLANT_REJECTED_VS_OK_DN;FLECHNER_PBL_K…	Alternativesplicing;Completeproteome;Electrontransport;Membrane;Mitochondrion;Mitochondrioninnermembrane;Polymorphism;Proteomicsidentification;Referenceproteome;Respiratorychain;Transitpeptide;Transmembrane;Transmembranehelix;Transport;Ubiquinone	Respiratory chain complex I (beta subunit) mitochondrial;Respiratory chain complex I (holoenzyme), mitochondrial	IPR019173	REACT_22393	NADH dehydrogenase [ubiquinone] 1 beta subcomplex subunit 5, mitochondrial		1	1	1	12.4	12.4	12.4	15.667	0.00067568	2.0034	0	1	0.153086	O43674-2;E7EWP0;D3DNS1;B2R9L0;O43674;H0Y886	O43674-1;O43674-2
NDUFA2	O43678;O43678-2	-4.64347	-5.13052	-5.03831	0.858336	-6.63496	0.784729	0.532084	-4.62538	cellular metabolic process;cellular process;electron transport chain;generation of precursor metabolites and energy;metabolic process;mitochondrial electron transport, NADH to ubiquinone;oxidation-reduction process;respiratory electron transport chain;small molecule metabolic process	catalytic activity;NADH dehydrogenase (quinone) activity;NADH dehydrogenase (ubiquinone) activity;NADH dehydrogenase activity;oxidoreductase activity;oxidoreductase activity, acting on NADH or NADPH;oxidoreductase activity, acting on NADH or NADPH, quinone or similar compound as acceptor	cell part;cytoplasmic part;intracellular organelle part;intracellular part;macromolecular complex;membrane;membrane part;mitochondrial inner membrane;mitochondrial membrane;mitochondrial membrane part;mitochondrial part;mitochondrial respiratory chain complex I;NADH dehydrogenase complex;organelle inner membrane;organelle membrane;organelle part;protein complex;respiratory chain complex I	cellular metabolic process;cellular process;generation of precursor metabolites and energy;metabolic process;small molecule metabolic process	cell part;macromolecular complex;membrane;NADH dehydrogenase complex;protein complex	Alzheimer's disease;Huntington's disease;Oxidative phosphorylation;Parkinson's disease	L51_S25_CI-B8	ACEVEDO_METHYLATED_IN_LIVER_CANCER_DN;APPIERTO_RESPONSE_TO_FENRETINIDE_DN;BENPORATH_MYC_MAX_TARGETS;BENPORATH_SOX2_TARGETS;BLALOCK_ALZHEIMERS_DISEASE_DN;BLUM_RESPONSE_TO_SALIRASIB_DN;BOCHKIS_FOXA2_TARGETS;chr5q31;CONCANNON_APOPTOSIS_BY_EPOXOMICIN_DN;CYTOPLASM;CYTOPLASMIC_PART;DAIRKEE_TERT_TARGETS_UP;DANG_BOUND_BY_MYC;ENVELOPE;FULCHER_INFLAMMATORY_RESPONSE_LECTIN_VS_LPS_UP;GSE11924_TFH_VS_TH17_CD4…	3D-structure;Acetylation;Alternativesplicing;Completeproteome;Disulfidebond;Electrontransport;Membrane;Mitochondrion;Mitochondrioninnermembrane;Polymorphism;Referenceproteome;Respiratorychain;Transport	Respiratory chain complex I (holoenzyme), mitochondrial;Respiratory chain complex I (intermediate V/380kD and VI/480kD), mitochondrial;Respiratory chain complex I (intermediate VII/650kD), mitochondrial;Respiratory chain complex I (lambda subunit) mitochondrial	IPR007741;IPR012336;IPR016464	REACT_22393	NADH dehydrogenase [ubiquinone] 1 alpha subcomplex subunit 2		3	3	3	47.5	47.5	47.5	10.921	0	12.639	267810000	7	0.500846	O43678	O43678-1;O43678-2	1S3A
BUB3	B4DDM6;J3QT28;A0A140VJF3;O43684-2;O43684	-4.9042	-2.85099	-3.52141	-4.49434	-5.86443	-3.92342	-5.05574	-5.27013	anaphase-promoting complex-dependent proteasomal ubiquitin-dependent protein catabolic process;attachment of spindle microtubules to chromosome;attachment of spindle microtubules to kinetochore;biological regulation;catabolic process;cell cycle;cell cycle checkpoint;cell cycle process;cell division;cellular catabolic process;cellular component organization;cellular component organization at cellu…		cell part;chromosomal part;condensed chromosome kinetochore;cytoplasmic part;cytosol;intracellular non-membrane-bounded organelle;intracellular organelle;intracellular organelle part;intracellular part;kinetochore;macromolecular complex;non-membrane-bounded organelle;nuclear part;nucleoplasm;organelle;organelle part;protein complex	biological regulation;catabolic process;cell cycle;cell division;cellular component organization;cellular metabolic process;cellular process;chromosome organization;chromosome segregation;cytoskeleton organization;macromolecule metabolic process;meiotic cell cycle;metabolic process;mitotic cell cycle;organelle organization;primary metabolic process;protein metabolic process;proteolysis;proteolysi…	cell part;cytosol;intracellular non-membrane-bounded organelle;intracellular organelle;kinetochore;macromolecular complex;nucleoplasm;organelle;protein complex	Cell cycle;Cell cycle - yeast	WD40	AAAGACA,MIR-511;AAAYRNCTG_UNKNOWN;AAAYWAACM_V$HFH4_01;AACTTT_UNKNOWN;ACTAYRNNNCCCR_UNKNOWN;ATTCTTT,MIR-186;BENPORATH_CYCLING_GENES;BENPORATH_ES_1;BENPORATH_NANOG_TARGETS;BENPORATH_NOS_TARGETS;BENPORATH_OCT4_TARGETS;BENPORATH_SOX2_TARGETS;BERENJENO_TRANSFORMED_BY_RHOA_UP;BERTUCCI_MEDULLARY_VS_DUCTAL_BREAST_CANCER_UP;BORCZUK_MALIGNANT_MESOTHELIOMA_UP;BRUINS_UVC_RESPONSE_LATE;CAGGTA_V$AREB6_01;CAGGT…	Acetylation;ADP-ribosylation;Alternativesplicing;Cellcycle;Celldivision;Centromere;Chromosome;Chromosomepartition;Completeproteome;Isopeptidebond;Kinetochore;Meiosis;Mitosis;Nucleus;Phosphoprotein;Proteomicsidentification;Referenceproteome;Repeat;Ublconjugation;WDrepeat	BUB1-BUB3 complex;Mitotic checkpoint complex (MCC)	IPR001680;IPR015943;IPR017986;IPR020472	REACT_1072;REACT_150425;REACT_150471;REACT_355252;REACT_6781;REACT_682;REACT_6850;REACT_8017	Mitotic checkpoint protein BUB3		1	1	1	2.8	2.8	2.8	28.239	0.005848	0.9606	13872000	2	0.0137414	B4DDM6;J3QT28;A0A140VJF3;O43684-2;O43684	O43684-1;O43684-2
ACTN1;ACTN2;ACTN3;ACTN4	Q96BG6;O43707-2;O43707;A0A0S2Z3G9;H9KV75;B7Z565;P12814-2;P12814;F5GXS2;O43707-3;A0A024R694;A0A0S2Z3X3;H7C144;A0A0S2Z3C0;P12814-3;P12814-4;B2R8Y4;P35609;B4DZQ2;P35609-2;Q08043;B7Z2N5;Q5ZEZ4;Q59FD9;F6THM6;B7Z4K1;K7EJH8;B7Z4P6;Q4VAM3;B7Z2W3;B4E337;B4DFY0;Q86TX4;B3KUX9;A1L0V1;H7C5W8;H0YJW3;H0YJ11;B4DSX0;A0A087WSZ2	-6.31035	-4.78942	-4.60823	-5.03276	-4.44562	-6.16933	-4.95019	1.37115	actin crosslink formation;actin cytoskeleton organization;actin filament bundle assembly;actin filament organization;actin filament-based movement;actin filament-based process;actin-mediated cell contraction;actin-myosin filament sliding;biological adhesion;biological regulation;blood coagulation;cell activation;cell adhesion;cell communication;cell junction assembly;cell junction organization;ce…	actin binding;actin filament binding;binding;calcium ion binding;cation binding;cytoskeletal protein binding;double-stranded RNA binding;FATZ binding;hormone receptor binding;identical protein binding;integrin binding;ion binding;ion channel binding;ligand-dependent nuclear receptor transcription coactivator activity;metal ion binding;nuclear hormone receptor binding;nucleic acid binding;nucleosi…	actin filament;actin filament bundle;actomyosin;adherens junction;anchoring junction;cell cortex part;cell junction;cell part;cell projection;cell projection part;cell-cell adherens junction;cell-cell junction;cell-substrate adherens junction;cell-substrate junction;contractile fiber part;cortical actin cytoskeleton;cortical cytoskeleton;cytoplasm;cytoplasmic membrane-bounded vesicle lumen;cytopl…	biological adhesion;biological regulation;cell activation;cell adhesion;cell communication;cell junction organization;cell-cell signaling;cellular component assembly;cellular component movement;cellular component organization;cellular homeostasis;cellular ion homeostasis;cellular process;coagulation;cytoskeleton organization;establishment of localization;exocytosis;extracellular matrix organizati…	cell part;cell projection;cytoplasm;cytoskeleton;cytosol;extracellular organelle;extracellular region;extracellular space;filopodium;intracellular membrane-bounded organelle;intracellular non-membrane-bounded organelle;intracellular organelle;macromolecular complex;membrane;neuron projection;nucleus;organelle;plasma membrane;protein complex;pseudopodium;ribonucleoprotein complex;vesicle	Adherens junction;Amoebiasis;Arrhythmogenic right ventricular cardiomyopathy (ARVC);Focal adhesion;Leukocyte transendothelial migration;Regulation of actin cytoskeleton;Systemic lupus erythematosus;Tight junction	CH;EF-hand_6;EFhand_Ca_insen;Spectrin	AAACCAC,MIR-140;AAGCACA,MIR-218;ACTIN_BINDING;ACTIN_CYTOSKELETON;ACTIN_FILAMENT;ACTIN_FILAMENT_BINDING;ACTTTAT,MIR-142-5P;ADHERENS_JUNCTION;AMIT_EGF_RESPONSE_480_HELA;AMIT_SERUM_RESPONSE_480_MCF10A;ANATOMICAL_STRUCTURE_DEVELOPMENT;ANATOMICAL_STRUCTURE_MORPHOGENESIS;ATAGGAA,MIR-202;BANDRES_RESPONSE_TO_CARMUSTIN_MGMT_24HR_DN;BANDRES_RESPONSE_TO_CARMUSTIN_MGMT_48HR_DN;BANDRES_RESPONSE_TO_CARMUSTIN_W…	3D-structure;Acetylation;Actin-binding;Alternativesplicing;Calcium;Cardiomyopathy;Celljunction;Cellmembrane;Cellprojection;Completeproteome;Cytoplasm;Cytoskeleton;Directproteinsequencing;Diseasemutation;Isopeptidebond;Membrane;Metal-binding;Nucleus;Phosphoprotein;Polymorphism;Proteintransport;Proteomicsidentification;Referenceproteome;Repeat;Transport;Ublconjugation	Affixin-actinin(alpha) complex;P2X7 receptor signalling complex;Polycystin-1 multiprotein complex (ACTN1, CDH1, SRC, JUP, VCL, CTNNB1, PXN, BCAR1, PKD1, PTK2, TLN1);Ternary complex (LRRC7, CAMK2a, ACTN4)	IPR001589;IPR001715;IPR002017;IPR002048;IPR011992;IPR014837;IPR018159;IPR018247;IPR026921;IPR029637	REACT_163942;REACT_16969;REACT_20546;REACT_20580;REACT_20594;REACT_20642;REACT_23832;REACT_318	Alpha-actinin-1;Alpha-actinin-2;Alpha-actinin-3;Alpha-actinin-4		3	3	3	8.5	8.5	8.5	73.619	0	45.604	270270000	8	0.280765	Q96BG6;O43707-2;O43707;A0A0S2Z3G9;H9KV75;B7Z565;P12814-2;P12814;F5GXS2;O43707-3;A0A024R694;A0A0S2Z3X3;H7C144;A0A0S2Z3C0;P12814-3;P12814-4	O43707-1;O43707-2;P12814-1;P12814-2;P12814-3;P12814-4;P35609-1;P35609-2	1H8B;1HCI;1QUU;1TJT;1WKU;1WLX;1YDI;2EYI;2EYN;2R0O;3LUE;4D1E
SGTA	O43765;B4DEA6;K7EMD6	-3.00616	-5.34187	-3.71925	-4.40649	-5.15158	-5.22149	-4.40855	-5.56376	viral reproduction		cell part;cytoplasm;intracellular part	viral reproduction	cell part;cytoplasm		TPR_1	BENPORATH_SOX2_TARGETS;BLALOCK_ALZHEIMERS_DISEASE_UP;chr19p13;CUI_TCF21_TARGETS_2_UP;CYTOPLASM;DAIRKEE_TERT_TARGETS_UP;DARWICHE_PAPILLOMA_PROGRESSION_RISK;DARWICHE_PAPILLOMA_RISK_HIGH_VS_LOW_DN;DOANE_RESPONSE_TO_ANDROGEN_DN;DOUGLAS_BMI1_TARGETS_UP;FULCHER_INFLAMMATORY_RESPONSE_LECTIN_VS_LPS_UP;GLI1_UP.V1_UP;GRADE_COLON_CANCER_UP;GSE11864_CSF1_PAM3CYS_VS_CSF1_IFNG_PAM3CYS_IN_MAC_DN;GSE13306_TREG_R…	3D-structure;Acetylation;Chaperone;Completeproteome;Directproteinsequencing;Host-virusinteraction;Phosphoprotein;Proteomicsidentification;Referenceproteome;Repeat;TPRrepeat		IPR001440;IPR011990;IPR013026;IPR019734		Small glutamine-rich tetratricopeptide repeat-containing protein alpha		2	2	2	11.2	11.2	11.2	34.063	0	5.7005	13965000	4	0.128758	O43765;B4DEA6;K7EMD6		2VYI;4CPG;4GOD;4GOE;4GOF
ALK fusion;STRN	A0A097F6U9;O43815-2;Q3B874;O43815	-1.3227	-4.76066	-5.29042	-5.09407	-4.5632	-2.32163	-4.81605	-2.64704	activation of MAPK activity;anatomical structure development;behavior;biological regulation;cell development;cell junction assembly;cell junction organization;cell projection organization;cell surface receptor linked signaling pathway;cell-cell junction assembly;cell-cell junction organization;cellular component assembly;cellular component assembly at cellular level;cellular component organizatio…	adenyl nucleotide binding;adenyl ribonucleotide binding;armadillo repeat domain binding;ATP binding;binding;calmodulin binding;catalytic activity;enzyme binding;estrogen receptor binding;hormone receptor binding;kinase activity;molecular transducer activity;nuclear hormone receptor binding;nucleotide binding;phosphatase binding;phosphotransferase activity, alcohol group as acceptor;protein bindin…	cell body;cell junction;cell part;cell projection;cell projection part;cell-cell junction;cytoplasm;cytoskeletal part;dendritic spine;integral to membrane;intracellular organelle part;intracellular part;intrinsic to membrane;membrane;membrane part;neuron projection;neuron spine;neuronal cell body;occluding junction;organelle part;postsynaptic density;postsynaptic membrane;synapse part;synaptic me…	anatomical structure development;behavior;biological regulation;cell development;cell junction organization;cellular component assembly;cellular component organization;cellular metabolic process;cellular process;developmental process;macromolecule metabolic process;macromolecule modification;metabolic process;phosphorus metabolic process;primary metabolic process;protein metabolic process;protein…	cell body;cell part;cell projection;cytoplasm;membrane;neuron projection;neuronal cell body		Pkinase_Tyr;Striatin;WD40	ATGTTAA,MIR-302C;BENPORATH_NANOG_TARGETS;CAGTGTT,MIR-141,MIR-200A;chr2p22;CUI_TCF21_TARGETS_2_DN;ENK_UV_RESPONSE_EPIDERMIS_UP;GGGCGGR_V$SP1_Q6;GOBERT_OLIGODENDROCYTE_DIFFERENTIATION_DN;GOLDRATH_HOMEOSTATIC_PROLIFERATION;GSE10239_MEMORY_VS_DAY4.5_EFF_CD8_TCELL_DN;GSE14308_INDUCED_VS_NATURAL_TREG_DN;GSE14769_UNSTIM_VS_20MIN_LPS_BMDM_DN;GSE17721_LPS_VS_CPG_4H_BMDM_DN;GSE17721_LPS_VS_GARDIQUIMOD_1H_B…	Acetylation;Alternativesplicing;ATP-binding;Calmodulin-binding;Cellprojection;Coiledcoil;Completeproteome;Cytoplasm;Kinase;Membrane;Nucleotide-binding;Phosphoprotein;Receptor;Referenceproteome;Repeat;Transferase;Transmembrane;Tyrosine-proteinkinase;WDrepeat		IPR000719;IPR001245;IPR001680;IPR002011;IPR008266;IPR011009;IPR013258;IPR015943;IPR017441;IPR017986;IPR019775;IPR020472;IPR020635;IPR026830		Striatin;Tyrosine-protein kinase receptor		1	1	1	2.6	2.6	2.6	77.524	0	3.4778	55919000	3	0.531008	A0A097F6U9;O43815-2;Q3B874;O43815	O43815-1;O43815-2
SCO2	O43819	-7.0256	-4.34981	-4.82686	-3.63028	-6.83585	-5.34358	-4.08767	-3.18657	anatomical structure development;biological regulation;biosynthetic process;cation homeostasis;cation transport;cellular biosynthetic process;cellular cation homeostasis;cellular chemical homeostasis;cellular component assembly;cellular component assembly at cellular level;cellular component organization;cellular component organization at cellular level;cellular component organization or biogenes…	binding;cation binding;copper ion binding;ion binding;metal ion binding;transition metal ion binding	cell part;contractile fiber;cytoplasmic part;intracellular membrane-bounded organelle;intracellular non-membrane-bounded organelle;intracellular organelle;intracellular organelle lumen;intracellular organelle part;intracellular part;membrane;membrane-bounded organelle;membrane-enclosed lumen;mitochondrial inner membrane;mitochondrial matrix;mitochondrial membrane;mitochondrial part;mitochondrion;…	anatomical structure development;biological regulation;biosynthetic process;cellular component assembly;cellular component organization;cellular homeostasis;cellular ion homeostasis;cellular macromolecular complex assembly;cellular metabolic process;cellular nitrogen compound metabolic process;cellular process;developmental process;embryo development;establishment of localization;generation of pr…	cell part;intracellular membrane-bounded organelle;intracellular non-membrane-bounded organelle;intracellular organelle;membrane;mitochondrion;nucleoplasm;organelle		SCO1-SenC	chr22q13;CYTOPLASM;CYTOPLASMIC_PART;DACOSTA_UV_RESPONSE_VIA_ERCC3_UP;DEBIASI_APOPTOSIS_BY_REOVIRUS_INFECTION_DN;ELECTRON_TRANSPORT_GO_0006118;ENK_UV_RESPONSE_EPIDERMIS_UP;GENERATION_OF_PRECURSOR_METABOLITES_AND_ENERGY;GNF2_CD14;GSE10325_BCELL_VS_LUPUS_BCELL_DN;GSE10325_BCELL_VS_MYELOID_DN;GSE10325_LUPUS_BCELL_VS_LUPUS_MYELOID_DN;GSE10325_MYELOID_VS_LUPUS_MYELOID_DN;GSE11057_NAIVE_CD4_VS_PBMC_CD4_…	3D-structure;Cardiomyopathy;Chaperone;Completeproteome;Copper;Diseasemutation;Metal-binding;Mitochondrion;Polymorphism;Referenceproteome;Transitpeptide		IPR003782;IPR012336;IPR017276	REACT_22393;REACT_355377	Protein SCO2 homolog, mitochondrial		1	1	1	9	9	9	29.81	0	25.257	18178000	1	0.0789747	O43819		2RLI
IDH3B	A0A0D9SG66;Q9UIC5;O43837-3;A0A087X2E5;O43837-2;O43837;A0A087WZN1	-5.50186	-5.98965	-5.60204	-4.82008	-4.71647	-4.11661	-4.85557	0.647181	2-oxoglutarate metabolic process;acetyl-CoA catabolic process;acetyl-CoA metabolic process;carboxylic acid metabolic process;catabolic process;cellular catabolic process;cellular ketone metabolic process;cellular metabolic process;cellular nitrogen compound metabolic process;cellular process;coenzyme catabolic process;coenzyme metabolic process;cofactor catabolic process;cofactor metabolic proces…	binding;catalytic activity;cation binding;coenzyme binding;cofactor binding;electron carrier activity;ion binding;isocitrate dehydrogenase (NAD+) activity;isocitrate dehydrogenase activity;magnesium ion binding;metal ion binding;NAD binding;nucleotide binding;oxidoreductase activity;oxidoreductase activity, acting on CH-OH group of donors;oxidoreductase activity, acting on the CH-OH group of dono…	cell part;cytoplasmic part;intracellular membrane-bounded organelle;intracellular organelle;intracellular organelle lumen;intracellular organelle part;intracellular part;membrane-bounded organelle;membrane-enclosed lumen;mitochondrial matrix;mitochondrial part;mitochondrion;nucleus;organelle;organelle lumen;organelle part	catabolic process;cellular ketone metabolic process;cellular metabolic process;cellular nitrogen compound metabolic process;cellular process;cofactor metabolic process;heterocycle metabolic process;metabolic process;nitrogen compound metabolic process;nucleobase-containing compound metabolic process;nucleobase-containing small molecule metabolic process;nucleotide metabolic process;organic acid m…	cell part;intracellular membrane-bounded organelle;intracellular organelle;mitochondrion;nucleus;organelle	Citrate cycle (TCA cycle)	Iso_dh	BENPORATH_MYC_MAX_TARGETS;BLALOCK_ALZHEIMERS_DISEASE_DN;CARBOHYDRATE_METABOLIC_PROCESS;CARBOXYLIC_ACID_METABOLIC_PROCESS;CASORELLI_ACUTE_PROMYELOCYTIC_LEUKEMIA_DN;CELLULAR_CARBOHYDRATE_METABOLIC_PROCESS;chr20p13;CYTOPLASM;CYTOPLASMIC_PART;DANG_BOUND_BY_MYC;DELACROIX_RAR_BOUND_ES;DELACROIX_RARG_BOUND_MEF;DIAZ_CHRONIC_MEYLOGENOUS_LEUKEMIA_UP;ELECTRON_CARRIER_ACTIVITY;ENK_UV_RESPONSE_KERATINOCYTE_UP…	Acetylation;Alternativesplicing;Completeproteome;Diseasemutation;Magnesium;Manganese;Metal-binding;Mitochondrion;NAD;Oxidoreductase;Polymorphism;Proteomicsidentification;Referenceproteome;Retinitispigmentosa;Transitpeptide;Tricarboxylicacidcycle		IPR001804;IPR004434;IPR019818;IPR024084	REACT_1785	Isocitrate dehydrogenase [NAD] subunit beta, mitochondrial;Isocitrate dehydrogenase [NAD] subunit, mitochondrial		1	1	1	11.7	11.7	11.7	15.625	0	6.5869	64942000	6	0.626722	A0A0D9SG66;Q9UIC5;O43837-3;A0A087X2E5;O43837-2;O43837;A0A087WZN1	O43837-1;O43837-2
KIF1A;KIF1C	C9JBH1;X5D2X6;Q12756-3;A0A3B3ITW6;A0A3B3ITF7;A0A3B3ITE5;A0A3B3IT28;A0A3B3IU40;A0A3B3IUA1;A0A3F2YNW9;Q12756;F8W8V9;O43896;X5D2L7;H7C0K6;G1UI30;I3L1B1;A0A3B3ITW4;X5DRH9;Q12756-2	-3.71102	-6.97229	-3.85323	-5.71075	-4.5137	-4.57831	-4.60664	-4.81772	anterograde axon cargo transport;axon cargo transport;cellular component movement;cellular process;cytoskeleton-dependent intracellular transport;establishment of localization;establishment of localization in cell;Golgi vesicle transport;intracellular transport;metabolic process;microtubule-based movement;microtubule-based process;microtubule-based transport;retrograde vesicle-mediated transport,…	adenyl nucleotide binding;adenyl ribonucleotide binding;ATP binding;ATPase activity;binding;catalytic activity;hydrolase activity;hydrolase activity, acting on acid anhydrides;hydrolase activity, acting on acid anhydrides, in phosphorus-containing anhydrides;microtubule motor activity;motor activity;nucleoside-triphosphatase activity;nucleotide binding;plus-end-directed microtubule motor activity…	cell body;cell part;cell projection;cytoplasm;cytoplasmic part;cytoskeletal part;endoplasmic reticulum;Golgi apparatus;intracellular membrane-bounded organelle;intracellular organelle;intracellular organelle part;intracellular part;kinesin complex;macromolecular complex;membrane-bounded organelle;microtubule;microtubule associated complex;neuron projection;neuronal cell body;organelle;organelle p…	cellular component movement;cellular process;cytoskeleton-dependent intracellular transport;establishment of localization;Golgi vesicle transport;metabolic process;transport;vesicle-mediated transport	cell body;cell part;cell projection;cytoplasm;endoplasmic reticulum;Golgi apparatus;intracellular membrane-bounded organelle;intracellular organelle;macromolecular complex;neuron projection;neuronal cell body;organelle;protein complex		DUF3694;FHA;KIF1B;Kinesin;PH	AAAGGAT,MIR-501;ACCAAAG,MIR-9;ACEVEDO_LIVER_CANCER_UP;ACEVEDO_METHYLATED_IN_LIVER_CANCER_DN;AMUNDSON_POOR_SURVIVAL_AFTER_GAMMA_RADIATION_2G;BYSTRYKH_HEMATOPOIESIS_STEM_CELL_QTL_CIS;BYSTRYKH_SCP2_QTL;CAGGTA_V$AREB6_01;CAGGTG_V$E12_Q6;CAGTGTT,MIR-141,MIR-200A;CATTGTYY_V$SOX9_B1;CELLULAR_LOCALIZATION;CHANG_IMMORTALIZED_BY_HPV31_DN;CHEMNITZ_RESPONSE_TO_PROSTAGLANDIN_E2_DN;CHEN_METABOLIC_SYNDROM_NETWO…	3D-structure;Alternativesplicing;ATP-binding;Coiledcoil;Completeproteome;Cytoplasm;Cytoskeleton;Diseasemutation;Hereditaryspasticparaplegia;Mentalretardation;Microtubule;Motorprotein;Neurodegeneration;Neuropathy;Nucleotide-binding;Phosphoprotein;Proteomicsidentification;Referenceproteome		IPR000253;IPR001752;IPR001849;IPR008984;IPR011993;IPR019821;IPR022140;IPR022164;IPR027417;IPR027640		Kinesin-like protein;Kinesin-like protein KIF1A;Kinesin-like protein KIF1C		1	1	1	26.3	26.3	26.3	4.1148	0	5.7366	1536000	2	0.154165	C9JBH1;X5D2X6;Q12756-3;A0A3B3ITW6;A0A3B3ITF7;A0A3B3ITE5;A0A3B3IT28;A0A3B3IU40;A0A3B3IUA1;A0A3F2YNW9;Q12756;F8W8V9;O43896;X5D2L7;H7C0K6;G1UI30;I3L1B1;A0A3B3ITW4;X5DRH9;Q12756-2	Q12756-1;Q12756-3	2G1L;4EGX;4EJQ;4UXO;4UXP;4UXR;4UXS
GAS2	E9PM28;E9PQ74;E9PRR5;O43903	-3.56668	-6.36493	-4.23188	-4.90307	-4.59461	-4.77187	-5.01219	-4.6637	apoptosis;biological regulation;cell cycle arrest;cell cycle process;cell death;cellular component disassembly;cellular component disassembly at cellular level;cellular component disassembly involved in apoptosis;cellular component organization;cellular component organization at cellular level;cellular component organization or biogenesis;cellular component organization or biogenesis at cellular …		actin filament;cell part;cytoplasmic part;cytoskeletal part;cytoskeleton;cytosol;intracellular non-membrane-bounded organelle;intracellular organelle;intracellular organelle part;intracellular part;macromolecular complex;membrane;non-membrane-bounded organelle;organelle;organelle part;protein complex	biological regulation;cell death;cellular component disassembly;cellular component organization;cellular process;death;regulation of cell cycle	cell part;cytoskeleton;cytosol;intracellular non-membrane-bounded organelle;intracellular organelle;macromolecular complex;membrane;organelle;protein complex		CH;GAS2	ACTIN_CYTOSKELETON;ACTIN_FILAMENT;APOPTOSIS_GO;BERENJENO_TRANSFORMED_BY_RHOA_DN;BIOCARTA_DEATH_PATHWAY;BMI1_DN.V1_DN;BMI1_DN_MEL18_DN.V1_DN;BROWNE_HCMV_INFECTION_18HR_DN;BROWNE_HCMV_INFECTION_6HR_DN;BURTON_ADIPOGENESIS_9;BURTON_ADIPOGENESIS_PEAK_AT_0HR;CELL_DEVELOPMENT;CERVERA_SDHB_TARGETS_2;chr11p14;CTTGTAT,MIR-381;CYTOSKELETAL_PART;CYTOSKELETON;DAVICIONI_MOLECULAR_ARMS_VS_ERMS_DN;DAVICIONI_PAX_…	Alternativesplicing;Apoptosis;Cellcycle;Cellshape;Completeproteome;Cytoplasm;Cytoskeleton;Growtharrest;Membrane;Phosphoprotein;Proteomicsidentification;Referenceproteome		IPR001715;IPR003108;IPR029929	REACT_13541	Growth arrest-specific protein 2		1	1	1	7.1	7.1	7.1	17.39	0.0012953	1.7228	5844200	2	0.21075	E9PM28;E9PQ74;E9PRR5;O43903	O43903-1;O43903-2
NDUFS5	Q6IBA0;O43920	-0.558361	-3.47636	-6.01984	-3.56452	-1.1191	-1.46159	-1.82252	-4.59914	cellular component assembly;cellular component assembly at cellular level;cellular component biogenesis;cellular component organization;cellular component organization at cellular level;cellular component organization or biogenesis;cellular component organization or biogenesis at cellular level;cellular macromolecular complex assembly;cellular macromolecular complex subunit organization;cellular …	catalytic activity;NADH dehydrogenase (quinone) activity;NADH dehydrogenase (ubiquinone) activity;NADH dehydrogenase activity;oxidoreductase activity;oxidoreductase activity, acting on NADH or NADPH;oxidoreductase activity, acting on NADH or NADPH, quinone or similar compound as acceptor	cell part;cytoplasmic part;intracellular membrane-bounded organelle;intracellular organelle;intracellular organelle part;intracellular part;macromolecular complex;membrane;membrane part;membrane-bounded organelle;membrane-enclosed lumen;mitochondrial inner membrane;mitochondrial intermembrane space;mitochondrial membrane;mitochondrial membrane part;mitochondrial part;mitochondrial respiratory cha…	cellular component assembly;cellular component organization;cellular macromolecular complex assembly;cellular metabolic process;cellular process;generation of precursor metabolites and energy;macromolecular complex assembly;metabolic process;protein complex assembly;protein complex biogenesis;small molecule metabolic process	cell part;intracellular membrane-bounded organelle;intracellular organelle;macromolecular complex;membrane;mitochondrion;NADH dehydrogenase complex;organelle;protein complex	Alzheimer's disease;Huntington's disease;Oxidative phosphorylation;Parkinson's disease	Ndufs5	CELLULAR_COMPONENT_ASSEMBLY;CELLULAR_MACROMOLECULE_METABOLIC_PROCESS;CELLULAR_PROTEIN_COMPLEX_ASSEMBLY;CELLULAR_PROTEIN_METABOLIC_PROCESS;chr1p34;CYTOPLASM;CYTOPLASMIC_PART;FEVR_CTNNB1_TARGETS_UP;GSE10239_MEMORY_VS_DAY4.5_EFF_CD8_TCELL_UP;GSE10239_NAIVE_VS_MEMORY_CD8_TCELL_DN;GSE14308_NAIVE_CD4_TCELL_VS_INDUCED_TREG_DN;GSE14308_TH1_VS_NAIVE_CD4_TCELL_UP;GSE14308_TH2_VS_NAIVE_CD4_TCELL_UP;GSE14769…	Completeproteome;Disulfidebond;Electrontransport;Membrane;Mitochondrion;Mitochondrioninnermembrane;Polymorphism;Referenceproteome;Respiratorychain;Transport;Ubiquinone	Respiratory chain complex I (gamma subunit) mitochondrial;Respiratory chain complex I (holoenzyme), mitochondrial;Respiratory chain complex I (intermediate VII/650kD), mitochondrial	IPR019342	REACT_22393	NADH dehydrogenase [ubiquinone] iron-sulfur protein 5		3	3	3	29.2	29.2	29.2	12.517	0	35.704	112790000	14	0.0671781	Q6IBA0;O43920
TIMM8A	O60220	-0.740597	-2.08535	-0.651955	-2.66053	-0.258587	-5.44543	-3.84501	-0.960419	anatomical structure development;cellular macromolecule metabolic process;cellular metabolic process;cellular process;cellular protein metabolic process;chaperone-mediated protein transport;developmental process;establishment of localization;establishment of localization in cell;establishment of protein localization;establishment of protein localization in mitochondrion;establishment of protein l…	binding;cation binding;ion binding;metal ion binding	cell part;cytoplasmic part;intracellular membrane-bounded organelle;intracellular organelle;intracellular organelle part;intracellular part;membrane;membrane-bounded organelle;membrane-enclosed lumen;mitochondrial inner membrane;mitochondrial intermembrane space;mitochondrial membrane;mitochondrial part;mitochondrion;organelle;organelle envelope lumen;organelle inner membrane;organelle membrane;o…	anatomical structure development;cellular metabolic process;cellular process;developmental process;establishment of localization;macromolecule metabolic process;metabolic process;primary metabolic process;protein metabolic process;protein targeting;protein transport;transport	cell part;intracellular membrane-bounded organelle;intracellular organelle;membrane;mitochondrion;organelle		zf-Tim10_DDP	ACEVEDO_LIVER_CANCER_UP;ACEVEDO_LIVER_TUMOR_VS_NORMAL_ADJACENT_TISSUE_UP;AGCATTA,MIR-155;AGGTGCA,MIR-500;ANATOMICAL_STRUCTURE_DEVELOPMENT;BERENJENO_TRANSFORMED_BY_RHOA_UP;BOUDOUKHA_BOUND_BY_IGF2BP2;BROWN_MYELOID_CELL_DEVELOPMENT_DN;BURTON_ADIPOGENESIS_5;BUYTAERT_PHOTODYNAMIC_THERAPY_STRESS_DN;CACGTG_V$MYC_Q2;CCGNMNNTNACG_UNKNOWN;chrxq22;DANG_BOUND_BY_MYC;FUJII_YBX1_TARGETS_DN;GARGALOVIC_RESPONSE_…	Chaperone;Completeproteome;Deafness;Diseasemutation;Disulfidebond;Membrane;Metal-binding;Mitochondrion;Mitochondrioninnermembrane;Phosphoprotein;Proteintransport;Referenceproteome;Translocation;Transport;Zinc		IPR004217	REACT_118595	Mitochondrial import inner membrane translocase subunit Tim8 A		6	6	6	59.8	59.8	59.8	10.998	0	152.44	245610000	24	0.691104	O60220
PLIN1	O60240	-6.04948	-4.35857	0.495922	-4.43463	-5.23912	-5.9086	-4.72088	-4.73701	acylglycerol catabolic process;acylglycerol metabolic process;catabolic process;cellular catabolic process;cellular lipid catabolic process;cellular lipid metabolic process;cellular metabolic process;cellular process;glycerol ether catabolic process;glycerol ether metabolic process;glycerolipid catabolic process;glycerolipid metabolic process;lipid catabolic process;lipid metabolic process;metabo…	binding;lipid binding	cell part;cytoplasmic part;cytosol;endoplasmic reticulum;intracellular membrane-bounded organelle;intracellular organelle;intracellular part;lipid particle;membrane-bounded organelle;organelle	catabolic process;cellular lipid metabolic process;cellular metabolic process;cellular process;glycerol ether metabolic process;lipid metabolic process;metabolic process;primary metabolic process;small molecule metabolic process	cell part;cytosol;endoplasmic reticulum;intracellular membrane-bounded organelle;intracellular organelle;lipid particle;organelle	PPAR signaling pathway	Perilipin	AACTTT_UNKNOWN;chr15q26;GGGAGGRR_V$MAZ_Q6;GSE12845_IGD_NEG_BLOOD_VS_NAIVE_TONSIL_BCELL_DN;GSE1460_CD4_THYMOCYTE_VS_THYMIC_STROMAL_CELL_UP;GSE29618_PRE_VS_DAY7_FLU_VACCINE_MONOCYTE_UP;GSE29618_PRE_VS_DAY7_POST_TIV_FLU_VACCINE_PDC_UP;GSE360_DC_VS_MAC_M_TUBERCULOSIS_UP;GSE360_HIGH_VS_LOW_DOSE_B_MALAYI_MAC_DN;GSE360_L_MAJOR_VS_B_MALAYI_HIGH_DOSE_MAC_UP;GSE360_T_GONDII_VS_M_TUBERCULOSIS_MAC_UP;GSE3647…	Completeproteome;Endoplasmicreticulum;Lipiddroplet;Lipidmetabolism;Phosphoprotein;Polymorphism;Referenceproteome		IPR004279	REACT_27161;REACT_494	Perilipin-1		8	8	8	25.7	25.7	25.7	55.99	0	16.593	98945000	10	0.417687	O60240
SPAG9	B4DS36;O60271-5;O60271-3;O60271-9;O60271-4;O60271	-4.62988	-4.54024	-5.37414	-4.68724	-5.29401	-3.60654	-4.7057	-2.47356	activation of JUN kinase activity;activation of MAPK activity;biological regulation;cell differentiation;cellular component assembly;cellular component organization;cellular component organization or biogenesis;cellular developmental process;cellular macromolecule metabolic process;cellular metabolic process;cellular process;cellular protein metabolic process;developmental process;endosome transp…	binding;binding, bridging;catalytic activity;cytoskeletal protein binding;enzyme binding;JUN kinase binding;kinase activity;kinase binding;kinesin binding;MAP-kinase scaffold activity;protein binding;protein complex scaffold;protein kinase binding;receptor signaling complex scaffold activity;signaling adaptor activity;structural molecule activity;transferase activity;transferase activity, transfe…	acrosomal vesicle;cell part;cytoplasm;cytoplasmic membrane-bounded vesicle;cytoplasmic part;cytoplasmic vesicle;cytosol;extracellular membrane-bounded organelle;extracellular organelle;extracellular region part;extracellular vesicular exosome;integral to membrane;intracellular membrane-bounded organelle;intracellular organelle;intracellular part;intrinsic to membrane;membrane part;membrane-bounde…	biological regulation;cell differentiation;cellular component assembly;cellular component organization;cellular metabolic process;cellular process;developmental process;endosome transport;establishment of localization;macromolecular complex assembly;macromolecule metabolic process;macromolecule modification;metabolic process;multicellular organismal process;phosphorus metabolic process;primary me…	cell part;cytoplasm;cytoplasmic membrane-bounded vesicle;cytosol;extracellular organelle;intracellular membrane-bounded organelle;intracellular organelle;organelle;vesicle		Jnk-SapK_ap_N	AAANWWTGC_UNKNOWN;AACTTT_UNKNOWN;AAGCACA,MIR-218;ACAWYAAAG_UNKNOWN;AGUIRRE_PANCREATIC_CANCER_COPY_NUMBER_UP;BENPORATH_NANOG_TARGETS;BENPORATH_NOS_TARGETS;BENPORATH_OCT4_TARGETS;BENPORATH_SOX2_TARGETS;BLALOCK_ALZHEIMERS_DISEASE_UP;BROWNE_HCMV_INFECTION_14HR_DN;BROWNE_HCMV_INFECTION_1HR_DN;BUYTAERT_PHOTODYNAMIC_THERAPY_STRESS_UP;CAGGTG_V$E12_Q6;CAGTGTT,MIR-141,MIR-200A;CATRRAGC_UNKNOWN;CATTGTYY_V$S…	3D-structure;Acetylation;Alternativesplicing;Coiledcoil;Completeproteome;Cytoplasm;Cytoplasmicvesicle;Kinase;Phosphoprotein;Polymorphism;Referenceproteome;Transferase	CHUK-NFKB2-REL-IKBKG-SPAG9-NFKB1-NFKBIE-COPB2-TNIP1-NFKBIA-RELA-TNIP2 complex	IPR015943;IPR017986;IPR019143	REACT_21402	C-Jun-amino-terminal kinase-interacting protein 4		1	1	1	1	1	1	101.69	0.0058411	0.95835	4466000	1	0.997611	B4DS36;O60271-5;O60271-3;O60271-9;O60271-4;O60271	O60271-1;O60271-2;O60271-4;O60271-9	2W83
OPA1	A0A2R8Y4G4;A0A2R8YE78;E5KLL9;O60313-2;E5KLM1;E5KLJ9;O60313-11;E5KLM0;C9JMB8;A0A2R8YDM2;O60313-9;A0A2R8Y4Q3;O60313;E5KLM2;E5KLK0;O60313-13;A0A2R8Y3X5;A0A2R8YGE5;A0A2R8YD53;A0A2R8YE54;O60313-10	-5.50972	-7.1261	-6.28888	-4.16429	-2.69137	-4.82249	-4.08477	-5.95557	aging;anatomical structure formation involved in morphogenesis;apoptosis;axon cargo transport;axon transport of mitochondrion;biological regulation;cell aging;cell death;cellular component movement;cellular component organization;cellular component organization at cellular level;cellular component organization or biogenesis;cellular component organization or biogenesis at cellular level;cellular …	binding;catalytic activity;cation binding;GTP binding;GTPase activity;guanyl nucleotide binding;guanyl ribonucleotide binding;hydrolase activity;hydrolase activity, acting on acid anhydrides;hydrolase activity, acting on acid anhydrides, in phosphorus-containing anhydrides;ion binding;magnesium ion binding;metal ion binding;nucleoside-triphosphatase activity;nucleotide binding;purine nucleotide b…	cell part;cell projection;cytoplasm;cytoplasmic part;dendrite;integral to membrane;intracellular membrane-bounded organelle;intracellular organelle;intracellular organelle part;intracellular part;intrinsic to membrane;membrane;membrane part;membrane-bounded organelle;membrane-enclosed lumen;mitochondrial crista;mitochondrial inner membrane;mitochondrial intermembrane space;mitochondrial membrane;…	aging;anatomical structure formation involved in morphogenesis;biological regulation;cell death;cellular component movement;cellular component organization;cellular membrane organization;cellular process;cytoskeleton-dependent intracellular transport;death;developmental process;establishment of localization;membrane fusion;membrane organization;metabolic process;mitochondrion organization;multice…	cell part;cell projection;cytoplasm;intracellular membrane-bounded organelle;intracellular organelle;membrane;mitochondrion;neuron projection;nucleoplasm;organelle			ANTI_APOPTOSIS;APOPTOSIS_GO;BLALOCK_ALZHEIMERS_DISEASE_DN;BLALOCK_ALZHEIMERS_DISEASE_INCIPIENT_DN;BONOME_OVARIAN_CANCER_SURVIVAL_OPTIMAL_DEBULKING;CELL_DEVELOPMENT;CELLULAR_LOCALIZATION;chr3q28;CYTOPLASM;CYTOPLASMIC_PART;CYTOSKELETON_DEPENDENT_INTRACELLULAR_TRANSPORT;CYTOSKELETON_ORGANIZATION_AND_BIOGENESIS;DACOSTA_UV_RESPONSE_VIA_ERCC3_COMMON_DN;DACOSTA_UV_RESPONSE_VIA_ERCC3_DN;DENDRITE;ENVELOPE…	Acetylation;Alternativesplicing;Apoptosis;Coiledcoil;Completeproteome;Deafness;Diseasemutation;GTP-binding;Hydrolase;Membrane;Mitochondrion;Mitochondrioninnermembrane;Nucleotide-binding;Polymorphism;Proteomicsidentification;Referenceproteome;Sensorytransduction;Transitpeptide;Transmembrane;Transmembranehelix;Vision	Mediator complex	IPR001401;IPR022812;IPR027417;IPR030381		Dynamin-like 120 kDa protein, form S1;Dynamin-like 120 kDa protein, mitochondrial		1	1	1	5.8	5.8	5.8	42.638	0.0053035	1.0049	0	1	0.253694	A0A2R8Y4G4;A0A2R8YE78;E5KLL9;O60313-2;E5KLM1;E5KLJ9;O60313-11;E5KLM0;C9JMB8;A0A2R8YDM2;O60313-9;A0A2R8Y4Q3;O60313;E5KLM2;E5KLK0;O60313-13;A0A2R8Y3X5;A0A2R8YGE5;A0A2R8YD53;A0A2R8YE54;O60313-10	O60313-1;O60313-2
KDM1A	A8K2R3;O60341;R4GMQ1;O60341-2	-4.67263	-5.75752	-5.15412	-4.59383	-5.76321	-5.59109	-3.93352	-4.61834	anatomical structure development;biological regulation;biosynthetic process;blood coagulation;cell development;cell differentiation;cell proliferation;cellular biosynthetic process;cellular component organization;cellular component organization at cellular level;cellular component organization or biogenesis;cellular component organization or biogenesis at cellular level;cellular developmental pro…	androgen receptor binding;bHLH transcription factor binding;binding;catalytic activity;chromatin binding;coenzyme binding;cofactor binding;demethylase activity;DNA binding;enzyme binding;flavin adenine dinucleotide binding;histone demethylase activity;histone demethylase activity (H3-dimethyl-K4 specific);histone demethylase activity (H3-K4 specific);histone demethylase activity (H3-K9 specific);…	cell part;chromatin;chromosomal part;intracellular membrane-bounded organelle;intracellular organelle;intracellular organelle part;intracellular part;macromolecular complex;membrane-bounded organelle;nuclear chromatin;nuclear chromosome part;nuclear part;nucleoplasm;nucleoplasm part;nucleus;organelle;organelle part;protein complex;transcription factor complex	anatomical structure development;biological regulation;biosynthetic process;cell development;cell differentiation;cell proliferation;cellular component organization;cellular metabolic process;cellular nitrogen compound metabolic process;cellular process;chromatin modification;chromatin organization;chromosome organization;coagulation;developmental process;embryo development;histone modification;m…	cell part;intracellular membrane-bounded organelle;intracellular organelle;macromolecular complex;nucleoplasm;nucleus;organelle;protein complex;transcription factor complex		Amino_oxidase;SWIRM	AGUIRRE_PANCREATIC_CANCER_COPY_NUMBER_DN;BENPORATH_ES_CORE_NINE_CORRELATED;BORCZUK_MALIGNANT_MESOTHELIOMA_UP;BRUINS_UVC_RESPONSE_EARLY_LATE;BYSTRYKH_HEMATOPOIESIS_STEM_CELL_QTL_TRANS;CAIRO_HEPATOBLASTOMA_CLASSES_UP;CASORELLI_ACUTE_PROMYELOCYTIC_LEUKEMIA_DN;chr1p36;DOUGLAS_BMI1_TARGETS_UP;FOSTER_KDM1A_TARGETS_DN;GSE12845_IGD_NEG_BLOOD_VS_DARKZONE_GC_TONSIL_BCELL_DN;GSE14308_TH2_VS_NAIVE_CD4_TCELL_…	3D-structure;Alternativesplicing;Chromatinregulator;Coiledcoil;Completeproteome;Developmentalprotein;Directproteinsequencing;FAD;Flavoprotein;Nucleus;Oxidoreductase;Phosphoprotein;Proteomicsidentification;Referenceproteome;Repressor;Transcription;Transcriptionregulation	ALL-1 supercomplex;anti-BHC110 complex;Anti-HDAC2 complex;AOF2-AR complex;BHC complex;BHC110 complex;BRAF53-BRCA2 complex;CoREST-HDAC complex;CtBP complex;CtBP core complex;HDAC1-associated core complex cI;HDAC1-associated protein complex;LSD1 complex;LSD1-CoREST complex;NRD complex (Nucleosome remodeling and deacetylation complex);XFIM complex	IPR002937;IPR007526;IPR009057;IPR011991;IPR017366	REACT_24970;REACT_263923;REACT_263961;REACT_355391	Lysine-specific histone demethylase 1A		1	1	1	2.1	2.1	2.1	81.169	0.004779	1.126	2257300	1	0.216924	A8K2R3;O60341;R4GMQ1;O60341-2	O60341-1;O60341-2	2COM;2DW4;2EJR;2H94;2HKO;2IW5;2L3D;2UXN;2UXX;2V1D;2X0L;2XAF;2XAG;2XAH;2XAJ;2XAQ;2XAS;2Y48;2Z3Y;2Z5U;3ABT;3ABU;3ZMS;3ZMT;3ZMU;3ZMV;3ZMZ;3ZN0;3ZN1;4BAY;4CZZ;4KUM;4UV8;4UV9;4UVA;4UVB;4UVC;4UXN
TBC1D4	O60343-2;O60343-3;A0A024R637;O60343	-5.5556	-6.60518	-5.27545	-4.04071	-5.95242	-4.8034	-5.55113	-5.73396	biological regulation;cellular component organization;cellular component organization or biogenesis;cellular process;cellular response to chemical stimulus;cellular response to endogenous stimulus;cellular response to hormone stimulus;cellular response to insulin stimulus;cellular response to organic substance;cellular response to peptide hormone stimulus;cellular response to stimulus;establishme…	enzyme activator activity;enzyme regulator activity;GTPase activator activity;GTPase regulator activity;nucleoside-triphosphatase regulator activity	cell part;cytoplasm;cytoplasmic part;cytoplasmic vesicle membrane;cytoplasmic vesicle part;extracellular membrane-bounded organelle;extracellular organelle;extracellular region part;extracellular vesicular exosome;intracellular organelle part;intracellular part;membrane;membrane-bounded organelle;membrane-bounded vesicle;organelle;organelle membrane;organelle part;vesicle;vesicle membrane	biological regulation;cellular component organization;cellular process;establishment of localization;membrane organization;regulation of organelle organization;regulation of transport;response to chemical stimulus;response to endogenous stimulus;response to stimulus;transport;vesicle-mediated transport	cell part;cytoplasm;extracellular organelle;membrane;organelle;vesicle		DUF3350;PID;RabGAP-TBC	ACEVEDO_METHYLATED_IN_LIVER_CANCER_DN;ATGTACA,MIR-493;CASORELLI_ACUTE_PROMYELOCYTIC_LEUKEMIA_DN;chr13q21;DELYS_THYROID_CANCER_DN;DEURIG_T_CELL_PROLYMPHOCYTIC_LEUKEMIA_DN;FORTSCHEGGER_PHF8_TARGETS_UP;FULCHER_INFLAMMATORY_RESPONSE_LECTIN_VS_LPS_UP;GSE10325_CD4_TCELL_VS_BCELL_UP;GSE10325_CD4_TCELL_VS_MYELOID_UP;GSE10325_LUPUS_CD4_TCELL_VS_LUPUS_BCELL_UP;GSE10325_LUPUS_CD4_TCELL_VS_LUPUS_MYELOID_UP;G…	3D-structure;Acetylation;Alternativesplicing;Completeproteome;Cytoplasm;Diabetesmellitus;GTPaseactivation;Phosphoprotein;Polymorphism;Referenceproteome;Repeat		IPR000195;IPR006020;IPR011993;IPR021785	REACT_147867	TBC1 domain family member 4		1	1	1	1	1	1	139.55	0	7.2379	10106000	1	0.531673	O60343-2;O60343-3;A0A024R637;O60343	O60343-1;O60343-2;O60343-3	3QYB
PPL	K7EQ71;K7EKI8;O60437;B7Z394	-1.55275	-5.70304	0.11443	-3.37442	-0.607718	-5.37421	-4.31937	-4.91294	developmental process;keratinization	structural constituent of cytoskeleton;structural molecule activity	anchoring junction;cell junction;cell part;cell-cell junction;cytoplasmic part;cytoskeleton;desmosome;extracellular membrane-bounded organelle;extracellular organelle;extracellular region part;extracellular vesicular exosome;intracellular membrane-bounded organelle;intracellular non-membrane-bounded organelle;intracellular organelle;intracellular part;membrane;membrane-bounded organelle;membrane-…	developmental process	cell part;cytoskeleton;extracellular organelle;intracellular membrane-bounded organelle;intracellular non-membrane-bounded organelle;intracellular organelle;membrane;mitochondrion;nucleus;organelle;plasma membrane;vesicle		Plectin	ABE_VEGFA_TARGETS_2HR;ACEVEDO_LIVER_CANCER_UP;ACEVEDO_LIVER_TUMOR_VS_NORMAL_ADJACENT_TISSUE_UP;AIGNER_ZEB1_TARGETS;ATF2_S_UP.V1_DN;ATF2_UP.V1_DN;ATM_DN.V1_UP;AZARE_NEOPLASTIC_TRANSFORMATION_BY_STAT3_UP;BHAT_ESR1_TARGETS_VIA_AKT1_DN;BOQUEST_STEM_CELL_CULTURED_VS_FRESH_DN;BOQUEST_STEM_CELL_UP;BOSCO_EPITHELIAL_DIFFERENTIATION_MODULE;BUYTAERT_PHOTODYNAMIC_THERAPY_STRESS_UP;CHARAFE_BREAST_CANCER_BASAL…	3D-structure;Celljunction;Cellmembrane;Coiledcoil;Completeproteome;Cytoplasm;Cytoskeleton;Keratinization;Membrane;Mitochondrion;Nucleus;Phosphoprotein;Polymorphism;Proteomicsidentification;Referenceproteome;Repeat		IPR001101;IPR018159		Periplakin		8	8	8	9.3	9.3	9.3	131.37	0	65.354	270230000	21	0.815331	K7EQ71;K7EKI8;O60437		4Q28
SNX3	O60493-4;O60493;O60493-3;O60493-2	-3.52842	-5.1837	-3.35497	-4.00347	-2.56315	-6.48467	-4.25665	-4.02066	biological regulation;biosynthetic process;cation transport;cellular biosynthetic process;cellular component organization;cellular component organization at cellular level;cellular component organization or biogenesis;cellular component organization or biogenesis at cellular level;cellular macromolecule biosynthetic process;cellular macromolecule metabolic process;cellular membrane organization;c…	binding;enzyme binding;lipid binding;phosphatase binding;phosphatidylinositol binding;phosphatidylinositol-3,5-bisphosphate binding;phosphatidylinositol-3-phosphate binding;phosphatidylinositol-4-phosphate binding;phosphatidylinositol-5-phosphate binding;phospholipid binding;protein binding;protein phosphatase binding	cell part;clathrin-coated vesicle;coated vesicle;cytoplasm;cytoplasmic membrane-bounded vesicle;cytoplasmic part;cytoplasmic vesicle;cytosol;early endosome;early endosome membrane;early phagosome;endocytic vesicle;endosomal part;endosome;endosome membrane;extracellular membrane-bounded organelle;extracellular organelle;extracellular region part;extracellular vesicular exosome;extrinsic to membran…	biological regulation;biosynthetic process;cellular component organization;cellular membrane organization;cellular metabolic process;cellular process;establishment of localization;ion transport;macromolecule metabolic process;membrane docking;membrane invagination;membrane organization;metabolic process;multi-organism process;organelle organization;protein transport;regulation of transport;respon…	cell part;cytoplasm;cytoplasmic membrane-bounded vesicle;cytosol;endosome;extracellular organelle;intracellular membrane-bounded organelle;intracellular organelle;membrane;organelle;vesicle		PX	AGUIRRE_PANCREATIC_CANCER_COPY_NUMBER_DN;ATGTCAC,MIR-489;BENPORATH_MYC_MAX_TARGETS;BLALOCK_ALZHEIMERS_DISEASE_DN;BONOME_OVARIAN_CANCER_SURVIVAL_SUBOPTIMAL_DEBULKING;chr6q21;CYTOPLASM;DANG_BOUND_BY_MYC;DAZARD_RESPONSE_TO_UV_SCC_UP;DE_YY1_TARGETS_DN;DIAZ_CHRONIC_MEYLOGENOUS_LEUKEMIA_UP;ESTABLISHMENT_OF_LOCALIZATION;GOLDRATH_ANTIGEN_RESPONSE;GOLDRATH_EFF_VS_MEMORY_CD8_TCELL_UP;GSE10325_CD4_TCELL_VS_…	3D-structure;Acetylation;Alternativesplicing;Chromosomalrearrangement;Completeproteome;Cytoplasmicvesicle;Directproteinsequencing;Endosome;Lipid-binding;Microphthalmia;Phosphoprotein;Proteintransport;Referenceproteome;Transport;Ublconjugation		IPR001683	REACT_163710	Sorting nexin-3		2	2	2	20.7	20.7	20.7	16.315	0	18.858	45262000	9	0.528764	O60493-4;O60493;O60493-3;O60493-2	O60493-1;O60493-2;O60493-3;O60493-4	2YPS
DOK2	G3V114;E5RJ11;A8K7W1;O60496	-5.45114	-4.21679	-4.36834	-4.73778	-4.67517	-5.29809	-4.50096	-4.63797	biological regulation;blood coagulation;cell migration;cell motility;cell surface receptor linked signaling pathway;cellular component movement;cellular process;cellular response to stimulus;coagulation;enzyme linked receptor protein signaling pathway;hemostasis;immune system process;intracellular signal transduction;leukocyte migration;locomotion;multicellular organismal process;Ras protein sign…	molecular transducer activity;receptor signaling protein activity;signal transducer activity	cell part;cytoplasmic part;cytosol;intracellular part	biological regulation;cell motility;cellular component movement;cellular process;coagulation;immune system process;locomotion;multicellular organismal process;regulation of body fluid levels;response to stimulus;signal transduction	cell part;cytosol		IRS	BYSTROEM_CORRELATED_WITH_IL5_UP;CELL_SURFACE_RECEPTOR_LINKED_SIGNAL_TRANSDUCTION_GO_0007166;CHEN_METABOLIC_SYNDROM_NETWORK;chr8p21;GNF2_CD97;GNF2_ITGB2;GNF2_S100A4;GNF2_TNFRSF1B;GSE10325_LUPUS_BCELL_VS_LUPUS_MYELOID_DN;GSE12845_IGD_NEG_BLOOD_VS_DARKZONE_GC_TONSIL_BCELL_UP;GSE12845_IGD_NEG_BLOOD_VS_NAIVE_TONSIL_BCELL_UP;GSE12845_IGD_POS_BLOOD_VS_DARKZONE_GC_TONSIL_BCELL_UP;GSE12845_NAIVE_VS_DARKZO…	3D-structure;Completeproteome;Directproteinsequencing;Phosphoprotein;Polymorphism;Proteomicsidentification;Referenceproteome		IPR001849;IPR002404;IPR011993	REACT_12621	Docking protein 2		2	2	2	13	13	13	13.564	0	4.5419	7252700	5	0.171038	G3V114;E5RJ11;A8K7W1;O60496		2D9W;2DLW
SYNCRIP	Q05CK9;B7Z645;Q59GL1;O60506-3;B2R8Z8;O60506;O60506-4;O60506-2;O60506-5;F6UXX1;B7Z213	4.48513	3.9497	4.76005	3.29525	4.89192	4.34188	3.97474	5.84757	biological regulation;cell differentiation;cellular developmental process;cellular macromolecule metabolic process;cellular metabolic process;cellular nitrogen compound metabolic process;cellular process;cellular response to chemical stimulus;cellular response to cytokine stimulus;cellular response to interferon-gamma;cellular response to organic substance;cellular response to stimulus;CRD-mediat…	binding;mRNA binding;nucleic acid binding;nucleotide binding;poly(A) RNA binding;poly-purine tract binding;RNA binding;single-stranded RNA binding	catalytic step 2 spliceosome;cell part;CRD-mediated mRNA stability complex;cytoplasmic part;endoplasmic reticulum;histone pre-mRNA 3'end processing complex;intracellular membrane-bounded organelle;intracellular organelle;intracellular organelle part;intracellular part;macromolecular complex;membrane;membrane-bounded organelle;nuclear part;nucleoplasm;nucleus;organelle;organelle part;protein compl…	biological regulation;cell differentiation;cellular metabolic process;cellular nitrogen compound metabolic process;cellular process;developmental process;macromolecule metabolic process;metabolic process;mRNA metabolic process;mRNA processing;nitrogen compound metabolic process;nucleobase-containing compound metabolic process;primary metabolic process;regulation of translation;response to chemica…	cell part;endoplasmic reticulum;intracellular membrane-bounded organelle;intracellular organelle;macromolecular complex;membrane;nucleoplasm;nucleus;organelle;protein complex;ribonucleoprotein complex;spliceosomal complex		RRM_1	ACCATTT,MIR-522;BENPORATH_CYCLING_GENES;BIOPOLYMER_METABOLIC_PROCESS;BLALOCK_ALZHEIMERS_DISEASE_DN;BLUM_RESPONSE_TO_SALIRASIB_DN;CACGTG_V$MYC_Q2;CAGGTG_V$E12_Q6;CAGNYGKNAAA_UNKNOWN;CCGNMNNTNACG_UNKNOWN;chr6q14;CTTGTAT,MIR-381;CTTTGT_V$LEF1_Q2;DAVICIONI_MOLECULAR_ARMS_VS_ERMS_UP;DORN_ADENOVIRUS_INFECTION_12HR_DN;DORN_ADENOVIRUS_INFECTION_24HR_UP;DORN_ADENOVIRUS_INFECTION_32HR_DN;DORN_ADENOVIRUS_IN…	3D-structure;Acetylation;Alternativesplicing;Completeproteome;Cytoplasm;Directproteinsequencing;Endoplasmicreticulum;Host-virusinteraction;Isopeptidebond;Methylation;Microsome;mRNAprocessing;mRNAsplicing;Nucleus;Phosphoprotein;Proteomicsidentification;Referenceproteome;Repeat;Ribonucleoprotein;RNA-binding;Spliceosome;Translationregulation;Ublconjugation;Viralnucleoprotein;Virion	C complex spliceosome;GAIT complex;Multiprotein complex (mRNA turnover)	IPR000504;IPR006535;IPR012677		Heterogeneous nuclear ribonucleoprotein Q		18	18	13	31.8	31.8	27.8	50.65	0	308.47	10458000000	93	0.0802109	Q05CK9;B7Z645;Q59GL1;O60506-3;B2R8Z8;O60506;O60506-4;O60506-2;O60506-5	O60506-1;O60506-3	2DGU;2MXT
PLIN3	O60664-4;A0A140VJN8;O60664-3;O60664;K7ERZ3;K7EL96;O60664-2	-0.534971	-5.9442	-0.472033	-5.54753	-1.31558	-5.85502	-3.03919	-4.64384	cellular process;establishment of localization;transport;vesicle-mediated transport		cell part;cytoplasm;cytoplasmic part;endosomal part;endosome;endosome membrane;Golgi apparatus;intracellular membrane-bounded organelle;intracellular organelle;intracellular organelle part;intracellular part;lipid particle;membrane;membrane-bounded organelle;organelle;organelle membrane;organelle part	cellular process;establishment of localization;transport;vesicle-mediated transport	cell part;cytoplasm;endosome;Golgi apparatus;intracellular membrane-bounded organelle;intracellular organelle;lipid particle;membrane;organelle		Perilipin	BENPORATH_CYCLING_GENES;BLALOCK_ALZHEIMERS_DISEASE_UP;BOYLAN_MULTIPLE_MYELOMA_C_D_DN;BOYLAN_MULTIPLE_MYELOMA_PCA1_UP;BRUINS_UVC_RESPONSE_LATE;CAIRO_HEPATOBLASTOMA_CLASSES_UP;CHICAS_RB1_TARGETS_CONFLUENT;chr19p13;CYTOPLASM;CYTOPLASMIC_PART;DAUER_STAT3_TARGETS_UP;DODD_NASOPHARYNGEAL_CARCINOMA_UP;ENDOSOME;ENK_UV_RESPONSE_KERATINOCYTE_UP;ESTABLISHMENT_OF_LOCALIZATION;FLECHNER_PBL_KIDNEY_TRANSPLANT_OK…	Acetylation;Alternativesplicing;Coiledcoil;Completeproteome;Cytoplasm;Endosome;Lipiddroplet;Membrane;Phosphoprotein;Polymorphism;Proteomicsidentification;Referenceproteome;Transport	RAB9-TIP47-MPRI complex	IPR004279		Perilipin-3		5	5	5	17.1	17.1	17.1	45.803	0	29.129	160910000	19	0.275519	O60664-4;A0A140VJN8;O60664-3;O60664;K7ERZ3	O60664-1;O60664-3;O60664-4
GDH;UGDH	O60701;O60701-3;O60701-2;E7ER83;E7ETF4;Q9NQ81;E7EV97;E7ER95;Q9NQ82	-6.91041	1.86091	2.24993	-4.34617	-7.41779	-4.52815	-4.81593	2.51239	alcohol metabolic process;amine metabolic process;aminoglycan biosynthetic process;aminoglycan metabolic process;anatomical structure morphogenesis;biosynthetic process;carbohydrate biosynthetic process;carbohydrate metabolic process;carboxylic acid biosynthetic process;carboxylic acid metabolic process;cellular biosynthetic process;cellular carbohydrate metabolic process;cellular glucuronidation…	binding;catalytic activity;coenzyme binding;cofactor binding;electron carrier activity;NAD binding;nucleotide binding;oxidoreductase activity;oxidoreductase activity, acting on CH-OH group of donors;oxidoreductase activity, acting on the CH-OH group of donors, NAD or NADP as acceptor;UDP-glucose 6-dehydrogenase activity	cell part;cytoplasmic part;cytosol;extracellular membrane-bounded organelle;extracellular organelle;extracellular region part;extracellular vesicular exosome;intracellular organelle part;intracellular part;membrane-bounded organelle;membrane-bounded vesicle;nuclear part;nucleoplasm;organelle;organelle part;vesicle	alcohol metabolic process;amine metabolic process;anatomical structure morphogenesis;biosynthetic process;carbohydrate metabolic process;cellular ketone metabolic process;cellular metabolic process;cellular nitrogen compound metabolic process;cellular process;developmental process;macromolecule metabolic process;metabolic process;nitrogen compound metabolic process;nucleobase-containing compound …	cell part;cytosol;extracellular organelle;nucleoplasm;organelle;vesicle	Amino sugar and nucleotide sugar metabolism;Ascorbate and aldarate metabolism;Pentose and glucuronate interconversions;Starch and sucrose metabolism	UDPG_MGDP_dh;UDPG_MGDP_dh_C;UDPG_MGDP_dh_N	ALCOHOL_METABOLIC_PROCESS;AMINE_METABOLIC_PROCESS;BIOSYNTHETIC_PROCESS;BOQUEST_STEM_CELL_UP;BURTON_ADIPOGENESIS_2;BUYTAERT_PHOTODYNAMIC_THERAPY_STRESS_UP;CAGGTG_V$E12_Q6;CARBOHYDRATE_BIOSYNTHETIC_PROCESS;CARBOHYDRATE_METABOLIC_PROCESS;CARBOXYLIC_ACID_METABOLIC_PROCESS;CELLULAR_BIOSYNTHETIC_PROCESS;CELLULAR_CARBOHYDRATE_METABOLIC_PROCESS;chr4p15;CREIGHTON_ENDOCRINE_THERAPY_RESISTANCE_1;CREIGHTON_E…	3D-structure;Acetylation;Allostericenzyme;Alternativesplicing;Completeproteome;NAD;Oxidoreductase;Phosphoprotein;Proteomicsidentification;Referenceproteome		IPR001732;IPR008927;IPR013328;IPR014026;IPR014027;IPR016040;IPR017476;IPR028356	REACT_6737	UDP-glucose 6-dehydrogenase		9	9	9	26.3	26.3	26.3	55.023	0	76.974	782870000	27	0.0294735	O60701;O60701-3;O60701-2	O60701-1;O60701-2;O60701-3	2Q3E;2QG4;3ITK;3KHU;3PRJ;3PTZ;3TDK;3TF5;4EDF;4QEJ;4RJT
CTNND1;DKFZp781O2021	O60716-32;O60716-8;O60716-2;O60716-17;O60716-13;O60716-11;O60716-14;O60716-12;O60716-10;O60716-7;O60716-28;O60716-31;O60716-5;Q68DU0;C9JZR2;O60716-3;O60716-6;O60716-4;O60716-15;O60716-18;O60716-16;O60716-22;O60716-20;A0A024R4Z0;Q7KZJ3;O60716-29;O60716-27;A0A024R4Y7;O60716-30;O60716-26;O60716-9;O60716-25;O60716-24;O60716-23;Q96FS1;O60716-21;O60716-19;O60716	-3.01643	-6.2771	-3.13537	-4.11163	-5.20725	-3.12671	-4.11865	-4.40071	adherens junction organization;anatomical structure development;biological adhesion;biological regulation;biosynthetic process;brain development;cell adhesion;cell junction assembly;cell junction organization;cell surface receptor linked signaling pathway;cell-cell adhesion;cell-cell junction organization;cellular biosynthetic process;cellular component assembly;cellular component assembly at cel…	binding;cadherin binding;cell adhesion molecule binding;protein binding;receptor binding	adherens junction;anchoring junction;cell junction;cell part;cell projection;cell projection part;cell-cell adherens junction;cell-cell junction;cytoplasm;cytoplasmic part;cytosol;dendritic spine;extracellular membrane-bounded organelle;extracellular organelle;extracellular region part;extracellular vesicular exosome;growth cone;intracellular membrane-bounded organelle;intracellular organelle;int…	anatomical structure development;biological adhesion;biological regulation;biosynthetic process;cell adhesion;cell junction organization;cellular component assembly;cellular component organization;cellular metabolic process;cellular nitrogen compound metabolic process;cellular process;developmental process;macromolecule metabolic process;metabolic process;nitrogen compound metabolic process;nucle…	cell part;cell projection;cytoplasm;cytosol;extracellular organelle;intracellular membrane-bounded organelle;intracellular organelle;membrane;midbody;neuron projection;nucleus;organelle;plasma membrane;site of polarized growth;synapse;vesicle	Adherens junction;Leukocyte transendothelial migration	Arm	AACATTC,MIR-409-3P;AACTGGA,MIR-145;AACTTT_UNKNOWN;ALCALAY_AML_BY_NPM1_LOCALIZATION_UP;ALFANO_MYC_TARGETS;ATGTACA,MIR-493;BENPORATH_CYCLING_GENES;BERENJENO_TRANSFORMED_BY_RHOA_DN;BURTON_ADIPOGENESIS_9;BYSTRYKH_HEMATOPOIESIS_STEM_CELL_QTL_TRANS;CAGGTG_V$E12_Q6;CCAWYNNGAAR_UNKNOWN;CCTGTGA,MIR-513;CHIARETTI_ACUTE_LYMPHOBLASTIC_LEUKEMIA_ZAP70;chr11q12;COULOUARN_TEMPORAL_TGFB1_SIGNATURE_DN;CREIGHTON_EN…	3D-structure;Acetylation;Alternativeinitiation;Alternativesplicing;Celladhesion;Cellmembrane;Coiledcoil;Completeproteome;Cytoplasm;Membrane;Nucleus;Phosphoprotein;Polymorphism;Proteomicsidentification;Referenceproteome;Repeat;Transcription;Transcriptionregulation;Wntsignalingpathway		IPR000225;IPR011989;IPR016024;IPR028435;IPR028439	REACT_19195;REACT_263991	Catenin delta-1		5	5	5	7.8	7.8	7.8	65.64	0	14.412	36727000	13	0.0132091	O60716-32;O60716-8;O60716-2;O60716-17;O60716-13;O60716-11;O60716-14;O60716-12;O60716-10;O60716-7;O60716-28;O60716-31;O60716-5;Q68DU0;C9JZR2;O60716-3;O60716-6;O60716-4;O60716-15;O60716-18;O60716-16;O60716-22;O60716-20;A0A024R4Z0;Q7KZJ3;O60716-29;O60716-27;A0A024R4Y7;O60716-30;O60716-26;O60716-9;O60716-25;O60716-24;O60716-23;Q96FS1;O60716-21;O60716-19;O60716	O60716-1;O60716-10;O60716-11;O60716-13;O60716-14;O60716-17;O60716-18;O60716-19;O60716-2;O60716-21;O60716-22;O60716-25;O60716-26;O60716-27;O60716-29;O60716-3;O60716-30;O60716-5;O60716-6;O60716-7;O60716-9	3L6X;3L6Y
MRPS14	O60783;B2R4A5	-5.45716	-5.55603	-4.64564	-3.49357	-4.76746	-5.49502	-4.28721	-3.84468	biosynthetic process;cellular biosynthetic process;cellular component disassembly;cellular component disassembly at cellular level;cellular component organization;cellular component organization at cellular level;cellular component organization or biogenesis;cellular component organization or biogenesis at cellular level;cellular macromolecular complex disassembly;cellular macromolecular complex …	structural constituent of ribosome;structural molecule activity	cell part;cytoplasmic part;intracellular membrane-bounded organelle;intracellular non-membrane-bounded organelle;intracellular organelle;intracellular organelle part;intracellular part;macromolecular complex;membrane;membrane-bounded organelle;mitochondrial inner membrane;mitochondrial membrane;mitochondrial part;mitochondrial ribosome;mitochondrial small ribosomal subunit;mitochondrion;non-membr…	biosynthetic process;cellular component disassembly;cellular component organization;cellular metabolic process;cellular process;macromolecule metabolic process;metabolic process;mitochondrial translation;mitochondrion organization;organelle organization;primary metabolic process;protein metabolic process;translation;translational elongation;translational initiation	cell part;intracellular membrane-bounded organelle;intracellular non-membrane-bounded organelle;intracellular organelle;macromolecular complex;membrane;mitochondrion;organelle;ribonucleoprotein complex;ribosome;small ribosomal subunit		Ribosomal_S14	BUYTAERT_PHOTODYNAMIC_THERAPY_STRESS_DN;CHEN_LIVER_METABOLISM_QTL_CIS;chr1q23;DITTMER_PTHLH_TARGETS_DN;GGGCGGR_V$SP1_Q6;GSE10325_BCELL_VS_LUPUS_BCELL_DN;GSE13485_DAY1_VS_DAY21_YF17D_VACCINE_PBMC_DN;GSE1460_INTRATHYMIC_T_PROGENITOR_VS_NAIVE_CD4_TCELL_CORD_BLOOD_DN;GSE15930_STIM_VS_STIM_AND_IFNAB_72H_CD8_T_CELL_DN;GSE15930_STIM_VS_STIM_AND_IL-12_24H_CD8_T_CELL_UP;GSE15930_STIM_VS_STIM_AND_IL-12_72H…	Completeproteome;Mitochondrion;Referenceproteome;Ribonucleoprotein;Ribosomalprotein	28S ribosomal subunit, mitochondrial;55S ribosome, mitochondrial	IPR001209	REACT_267634;REACT_268133;REACT_268261	28S ribosomal protein S14, mitochondrial		2	2	2	27.3	27.3	27.3	15.139	0.00068166	2.0662	2244500	2	0.551902	O60783;B2R4A5
TOM1	B0QY01;O60784-3;O60784;O60784-2;B4DKQ5;F8WAW7;F8WE29;F8WBB0;H7BYN7;Q6UW50;F8WB30;B3KUF5;B3KUU1;B4DJ44;O60784-4	-6.85471	0.719812	-5.02528	-3.47564	-6.04103	-4.47597	-5.38341	1.84207	cellular component organization;cellular component organization or biogenesis;cellular membrane organization;cellular process;endocytosis;endosome transport;establishment of localization;establishment of localization in cell;establishment of protein localization;intracellular protein transport;intracellular transport;membrane invagination;membrane organization;protein transport;transport;vesicle-…	binding;clathrin binding;protein binding	cell part;cytoplasm;cytoplasmic part;cytosol;early endosome;endosome;extracellular membrane-bounded organelle;extracellular organelle;extracellular region part;extracellular vesicular exosome;intracellular;intracellular membrane-bounded organelle;intracellular organelle;intracellular part;membrane;membrane-bounded organelle;membrane-bounded vesicle;organelle;vesicle	cellular component organization;cellular membrane organization;cellular process;endocytosis;endosome transport;establishment of localization;membrane invagination;membrane organization;protein transport;transport;vesicle-mediated transport	cell part;cytoplasm;cytosol;endosome;extracellular organelle;intracellular;intracellular membrane-bounded organelle;intracellular organelle;membrane;organelle;vesicle		GAT;VHS	AACTTT_UNKNOWN;AGUIRRE_PANCREATIC_CANCER_COPY_NUMBER_DN;BERENJENO_TRANSFORMED_BY_RHOA_DN;BLALOCK_ALZHEIMERS_DISEASE_UP;BLUM_RESPONSE_TO_SALIRASIB_UP;BRUINS_UVC_RESPONSE_LATE;CACGTG_V$MYC_Q2;CELLULAR_LOCALIZATION;CHEN_METABOLIC_SYNDROM_NETWORK;chr22q13;CONCANNON_APOPTOSIS_BY_EPOXOMICIN_UP;CREIGHTON_AKT1_SIGNALING_VIA_MTOR_DN;CREIGHTON_ENDOCRINE_THERAPY_RESISTANCE_3;CYTOPLASM;CYTOPLASMIC_PART;CYTOS…	3D-structure;Acetylation;Alternativesplicing;Completeproteome;Cytoplasm;Membrane;Phosphoprotein;Polymorphism;Proteintransport;Proteomicsidentification;Referenceproteome;Transport		IPR002014;IPR004152;IPR008942;IPR014645;IPR018205		Target of Myb protein 1		3	3	3	15.6	15.6	15.6	36.965	0	49.394	165000000	8	0.134994	B0QY01;O60784-3;O60784;O60784-2;B4DKQ5;F8WAW7;F8WE29;F8WBB0;H7BYN7;Q6UW50	O60784-1;O60784-2;O60784-3;O60784-4	1ELK;1WRD
H2BFS;HIST1H2BC;HIST1H2BK	A0A024RCL8;O60814;Q0D2M2;B4DR52;P57053	-5.66405	-5.97526	-4.35286	-4.95688	-6.26936	-1.86414	-4.15009	-5.50528	anatomical structure development;antibacterial humoral response;antimicrobial humoral response;cellular component assembly;cellular component assembly at cellular level;cellular component organization;cellular component organization at cellular level;cellular component organization or biogenesis;cellular component organization or biogenesis at cellular level;cellular macromolecular complex assemb…	binding;DNA binding;nucleic acid binding	cell part;chromosomal part;extracellular region part;extracellular space;intracellular membrane-bounded organelle;intracellular organelle;intracellular organelle part;intracellular part;macromolecular complex;membrane-bounded organelle;nuclear chromosome part;nuclear nucleosome;nuclear part;nucleoplasm;nucleosome;nucleus;organelle;organelle part;protein-DNA complex	anatomical structure development;cellular component assembly;cellular component organization;cellular macromolecular complex assembly;cellular process;chromatin organization;chromosome organization;developmental process;immune system process;macromolecular complex assembly;multi-organism process;organelle organization;response to biotic stimulus;response to stimulus;response to stress	cell part;extracellular space;intracellular membrane-bounded organelle;intracellular organelle;macromolecular complex;nucleoplasm;nucleosome;nucleus;organelle	Systemic lupus erythematosus	Histone	ACEVEDO_LIVER_CANCER_UP;ACEVEDO_LIVER_CANCER_WITH_H3K27ME3_DN;ACEVEDO_LIVER_CANCER_WITH_H3K9ME3_DN;ACEVEDO_LIVER_TUMOR_VS_NORMAL_ADJACENT_TISSUE_UP;AFFAR_YY1_TARGETS_UP;ALCALAY_AML_BY_NPM1_LOCALIZATION_UP;BENPORATH_CYCLING_GENES;BENPORATH_EED_TARGETS;BENPORATH_MYC_MAX_TARGETS;BOUDOUKHA_BOUND_BY_IGF2BP2;BOYAULT_LIVER_CANCER_SUBCLASS_G56_UP;BRUNO_HEMATOPOIESIS;BURTON_ADIPOGENESIS_5;BUYTAERT_PHOTODY…	3D-structure;Acetylation;Antibiotic;Antimicrobial;Chromosome;Completeproteome;Directproteinsequencing;DNA-binding;Glycoprotein;Isopeptidebond;Methylation;Nucleosomecore;Nucleus;Phosphoprotein;Referenceproteome;Ublconjugation		IPR000558;IPR007125;IPR009072	REACT_169168;REACT_169185;REACT_169436;REACT_2204;REACT_22186;REACT_2232;REACT_263923;REACT_263965;REACT_264242;REACT_264245;REACT_264303;REACT_264352;REACT_264541;REACT_268237;REACT_268530;REACT_27271;REACT_355391;REACT_75792;REACT_75925;REACT_7963	Histone H2B;Histone H2B type 1-K;Histone H2B type F-S		17	1	0	74.6	13.5	0	13.89	0.0031056	1.4324	1459500	1	0.840858	A0A024RCL8;O60814;Q0D2M2;B4DR52;P57053		2CV5
CCDC22	B4DLA4;B7ZAR0;B4DPB6;A0A024QZ03;O60826	-4.7932	-4.13201	-5.36839	-4.21524	-5.23516	-4.53037	-4.38175	-4.66568	biological regulation;cation homeostasis;cellular cation homeostasis;cellular chemical homeostasis;cellular copper ion homeostasis;cellular homeostasis;cellular ion homeostasis;cellular process;chemical homeostasis;copper ion homeostasis;cytoplasmic sequestering of NF-kappaB;cytoplasmic sequestering of protein;cytoplasmic sequestering of transcription factor;establishment of localization;establis…		cell part;cytoplasmic part;endosome;intracellular membrane-bounded organelle;intracellular organelle;intracellular part;membrane-bounded organelle;organelle	biological regulation;cellular homeostasis;cellular ion homeostasis;cellular process;establishment of localization;Golgi vesicle transport;homeostatic process;protein transport;regulation of protein modification process;regulation of transport;transport;vesicle-mediated transport	cell part;endosome;intracellular membrane-bounded organelle;intracellular organelle;organelle		DUF812	BLALOCK_ALZHEIMERS_DISEASE_UP;BONOME_OVARIAN_CANCER_SURVIVAL_SUBOPTIMAL_DEBULKING;BROWNE_HCMV_INFECTION_14HR_DN;BROWNE_HCMV_INFECTION_1HR_DN;BROWNE_HCMV_INFECTION_48HR_DN;BRUINS_UVC_RESPONSE_LATE;chrxp11;GAVIN_FOXP3_TARGETS_CLUSTER_T7;GSE13484_12H_VS_3H_YF17D_VACCINE_STIM_PBMC_UP;GSE17721_LPS_VS_CPG_6H_BMDM_DN;GSE17721_PAM3CSK4_VS_GADIQUIMOD_12H_BMDM_UP;GSE19825_NAIVE_VS_DAY3_EFF_CD8_TCELL_UP;GSE…	Coiledcoil;Completeproteome;Endosome;Mentalretardation;Phosphoprotein;Polymorphism;Proteintransport;Referenceproteome;Transport;Ublconjugationpathway		IPR008530		Coiled-coil domain-containing protein 22		1	1	1	3.9	3.9	3.9	39.319	0	2.3877	1852400	1	0.254101	B4DLA4;B7ZAR0;B4DPB6;A0A024QZ03;O60826
PQBP1	O60828-10;O60828-9;O60828-8;O60828-7;O60828-6;O60828-5;O60828-4;O60828-3;O60828-2;A0A0S2Z4V5;O60828;A0A0S2Z556	-4.49047	-4.8671	-4.26962	-4.76051	-6.05546	-6.38655	-4.08857	-5.20889	alternative nuclear mRNA splicing, via spliceosome;biological regulation;biosynthetic process;cell projection organization;cellular biosynthetic process;cellular component organization;cellular component organization at cellular level;cellular component organization or biogenesis;cellular component organization or biogenesis at cellular level;cellular macromolecule biosynthetic process;cellular m…	binding;DNA binding;nucleic acid binding;protein binding transcription factor activity;ribonucleoprotein binding;transcription coactivator activity;transcription cofactor activity;transcription factor binding transcription factor activity	cell part;cell projection part;cytoplasm;cytoplasmic part;intracellular membrane-bounded organelle;intracellular non-membrane-bounded organelle;intracellular organelle;intracellular organelle part;intracellular part;macromolecular complex;membrane-bounded organelle;neuronal RNA granule;non-membrane-bounded organelle;nuclear body;nuclear part;nuclear speck;nucleoplasm;nucleoplasm part;nucleus;orga…	biological regulation;biosynthetic process;cellular component organization;cellular metabolic process;cellular nitrogen compound metabolic process;cellular process;macromolecule metabolic process;metabolic process;mRNA metabolic process;mRNA processing;nitrogen compound metabolic process;nucleobase-containing compound metabolic process;primary metabolic process;RNA metabolic process;RNA processin…	cell part;cytoplasm;intracellular membrane-bounded organelle;intracellular non-membrane-bounded organelle;intracellular organelle;macromolecular complex;nucleoplasm;nucleus;organelle;ribonucleoprotein complex	Spliceosome	WW	BERTUCCI_MEDULLARY_VS_DUCTAL_BREAST_CANCER_UP;BIOPOLYMER_METABOLIC_PROCESS;CAIRO_HEPATOBLASTOMA_CLASSES_UP;chrxp11;DACOSTA_UV_RESPONSE_VIA_ERCC3_UP;DAIRKEE_TERT_TARGETS_UP;DANG_BOUND_BY_MYC;DNA_BINDING;FEVR_CTNNB1_TARGETS_DN;GALE_APL_WITH_FLT3_MUTATED_DN;GARY_CD5_TARGETS_DN;GAZDA_DIAMOND_BLACKFAN_ANEMIA_MYELOID_DN;GGGCGGR_V$SP1_Q6;GINESTIER_BREAST_CANCER_ZNF217_AMPLIFIED_DN;GRAESSMANN_APOPTOSIS_B…	3D-structure;Alternativesplicing;Completeproteome;Directproteinsequencing;Mentalretardation;mRNAprocessing;mRNAsplicing;Nucleus;Phosphoprotein;Polymorphism;Referenceproteome;Repeat;Transcription;Transcriptionregulation		IPR001202		Polyglutamine-binding protein 1		1	1	1	15	15	15	6.9808	0.0036188	1.1957	3319700	2	0.0141819	O60828-10;O60828-9;O60828-8;O60828-7;O60828-6;O60828-5;O60828-4;O60828-3;O60828-2;A0A0S2Z4V5;O60828;A0A0S2Z556	O60828-1;O60828-4	4BWQ;4BWS;4CDO
EDF1	O60869-2;O60869-3;O60869	-2.33063	-3.65714	-2.32711	-2.56613	-5.39838	-5.34216	-6.70787	-5.99603	biological regulation;biosynthetic process;cell differentiation;cellular biosynthetic process;cellular developmental process;cellular macromolecule biosynthetic process;cellular macromolecule metabolic process;cellular metabolic process;cellular nitrogen compound metabolic process;cellular process;developmental process;endothelial cell differentiation;epithelial cell differentiation;macromolecule…	binding;DNA binding;nucleic acid binding;protein binding transcription factor activity;sequence-specific DNA binding;transcription coactivator activity;transcription cofactor activity;transcription factor binding transcription factor activity	cell part;cytoplasm;extracellular membrane-bounded organelle;extracellular organelle;extracellular region part;extracellular vesicular exosome;intracellular;intracellular membrane-bounded organelle;intracellular non-membrane-bounded organelle;intracellular organelle;intracellular organelle part;intracellular part;membrane-bounded organelle;membrane-bounded vesicle;non-membrane-bounded organelle;n…	biological regulation;biosynthetic process;cell differentiation;cellular metabolic process;cellular nitrogen compound metabolic process;cellular process;developmental process;macromolecule metabolic process;metabolic process;multicellular organismal development;multicellular organismal process;nitrogen compound metabolic process;nucleobase-containing compound metabolic process;primary metabolic p…	cell part;cytoplasm;extracellular organelle;intracellular;intracellular membrane-bounded organelle;intracellular non-membrane-bounded organelle;intracellular organelle;nucleolus;nucleus;organelle;vesicle		HTH_3;MBF1	ACETYLTRANSFERASE_ACTIVITY;BIOPOLYMER_METABOLIC_PROCESS;BLALOCK_ALZHEIMERS_DISEASE_UP;CAGCTG_V$AP4_Q5;chr9q34;CYTOPLASM;DNA_BINDING;DNA_DIRECTED_RNA_POLYMERASEII_HOLOENZYME;GCANCTGNY_V$MYOD_Q6;GREGORY_SYNTHETIC_LETHAL_WITH_IMATINIB;GSE11864_CSF1_VS_CSF1_IFNG_PAM3CYS_IN_MAC_DN;GSE1448_CTRL_VS_ANTI_VALPHA2_DP_THYMOCYTE_DN;GSE22886_NAIVE_CD4_TCELL_VS_DC_UP;GSE27786_LSK_VS_CD8_TCELL_DN;GSE27786_LSK_V…	3D-structure;Acetylation;Activator;Alternativesplicing;Calmodulin-binding;Completeproteome;Cytoplasm;Developmentalprotein;Differentiation;Directproteinsequencing;DNA-binding;Nucleus;Phosphoprotein;Referenceproteome;Transcription;Transcriptionregulation		IPR001387;IPR010982;IPR013729		Endothelial differentiation-related factor 1	+	2	2	2	9.4	9.4	9.4	15.48	0	18.826	74517000	13	1.50776	O60869-2;O60869-3;O60869	O60869-1;O60869-2;O60869-3	1X57
DNAJA2	A0A024R6S1;O60884	-5.39961	-4.35754	-4.54175	-4.76499	-1.12487	-5.02221	-4.56279	-5.34892	biological regulation;cellular macromolecule metabolic process;cellular metabolic process;cellular process;cellular protein metabolic process;macromolecule metabolic process;metabolic process;positive regulation of biological process;positive regulation of cell proliferation;positive regulation of cellular process;primary metabolic process;protein folding;protein metabolic process;protein refoldi…	adenyl nucleotide binding;adenyl ribonucleotide binding;ATP binding;binding;cation binding;chaperone binding;ion binding;metal ion binding;nucleotide binding;protein binding;purine nucleotide binding;purine ribonucleoside triphosphate binding;purine ribonucleotide binding;ribonucleotide binding;unfolded protein binding	cell part;cytoplasmic part;cytosol;extracellular membrane-bounded organelle;extracellular organelle;extracellular region part;extracellular vesicular exosome;intracellular part;membrane;membrane-bounded organelle;membrane-bounded vesicle;organelle;vesicle	biological regulation;cellular metabolic process;cellular process;macromolecule metabolic process;metabolic process;primary metabolic process;protein folding;protein metabolic process;response to abiotic stimulus;response to heat;response to stimulus;response to stress	cell part;cytosol;extracellular organelle;membrane;organelle;vesicle	Protein processing in endoplasmic reticulum	CTDII;DnaJ;DnaJ_CXXCXGXG	AAAYRNCTG_UNKNOWN;AACTTT_UNKNOWN;AAGCACT,MIR-520F;AGCACTT,MIR-93,MIR-302A,MIR-302B,MIR-302C,MIR-302D,MIR-372,MIR-373,MIR-520E,MIR-520A,MIR-526B,MIR-520B,MIR-520C,MIR-520D;ATGTTTC,MIR-494;BENPORATH_MYC_MAX_TARGETS;BOGNI_TREATMENT_RELATED_MYELOID_LEUKEMIA_UP;BONCI_TARGETS_OF_MIR15A_AND_MIR16_1;BROCKE_APOPTOSIS_REVERSED_BY_IL6;CELL_PROLIFERATION_GO_0008283;CHANG_IMMORTALIZED_BY_HPV31_UP;chr16q11;CTT…	Acetylation;Chaperone;Completeproteome;Lipoprotein;Membrane;Metal-binding;Methylation;Phosphoprotein;Prenylation;Referenceproteome;Repeat;Zinc;Zinc-finger		IPR001305;IPR001623;IPR002939;IPR008971;IPR012724;IPR018253		DnaJ homolog subfamily A member 2		2	2	2	4.9	4.9	4.9	45.745	0	10.773	59762000	3	0.461065	A0A024R6S1;O60884
CUTA	O60888-3;O60888;O60888-2	-5.14272	-4.4551	-1.18437	-4.39925	-6.05372	-3.96865	-3.80856	-3.52187	localization;macromolecule localization;protein localization;response to chemical stimulus;response to inorganic substance;response to metal ion;response to stimulus	binding;enzyme binding;protein binding	cell part;extracellular membrane-bounded organelle;extracellular organelle;extracellular region part;extracellular vesicular exosome;membrane;membrane-bounded organelle;membrane-bounded vesicle;organelle;vesicle	localization;response to chemical stimulus;response to stimulus	cell part;extracellular organelle;membrane;organelle;vesicle		CutA1	BENPORATH_MYC_MAX_TARGETS;BLALOCK_ALZHEIMERS_DISEASE_DN;chr6p21;DANG_BOUND_BY_MYC;ENK_UV_RESPONSE_EPIDERMIS_DN;ENZYME_BINDING;GRAESSMANN_APOPTOSIS_BY_DOXORUBICIN_DN;GSE10325_LUPUS_BCELL_VS_LUPUS_MYELOID_UP;GSE12366_GC_BCELL_VS_PLASMA_CELL_DN;GSE13484_12H_UNSTIM_VS_YF17D_VACCINE_STIM_PBMC_UP;GSE14000_4H_VS_16H_LPS_DC_UP;GSE14000_UNSTIM_VS_16H_LPS_DC_UP;GSE1432_CTRL_VS_IFNG_24H_MICROGLIA_UP;GSE1460…	3D-structure;Alternativesplicing;Completeproteome;Directproteinsequencing;Glycoprotein;Referenceproteome;Signal		IPR004323;IPR011322		Protein CutA		2	2	2	26.3	26.3	26.3	16.832	0	4.9095	38404000	3	0.288794	O60888-3;O60888;O60888-2	O60888-1;O60888-2;O60888-3	1XK8;2ZFH
PPP1R11	A2BEK1;O60927	-5.99737	-3.97316	-4.98974	-4.16379	-4.22336	-5.39717	-4.4426	-6.27276	biological regulation;negative regulation of biological process;negative regulation of catalytic activity;negative regulation of cellular metabolic process;negative regulation of cellular process;negative regulation of cellular protein metabolic process;negative regulation of dephosphorylation;negative regulation of hydrolase activity;negative regulation of macromolecule metabolic process;negativ…	binding;enzyme binding;enzyme inhibitor activity;enzyme regulator activity;phosphatase binding;phosphatase inhibitor activity;phosphatase regulator activity;protein binding;protein phosphatase 1 binding;protein phosphatase binding;protein phosphatase inhibitor activity;protein phosphatase regulator activity;protein serine/threonine phosphatase inhibitor activity	cell part;cytoplasm;intracellular membrane-bounded organelle;intracellular organelle;intracellular part;membrane-bounded organelle;nucleus;organelle	biological regulation;regulation of protein modification process	cell part;cytoplasm;intracellular membrane-bounded organelle;intracellular organelle;nucleus;organelle		PPI_Ypi1	BENPORATH_SOX2_TARGETS;BLALOCK_ALZHEIMERS_DISEASE_DN;BLUM_RESPONSE_TO_SALIRASIB_UP;BRUINS_UVC_RESPONSE_EARLY_LATE;CACTGCC,MIR-34A,MIR-34C,MIR-449;CACTGTG,MIR-128A,MIR-128B;CAGCACT,MIR-512-3P;CAGCCTC,MIR-485-5P;CELL_FRACTION;chr6p21;DAIRKEE_TERT_TARGETS_UP;ENK_UV_RESPONSE_KERATINOCYTE_UP;GSE11864_CSF1_VS_CSF1_IFNG_PAM3CYS_IN_MAC_DN;GSE11864_UNTREATED_VS_CSF1_PAM3CYS_IN_MAC_DN;GSE12845_IGD_NEG_BLOO…	Acetylation;Completeproteome;Phosphoprotein;Proteinphosphataseinhibitor;Referenceproteome		IPR011107		Protein phosphatase 1 regulatory subunit 11		1	1	1	19.8	19.8	19.8	13.952	0	6.7922	0	1	0.334441	A2BEK1;O60927
HEL-S-52;WDR1	V9HWG7;Q53H17;Q53GN4;O75083;Q59ER5;D6RD66;B4DS71;B4DY05;O75083-3;B3KXN4	-2.91185	-5.81577	-2.22772	-3.65439	-2.45802	-6.11097	-2.97607	-4.61981	biological regulation;blood coagulation;cell activation;cellular process;coagulation;establishment of localization;establishment of localization in cell;exocytosis;hemostasis;multicellular organismal process;neurological system process;platelet activation;platelet degranulation;regulation of biological process;regulation of biological quality;regulation of body fluid levels;regulation of cell dev…		actin filament;cell junction;cell part;cell projection;cytoplasm;cytoplasmic part;cytoskeletal part;cytosol;extracellular membrane-bounded organelle;extracellular organelle;extracellular region;extracellular region part;extracellular vesicular exosome;intracellular non-membrane-bounded organelle;intracellular organelle;intracellular organelle part;intracellular part;macromolecular complex;membran…	biological regulation;cell activation;cellular process;coagulation;establishment of localization;exocytosis;multicellular organismal process;neurological system process;regulation of body fluid levels;secretion;transport;vesicle-mediated transport	cell part;cell projection;cytoplasm;cytosol;extracellular organelle;extracellular region;intracellular non-membrane-bounded organelle;intracellular organelle;macromolecular complex;organelle;protein complex;vesicle		WD40	AAGCACA,MIR-218;ACCTGTTG_UNKNOWN;AZARE_NEOPLASTIC_TRANSFORMATION_BY_STAT3_DN;BASAKI_YBX1_TARGETS_DN;BASAKI_YBX1_TARGETS_UP;BRUINS_UVC_RESPONSE_VIA_TP53_GROUP_A;CACTTTG,MIR-520G,MIR-520H;CAGGTG_V$E12_Q6;CCGNMNNTNACG_UNKNOWN;CHARAFE_BREAST_CANCER_LUMINAL_VS_BASAL_DN;CHEN_METABOLIC_SYNDROM_NETWORK;CHENG_IMPRINTED_BY_ESTRADIOL;CHICAS_RB1_TARGETS_CONFLUENT;chr4p16;CTTTGA_V$LEF1_Q2;DE_YY1_TARGETS_DN;DI…	Acetylation;Actin-binding;Alternativesplicing;Celljunction;Cellprojection;Completeproteome;Cytoplasm;Cytoskeleton;Directproteinsequencing;Phosphoprotein;Polymorphism;Proteomicsidentification;Referenceproteome;Repeat;WDrepeat		IPR001680;IPR011045;IPR011047;IPR015943;IPR017986;IPR019775;IPR020472	REACT_318	WD repeat-containing protein 1		4	4	4	9.1	9.1	9.1	66.193	0	11.885	54801000	19	0.392365	V9HWG7;Q53H17;Q53GN4;O75083;Q59ER5;D6RD66;B4DS71	O75083-1;O75083-3
ROCK2	E9PF63;A0A2P9DU05;O75116;D6REE7;Q14DU5;B4DRJ9	-4.97098	-6.12176	-4.97422	-4.84116	-5.22892	-3.85674	-4.90854	-2.96396	actin cytoskeleton organization;actin filament-based process;anatomical structure formation involved in morphogenesis;anatomical structure morphogenesis;axon guidance;biological regulation;cell part morphogenesis;cell projection morphogenesis;cell projection organization;cell surface receptor linked signaling pathway;cellular component morphogenesis;cellular component organization;cellular compon…	adenyl nucleotide binding;adenyl ribonucleotide binding;ATP binding;binding;catalytic activity;cation binding;ion binding;kinase activity;metal ion binding;nucleotide binding;phosphotransferase activity, alcohol group as acceptor;protein kinase activity;protein serine/threonine kinase activity;purine nucleotide binding;purine ribonucleoside triphosphate binding;purine ribonucleotide binding;ribon…	cell part;centrosome;cytoplasmic part;cytoskeletal part;cytosol;intracellular membrane-bounded organelle;intracellular non-membrane-bounded organelle;intracellular organelle;intracellular organelle part;intracellular part;membrane;membrane-bounded organelle;microtubule organizing center;non-membrane-bounded organelle;nucleus;organelle;organelle part;plasma membrane;spindle pole centrosome	anatomical structure formation involved in morphogenesis;anatomical structure morphogenesis;biological regulation;cellular component morphogenesis;cellular component organization;cellular metabolic process;cellular process;cytokinesis;cytoskeleton organization;developmental process;locomotion;macromolecule metabolic process;macromolecule modification;metabolic process;microtubule organizing cente…	cell part;centrosome;cytosol;intracellular membrane-bounded organelle;intracellular non-membrane-bounded organelle;intracellular organelle;membrane;microtubule organizing center;nucleus;organelle;plasma membrane	Axon guidance;Chemokine signaling pathway;Focal adhesion;Leukocyte transendothelial migration;Pathogenic Escherichia coli infection;Regulation of actin cytoskeleton;Shigellosis;TGF-beta signaling pathway;Vascular smooth muscle contraction;Wnt signaling pathway	HR1;PH;Pkinase;Rho_Binding	AACTTT_UNKNOWN;AAGCCAT,MIR-135A,MIR-135B;ACACTAC,MIR-142-3P;ACEVEDO_LIVER_CANCER_UP;ACEVEDO_LIVER_TUMOR_VS_NORMAL_ADJACENT_TISSUE_UP;AMIT_EGF_RESPONSE_20_HELA;APRELIKOVA_BRCA1_TARGETS;BIOCARTA_CCR3_PATHWAY;BIOPOLYMER_METABOLIC_PROCESS;BIOPOLYMER_MODIFICATION;BLALOCK_ALZHEIMERS_DISEASE_DN;BLALOCK_ALZHEIMERS_DISEASE_INCIPIENT_DN;BRUINS_UVC_RESPONSE_VIA_TP53_GROUP_B;BURTON_ADIPOGENESIS_9;CACCAGC,MIR…	3D-structure;ATP-binding;Biologicalrhythms;Cellmembrane;Coiledcoil;Completeproteome;Cytoplasm;Cytoskeleton;Kinase;Magnesium;Membrane;Metal-binding;Nucleotide-binding;Nucleus;Phosphoprotein;Polymorphism;Proteomicsidentification;Referenceproteome;Serine/threonine-proteinkinase;Transferase;Zinc;Zinc-finger	Profilin 2 complex	IPR000719;IPR000961;IPR001849;IPR002219;IPR002290;IPR008271;IPR011009;IPR011072;IPR011993;IPR015008;IPR017441;IPR020684;IPR029878	REACT_18407;REACT_19277;REACT_263952;REACT_264464;REACT_264548;REACT_355192	Rho-associated protein kinase 2		2	2	2	3.2	3.2	3.2	133.26	0	3.1645	3179000	2	0.79765	E9PF63;A0A2P9DU05;O75116;D6REE7;Q14DU5;B4DRJ9		4L6Q
PPP6R2;SAPS2	B3KMU0;A0A0A0MSJ8;B3KMJ7;A0A024R4W0;T1ECW5;O75170-6;O75170-2;O75170-4;O75170-3;O75170-5;O75170	-4.15423	-5.88845	-5.4583	-4.97108	-6.27115	-5.30289	-4.5373	-3.60954			cell part;cytoplasm;intracellular membrane-bounded organelle;intracellular organelle;intracellular part;membrane-bounded organelle;organelle		cell part;cytoplasm;intracellular membrane-bounded organelle;intracellular organelle;organelle		SAPS	ACTACCT,MIR-196A,MIR-196B;ACTGCCT,MIR-34B;ATGCTGC,MIR-103,MIR-107;BROWNE_HCMV_INFECTION_48HR_DN;chr22q13;GACAGGG,MIR-339;GCACTTT,MIR-17-5P,MIR-20A,MIR-106A,MIR-106B,MIR-20B,MIR-519D;GINESTIER_BREAST_CANCER_ZNF217_AMPLIFIED_DN;GSE13306_TREG_VS_TCONV_LAMINA_PROPRIA_DN;GSE14308_TH1_VS_INDUCED_TREG_DN;GSE14308_TH2_VS_TH1_UP;GSE1460_CD4_THYMOCYTE_VS_NAIVE_CD4_TCELL_ADULT_BLOOD_DN;GSE1460_CORD_VS_ADULT…	Alternativesplicing;Completeproteome;Cytoplasm;Phosphoprotein;Polymorphism;Proteomicsidentification;Referenceproteome	TNF-alpha/NF-kappa B signaling complex (CHUK, BTRC, NFKB2, PPP6C, REL, CUL1, IKBKE, SAPS2, SAPS1, ANKRD28, RELA, SKP1)	IPR007587;IPR016024		Serine/threonine-protein phosphatase 6 regulatory subunit 2		1	1	1	3.7	3.7	3.7	51.483	0.00065402	1.7704	941670	1	0.475886	B3KMU0;A0A0A0MSJ8;B3KMJ7;A0A024R4W0;T1ECW5;O75170-6;O75170-2;O75170-4;O75170-3;O75170-5;O75170	O75170-1;O75170-2;O75170-3;O75170-4;O75170-5
ANKHD1;ANKRD17;FLJ00246	H7C2F5;O75179-6;O75179;O75179-2;Q8IWZ3-4;Q8IWZ3;O75179-7;H0YM23;E9PDP5;Q9NXF0;Q8TEF1;B4DTP3;B4DR08;Q7Z586;H0YLQ3;H3BLS9;Q8IWZ3-6	-5.44246	-6.23223	-5.02956	-3.96136	-6.35219	-5.86815	-4.7835	-4.08897	anatomical structure maturation;biological regulation;blood vessel maturation;defense response;defense response to bacterium;developmental maturation;developmental process;immune response;immune system process;innate immune response;multi-organism process;negative regulation of biological process;negative regulation of cell differentiation;negative regulation of cellular process;negative regulati…	binding;chromatin binding;nucleic acid binding;RNA binding	cell part;chromatin;chromosomal part;cytoplasm;intracellular membrane-bounded organelle;intracellular organelle;intracellular organelle part;intracellular part;membrane;membrane-bounded organelle;nucleus;organelle;organelle part	biological regulation;developmental maturation;developmental process;immune system process;multi-organism process;regulation of cell cycle;regulation of DNA metabolic process;response to biotic stimulus;response to stimulus;response to stress;viral reproduction	cell part;cytoplasm;intracellular membrane-bounded organelle;intracellular organelle;membrane;nucleus;organelle		Ank;Ank_2;KH_1	AACTGAC,MIR-223;AAGWWRNYGGC_UNKNOWN;AATGTGA,MIR-23A,MIR-23B;ATGTACA,MIR-493;ATGTAGC,MIR-221,MIR-222;ATGTTTC,MIR-494;BENPORATH_OCT4_TARGETS;BENPORATH_SOX2_TARGETS;BYSTRYKH_HEMATOPOIESIS_STEM_CELL_QTL_TRANS;CACGTG_V$MYC_Q2;CAGGTG_V$E12_Q6;CGTSACG_V$PAX3_B;chr4q21;chr5q31;CROONQUIST_STROMAL_STIMULATION_DN;DACOSTA_UV_RESPONSE_VIA_ERCC3_COMMON_DN;DACOSTA_UV_RESPONSE_VIA_ERCC3_DN;DAVICIONI_MOLECULAR_AR…	Acetylation;Alternativesplicing;ANKrepeat;Coiledcoil;Completeproteome;Cytoplasm;Host-virusinteraction;Immunity;Innateimmunity;Nucleus;Phosphoprotein;Polymorphism;Proteomicsidentification;Referenceproteome;Repeat;RNA-binding		IPR002110;IPR004087;IPR004088;IPR020683		Ankyrin repeat and KH domain-containing protein 1;Ankyrin repeat domain-containing protein 17		1	1	1	2	2	2	64.914	0.00066007	1.864	3612900	4	0.353697	H7C2F5;O75179-6;O75179;O75179-2;Q8IWZ3-4;Q8IWZ3;O75179-7;H0YM23;E9PDP5;Q9NXF0;Q8TEF1;B4DTP3;B4DR08;Q7Z586;H0YLQ3;H3BLS9;Q8IWZ3-6	O75179-1;O75179-6;O75179-7;Q8IWZ3-1;Q8IWZ3-2;Q8IWZ3-3;Q8IWZ3-5
COQ9;hCG_2025883	H3BRC0;H3BSJ5;A0A024R6U3;O75208	-5.62801	-1.23206	-4.8554	-4.19766	-5.09083	-4.1284	-4.37282	-5.17252	biosynthetic process;cellular biosynthetic process;cellular ketone metabolic process;cellular metabolic process;cellular process;coenzyme biosynthetic process;coenzyme metabolic process;cofactor biosynthetic process;cofactor metabolic process;electron transport chain;generation of precursor metabolites and energy;metabolic process;mitochondrial electron transport, NADH to ubiquinone;oxidation-red…	binding;identical protein binding;lipid binding;protein binding;protein dimerization activity;protein homodimerization activity	cell part;cytoplasmic part;intracellular membrane-bounded organelle;intracellular organelle;intracellular part;membrane-bounded organelle;mitochondrion;organelle	biosynthetic process;cellular ketone metabolic process;cellular metabolic process;cellular process;cofactor metabolic process;generation of precursor metabolites and energy;metabolic process;small molecule metabolic process	cell part;intracellular membrane-bounded organelle;intracellular organelle;mitochondrion;organelle		COQ9	BERENJENO_TRANSFORMED_BY_RHOA_DN;BOYAULT_LIVER_CANCER_SUBCLASS_G1_DN;BURTON_ADIPOGENESIS_5;CHIARADONNA_NEOPLASTIC_TRANSFORMATION_KRAS_DN;chr16q13;DAVICIONI_MOLECULAR_ARMS_VS_ERMS_UP;FULCHER_INFLAMMATORY_RESPONSE_LECTIN_VS_LPS_UP;GOLDRATH_EFF_VS_MEMORY_CD8_TCELL_DN;GSE11864_UNTREATED_VS_CSF1_IFNG_PAM3CYS_IN_MAC_DN;GSE14308_TH17_VS_NAIVE_CD4_TCELL_UP;GSE14769_20MIN_VS_360MIN_LPS_BMDM_UP;GSE14769_40…	3D-structure;Acetylation;Alternativesplicing;Completeproteome;Lipid-binding;Mitochondrion;Proteomicsidentification;Referenceproteome;Transitpeptide;Ubiquinonebiosynthesis		IPR012762;IPR013718		Ubiquinone biosynthesis protein COQ9, mitochondrial		2	2	2	13	13	13	22.926	0	29.299	93730000	3	0.227538	H3BRC0;H3BSJ5;A0A024R6U3;O75208	O75208-1	4RHP
NDUFS7	B7Z4P1;Q6ZQU6;F5H5N1;B7Z1U1;A8K0V6;O75251-2;Q8NAS7;Q7LD69;O75251;Q9H3K5;A0A087WXF6;A0A087WTI3;F5GXJ1	-6.5671	-4.97285	-4.13478	-3.75607	-6.02851	-5.23555	-5.24128	-6.27189	cellular component assembly;cellular component assembly at cellular level;cellular component biogenesis;cellular component organization;cellular component organization at cellular level;cellular component organization or biogenesis;cellular component organization or biogenesis at cellular level;cellular macromolecular complex assembly;cellular macromolecular complex subunit organization;cellular …	4 iron, 4 sulfur cluster binding;binding;catalytic activity;cation binding;cofactor binding;ion binding;iron-sulfur cluster binding;metal cluster binding;metal ion binding;NADH dehydrogenase (quinone) activity;NADH dehydrogenase (ubiquinone) activity;NADH dehydrogenase activity;oxidoreductase activity;oxidoreductase activity, acting on NADH or NADPH;oxidoreductase activity, acting on NADH or NADP…	cell body;cell part;cell projection;cytoplasmic part;intracellular organelle part;intracellular part;macromolecular complex;membrane;membrane part;mitochondrial inner membrane;mitochondrial membrane;mitochondrial membrane part;mitochondrial part;mitochondrial respiratory chain complex I;NADH dehydrogenase complex;neuron projection;neuronal cell body;organelle inner membrane;organelle membrane;org…	cellular component assembly;cellular component organization;cellular macromolecular complex assembly;cellular metabolic process;cellular process;generation of precursor metabolites and energy;macromolecular complex assembly;metabolic process;protein complex assembly;protein complex biogenesis;small molecule metabolic process	cell body;cell part;cell projection;macromolecular complex;membrane;NADH dehydrogenase complex;neuron projection;neuronal cell body;protein complex	Alzheimer's disease;Huntington's disease;Oxidative phosphorylation;Parkinson's disease	Oxidored_q6	CELLULAR_COMPONENT_ASSEMBLY;CELLULAR_MACROMOLECULE_METABOLIC_PROCESS;CELLULAR_PROTEIN_COMPLEX_ASSEMBLY;CELLULAR_PROTEIN_METABOLIC_PROCESS;chr19p13;CYTOPLASM;CYTOPLASMIC_PART;DACOSTA_UV_RESPONSE_VIA_ERCC3_UP;DURCHDEWALD_SKIN_CARCINOGENESIS_UP;ELECTRON_CARRIER_ACTIVITY;ENVELOPE;GRAESSMANN_APOPTOSIS_BY_DOXORUBICIN_DN;GSE11864_UNTREATED_VS_CSF1_IN_MAC_UP;GSE13484_UNSTIM_VS_12H_YF17D_VACCINE_STIM_PBMC…	4Fe-4S;Alternativesplicing;Completeproteome;Diseasemutation;Electrontransport;Iron;Iron-sulfur;Leighsyndrome;Metal-binding;Mitochondrion;NAD;Oxidoreductase;Polymorphism;Proteomicsidentification;Referenceproteome;Respiratorychain;Transitpeptide;Transport;Ubiquinone	Respiratory chain complex I (early intermediate NDUFAF1 assembly), mitochondrial;Respiratory chain complex I (holoenzyme), mitochondrial;Respiratory chain complex I (incomplete intermediate), mitochondrial;Respiratory chain complex I (intermediate II/230kD), mitochondrial;Respiratory chain complex I (intermediate VII/650kD), mitochondrial;Respiratory chain complex I (lambda subunit) mitochondrial	IPR006137;IPR006138	REACT_22393	NADH dehydrogenase [ubiquinone] iron-sulfur protein 7, mitochondrial		1	1	1	9.5	9.5	9.5	15.763	0	2.4873	2602100	1	0.293544	B7Z4P1;Q6ZQU6;F5H5N1;B7Z1U1;A8K0V6;O75251-2;Q8NAS7;Q7LD69;O75251;Q9H3K5;A0A087WXF6;A0A087WTI3;F5GXJ1	O75251-1;O75251-2
UGT2B10;UGT2B11	P36537-2;Q53GU2;Q53GQ9;P36537;O75310	-6.12055	-3.86153	-0.987669	-5.17834	-2.35414	-3.75282	-5.16206	-3.44584	alcohol metabolic process;aromatic compound biosynthetic process;biological regulation;biosynthetic process;carbohydrate metabolic process;carboxylic acid metabolic process;cellular aromatic compound metabolic process;cellular biosynthetic process;cellular carbohydrate metabolic process;cellular glucuronidation;cellular hormone metabolic process;cellular ketone metabolic process;cellular metaboli…	catalytic activity;glucuronosyltransferase activity;transferase activity;transferase activity, transferring glycosyl groups;transferase activity, transferring hexosyl groups;UDP-glycosyltransferase activity	cell part;cytoplasmic part;endoplasmic reticulum membrane;endoplasmic reticulum part;integral to membrane;intracellular membrane-bounded organelle;intracellular organelle;intracellular organelle part;intracellular part;intrinsic to membrane;membrane;membrane part;membrane-bounded organelle;organelle;organelle membrane;organelle part	alcohol metabolic process;biological regulation;biosynthetic process;carbohydrate metabolic process;cellular aromatic compound metabolic process;cellular ketone metabolic process;cellular metabolic process;cellular process;hormone metabolic process;lipid metabolic process;metabolic process;organic acid metabolic process;primary metabolic process;response to chemical stimulus;response to endogenou…	cell part;intracellular membrane-bounded organelle;intracellular organelle;membrane;organelle	Ascorbate and aldarate metabolism;Drug metabolism - cytochrome P450;Drug metabolism - other enzymes;Metabolism of xenobiotics by cytochrome P450;Other types of O-glycan biosynthesis;Pentose and glucuronate interconversions;Porphyrin and chlorophyll metabolism;Retinol metabolism;Starch and sucrose metabolism;Steroid hormone biosynthesis	UDPGT	ACEVEDO_FGFR1_TARGETS_IN_PROSTATE_CANCER_MODEL_DN;ACEVEDO_METHYLATED_IN_LIVER_CANCER_DN;BOCHKIS_FOXA2_TARGETS;CAR_HPX;CELLULAR_LIPID_METABOLIC_PROCESS;chr4q13;COULOUARN_TEMPORAL_TGFB1_SIGNATURE_DN;CTTTAAR_UNKNOWN;CUI_TCF21_TARGETS_2_UP;ESC_J1_UP_LATE.V1_UP;FORTSCHEGGER_PHF8_TARGETS_UP;GSE14769_20MIN_VS_360MIN_LPS_BMDM_DN;GSE14769_40MIN_VS_360MIN_LPS_BMDM_DN;GSE27786_LSK_VS_BCELL_DN;HOFFMAN_CLOCK_…	Alternativesplicing;Completeproteome;Endoplasmicreticulum;Glycoprotein;Glycosyltransferase;Membrane;Microsome;Referenceproteome;Signal;Transferase;Transmembrane;Transmembranehelix		IPR002213	REACT_6784	UDP-glucuronosyltransferase 2B10;UDP-glucuronosyltransferase 2B11		1	1	1	8.6	8.6	8.6	50.688	0	8.6278	34309000	1	0.501107	P36537-2;Q53GU2;Q53GQ9;P36537;O75310	P36537-1;P36537-2
TBCA	E5RIW3;Q6FGD7;O75347;E5RJD8;E5RHG6;O75347-2;E5RIX8	0.256212	-0.207415	0.326881	-0.405529	0.019453	0.124525	-0.637409	1.65574	cellular component assembly;cellular component assembly at cellular level;cellular component organization;cellular component organization at cellular level;cellular component organization or biogenesis;cellular component organization or biogenesis at cellular level;cellular macromolecular complex assembly;cellular macromolecular complex subunit organization;cellular macromolecule metabolic proces…	binding;chaperone binding;protein binding	cell part;cytoplasm;cytoskeletal part;cytoskeleton;extracellular membrane-bounded organelle;extracellular organelle;extracellular region part;extracellular vesicular exosome;intracellular non-membrane-bounded organelle;intracellular organelle;intracellular organelle part;intracellular part;macromolecular complex;membrane-bounded organelle;membrane-bounded vesicle;microtubule;microtubule cytoskele…	cellular component assembly;cellular component organization;cellular macromolecular complex assembly;cellular metabolic process;cellular process;macromolecular complex assembly;macromolecule metabolic process;metabolic process;primary metabolic process;protein complex assembly;protein folding;protein metabolic process	cell part;cytoplasm;cytoskeleton;extracellular organelle;intracellular non-membrane-bounded organelle;intracellular organelle;macromolecular complex;nucleolus;organelle;protein complex;vesicle		TBCA	BAELDE_DIABETIC_NEPHROPATHY_DN;BLALOCK_ALZHEIMERS_DISEASE_DN;BOYAULT_LIVER_CANCER_SUBCLASS_G6_UP;CELLULAR_MACROMOLECULE_METABOLIC_PROCESS;CELLULAR_PROTEIN_METABOLIC_PROCESS;CHAPERONE_BINDING;chr5q14;CYTOPLASM;DAVICIONI_MOLECULAR_ARMS_VS_ERMS_UP;DING_LUNG_CANCER_EXPRESSION_BY_COPY_NUMBER;FLECHNER_BIOPSY_KIDNEY_TRANSPLANT_OK_VS_DONOR_UP;GRADE_COLON_CANCER_UP;GRAESSMANN_APOPTOSIS_BY_SERUM_DEPRIVATIO…	3D-structure;Acetylation;Alternativesplicing;Chaperone;Completeproteome;Cytoplasm;Cytoskeleton;Microtubule;Proteomicsidentification;Referenceproteome		IPR004226	REACT_16967	Tubulin-specific chaperone A		5	5	5	56	56	56	10.08	0	30.384	505950000	32	0.0955955	E5RIW3;Q6FGD7;O75347;E5RJD8;E5RHG6;O75347-2	O75347-1;O75347-2	1H7C
ATP6V1G1;ATP6V1G2;ATP6V1G2-DDX39B	A0A024R883;O75348;O95670-2;F2Z307;O95670	-5.52362	-5.4451	-4.80258	-4.11678	-3.34247	-4.49041	-4.80851	-1.98292	biological regulation;cation homeostasis;cation transport;cell surface receptor linked signaling pathway;cellular cation homeostasis;cellular chemical homeostasis;cellular component organization;cellular component organization at cellular level;cellular component organization or biogenesis;cellular component organization or biogenesis at cellular level;cellular homeostasis;cellular ion homeostasi…	active transmembrane transporter activity;ATPase activity;ATPase activity, coupled;ATPase activity, coupled to movement of substances;ATPase activity, coupled to transmembrane movement of ions;ATPase activity, coupled to transmembrane movement of ions, phosphorylative mechanism;ATPase activity, coupled to transmembrane movement of substances;ATPase binding;binding;catalytic activity;cation transm…	cell part;cytoplasmic membrane-bounded vesicle;cytoplasmic part;cytoplasmic vesicle;cytoplasmic vesicle part;cytosol;extracellular membrane-bounded organelle;extracellular organelle;extracellular region part;extracellular vesicular exosome;integral to membrane;integral to organelle membrane;integral to synaptic vesicle membrane;intracellular membrane-bounded organelle;intracellular organelle;intr…	biological regulation;cellular component organization;cellular homeostasis;cellular ion homeostasis;cellular process;establishment of localization;homeostatic process;hydrogen transport;interspecies interaction between organisms;ion transport;multi-organism process;organelle organization;protein transport;response to chemical stimulus;response to endogenous stimulus;response to stimulus;signal tr…	cell part;cytoplasmic membrane-bounded vesicle;cytosol;extracellular organelle;intracellular membrane-bounded organelle;intracellular organelle;macromolecular complex;membrane;organelle;plasma membrane;protein complex;proton-transporting two-sector ATPase complex;vesicle	Collecting duct acid secretion;Epithelial cell signaling in Helicobacter pylori infection;Oxidative phosphorylation;Phagosome;Rheumatoid arthritis;Vibrio cholerae infection		AMUNDSON_RESPONSE_TO_ARSENITE;BALDWIN_PRKCI_TARGETS_UP;BARRIER_CANCER_RELAPSE_TUMOR_SAMPLE_UP;BENPORATH_NANOG_TARGETS;BENPORATH_NOS_TARGETS;BENPORATH_OCT4_TARGETS;BENPORATH_SOX2_TARGETS;BILANGES_RAPAMYCIN_SENSITIVE_VIA_TSC1_AND_TSC2;BLALOCK_ALZHEIMERS_DISEASE_DN;BRUINS_UVC_RESPONSE_LATE;CASORELLI_ACUTE_PROMYELOCYTIC_LEUKEMIA_UP;chr6p21;chr9q33;CREIGHTON_ENDOCRINE_THERAPY_RESISTANCE_5;DANG_BOUND_B…	Acetylation;Alternativesplicing;Completeproteome;Directproteinsequencing;Hydrogeniontransport;Iontransport;Referenceproteome;Transport		IPR005124	REACT_1109;REACT_121256;REACT_25283;REACT_25300	V-type proton ATPase subunit G 1;V-type proton ATPase subunit G 2		3	3	3	33.1	33.1	33.1	13.757	0	19.667	14804000	4	0.949083	A0A024R883;O75348	O95670-1;O95670-2;O95670-3
H2AFY	D6RCF2;O75367-2;O75367-3;O75367	-4.61564	-4.52798	-0.848518	-5.59123	-3.54249	-3.82227	-4.32648	-5.42664	biological regulation;cellular component assembly;cellular component assembly at cellular level;cellular component organization;cellular component organization at cellular level;cellular component organization or biogenesis;cellular component organization or biogenesis at cellular level;cellular macromolecular complex assembly;cellular macromolecular complex subunit organization;cellular process;…	binding;chromatin binding;chromatin DNA binding;core promoter binding;core promoter sequence-specific DNA binding;DNA binding;double-stranded DNA binding;double-stranded methylated DNA binding;enzyme binding;enzyme inhibitor activity;enzyme regulator activity;kinase binding;kinase inhibitor activity;kinase regulator activity;nucleic acid binding;nucleosomal DNA binding;nucleosome binding;protein …	Barr body;cell part;centromeric heterochromatin;chromatin;chromosomal part;chromosome;condensed chromosome;extracellular membrane-bounded organelle;extracellular organelle;extracellular region part;extracellular vesicular exosome;heterochromatin;intracellular membrane-bounded organelle;intracellular non-membrane-bounded organelle;intracellular organelle;intracellular organelle part;intracellular …	biological regulation;cellular component assembly;cellular component organization;cellular macromolecular complex assembly;cellular process;chromatin modification;chromatin organization;chromosome organization;establishment of localization;macromolecular complex assembly;organelle organization;regulation of gene expression, epigenetic;regulation of organelle organization;regulation of protein mod…	cell part;chromosome;extracellular organelle;intracellular membrane-bounded organelle;intracellular non-membrane-bounded organelle;intracellular organelle;macromolecular complex;nuclear chromosome;nucleolus;nucleoplasm;nucleosome;nucleus;organelle;vesicle	Systemic lupus erythematosus	Histone;Macro	AAGCACT,MIR-520F;ACCTGTTG_UNKNOWN;AGGAAGC,MIR-516-3P;BCAT_BILD_ET_AL_DN;BENPORATH_MYC_MAX_TARGETS;BERENJENO_TRANSFORMED_BY_RHOA_UP;BIDUS_METASTASIS_UP;BLALOCK_ALZHEIMERS_DISEASE_DN;BLUM_RESPONSE_TO_SALIRASIB_DN;BORCZUK_MALIGNANT_MESOTHELIOMA_UP;CAGGTG_V$E12_Q6;CHANGOLKAR_H2AFY_TARGETS_DN;CHICAS_RB1_TARGETS_CONFLUENT;CHICAS_RB1_TARGETS_SENESCENT;chr5q31;CHROMATIN;CHROMOSOMAL_PART;CHROMOSOME;CREIGH…	3D-structure;Acetylation;Alternativesplicing;Chromatinregulator;Chromosome;Completeproteome;DNA-binding;Isopeptidebond;Methylation;Nucleosomecore;Nucleus;Phosphoprotein;Proteomicsidentification;Referenceproteome;Ublconjugation	Ubiquitin E3 ligase (H2AFY, SPOP, CUL3)	IPR002119;IPR002589;IPR007125;IPR009072;IPR021171		Core histone macro-H2A.1;Histone H2A		1	1	1	22.4	22.4	22.4	17.575	0	2.7852	37783000	1	0.26654	D6RCF2;O75367-2;O75367-3;O75367	O75367-1;O75367-2;O75367-3	1U35;1ZR3;1ZR5;2F8N;2FXK;3HQH;3HSV;3IID;3IIF;3IVB
HEL-S-115;SH3BGRL	V9HW48;O75368	-5.937	-7.28976	-6.54585	-3.71828	-5.92742	-5.30665	-3.82944	-5.25168	biological regulation;positive regulation of biological process;positive regulation of cell communication;positive regulation of cellular process;positive regulation of response to stimulus;positive regulation of signal transduction;positive regulation of signaling;regulation of biological process;regulation of cell communication;regulation of cellular process;regulation of response to stimulus;r…	binding;binding, bridging;protein binding;protein binding, bridging;SH3/SH2 adaptor activity;signaling adaptor activity	cell part;cytoplasm;extracellular membrane-bounded organelle;extracellular organelle;extracellular region part;extracellular space;extracellular vesicular exosome;intracellular membrane-bounded organelle;intracellular organelle;intracellular part;membrane-bounded organelle;membrane-bounded vesicle;nucleus;organelle;vesicle	biological regulation	cell part;cytoplasm;extracellular organelle;extracellular space;intracellular membrane-bounded organelle;intracellular organelle;nucleus;organelle;vesicle		SH3BGR	AACTTT_UNKNOWN;BLALOCK_ALZHEIMERS_DISEASE_DN;BMI1_DN.V1_DN;CERVERA_SDHB_TARGETS_1_UP;CERVERA_SDHB_TARGETS_2;chrxq13;CREIGHTON_ENDOCRINE_THERAPY_RESISTANCE_5;CROMER_METASTASIS_UP;CTGCAGY_UNKNOWN;CTTTGA_V$LEF1_Q2;CTTTGT_V$LEF1_Q2;CYTOPLASM;DAZARD_RESPONSE_TO_UV_SCC_UP;DIAZ_CHRONIC_MEYLOGENOUS_LEUKEMIA_UP;ENK_UV_RESPONSE_EPIDERMIS_DN;FEVR_CTNNB1_TARGETS_DN;FLECHNER_BIOPSY_KIDNEY_TRANSPLANT_OK_VS_DON…	3D-structure;Completeproteome;Referenceproteome;SH3-binding		IPR006993;IPR012336		SH3 domain-binding glutamic acid-rich-like protein		1	1	1	14	14	14	12.774	0.0092539	0.83026	5849600	3	0.440553	V9HW48;O75368		1U6T;1WRY
DKFZp686A1668;FLNB	Q68CT4;E7EN95;O75369-7;O75369-6;O75369-3;O75369-2;O75369-9;O75369;O75369-8;A0A024R321;O75369-5;O75369-4;A0A0A0MT44	0.0259933	-3.51993	0.358618	-2.56989	1.09059	-3.87186	0.455755	-2.1449	actin cytoskeleton organization;actin filament-based process;anatomical structure development;biological regulation;cell differentiation;cell surface receptor linked signaling pathway;cellular component organization;cellular component organization at cellular level;cellular component organization or biogenesis;cellular component organization or biogenesis at cellular level;cellular developmental …	actin binding;binding;cytoskeletal protein binding;identical protein binding;protein binding	actin cytoskeleton;actin filament bundle;actomyosin;adherens junction;anchoring junction;cell cortex;cell junction;cell part;cell-substrate adherens junction;cell-substrate junction;contractile fiber part;cytoplasm;cytoplasmic part;cytoskeletal part;cytoskeleton;cytosol;extracellular membrane-bounded organelle;extracellular organelle;extracellular region part;extracellular vesicular exosome;focal…	anatomical structure development;biological regulation;cell differentiation;cellular component organization;cellular process;cytoskeleton organization;developmental process;organelle organization;response to chemical stimulus;response to stimulus;signal transduction	cell cortex;cell part;cytoplasm;cytoskeleton;cytosol;extracellular organelle;intracellular non-membrane-bounded organelle;intracellular organelle;membrane;organelle;plasma membrane;vesicle	Focal adhesion;MAPK signaling pathway	CH;Filamin	AACTGGA,MIR-145;ACTIN_CYTOSKELETON;ACTIN_CYTOSKELETON_ORGANIZATION_AND_BIOGENESIS;ACTIN_FILAMENT_BASED_PROCESS;BASAKI_YBX1_TARGETS_UP;BEGUM_TARGETS_OF_PAX3_FOXO1_FUSION_DN;BERENJENO_TRANSFORMED_BY_RHOA_FOREVER_DN;BERENJENO_TRANSFORMED_BY_RHOA_UP;BHAT_ESR1_TARGETS_NOT_VIA_AKT1_UP;BHAT_ESR1_TARGETS_VIA_AKT1_UP;BILBAN_B_CLL_LPL_UP;BILD_HRAS_ONCOGENIC_SIGNATURE;BMI1_DN.V1_UP;BRUECKNER_TARGETS_OF_MIRL…	3D-structure;Acetylation;Actin-binding;Alternativesplicing;Completeproteome;Cytoplasm;Cytoskeleton;Developmentalprotein;Differentiation;Diseasemutation;Dwarfism;Isopeptidebond;Myogenesis;Phosphoprotein;Polymorphism;Proteomicsidentification;Referenceproteome;Repeat;Ublconjugation		IPR001298;IPR001589;IPR001715;IPR013783;IPR014756;IPR017868;IPR029874	REACT_115831	Filamin-B		29	29	28	15.8	15.8	15.2	256.33	0	93.435	483660000	100	0.149298	Q68CT4;E7EN95;O75369-7;O75369-6;O75369-3;O75369-2;O75369-9;O75369;O75369-8;A0A024R321;O75369-5;O75369-4	O75369-1;O75369-2;O75369-8;O75369-9	2DI8;2DI9;2DIA;2DIB;2DIC;2DJ4;2DLG;2DMB;2DMC;2E9I;2E9J;2EE6;2EE9;2EEA;2EEB;2EEC;2EED;2WA5;2WA6;2WA7;3FER;4B7L
NDUFS6	Q6IBC4;O75380;D6RBT3	-3.91672	-5.34192	-5.43347	-4.65488	-5.32181	-4.76438	-6.26075	-4.74306	aging;anatomical structure development;anatomical structure morphogenesis;carboxylic acid metabolic process;cardiovascular system development;cell part morphogenesis;cellular component morphogenesis;cellular component organization;cellular component organization at cellular level;cellular component organization or biogenesis;cellular component organization or biogenesis at cellular level;cellular…	catalytic activity;electron carrier activity;NADH dehydrogenase (quinone) activity;NADH dehydrogenase (ubiquinone) activity;NADH dehydrogenase activity;oxidoreductase activity;oxidoreductase activity, acting on NADH or NADPH;oxidoreductase activity, acting on NADH or NADPH, quinone or similar compound as acceptor	cell part;cytoplasmic part;intracellular membrane-bounded organelle;intracellular organelle;intracellular organelle part;intracellular part;macromolecular complex;membrane;membrane part;membrane-bounded organelle;mitochondrial inner membrane;mitochondrial membrane;mitochondrial membrane part;mitochondrial part;mitochondrial respiratory chain complex I;mitochondrion;NADH dehydrogenase complex;orga…	aging;anatomical structure development;anatomical structure morphogenesis;cellular component morphogenesis;cellular component organization;cellular ketone metabolic process;cellular lipid metabolic process;cellular metabolic process;cellular process;developmental process;generation of precursor metabolites and energy;growth;lipid metabolic process;metabolic process;mitochondrion organization;mult…	cell part;intracellular membrane-bounded organelle;intracellular organelle;macromolecular complex;membrane;mitochondrion;NADH dehydrogenase complex;organelle;protein complex	Alzheimer's disease;Huntington's disease;Oxidative phosphorylation;Parkinson's disease	zf-CHCC	AGUIRRE_PANCREATIC_CANCER_COPY_NUMBER_UP;BASAKI_YBX1_TARGETS_UP;BENPORATH_MYC_MAX_TARGETS;BONOME_OVARIAN_CANCER_SURVIVAL_OPTIMAL_DEBULKING;BUYTAERT_PHOTODYNAMIC_THERAPY_STRESS_DN;CASORELLI_ACUTE_PROMYELOCYTIC_LEUKEMIA_DN;chr5p15;DANG_BOUND_BY_MYC;ELVIDGE_HYPOXIA_BY_DMOG_DN;ELVIDGE_HYPOXIA_DN;GRADE_COLON_CANCER_UP;GSE12845_NAIVE_VS_PRE_GC_TONSIL_BCELL_DN;GSE1432_6H_VS_24H_IFNG_MICROGLIA_DN;GSE1460…	Acetylation;Completeproteome;Electrontransport;Membrane;Mitochondrion;Mitochondrioninnermembrane;Proteomicsidentification;Referenceproteome;Respiratorychain;Transitpeptide;Transport;Ubiquinone	Respiratory chain complex I (holoenzyme), mitochondrial;Respiratory chain complex I (incomplete intermediate), mitochondrial;Respiratory chain complex I (lambda subunit) mitochondrial	IPR016668;IPR019401	REACT_22393	NADH dehydrogenase [ubiquinone] iron-sulfur protein 6, mitochondrial		1	1	1	19.4	19.4	19.4	13.711	0	2.3872	11617000	3	0.0678344	Q6IBC4;O75380;D6RBT3
CS	B3KTN4;B4DJV2;A0A024RB75;O75390;F8VU34;F8VTT8;F8W4S1;H0YH82;H0YIC4;Q0QEL2;A0A0C4DGI3	-5.75641	-3.85754	-4.91704	-4.63178	-5.11523	-5.19388	-4.60532	-4.5452	acetyl-CoA catabolic process;acetyl-CoA metabolic process;carbohydrate metabolic process;catabolic process;cellular carbohydrate metabolic process;cellular catabolic process;cellular metabolic process;cellular process;coenzyme catabolic process;coenzyme metabolic process;cofactor catabolic process;cofactor metabolic process;metabolic process;primary metabolic process;small molecule metabolic proc…	catalytic activity;citrate (Si)-synthase activity;transferase activity;transferase activity, transferring acyl groups;transferase activity, transferring acyl groups, acyl groups converted into alkyl on transfer	cell part;cytoplasmic part;extracellular membrane-bounded organelle;extracellular organelle;extracellular region part;extracellular vesicular exosome;intracellular membrane-bounded organelle;intracellular organelle;intracellular organelle lumen;intracellular organelle part;intracellular part;membrane-bounded organelle;membrane-bounded vesicle;membrane-enclosed lumen;mitochondrial matrix;mitochond…	carbohydrate metabolic process;catabolic process;cellular metabolic process;cellular process;cofactor metabolic process;metabolic process;primary metabolic process;small molecule metabolic process	cell part;extracellular organelle;intracellular membrane-bounded organelle;intracellular organelle;mitochondrion;nucleus;organelle;vesicle	Citrate cycle (TCA cycle);Glyoxylate and dicarboxylate metabolism	Citrate_synt	ACACTCC,MIR-122A;AGGCACT,MIR-515-3P;BACOLOD_RESISTANCE_TO_ALKYLATING_AGENTS_DN;BENPORATH_NANOG_TARGETS;BILANGES_RAPAMYCIN_SENSITIVE_VIA_TSC1_AND_TSC2;BILANGES_SERUM_SENSITIVE_GENES;BIOCARTA_KREB_PATHWAY;BLALOCK_ALZHEIMERS_DISEASE_DN;BOCHKIS_FOXA2_TARGETS;BURTON_ADIPOGENESIS_6;CAIRO_HEPATOBLASTOMA_UP;CAMP_UP.V1_UP;chr12q13;CTCTAGA,MIR-526C,MIR-518F,MIR-526A;CTTTAAR_UNKNOWN;CTTTGA_V$LEF1_Q2;CTTTGT_…	Acetylation;Completeproteome;Directproteinsequencing;Methylation;Mitochondrion;Proteomicsidentification;Referenceproteome;Transferase;Transitpeptide;Tricarboxylicacidcycle	CS-MAP3K7IP1-MAP3K7IP2 complex	IPR002020;IPR010109;IPR016141;IPR016142;IPR016143;IPR019810	REACT_118595;REACT_1785	Citrate synthase;Citrate synthase, mitochondrial		3	3	3	7.4	7.4	7.4	47.076	0	5.1512	8198800	6	0.1067	B3KTN4;B4DJV2;A0A024RB75;O75390;F8VU34;F8VTT8;F8W4S1;H0YH82
SPAG7	O75391	-0.570137	-4.06868	-3.6052	-4.49932	-5.39035	-5.45202	-4.92406	-5.00626		binding;nucleic acid binding	cell part;intracellular membrane-bounded organelle;intracellular organelle;intracellular part;membrane-bounded organelle;nucleus;organelle		cell part;intracellular membrane-bounded organelle;intracellular organelle;nucleus;organelle		R3H	chr17p13;CTTTAAR_UNKNOWN;DIAZ_CHRONIC_MEYLOGENOUS_LEUKEMIA_UP;DODD_NASOPHARYNGEAL_CARCINOMA_UP;GATTGGY_V$NFY_Q6_01;GGGCGGR_V$SP1_Q6;GRAESSMANN_APOPTOSIS_BY_DOXORUBICIN_DN;GRAESSMANN_RESPONSE_TO_MC_AND_DOXORUBICIN_DN;GSE10239_MEMORY_VS_DAY4.5_EFF_CD8_TCELL_UP;GSE10239_MEMORY_VS_KLRG1INT_EFF_CD8_TCELL_UP;GSE10239_NAIVE_VS_MEMORY_CD8_TCELL_DN;GSE12845_IGD_POS_BLOOD_VS_PRE_GC_TONSIL_BCELL_UP;GSE13411…	3D-structure;Acetylation;Completeproteome;Nucleus;Phosphoprotein;Referenceproteome		IPR001374;IPR017330		Sperm-associated antigen 7		1	1	1	10.1	10.1	10.1	26.034	0	21.587	148850000	2	0.568353	O75391		2CPM
MRPL33	O75394	-6.39509	-4.57409	-5.13362	-5.2549	-6.27669	-5.80478	-4.60984	-4.88663	biosynthetic process;cellular biosynthetic process;cellular component disassembly;cellular component disassembly at cellular level;cellular component organization;cellular component organization at cellular level;cellular component organization or biogenesis;cellular component organization or biogenesis at cellular level;cellular macromolecular complex disassembly;cellular macromolecular complex …	structural constituent of ribosome;structural molecule activity	cell part;cytoplasmic part;intracellular organelle part;intracellular part;large ribosomal subunit;macromolecular complex;membrane;mitochondrial inner membrane;mitochondrial large ribosomal subunit;mitochondrial membrane;mitochondrial part;organellar large ribosomal subunit;organelle inner membrane;organelle membrane;organelle part;ribonucleoprotein complex	biosynthetic process;cellular component disassembly;cellular component organization;cellular metabolic process;cellular process;macromolecule metabolic process;metabolic process;mitochondrial translation;mitochondrion organization;organelle organization;primary metabolic process;protein metabolic process;translation;translational elongation;translational initiation	cell part;macromolecular complex;membrane;ribonucleoprotein complex		Ribosomal_L33	ACEVEDO_LIVER_TUMOR_VS_NORMAL_ADJACENT_TISSUE_UP;AMIT_SERUM_RESPONSE_240_MCF10A;BRUINS_UVC_RESPONSE_LATE;CASORELLI_ACUTE_PROMYELOCYTIC_LEUKEMIA_UP;CHEOK_RESPONSE_TO_MERCAPTOPURINE_AND_LD_MTX_UP;chr2p21;DELASERNA_MYOD_TARGETS_DN;GSE17721_ALL_VS_24H_PAM3CSK4_BMDM_DN;GSE17721_LPS_VS_CPG_2H_BMDM_DN;GSE17721_LPS_VS_PAM3CSK4_12H_BMDM_DN;GSE17721_LPS_VS_PAM3CSK4_24H_BMDM_DN;GSE17721_LPS_VS_PAM3CSK4_2H_B…	3D-structure;Alternativesplicing;Completeproteome;Mitochondrion;Referenceproteome;Ribonucleoprotein;Ribosomalprotein	39S ribosomal subunit, mitochondrial;55S ribosome, mitochondrial	IPR001705;IPR011332	REACT_267634;REACT_268133;REACT_268261	39S ribosomal protein L33, mitochondrial		1	1	1	23.1	23.1	23.1	7.6191	0.00066269	1.8829	1941200	2	0.125133	O75394	O75394-1;O75394-2	3IY9;3J7Y
SEC22B	O75396	-4.52526	-4.7603	-4.28603	-5.33194	-6.0455	-3.93886	-5.51225	-2.23075	biological regulation;cellular process;ER to Golgi vesicle-mediated transport;establishment of localization;establishment of localization in cell;establishment of protein localization;Golgi vesicle transport;intracellular transport;positive regulation of biological process;positive regulation of catabolic process;positive regulation of macromolecule metabolic process;positive regulation of metabo…		cell part;cytoplasmic membrane-bounded vesicle;cytoplasmic part;cytoplasmic vesicle;endoplasmic reticulum membrane;endoplasmic reticulum part;endoplasmic reticulum-Golgi intermediate compartment;endoplasmic reticulum-Golgi intermediate compartment membrane;Golgi apparatus part;Golgi membrane;integral to membrane;intracellular membrane-bounded organelle;intracellular organelle;intracellular organe…	biological regulation;cellular process;establishment of localization;Golgi vesicle transport;protein transport;regulation of organelle organization;transport;vesicle-mediated transport	cell part;cytoplasmic membrane-bounded vesicle;intracellular membrane-bounded organelle;intracellular organelle;membrane;organelle;vesicle	Phagosome;SNARE interactions in vesicular transport	Longin;Synaptobrevin	ACATTCC,MIR-1,MIR-206;BENPORATH_NANOG_TARGETS;BERENJENO_TRANSFORMED_BY_RHOA_DN;CELLULAR_LOCALIZATION;CHEOK_RESPONSE_TO_HD_MTX_DN;chr1q21;CREIGHTON_ENDOCRINE_THERAPY_RESISTANCE_5;ER_TO_GOLGI_VESICLE_MEDIATED_TRANSPORT;ESTABLISHMENT_OF_CELLULAR_LOCALIZATION;ESTABLISHMENT_OF_LOCALIZATION;FLECHNER_BIOPSY_KIDNEY_TRANSPLANT_OK_VS_DONOR_UP;GINESTIER_BREAST_CANCER_ZNF217_AMPLIFIED_UP;GOLGI_VESICLE_TRANSP…	3D-structure;Acetylation;Coiledcoil;Completeproteome;Directproteinsequencing;Endoplasmicreticulum;ER-Golgitransport;Golgiapparatus;Membrane;Phosphoprotein;Polymorphism;Proteintransport;Referenceproteome;Transmembrane;Transmembranehelix;Transport		IPR001388;IPR010908;IPR011012		Vesicle-trafficking protein SEC22b		1	1	1	3.7	3.7	3.7	24.593	0	24.174	46583000	8	0.431126	O75396		2NUP;2NUT;3EGD;3EGX
TACC1	E5RJG6;O75410-6;O75410;O75410-2	-4.67021	0.920786	-4.40088	-5.2392	-4.1908	-4.63307	-3.75079	-6.65465	anatomical structure development;biological regulation;cell cycle;cell differentiation;cell division;cell proliferation;cellular component organization;cellular component organization at cellular level;cellular component organization or biogenesis;cellular component organization or biogenesis at cellular level;cellular developmental process;cellular localization;cellular process;cerebral cortex d…		cell part;cytoplasm;cytoplasmic part;cytoskeletal part;cytoskeleton;intermediate filament cytoskeleton;intracellular membrane-bounded organelle;intracellular non-membrane-bounded organelle;intracellular organelle;intracellular organelle part;intracellular part;membrane-bounded organelle;microtubule cytoskeleton;microtubule organizing center;non-membrane-bounded organelle;nucleus;organelle;organel…	anatomical structure development;biological regulation;cell cycle;cell differentiation;cell division;cell proliferation;cellular component organization;cellular localization;cellular process;cytoskeleton organization;developmental process;localization;organelle localization;organelle organization	cell part;cytoplasm;cytoskeleton;intracellular membrane-bounded organelle;intracellular non-membrane-bounded organelle;intracellular organelle;microtubule organizing center;nucleus;organelle		TACC	AAGCACA,MIR-218;AGGGCAG,MIR-18A;ATCTTGC,MIR-31;ATGCAGT,MIR-217;ATGTTTC,MIR-494;BASSO_HAIRY_CELL_LEUKEMIA_DN;BLALOCK_ALZHEIMERS_DISEASE_INCIPIENT_UP;BLALOCK_ALZHEIMERS_DISEASE_UP;CAGCTG_V$AP4_Q5;CAGGTA_V$AREB6_01;CAGGTG_V$E12_Q6;CAIRO_HEPATOBLASTOMA_UP;CAIRO_LIVER_DEVELOPMENT_DN;chr8p11;CREIGHTON_ENDOCRINE_THERAPY_RESISTANCE_5;CTTTGCA,MIR-527;CUI_TCF21_TARGETS_2_DN;DE_YY1_TARGETS_DN;DOUGLAS_BMI1_T…	Acetylation;Alternativesplicing;Cellcycle;Celldivision;Coiledcoil;Completeproteome;Cytoplasm;Cytoskeleton;Nucleus;Phosphoprotein;Polymorphism;Proteomicsidentification;Referenceproteome;Repeat	Tacc1-chTOG-AuroraA complex	IPR007707		Transforming acidic coiled-coil-containing protein 1		1	1	1	11.6	11.6	11.6	13.737	0	58.319	211430000	3	0.296539	E5RJG6;O75410-6;O75410;O75410-2	O75410-1;O75410-3;O75410-6;O75410-7
POLQ	O75417-2;Q59EE4;D3DN91;O75417;A0A087WXL3	-4.76941	-6.22517	-4.28788	-5.16835	-4.43445	-5.15443	-7.06866	-4.8414	base-excision repair;biological regulation;biosynthetic process;cellular biosynthetic process;cellular component assembly;cellular component organization;cellular component organization or biogenesis;cellular macromolecule biosynthetic process;cellular macromolecule metabolic process;cellular metabolic process;cellular nitrogen compound metabolic process;cellular process;cellular response to stim…	5'-deoxyribose-5-phosphate lyase activity;adenyl nucleotide binding;adenyl ribonucleotide binding;ATP binding;ATPase activity;ATPase activity, coupled;binding;carbon-oxygen lyase activity;catalytic activity;chromatin binding;damaged DNA binding;DNA binding;DNA polymerase activity;DNA-dependent ATPase activity;DNA-directed DNA polymerase activity;hydrolase activity;hydrolase activity, acting on ac…	cell part;chromosome;intracellular non-membrane-bounded organelle;intracellular organelle;intracellular organelle part;intracellular part;non-membrane-bounded organelle;nuclear part;nucleoplasm;organelle;organelle part	biological regulation;biosynthetic process;cellular component assembly;cellular component organization;cellular metabolic process;cellular nitrogen compound metabolic process;cellular process;DNA metabolic process;DNA repair;DNA replication;immune system process;macromolecular complex assembly;macromolecule metabolic process;metabolic process;nitrogen compound metabolic process;nucleobase-contain…	cell part;chromosome;intracellular non-membrane-bounded organelle;intracellular organelle;nucleoplasm;organelle		DEAD;DNA_pol_A;Helicase_C	AGCACTT,MIR-93,MIR-302A,MIR-302B,MIR-302C,MIR-302D,MIR-372,MIR-373,MIR-520E,MIR-520A,MIR-526B,MIR-520B,MIR-520C,MIR-520D;BENPORATH_CYCLING_GENES;BIOPOLYMER_METABOLIC_PROCESS;BRUINS_UVC_RESPONSE_VIA_TP53_GROUP_C;CASORELLI_ACUTE_PROMYELOCYTIC_LEUKEMIA_DN;chr3q13;DAMAGED_DNA_BINDING;DNA_BINDING;DNA_DIRECTED_DNA_POLYMERASE_ACTIVITY;DNA_METABOLIC_PROCESS;DNA_POLYMERASE_ACTIVITY;DNA_REPAIR;DODD_NASOPHA…	3D-structure;Acetylation;Alternativesplicing;ATP-binding;Chromosome;Coiledcoil;Completeproteome;DNAdamage;DNA-directedDNApolymerase;DNArepair;Nucleotide-binding;Nucleotidyltransferase;Nucleus;Polymorphism;Proteomicsidentification;Referenceproteome;Transferase		IPR001098;IPR001650;IPR002298;IPR011545;IPR012337;IPR014001;IPR019760;IPR027417		DNA polymerase theta		1	1	1	2.2	2.2	2.2	197.54	0.0069686	0.8757	62162000	1	0.29078	O75417-2;Q59EE4;D3DN91;O75417;A0A087WXL3	O75417-1	4X0P;4X0Q;5AGA
GIGYF1	O75420	-6.3102	-5.36532	-4.33069	-4.48688	-6.58453	-5.59808	-4.58758	-1.49639	biological regulation;cell surface receptor linked signaling pathway;cellular process;cellular response to stimulus;enzyme linked receptor protein signaling pathway;insulin-like growth factor receptor signaling pathway;regulation of biological process;regulation of cellular process;response to stimulus;signal transduction;transmembrane receptor protein tyrosine kinase signaling pathway			biological regulation;cellular process;response to stimulus;signal transduction			GYF	AGCACTT,MIR-93,MIR-302A,MIR-302B,MIR-302C,MIR-302D,MIR-372,MIR-373,MIR-520E,MIR-520A,MIR-526B,MIR-520B,MIR-520C,MIR-520D;AGGCACT,MIR-515-3P;CAGCACT,MIR-512-3P;chr7q22;GCACCTT,MIR-18A,MIR-18B;GCACTTT,MIR-17-5P,MIR-20A,MIR-106A,MIR-106B,MIR-20B,MIR-519D;GCM_DDX11;GCM_SMO;GCM_USP6;GGCACTT,MIR-519E;GGGTGGRR_V$PAX4_03;GINESTIER_BREAST_CANCER_ZNF217_AMPLIFIED_DN;GRADE_COLON_CANCER_UP;GSE13493_DP_VS_CD4…	Completeproteome;Phosphoprotein;Referenceproteome		IPR003169		PERQ amino acid-rich with GYF domain-containing protein 1		2	2	2	2	2	2	114.6	0.00069156	2.1791	9946300	3	0.568996	O75420
LRCH4	B4DYF8;B3KQE9;O75427	-4.85433	-5.30211	-2.89146	-4.38986	-4.2551	-3.64879	-6.16366	-3.6705	anatomical structure development;developmental process;nervous system development;system development		cell part;intracellular organelle part;intracellular part;nuclear body;nuclear part;nucleoplasm part;organelle part;PML body	anatomical structure development;developmental process	cell part		CH;LRR_1;LRR_8	AAAGACA,MIR-511;ACCAAAG,MIR-9;AMUNDSON_POOR_SURVIVAL_AFTER_GAMMA_RADIATION_8G;ANATOMICAL_STRUCTURE_DEVELOPMENT;BANDRES_RESPONSE_TO_CARMUSTIN_WITHOUT_MGMT_48HR_DN;BLALOCK_ALZHEIMERS_DISEASE_UP;CAGCTG_V$AP4_Q5;CAGGTG_V$E12_Q6;CCAGGGG,MIR-331;CGCTGCT,MIR-503;chr7q22;DEURIG_T_CELL_PROLYMPHOCYTIC_LEUKEMIA_UP;ENGELMANN_CANCER_PROGENITORS_DN;FOSTER_KDM1A_TARGETS_DN;GAGCCAG,MIR-149;GATTGGY_V$NFY_Q6_01;GG…	Completeproteome;Leucine-richrepeat;Phosphoprotein;Polymorphism;Referenceproteome;Repeat		IPR001611;IPR001715;IPR003591		Leucine-rich repeat and calponin homology domain-containing protein 4		1	1	1	4.7	4.7	4.7	39.239	0.0024984	1.4841	911060	2	0.599326	B4DYF8;B3KQE9;O75427
NDUFB1	A0A024R6G6;O75438	-4.72623	-5.80884	-3.59371	-4.04105	-5.90952	-4.81807	-2.87122	-3.90361	cellular metabolic process;cellular process;electron transport chain;generation of precursor metabolites and energy;metabolic process;mitochondrial electron transport, NADH to ubiquinone;oxidation-reduction process;respiratory electron transport chain;small molecule metabolic process	catalytic activity;NADH dehydrogenase (quinone) activity;NADH dehydrogenase (ubiquinone) activity;NADH dehydrogenase activity;oxidoreductase activity;oxidoreductase activity, acting on NADH or NADPH;oxidoreductase activity, acting on NADH or NADPH, quinone or similar compound as acceptor	cell part;cytoplasmic part;extracellular membrane-bounded organelle;extracellular organelle;extracellular region part;extracellular vesicular exosome;integral to membrane;intracellular membrane-bounded organelle;intracellular organelle;intracellular organelle part;intracellular part;intrinsic to membrane;macromolecular complex;membrane;membrane part;membrane-bounded organelle;membrane-bounded ves…	cellular metabolic process;cellular process;generation of precursor metabolites and energy;metabolic process;small molecule metabolic process	cell part;extracellular organelle;intracellular membrane-bounded organelle;intracellular organelle;macromolecular complex;membrane;mitochondrion;NADH dehydrogenase complex;organelle;protein complex;vesicle	Alzheimer's disease;Huntington's disease;Oxidative phosphorylation;Parkinson's disease	NADH_oxidored	BENPORATH_MYC_MAX_TARGETS;BLALOCK_ALZHEIMERS_DISEASE_DN;CHICAS_RB1_TARGETS_LOW_SERUM;chr14q31;CONCANNON_APOPTOSIS_BY_EPOXOMICIN_DN;GCCATNTTG_V$YY1_Q6;GGGNRMNNYCAT_UNKNOWN;GSE13411_NAIVE_VS_SWITCHED_MEMORY_BCELL_DN;GSE13484_UNSTIM_VS_YF17D_VACCINE_STIM_PBMC_UP;GSE14000_4H_VS_16H_LPS_DC_UP;GSE14000_TRANSLATED_RNA_VS_MRNA_4H_LPS_DC_DN;GSE14000_UNSTIM_VS_16H_LPS_DC_UP;GSE18791_CTRL_VS_NEWCASTLE_VIRUS…	Alternativesplicing;Completeproteome;Electrontransport;Membrane;Mitochondrion;Mitochondrioninnermembrane;Referenceproteome;Respiratorychain;Transmembrane;Transmembranehelix;Transport;Ubiquinone	Respiratory chain complex I (beta subunit) mitochondrial;Respiratory chain complex I (holoenzyme), mitochondrial	IPR012575	REACT_22393	NADH dehydrogenase [ubiquinone] 1 beta subcomplex subunit 1		1	1	1	15.5	15.5	15.5	6.9611	0	3.973	1266000	1	0.179883	A0A024R6G6;O75438	O75438-1;O75438-2
RDH16	Q59FX7;O75452	-6.88439	-5.95634	-5.49912	-4.18752	-3.66439	-6.32893	-4.85161	-3.90606	lipid metabolic process;metabolic process;primary metabolic process	catalytic activity;electron carrier activity;oxidoreductase activity;oxidoreductase activity, acting on CH-OH group of donors;oxidoreductase activity, acting on the CH-OH group of donors, NAD or NADP as acceptor;retinol dehydrogenase activity	cell part;cytoplasmic part;endoplasmic reticulum membrane;endoplasmic reticulum part;integral to membrane;intracellular membrane-bounded organelle;intracellular organelle;intracellular organelle part;intracellular part;intrinsic to membrane;membrane;membrane part;membrane-bounded organelle;organelle;organelle membrane;organelle part	lipid metabolic process;metabolic process;primary metabolic process	cell part;intracellular membrane-bounded organelle;intracellular organelle;membrane;organelle	Retinol metabolism	adh_short	ACEVEDO_LIVER_CANCER_DN;ACEVEDO_NORMAL_TISSUE_ADJACENT_TO_LIVER_TUMOR_DN;ATF2_S_UP.V1_UP;BAKKER_FOXO3_TARGETS_DN;BOCHKIS_FOXA2_TARGETS;BORCZUK_MALIGNANT_MESOTHELIOMA_DN;CAIRO_HEPATOBLASTOMA_DN;CELL_FRACTION;CHIANG_LIVER_CANCER_SUBCLASS_PROLIFERATION_DN;chr12q13;ELECTRON_CARRIER_ACTIVITY;GNF2_CEBPA;GNF2_CYP2B6;GNF2_GSTM1;GNF2_HPN;GNF2_HPX;GNF2_IGF1;GNF2_LCAT;GNF2_TST;GSE10094_LCMV_VS_LISTERIA_IND_…	Completeproteome;Endoplasmicreticulum;Membrane;Microsome;NAD;Oxidoreductase;Referenceproteome;Transmembrane;Transmembranehelix		IPR002198;IPR002347;IPR016040;IPR020904	REACT_160156;REACT_268561	Retinol dehydrogenase 16		1	1	1	5.7	5.7	5.7	21.751	0.00068306	2.0868	8122100	2	0.933784	Q59FX7;O75452
PSIP1	O75475	-5.72368	-4.06424	-3.89256	-3.75107	-4.97713	-4.3164	-4.60413	-3.79951	biological regulation;biosynthetic process;cellular biosynthetic process;cellular component assembly;cellular component assembly at cellular level;cellular component organization;cellular component organization at cellular level;cellular component organization or biogenesis;cellular component organization or biogenesis at cellular level;cellular macromolecular complex assembly;cellular macromolec…	activating transcription factor binding;binding;chromatin binding;DNA binding;nucleic acid binding;protein binding;protein binding transcription factor activity;RNA polymerase II transcription coactivator activity;RNA polymerase II transcription cofactor activity;RNA polymerase II transcription factor binding transcription factor activity;RNA polymerase II transcription factor binding transcripti…	cell part;chromatin;chromosomal part;cytoplasmic part;cytosol;heterochromatin;intracellular membrane-bounded organelle;intracellular organelle;intracellular organelle part;intracellular part;membrane-bounded organelle;nuclear chromatin;nuclear chromosome part;nuclear heterochromatin;nuclear part;nuclear periphery;nucleoplasm;nucleus;organelle;organelle part;transcriptionally active chromatin	biological regulation;biosynthetic process;cellular component assembly;cellular component organization;cellular macromolecular complex assembly;cellular metabolic process;cellular nitrogen compound metabolic process;cellular process;macromolecular complex assembly;macromolecule metabolic process;metabolic process;nitrogen compound metabolic process;nucleobase-containing compound metabolic process…	cell part;cytosol;intracellular membrane-bounded organelle;intracellular organelle;nucleoplasm;nucleus;organelle		LEDGF;PWWP	AAGCCAT,MIR-135A,MIR-135B;ACACTAC,MIR-142-3P;ACTGAAA,MIR-30A-3P,MIR-30E-3P;AGCATTA,MIR-155;AGUIRRE_PANCREATIC_CANCER_COPY_NUMBER_DN;BENPORATH_ES_1;BHATTACHARYA_EMBRYONIC_STEM_CELL;BILD_E2F3_ONCOGENIC_SIGNATURE;BOUDOUKHA_BOUND_BY_IGF2BP2;CAGCTG_V$AP4_Q5;CAGGTG_V$E12_Q6;CAGTATT,MIR-200B,MIR-200C,MIR-429;CATTGTYY_V$SOX9_B1;CHICAS_RB1_TARGETS_GROWING;CHICAS_RB1_TARGETS_SENESCENT;chr9p22;CREIGHTON_END…	3D-structure;Alternativesplicing;Chromosomalrearrangement;Citrullination;Coiledcoil;Completeproteome;Directproteinsequencing;DNA-binding;Host-virusinteraction;Nucleus;Phosphoprotein;Referenceproteome;Transcription;Transcriptionregulation		IPR000313;IPR017859;IPR021567	REACT_6866;REACT_6918;REACT_7991;REACT_8990;REACT_9058;REACT_9406	PC4 and SFRS1-interacting protein		1	1	1	3.4	3.4	3.4	60.103	0.0018809	1.5096	1781400	1	0.0857948	O75475	O75475-1;O75475-2;O75475-3	1Z9E;2B4J;2M16;2MSR;2MTN;3F9K;3HPG;3HPH;3U88;3ZEH;4FU6
ERLIN1;ERLIN2;SPFH1	B4DPN7;B0QZ43;B2RDK6;O75477;D3DR65;E5RHW4;A0A384ME54;O94905	-6.45078	-5.76486	-4.03645	-3.1388	-4.60212	-3.3428	-5.33066	-4.79193	catabolic process;cellular catabolic process;cellular macromolecule catabolic process;cellular macromolecule metabolic process;cellular metabolic process;cellular process;ER-associated protein catabolic process;macromolecule catabolic process;macromolecule metabolic process;metabolic process;modification-dependent macromolecule catabolic process;modification-dependent protein catabolic process;pr…		cell part;cytoplasm;cytoplasmic part;endoplasmic reticulum;endoplasmic reticulum membrane;endoplasmic reticulum part;extracellular membrane-bounded organelle;extracellular organelle;extracellular region part;extracellular vesicular exosome;integral to membrane;intracellular membrane-bounded organelle;intracellular organelle;intracellular organelle part;intracellular part;intrinsic to membrane;mac…	catabolic process;cellular metabolic process;cellular process;macromolecule metabolic process;metabolic process;primary metabolic process;protein metabolic process;proteolysis;proteolysis involved in cellular protein catabolic process	cell part;cytoplasm;endoplasmic reticulum;extracellular organelle;intracellular membrane-bounded organelle;intracellular organelle;macromolecular complex;membrane;organelle;plasma membrane;protein complex;vesicle		Band_7	AACTGGA,MIR-145;AATGTGA,MIR-23A,MIR-23B;ACEVEDO_LIVER_CANCER_DN;ACEVEDO_LIVER_TUMOR_VS_NORMAL_ADJACENT_TISSUE_DN;ACEVEDO_NORMAL_TISSUE_ADJACENT_TO_LIVER_TUMOR_DN;ACTACCT,MIR-196A,MIR-196B;ACTGCCT,MIR-34B;AGUIRRE_PANCREATIC_CANCER_COPY_NUMBER_DN;BENPORATH_MYC_MAX_TARGETS;BLALOCK_ALZHEIMERS_DISEASE_INCIPIENT_UP;BLALOCK_ALZHEIMERS_DISEASE_UP;BONOME_OVARIAN_CANCER_SURVIVAL_SUBOPTIMAL_DEBULKING;BROWNE…	Acetylation;Alternativesplicing;Completeproteome;Directproteinsequencing;Endoplasmicreticulum;Glycoprotein;Hereditaryspasticparaplegia;Membrane;Neurodegeneration;Polymorphism;Proteomicsidentification;Referenceproteome;Signal-anchor;Transmembrane;Transmembranehelix		IPR001107		Erlin-1;Erlin-2		2	2	2	12.9	12.9	12.9	26.819	0	7.5659	40728000	5	0.0853601	B4DPN7;B0QZ43;B2RDK6;O75477;D3DR65;E5RHW4;A0A384ME54;O94905	O94905-1;O94905-2;O94905-3
FUSIP1;SRSF10	Q6IQ42;O75494-5;Q5JRI1;O75494-4;O75494-6;O75494-3;O75494-2;Q53GD7;A0A0S2Z504;O75494	-4.30941	-4.89923	-4.81654	-4.8402	-3.9384	-5.16461	-5.73131	-0.967106	assembly of spliceosomal tri-snRNP;biological regulation;cellular component assembly;cellular component assembly at cellular level;cellular component organization;cellular component organization at cellular level;cellular component organization or biogenesis;cellular component organization or biogenesis at cellular level;cellular macromolecular complex assembly;cellular macromolecular complex sub…	binding;nucleic acid binding;nucleotide binding;protein binding;protein domain specific binding;RNA binding;RS domain binding;unfolded protein binding	cell part;cytoplasm;intracellular membrane-bounded organelle;intracellular organelle;intracellular organelle part;intracellular part;membrane-bounded organelle;nuclear body;nuclear part;nuclear speck;nucleoplasm;nucleoplasm part;nucleus;organelle;organelle part	biological regulation;cellular component assembly;cellular component organization;cellular macromolecular complex assembly;cellular metabolic process;cellular nitrogen compound metabolic process;cellular process;establishment of localization;macromolecular complex assembly;macromolecule metabolic process;metabolic process;mRNA metabolic process;mRNA processing;nitrogen compound metabolic process;…	cell part;cytoplasm;intracellular membrane-bounded organelle;intracellular organelle;nucleoplasm;nucleus;organelle	Spliceosome	RRM_1	ACCAAAG,MIR-9;ACTGAAA,MIR-30A-3P,MIR-30E-3P;ACTGTAG,MIR-139;ASTON_MAJOR_DEPRESSIVE_DISORDER_DN;ATACTGT,MIR-144;ATATGCA,MIR-448;ATGAAGG,MIR-205;ATGCACG,MIR-517B;BENPORATH_CYCLING_GENES;BILD_CTNNB1_ONCOGENIC_SIGNATURE;BIOPOLYMER_METABOLIC_PROCESS;BLUM_RESPONSE_TO_SALIRASIB_DN;BORCZUK_MALIGNANT_MESOTHELIOMA_UP;BOUDOUKHA_BOUND_BY_IGF2BP2;BROWNE_HCMV_INFECTION_16HR_UP;BURTON_ADIPOGENESIS_12;BYSTRYKH_H…	Alternativesplicing;Completeproteome;Cytoplasm;mRNAprocessing;mRNAsplicing;Nucleus;Phosphoprotein;Proteomicsidentification;Referenceproteome;RNA-binding		IPR000504;IPR012677		Serine/arginine-rich splicing factor 10		1	1	1	23.2	23.2	23.2	8.3294	0.00069638	2.2193	12689000	1	0.0784102	Q6IQ42;O75494-5;Q5JRI1;O75494-4;O75494-6;O75494-3;O75494-2;Q53GD7;A0A0S2Z504;O75494	O75494-1;O75494-2;O75494-3;O75494-4;O75494-5;O75494-6
ECI2;HCA64;PECI	O75521-2;Q6IBN4;Q53HG3;Q53GC8;A0A0C4DGA2;A0A024QZU5;O75521;B4DLL3;F1LLU7;Q59E94;F8WAW4;Q9NYD2;C9JB63;F8W6J1	0.800829	0.447691	0.18354	-4.46122	1.09137	0.290403	-1.11918	2.85578	carboxylic acid catabolic process;carboxylic acid metabolic process;catabolic process;cellular catabolic process;cellular ketone metabolic process;cellular lipid catabolic process;cellular lipid metabolic process;cellular metabolic process;cellular process;fatty acid catabolic process;fatty acid metabolic process;lipid catabolic process;lipid metabolic process;metabolic process;monocarboxylic aci…	binding;carboxylic acid binding;catalytic activity;coenzyme binding;cofactor binding;dodecenoyl-CoA delta-isomerase activity;fatty acid binding;fatty-acyl-CoA binding;intramolecular oxidoreductase activity;intramolecular oxidoreductase activity, transposing C=C bonds;isomerase activity;lipid binding;monocarboxylic acid binding;protein binding;receptor binding	cell part;cytoplasmic part;intracellular membrane-bounded organelle;intracellular organelle;intracellular organelle lumen;intracellular organelle part;intracellular part;membrane;membrane-bounded organelle;membrane-enclosed lumen;microbody lumen;microbody part;mitochondrion;nuclear part;nucleoplasm;organelle;organelle lumen;organelle part;peroxisomal matrix;peroxisomal part	catabolic process;cellular ketone metabolic process;cellular lipid metabolic process;cellular metabolic process;cellular process;lipid metabolic process;metabolic process;organic acid metabolic process;primary metabolic process;small molecule metabolic process	cell part;intracellular membrane-bounded organelle;intracellular organelle;membrane;mitochondrion;nucleoplasm;organelle	Fatty acid metabolism;Peroxisome	ACBP;ECH	AKL_HTLV1_INFECTION_UP;BOYLAN_MULTIPLE_MYELOMA_PCA3_DN;CARBOXYLIC_ACID_METABOLIC_PROCESS;CASORELLI_ACUTE_PROMYELOCYTIC_LEUKEMIA_DN;CELLULAR_LIPID_METABOLIC_PROCESS;chr6p24;CREIGHTON_ENDOCRINE_THERAPY_RESISTANCE_1;CYTOPLASM;CYTOPLASMIC_PART;DAIRKEE_TERT_TARGETS_UP;DIAZ_CHRONIC_MEYLOGENOUS_LEUKEMIA_UP;FARMER_BREAST_CANCER_BASAL_VS_LULMINAL;FARMER_BREAST_CANCER_CLUSTER_7;FATTY_ACID_METABOLIC_PROCESS…	3D-structure;Acetylation;Alternativesplicing;Completeproteome;Isomerase;Mitochondrion;Peroxisome;Phosphoprotein;Polymorphism;Proteomicsidentification;Referenceproteome;Transitpeptide		IPR000582;IPR001753;IPR014352;IPR022408;IPR029045		Enoyl-CoA delta isomerase 2, mitochondrial		10	10	10	27.3	27.3	27.3	39.609	0	91.652	733300000	59	0.267379	O75521-2;Q6IBN4;Q53HG3;Q53GC8;A0A0C4DGA2;A0A024QZU5;O75521	O75521-1	2CQU;2F6Q;4U18;4U19;4U1A
GCAT	O75600;O75600-2;A8K228;F2Z340;C9IZC9;H7BZ75	-1.17568	-0.562998	-0.367111	-1.2802	0.319021	-3.5567	-3.57126	-0.633148	amine catabolic process;amine metabolic process;aspartate family amino acid catabolic process;aspartate family amino acid metabolic process;biosynthetic process;carboxylic acid catabolic process;carboxylic acid metabolic process;catabolic process;cellular amine metabolic process;cellular amino acid catabolic process;cellular amino acid metabolic process;cellular catabolic process;cellular ketone …	acetyltransferase activity;binding;C-acetyltransferase activity;C-acyltransferase activity;catalytic activity;cofactor binding;glycine C-acetyltransferase activity;ligase activity;pyridoxal phosphate binding;transferase activity;transferase activity, transferring acyl groups;transferase activity, transferring acyl groups other than amino-acyl groups;vitamin B6 binding;vitamin binding	cell part;cytoplasmic part;intracellular membrane-bounded organelle;intracellular organelle;intracellular organelle part;intracellular part;membrane-bounded organelle;mitochondrion;nuclear part;nucleoplasm;organelle;organelle part	amine metabolic process;biosynthetic process;catabolic process;cellular amino acid metabolic process;cellular ketone metabolic process;cellular metabolic process;cellular nitrogen compound metabolic process;cellular process;metabolic process;nitrogen compound metabolic process;organic acid metabolic process;primary metabolic process;small molecule metabolic process	cell part;intracellular membrane-bounded organelle;intracellular organelle;mitochondrion;nucleoplasm;organelle	Glycine, serine and threonine metabolism	Aminotran_1_2	AACTTT_UNKNOWN;AGUIRRE_PANCREATIC_CANCER_COPY_NUMBER_DN;BOCHKIS_FOXA2_TARGETS;CAGCTG_V$AP4_Q5;CAIRO_LIVER_DEVELOPMENT_DN;chr22q12;CTTTAAR_UNKNOWN;DACOSTA_UV_RESPONSE_VIA_ERCC3_UP;DELYS_THYROID_CANCER_DN;DEURIG_T_CELL_PROLYMPHOCYTIC_LEUKEMIA_UP;ENK_UV_RESPONSE_KERATINOCYTE_DN;FOSTER_KDM1A_TARGETS_DN;GOLDRATH_ANTIGEN_RESPONSE;GOLDRATH_NAIVE_VS_EFF_CD8_TCELL_DN;GOLDRATH_NAIVE_VS_MEMORY_CD8_TCELL_DN;…	Acetylation;Acyltransferase;Alternativesplicing;Completeproteome;Ligase;Mitochondrion;Nucleus;Polymorphism;Proteomicsidentification;Pyridoxalphosphate;Referenceproteome;Transferase;Transitpeptide		IPR001917;IPR004839;IPR011282;IPR015421;IPR015422;IPR015424		2-amino-3-ketobutyrate coenzyme A ligase, mitochondrial		6	6	6	23.2	23.2	23.2	45.285	0	66.387	295920000	23	0.976854	O75600;O75600-2;A8K228	O75600-1;O75600-2
NPM3	O75607	-5.25174	-5.10397	-4.22549	-4.56091	-6.96458	-5.16026	-4.32355	-0.87001	biosynthetic process;cellular biosynthetic process;cellular macromolecule biosynthetic process;cellular macromolecule metabolic process;cellular metabolic process;cellular nitrogen compound metabolic process;cellular process;macromolecule biosynthetic process;macromolecule metabolic process;metabolic process;ncRNA metabolic process;ncRNA processing;nitrogen compound metabolic process;nucleic acid…		cell part;intracellular non-membrane-bounded organelle;intracellular organelle;intracellular organelle part;intracellular part;non-membrane-bounded organelle;nuclear part;nucleolus;organelle;organelle part	biosynthetic process;cellular metabolic process;cellular nitrogen compound metabolic process;cellular process;macromolecule metabolic process;metabolic process;nitrogen compound metabolic process;nucleobase-containing compound metabolic process;primary metabolic process;RNA metabolic process;RNA processing;rRNA processing	cell part;intracellular non-membrane-bounded organelle;intracellular organelle;nucleolus;organelle			BENPORATH_ES_1;BILANGES_SERUM_SENSITIVE_VIA_TSC2;CAIRO_HEPATOBLASTOMA_CLASSES_UP;CCAWWNAAGG_V$SRF_Q4;chr10q24;DIAZ_CHRONIC_MEYLOGENOUS_LEUKEMIA_UP;EIF4E_UP;GGGCGGR_V$SP1_Q6;GINESTIER_BREAST_CANCER_ZNF217_AMPLIFIED_DN;GOLDRATH_HOMEOSTATIC_PROLIFERATION;GRAHAM_CML_DIVIDING_VS_NORMAL_QUIESCENT_UP;GRAHAM_NORMAL_QUIESCENT_VS_NORMAL_DIVIDING_DN;GSE10239_NAIVE_VS_DAY4.5_EFF_CD8_TCELL_DN;GSE11057_NAIVE_C…	Acetylation;Chaperone;Completeproteome;Directproteinsequencing;Nucleus;Phosphoprotein;Polymorphism;Referenceproteome		IPR004301;IPR024057		Nucleoplasmin-3		1	1	1	9	9	9	19.343	0	3.8463	15445000	1	0.4545	O75607
LYPLA1	E5RGR0;O75608-2;Q6IAQ1;O75608;B4DJV9;E5RJ48;A0A087X1K9;B4DP64	-4.77936	-5.11345	-0.560364	-4.98063	-0.884397	-3.34803	-4.52024	-4.36355	biological regulation;carboxylic acid metabolic process;catabolic process;cellular catabolic process;cellular ketone metabolic process;cellular lipid metabolic process;cellular macromolecule catabolic process;cellular macromolecule metabolic process;cellular metabolic process;cellular process;cellular protein metabolic process;fatty acid metabolic process;lipid metabolic process;lipoprotein catab…	carboxylic ester hydrolase activity;catalytic activity;hydrolase activity;hydrolase activity, acting on ester bonds;lipase activity;lysophospholipase activity;palmitoyl-(protein) hydrolase activity;phospholipase activity;thiolester hydrolase activity	cell part;cytoplasmic part;cytosol;extracellular membrane-bounded organelle;extracellular organelle;extracellular region part;extracellular vesicular exosome;intracellular membrane-bounded organelle;intracellular organelle;intracellular part;membrane-bounded organelle;membrane-bounded vesicle;mitochondrion;organelle;vesicle	biological regulation;catabolic process;cellular ketone metabolic process;cellular lipid metabolic process;cellular metabolic process;cellular process;lipid metabolic process;macromolecule metabolic process;macromolecule modification;metabolic process;nitrogen compound metabolic process;organic acid metabolic process;primary metabolic process;protein metabolic process;protein modification process…	cell part;cytosol;extracellular organelle;intracellular membrane-bounded organelle;intracellular organelle;mitochondrion;organelle;vesicle	Glycerophospholipid metabolism	Abhydrolase_2	ACOSTA_PROLIFERATION_INDEPENDENT_MYC_TARGETS_UP;ATTACAT,MIR-380-3P;BENPORATH_ES_1;BORCZUK_MALIGNANT_MESOTHELIOMA_UP;CACCAGC,MIR-138;CAGTGTT,MIR-141,MIR-200A;CARBOXYLESTERASE_ACTIVITY;CHIARADONNA_NEOPLASTIC_TRANSFORMATION_CDC25_DN;chr8q11;CUI_TCF21_TARGETS_2_DN;DEURIG_T_CELL_PROLYMPHOCYTIC_LEUKEMIA_UP;DIAZ_CHRONIC_MEYLOGENOUS_LEUKEMIA_UP;FEVR_CTNNB1_TARGETS_DN;FOURNIER_ACINAR_DEVELOPMENT_LATE_2;GA…	3D-structure;Acetylation;Alternativesplicing;Completeproteome;Cytoplasm;Fattyacidmetabolism;Hydrolase;Lipidmetabolism;Polymorphism;Proteomicsidentification;Referenceproteome		IPR003140;IPR029058	REACT_12477	Acyl-protein thioesterase 1		2	2	2	20.8	20.8	20.8	20.861	0	86.533	165390000	14	0.296368	E5RGR0;O75608-2;Q6IAQ1;O75608;B4DJV9;E5RJ48;A0A087X1K9;B4DP64	O75608-1;O75608-2	1FJ2
ERAL1	O75616;J3QT61;J3QSB2;O75616-2;J3QRV9	-3.69915	-5.74167	-3.70735	-4.92291	-6.77258	-3.66791	-4.17124	-1.42854	cellular component assembly;cellular component assembly at cellular level;cellular component organization;cellular component organization at cellular level;cellular component organization or biogenesis;cellular component organization or biogenesis at cellular level;cellular macromolecular complex assembly;cellular macromolecular complex subunit organization;cellular process;macromolecular complex…	binding;GTP binding;guanyl nucleotide binding;guanyl ribonucleotide binding;nucleic acid binding;nucleotide binding;purine nucleotide binding;purine ribonucleoside triphosphate binding;purine ribonucleotide binding;ribonucleoprotein binding;ribonucleotide binding;ribosomal small subunit binding;RNA binding;rRNA binding	actin cytoskeleton;cell part;cytoplasm;cytoplasmic part;cytoskeleton;intermediate filament cytoskeleton;intracellular membrane-bounded organelle;intracellular non-membrane-bounded organelle;intracellular organelle;intracellular organelle lumen;intracellular organelle part;intracellular part;membrane;membrane-bounded organelle;membrane-enclosed lumen;mitochondrial inner membrane;mitochondrial matr…	cellular component assembly;cellular component organization;cellular macromolecular complex assembly;cellular process;macromolecular complex assembly;ribonucleoprotein complex assembly	cell part;cytoplasm;cytoskeleton;intracellular membrane-bounded organelle;intracellular non-membrane-bounded organelle;intracellular organelle;membrane;mitochondrion;organelle		MMR_HSR1	BLALOCK_ALZHEIMERS_DISEASE_INCIPIENT_UP;BLALOCK_ALZHEIMERS_DISEASE_UP;BRUINS_UVC_RESPONSE_LATE;chr17q11;GCM_GSPT1;GCM_NF2;GCM_USP6;GOBERT_OLIGODENDROCYTE_DIFFERENTIATION_UP;GRAESSMANN_APOPTOSIS_BY_SERUM_DEPRIVATION_DN;GSE12845_IGD_POS_BLOOD_VS_DARKZONE_GC_TONSIL_BCELL_DN;GSE14308_TH1_VS_TH17_DN;GSE1460_CD4_THYMOCYTE_VS_NAIVE_CD4_TCELL_CORD_BLOOD_DN;GSE1460_DP_THYMOCYTE_VS_NAIVE_CD4_TCELL_CORD_BLO…	Alternativesplicing;Completeproteome;GTP-binding;Membrane;Mitochondrion;Mitochondrioninnermembrane;Nucleotide-binding;Phosphoprotein;Proteomicsidentification;Referenceproteome;Ribosomebiogenesis;RNA-binding;rRNA-binding;Transitpeptide		IPR005225;IPR005662;IPR006073;IPR009019;IPR015946;IPR027417;IPR030388		GTPase Era, mitochondrial		2	2	2	9.6	9.6	9.6	48.349	0	6.3149	25129000	4	0.68136	O75616;J3QT61;J3QSB2;O75616-2;J3QRV9	O75616-1
CREG1	O75629;A0A3B3IRL2	-4.04741	-5.86019	0.283062	-3.57648	-4.81618	-3.34392	-3.27873	-4.09969	biological regulation;cell proliferation;developmental process;multicellular organismal development;multicellular organismal process;regulation of biological process;regulation of biosynthetic process;regulation of cellular biosynthetic process;regulation of cellular macromolecule biosynthetic process;regulation of cellular metabolic process;regulation of cellular process;regulation of gene expre…	binding;catalytic activity;coenzyme binding;cofactor binding;FMN binding;nucleotide binding;oxidoreductase activity;protein binding transcription factor activity;transcription cofactor activity;transcription corepressor activity;transcription factor binding transcription factor activity	cell part;extracellular membrane-bounded organelle;extracellular organelle;extracellular region part;extracellular vesicular exosome;intracellular organelle part;intracellular part;macromolecular complex;membrane-bounded organelle;membrane-bounded vesicle;nuclear part;nucleoplasm part;organelle;organelle part;protein complex;transcription factor complex;vesicle	biological regulation;cell proliferation;developmental process;multicellular organismal development;multicellular organismal process	cell part;extracellular organelle;macromolecular complex;organelle;protein complex;transcription factor complex;vesicle			AAGCCAT,MIR-135A,MIR-135B;BIOPOLYMER_METABOLIC_PROCESS;BYSTRYKH_HEMATOPOIESIS_STEM_CELL_QTL_CIS;CELL_PROLIFERATION_GO_0008283;CHEN_METABOLIC_SYNDROM_NETWORK;CHOW_RASSF1_TARGETS_DN;chr1q24;COLINA_TARGETS_OF_4EBP1_AND_4EBP2;DACOSTA_UV_RESPONSE_VIA_ERCC3_UP;DAVICIONI_TARGETS_OF_PAX_FOXO1_FUSIONS_UP;DIAZ_CHRONIC_MEYLOGENOUS_LEUKEMIA_UP;FRIDMAN_IMMORTALIZATION_DN;FRIDMAN_SENESCENCE_UP;GSE10325_LUPUS_B…	3D-structure;Completeproteome;Directproteinsequencing;Glycoprotein;Growthregulation;Referenceproteome;Secreted;Signal		IPR012349;IPR014631		Protein CREG1		2	2	2	10.9	10.9	10.9	24.074	0	16.931	287970000	15	0.0721042	O75629;A0A3B3IRL2		1XHN
PPM1A;PPM1B	O75688;A0A024R6A5;B3KP90;P35813-3;Q4J6C0;O75688-2;A8K599;A0A3B3IS24;P35813;B8ZZF0;B2R8E4;B5BUD5;O75688-4;C9JIR6;O75688-5;P35813-2;E9PKB5	-6.03568	-5.27167	-3.35379	-4.07449	-5.13903	-4.93184	-4.08459	-5.63601	biological regulation;biosynthetic process;cell cycle arrest;cell cycle process;cell surface receptor linked signaling pathway;cellular biosynthetic process;cellular macromolecule biosynthetic process;cellular macromolecule metabolic process;cellular metabolic process;cellular nitrogen compound metabolic process;cellular process;cellular protein metabolic process;cellular response to chemical sti…	binding;calcium-dependent protein serine/threonine phosphatase activity;calmodulin-dependent protein phosphatase activity;catalytic activity;cation binding;hydrolase activity;hydrolase activity, acting on ester bonds;ion binding;magnesium ion binding;manganese ion binding;metal ion binding;molecular transducer activity;phosphatase activity;phosphoprotein phosphatase activity;phosphoric ester hydr…	calcium channel complex;cation channel complex;cell part;cell projection;cytoplasmic part;cytosol;intracellular membrane-bounded organelle;intracellular organelle;intracellular organelle part;intracellular part;ion channel complex;macromolecular complex;membrane;membrane part;membrane-bounded organelle;neuron projection;nuclear part;nucleoplasm;nucleus;organelle;organelle part;plasma membrane par…	biological regulation;biosynthetic process;cellular metabolic process;cellular nitrogen compound metabolic process;cellular process;macromolecule metabolic process;macromolecule modification;metabolic process;nitrogen compound metabolic process;nucleobase-containing compound metabolic process;phosphorus metabolic process;primary metabolic process;protein acylation;protein dephosphorylation;protei…	cell part;cell projection;cytosol;intracellular membrane-bounded organelle;intracellular organelle;macromolecular complex;membrane;neuron projection;nucleoplasm;nucleus;organelle;protein complex;voltage-gated calcium channel complex	MAPK signaling pathway	PP2C;PP2C_C	AACTTT_UNKNOWN;ACACTGG,MIR-199A,MIR-199B;ATCATGA,MIR-433;ATTCTTT,MIR-186;BENPORATH_ES_1;BENPORATH_SOX2_TARGETS;BIOPOLYMER_METABOLIC_PROCESS;BIOPOLYMER_MODIFICATION;BLALOCK_ALZHEIMERS_DISEASE_UP;BOCHKIS_FOXA2_TARGETS;BOYLAN_MULTIPLE_MYELOMA_D_CLUSTER_UP;BOYLAN_MULTIPLE_MYELOMA_D_UP;BROWNE_HCMV_INFECTION_18HR_UP;CACGTG_V$MYC_Q2;CAGCAGG,MIR-370;CAGCTG_V$AP4_Q5;CAGCTTT,MIR-320;CAGGTA_V$AREB6_01;CAGTA…	3D-structure;Alternativesplicing;Completeproteome;Cytoplasm;Hydrolase;Isopeptidebond;Lipoprotein;Magnesium;Manganese;Membrane;Metal-binding;Myristate;Nucleus;Phosphoprotein;Proteinphosphatase;Proteomicsidentification;Referenceproteome;Ublconjugation		IPR000222;IPR001932;IPR012911;IPR015655	REACT_115831;REACT_121111;REACT_21285	Protein phosphatase 1A;Protein phosphatase 1B		2	2	2	4.4	4.4	4.4	52.642	0	19.009	29111000	7	0.158068	O75688;A0A024R6A5;B3KP90;P35813-3;Q4J6C0;O75688-2;A8K599;A0A3B3IS24;P35813;B8ZZF0;B2R8E4;B5BUD5;O75688-4;C9JIR6;O75688-5;P35813-2;E9PKB5	O75688-1;O75688-2;O75688-3;O75688-4;P35813-1;P35813-2;P35813-3	1A6Q;2P8E;3FXJ;3FXK;3FXL;3FXM;3FXO
TCEA3	S4R3M9;O75764	-4.20417	-4.92077	-3.77978	-3.71847	-6.39978	-5.88156	-4.21389	-2.0206	biological regulation;biosynthetic process;cellular biosynthetic process;cellular macromolecule biosynthetic process;cellular macromolecule metabolic process;cellular metabolic process;cellular nitrogen compound metabolic process;cellular process;macromolecule biosynthetic process;macromolecule metabolic process;metabolic process;nitrogen compound metabolic process;nucleic acid metabolic process;…	binding;cation binding;DNA binding;ion binding;metal ion binding;nucleic acid binding;transition metal ion binding;zinc ion binding	cell part;intracellular membrane-bounded organelle;intracellular organelle;intracellular part;membrane-bounded organelle;nucleus;organelle	biological regulation;biosynthetic process;cellular metabolic process;cellular nitrogen compound metabolic process;cellular process;macromolecule metabolic process;metabolic process;nitrogen compound metabolic process;nucleobase-containing compound metabolic process;primary metabolic process;RNA metabolic process	cell part;intracellular membrane-bounded organelle;intracellular organelle;nucleus;organelle		Med26;TFIIS_C;TFIIS_M	ACEVEDO_LIVER_CANCER_DN;BENPORATH_EED_TARGETS;BENPORATH_ES_WITH_H3K27ME3;BENPORATH_PRC2_TARGETS;BENPORATH_SUZ12_TARGETS;BERENJENO_TRANSFORMED_BY_RHOA_DN;BRUINS_UVC_RESPONSE_LATE;CHEBOTAEV_GR_TARGETS_DN;CHICAS_RB1_TARGETS_CONFLUENT;chr1p36;CORRE_MULTIPLE_MYELOMA_DN;CREIGHTON_ENDOCRINE_THERAPY_RESISTANCE_3;CTAWWWATA_V$RSRFC4_Q2;DODD_NASOPHARYNGEAL_CARCINOMA_UP;ESC_J1_UP_LATE.V1_DN;ESC_V6.5_UP_LATE.…	Alternativesplicing;Completeproteome;DNA-binding;Metal-binding;Nucleus;Phosphoprotein;Proteomicsidentification;Referenceproteome;Transcription;Transcriptionregulation;Zinc;Zinc-finger		IPR001222;IPR003617;IPR003618;IPR006289;IPR016492;IPR017890;IPR017923		Transcription elongation factor A protein 3		1	1	1	4	4	4	38.652	0	2.8198	80585000	10	0.112113	S4R3M9;O75764	O75764-1;O75764-2
PALM	B7Z649;A0A024R207;O75781-2;B2RCL4;A0A024R1Y6;O75781	-5.79321	-6.08249	-4.33076	-5.55966	-4.78223	-4.17394	-4.73131	-5.14698	biological regulation;cellular component movement;cellular component organization;cellular component organization at cellular level;cellular component organization or biogenesis;cellular component organization or biogenesis at cellular level;cellular process;cellular response to abiotic stimulus;cellular response to electrical stimulus;cellular response to stimulus;cytoskeleton organization;devel…		apicolateral plasma membrane;axon;basolateral plasma membrane;cell part;cell projection;cell projection membrane;cell projection part;cytoplasm;cytoplasmic membrane-bounded vesicle;cytoplasmic part;cytoplasmic vesicle;dendrite membrane;dendritic spine membrane;filopodium;filopodium membrane;integral to membrane;integral to plasma membrane;intracellular membrane-bounded organelle;intracellular org…	biological regulation;cellular component movement;cellular component organization;cellular process;cytoskeleton organization;developmental maturation;developmental process;establishment of localization;organelle organization;protein targeting;protein transport;response to abiotic stimulus;response to stimulus;transport	cell part;cell projection;cytoplasm;cytoplasmic membrane-bounded vesicle;filopodium;intracellular membrane-bounded organelle;intracellular organelle;membrane;neuron projection;nucleoplasm;nucleus;organelle;plasma membrane;vesicle		Paralemmin	AMBROSINI_FLAVOPIRIDOL_TREATMENT_TP53;CAGGTG_V$E12_Q6;CCCAGAG,MIR-326;chr19p13;CTTTGT_V$LEF1_Q2;CUI_TCF21_TARGETS_2_UP;CYTOPLASM;CYTOPLASMIC_MEMBRANE_BOUND_VESICLE;CYTOPLASMIC_PART;CYTOPLASMIC_VESICLE;GGGYGTGNY_UNKNOWN;GNF2_MAPT;GOZGIT_ESR1_TARGETS_UP;GSE15659_TREG_VS_TCONV_UP;GSE17721_0.5H_VS_8H_POLYIC_BMDM_UP;GSE17721_CPG_VS_GARDIQUIMOD_24H_BMDM_UP;GSE17721_CTRL_VS_GARDIQUIMOD_6H_BMDM_UP;GSE179…	Acetylation;Alternativesplicing;Cellmembrane;Cellprojection;Cellshape;Coiledcoil;Completeproteome;Lipoprotein;Membrane;Methylation;Palmitate;Phosphoprotein;Polymorphism;Prenylation;Referenceproteome		IPR004965		Paralemmin-1	+	1	1	1	8.1	8.1	8.1	19.463	0	3.2343	9690900	5	1.48608	B7Z649;A0A024R207;O75781-2;B2RCL4;A0A024R1Y6;O75781	O75781-1;O75781-2
EIF3G	K7EP16;Q6IAM0;A8K5K5;O75821;K7ENA8	-6.40467	-5.59459	-3.51834	-4.23942	-6.65382	-4.67291	-4.03642	-3.88787	biological regulation;biosynthetic process;cellular biosynthetic process;cellular component assembly;cellular component assembly at cellular level;cellular component organization;cellular component organization at cellular level;cellular component organization or biogenesis;cellular component organization or biogenesis at cellular level;cellular macromolecular complex assembly;cellular macromolec…	binding;nucleic acid binding;nucleotide binding;RNA binding;translation factor activity, nucleic acid binding;translation initiation factor activity	cell part;cytoplasm;cytoplasmic part;cytosol;eukaryotic 43S preinitiation complex;eukaryotic 48S preinitiation complex;eukaryotic translation initiation factor 3 complex;intracellular membrane-bounded organelle;intracellular organelle;intracellular part;macromolecular complex;membrane-bounded organelle;nucleus;organelle;perinuclear region of cytoplasm;protein complex;ribonucleoprotein complex;tra…	biological regulation;biosynthetic process;cellular component assembly;cellular component organization;cellular macromolecular complex assembly;cellular metabolic process;cellular process;macromolecular complex assembly;macromolecule metabolic process;metabolic process;primary metabolic process;protein metabolic process;regulation of translation;ribonucleoprotein complex assembly;translation;tran…	cell part;cytoplasm;cytosol;intracellular membrane-bounded organelle;intracellular organelle;macromolecular complex;nucleus;organelle;protein complex;ribonucleoprotein complex	RNA transport	eIF3g;RRM_1	BIOSYNTHETIC_PROCESS;BRUINS_UVC_RESPONSE_VIA_TP53_GROUP_C;CELLULAR_BIOSYNTHETIC_PROCESS;CELLULAR_COMPONENT_ASSEMBLY;CELLULAR_MACROMOLECULE_METABOLIC_PROCESS;CELLULAR_PROTEIN_METABOLIC_PROCESS;CHNG_MULTIPLE_MYELOMA_HYPERPLOID_UP;chr19p13;DAIRKEE_TERT_TARGETS_UP;DAZARD_RESPONSE_TO_UV_NHEK_UP;DAZARD_UV_RESPONSE_CLUSTER_G5;ENK_UV_RESPONSE_KERATINOCYTE_UP;GRADE_COLON_CANCER_UP;GSE13229_MATURE_VS_INTMA…	3D-structure;Completeproteome;Cytoplasm;Directproteinsequencing;Initiationfactor;Nucleus;Phosphoprotein;Proteinbiosynthesis;Proteomicsidentification;Referenceproteome;RNA-binding	EIF3 complex (EIF3A, EIF3B, EIF3G, EIF3I, EIF3C);EIF3 complex (EIF3A, EIF3B, EIF3G, EIF3I, EIF3J);EIF3 complex (EIF3B, EIF3G, EIF3I);eIF3 complex (EIF3S6, EIF3S5, EIF3S4, EIF3S3, EIF3S6IP, EIF3S2, EIF3S9, EIF3S12, EIF3S10, EIF3S8, EIF3S1, EIF3S7);eIF3 complex (EIF3S6, EIF3S5, EIF3S4, EIF3S3, EIF3S6IP, EIF3S2, EIF3S9, EIF3S12, EIF3S10, EIF3S8, EIF3S1, EIF3S7, PCID1);EIF3 core complex (EIF3A, EIF3B…	IPR000504;IPR012677;IPR017334;IPR024675	REACT_1079;REACT_1797;REACT_1979;REACT_2085;REACT_79;REACT_931	Eukaryotic translation initiation factor 3 subunit G		2	2	2	34.7	34.7	34.7	13.212	0.0019072	1.5907	8210300	2	0.102866	K7EP16;Q6IAM0;A8K5K5;O75821;K7ENA8		2CQ0;2MJC
CBR3;HEL-S-25	V9HW40;Q53F60;O75828	-4.94652	-5.05977	-4.45676	-3.87709	-5.76138	-2.01438	-0.963404	-0.220579	catabolic process;cellular catabolic process;cellular ketone metabolic process;cellular metabolic process;cellular process;coenzyme catabolic process;coenzyme metabolic process;cofactor catabolic process;cofactor metabolic process;cognition;fat-soluble vitamin catabolic process;fat-soluble vitamin metabolic process;ketone catabolic process;metabolic process;multicellular organismal process;neurol…	3-keto sterol reductase activity;binding;carbonyl reductase (NADPH) activity;catalytic activity;coenzyme binding;cofactor binding;NADP binding;NADPH binding;nucleotide binding;oxidoreductase activity;oxidoreductase activity, acting on CH-OH group of donors;oxidoreductase activity, acting on the CH-OH group of donors, NAD or NADP as acceptor	cell part;cytoplasm;cytoplasmic part;cytosol;extracellular region part;extracellular space;intracellular organelle part;intracellular part;nuclear part;nucleoplasm;organelle part	catabolic process;cellular ketone metabolic process;cellular metabolic process;cellular process;cofactor metabolic process;metabolic process;multicellular organismal process;neurological system process;small molecule metabolic process;vitamin metabolic process	cell part;cytoplasm;cytosol;extracellular space;nucleoplasm	Arachidonic acid metabolism	adh_short	BENPORATH_EED_TARGETS;BENPORATH_ES_WITH_H3K27ME3;BENPORATH_PRC2_TARGETS;BENPORATH_SUZ12_TARGETS;BURTON_ADIPOGENESIS_5;BUYTAERT_PHOTODYNAMIC_THERAPY_STRESS_DN;CERIBELLI_GENES_INACTIVE_AND_BOUND_BY_NFY;CHEN_METABOLIC_SYNDROM_NETWORK;CHICAS_RB1_TARGETS_SENESCENT;chr21q22;CUI_GLUCOSE_DEPRIVATION;DACOSTA_UV_RESPONSE_VIA_ERCC3_COMMON_UP;DACOSTA_UV_RESPONSE_VIA_ERCC3_UP;DAIRKEE_TERT_TARGETS_UP;DEBIASI_A…	3D-structure;Acetylation;Completeproteome;Cytoplasm;NADP;Oxidoreductase;Polymorphism;Referenceproteome		IPR002198;IPR002347;IPR016040;IPR020904		Carbonyl reductase [NADPH] 3	+	5	2	2	22	9	9	30.85	0	9.8303	168240000	12	2.83365	V9HW40;Q53F60;O75828		2HRB
HEL-216;HEL-S-26;IDH1	V9HWJ2;V9HW78;Q6FI37;O75874;B2R5M8;Q6FIA4;C9J4N6;Q0QER2;C9JJE5;C9JLU6;B4DXS4;A0A0A0U6N4	1.08908	1.54543	1.63783	0.225395	1.37804	-4.85759	0.423979	0.148119	2-oxoglutarate metabolic process;acetyl-CoA catabolic process;acetyl-CoA metabolic process;amine metabolic process;anatomical structure development;carbohydrate metabolic process;carboxylic acid metabolic process;catabolic process;cellular aldehyde metabolic process;cellular amine metabolic process;cellular amino acid metabolic process;cellular carbohydrate metabolic process;cellular catabolic pr…	binding;catalytic activity;cation binding;coenzyme binding;cofactor binding;identical protein binding;ion binding;isocitrate dehydrogenase (NADP+) activity;isocitrate dehydrogenase activity;magnesium ion binding;metal ion binding;NAD binding;NADP binding;nucleotide binding;oxidoreductase activity;oxidoreductase activity, acting on CH-OH group of donors;oxidoreductase activity, acting on the CH-OH…	cell part;cytoplasm;cytoplasmic part;cytosol;extracellular membrane-bounded organelle;extracellular organelle;extracellular region part;extracellular vesicular exosome;intracellular membrane-bounded organelle;intracellular organelle;intracellular organelle lumen;intracellular organelle part;intracellular part;membrane-bounded organelle;membrane-bounded vesicle;membrane-enclosed lumen;microbody;mi…	amine metabolic process;anatomical structure development;carbohydrate metabolic process;catabolic process;cellular aldehyde metabolic process;cellular amino acid metabolic process;cellular ketone metabolic process;cellular lipid metabolic process;cellular metabolic process;cellular nitrogen compound metabolic process;cellular process;cofactor metabolic process;developmental process;heterocycle me…	cell part;cytoplasm;cytosol;extracellular organelle;intracellular membrane-bounded organelle;intracellular organelle;microbody;mitochondrion;organelle;peroxisome;vesicle	Carbon fixation pathways in prokaryotes;Citrate cycle (TCA cycle);Glutathione metabolism;Peroxisome	Iso_dh	AAAYWAACM_V$HFH4_01;AATGTGA,MIR-23A,MIR-23B;ACEVEDO_LIVER_TUMOR_VS_NORMAL_ADJACENT_TISSUE_UP;AFFAR_YY1_TARGETS_DN;BERENJENO_TRANSFORMED_BY_RHOA_DN;BHATTACHARYA_EMBRYONIC_STEM_CELL;BMI1_DN.V1_DN;BMI1_DN_MEL18_DN.V1_DN;BOCHKIS_FOXA2_TARGETS;BURTON_ADIPOGENESIS_PEAK_AT_0HR;CARBOHYDRATE_METABOLIC_PROCESS;CARBOXYLIC_ACID_METABOLIC_PROCESS;CELLULAR_CARBOHYDRATE_METABOLIC_PROCESS;CHEN_LVAD_SUPPORT_OF_FA…	3D-structure;Acetylation;Completeproteome;Cytoplasm;Directproteinsequencing;Glyoxylatebypass;Magnesium;Manganese;Metal-binding;NADP;Oxidoreductase;Peroxisome;Phosphoprotein;Polymorphism;Proteomicsidentification;Referenceproteome;Tricarboxylicacidcycle	Isocitrate dehydrogenase, cytoplasmic	IPR004790;IPR019818;IPR024084	REACT_160183;REACT_16904	Isocitrate dehydrogenase [NADP];Isocitrate dehydrogenase [NADP] cytoplasmic		15	15	14	35.7	35.7	35.7	46.659	0	80.382	1158700000	68	0.77945	V9HWJ2;V9HW78;Q6FI37;O75874;B2R5M8;Q6FIA4;C9J4N6;Q0QER2		1T09;1T0L;3INM;3MAP;3MAR;3MAS;4I3K;4I3L;4KZO;4L03;4L04;4L06;4UMX;4UMY
GATB;PET112	H0Y8G7;H0Y9F2;B4E0P2;D6RDU9;D6REA0;O75879	-4.08964	-4.83757	-5.63709	-5.23203	-3.39911	-5.07556	-4.2684	-0.895042	amine metabolic process;amino acid activation;biosynthetic process;carboxylic acid metabolic process;cellular amine metabolic process;cellular amino acid metabolic process;cellular biosynthetic process;cellular component organization;cellular component organization at cellular level;cellular component organization or biogenesis;cellular component organization or biogenesis at cellular level;cellu…	adenyl nucleotide binding;adenyl ribonucleotide binding;ATP binding;binding;carbon-nitrogen ligase activity, with glutamine as amido-N-donor;catalytic activity;glutaminyl-tRNA synthase (glutamine-hydrolyzing) activity;ligase activity;ligase activity, forming carbon-nitrogen bonds;nucleic acid binding;nucleotide binding;purine nucleotide binding;purine ribonucleoside triphosphate binding;purine ri…	cell part;cytoplasmic part;glutamyl-tRNA(Gln) amidotransferase complex;intracellular membrane-bounded organelle;intracellular organelle;intracellular part;macromolecular complex;membrane-bounded organelle;mitochondrion;organelle;protein complex	amine metabolic process;biosynthetic process;cellular amino acid metabolic process;cellular component organization;cellular ketone metabolic process;cellular metabolic process;cellular nitrogen compound metabolic process;cellular process;macromolecule metabolic process;metabolic process;mitochondrial translation;mitochondrion organization;nitrogen compound metabolic process;nucleobase-containing …	cell part;intracellular membrane-bounded organelle;intracellular organelle;macromolecular complex;mitochondrion;organelle;protein complex		GatB_N;GatB_Yqey	AACYNNNNTTCCS_UNKNOWN;ACTAYRNNNCCCR_UNKNOWN;AFFAR_YY1_TARGETS_DN;AGUIRRE_PANCREATIC_CANCER_COPY_NUMBER_DN;BENPORATH_MYC_MAX_TARGETS;BIOSYNTHETIC_PROCESS;CAGGTG_V$E12_Q6;CELLULAR_BIOSYNTHETIC_PROCESS;CELLULAR_MACROMOLECULE_METABOLIC_PROCESS;CELLULAR_PROTEIN_METABOLIC_PROCESS;chr4q27;CYTOPLASM;CYTOPLASMIC_PART;DANG_BOUND_BY_MYC;FONTAINE_PAPILLARY_THYROID_CARCINOMA_UP;GEORGES_TARGETS_OF_MIR192_AND_M…	ATP-binding;Completeproteome;Directproteinsequencing;Ligase;Mitochondrion;Nucleotide-binding;Polymorphism;Proteinbiosynthesis;Proteomicsidentification;Referenceproteome;Transferase;Transitpeptide		IPR003789;IPR004413;IPR006075;IPR017958;IPR017959;IPR018027		Glutamyl-tRNA(Gln) amidotransferase subunit B, mitochondrial		1	1	1	19.1	19.1	19.1	14.728	0	16.033	23623000	2	0.295642	H0Y8G7;H0Y9F2;B4E0P2;D6RDU9;D6REA0;O75879
ALDH1L1;DKFZp434O2417	O75891;Q53H87;O75891-2;Q59G10;O75891-3;Q53HP5;O75891-4;A0A0S2Z527;A0A0S2Z586;Q6ZV71;A0A077H423;C9IZ36;C9JYZ6;C9JY00;D6RFJ7;F2Z324;F8WC34;A0A077GZB6;Q9UFA9	-0.175205	-5.11211	-0.0803604	-2.12815	0.420328	-5.35713	-4.20074	0.847496	10-formyltetrahydrofolate catabolic process;10-formyltetrahydrofolate metabolic process;aromatic compound catabolic process;biosynthetic process;catabolic process;cellular aromatic compound metabolic process;cellular catabolic process;cellular metabolic process;cellular nitrogen compound catabolic process;cellular nitrogen compound metabolic process;cellular process;coenzyme catabolic process;coe…	aldehyde dehydrogenase (NAD) activity;catalytic activity;formyltetrahydrofolate dehydrogenase activity;hydroxymethyl-, formyl- and related transferase activity;methyltransferase activity;oxidoreductase activity;oxidoreductase activity, acting on the aldehyde or oxo group of donors;oxidoreductase activity, acting on the aldehyde or oxo group of donors, NAD or NADP as acceptor;oxidoreductase activi…	cell part;cytoplasm;cytoplasmic part;extracellular membrane-bounded organelle;extracellular organelle;extracellular region part;extracellular vesicular exosome;intracellular membrane-bounded organelle;intracellular organelle;intracellular part;membrane-bounded organelle;membrane-bounded vesicle;mitochondrion;organelle;vesicle	biosynthetic process;catabolic process;cellular aromatic compound metabolic process;cellular metabolic process;cellular nitrogen compound metabolic process;cellular process;cofactor metabolic process;heterocycle metabolic process;metabolic process;nitrogen compound metabolic process;one-carbon metabolic process;small molecule metabolic process	cell part;cytoplasm;extracellular organelle;intracellular membrane-bounded organelle;intracellular organelle;mitochondrion;organelle;vesicle	One carbon pool by folate	Aldedh;Formyl_trans_C;Formyl_trans_N;PP-binding	AROMATIC_COMPOUND_METABOLIC_PROCESS;BENPORATH_SUZ12_TARGETS;BERTUCCI_INVASIVE_CARCINOMA_DUCTAL_VS_LOBULAR_DN;BOYAULT_LIVER_CANCER_SUBCLASS_G12_DN;CARBOXYLIC_ACID_METABOLIC_PROCESS;CATABOLIC_PROCESS;CELLULAR_CATABOLIC_PROCESS;CHIANG_LIVER_CANCER_SUBCLASS_CTNNB1_UP;CHIANG_LIVER_CANCER_SUBCLASS_PROLIFERATION_DN;chr3q21;COENZYME_METABOLIC_PROCESS;COFACTOR_CATABOLIC_PROCESS;COFACTOR_METABOLIC_PROCESS;…	3D-structure;Acetylation;Alternativesplicing;Completeproteome;Cytoplasm;NADP;One-carbonmetabolism;Oxidoreductase;Phosphopantetheine;Phosphoprotein;Polymorphism;Proteomicsidentification;Referenceproteome		IPR001555;IPR002376;IPR005793;IPR009081;IPR011034;IPR011407;IPR015518;IPR015590;IPR016160;IPR016161;IPR016162;IPR016163;IPR029510		Cytosolic 10-formyltetrahydrofolate dehydrogenase		12	12	12	15.2	15.2	15.2	98.828	0	48.144	400550000	34	0.218214	O75891;Q53H87;O75891-2;Q59G10;O75891-3;Q53HP5;O75891-4;A0A0S2Z527;A0A0S2Z586;Q6ZV71	O75891-1;O75891-2;O75891-3;O75891-4	2BW0;2CFI;2CQ8
BCAS2	Q53HE3;B2R7W3;O75934	-4.49661	-6.11288	-1.96775	-2.974	-5.45869	-5.08396	-3.45463	-4.9618	cellular macromolecule metabolic process;cellular metabolic process;cellular nitrogen compound metabolic process;cellular process;gene expression;macromolecule metabolic process;metabolic process;mRNA metabolic process;mRNA processing;nitrogen compound metabolic process;nuclear mRNA splicing, via spliceosome;nucleic acid metabolic process;nucleobase-containing compound metabolic process;primary m…		cell junction;cell part;intracellular membrane-bounded organelle;intracellular non-membrane-bounded organelle;intracellular organelle;intracellular organelle part;intracellular part;macromolecular complex;membrane-bounded organelle;non-membrane-bounded organelle;nuclear part;nucleolus;nucleoplasm;nucleus;organelle;organelle part;ribonucleoprotein complex;spliceosomal complex	cellular metabolic process;cellular nitrogen compound metabolic process;cellular process;macromolecule metabolic process;metabolic process;mRNA metabolic process;mRNA processing;nitrogen compound metabolic process;nucleobase-containing compound metabolic process;primary metabolic process;RNA metabolic process;RNA processing;RNA splicing	cell part;intracellular membrane-bounded organelle;intracellular non-membrane-bounded organelle;intracellular organelle;macromolecular complex;nucleolus;nucleoplasm;nucleus;organelle;ribonucleoprotein complex;spliceosomal complex	Spliceosome	BCAS2	AKT_UP_MTOR_DN.V1_UP;AMUNDSON_RESPONSE_TO_ARSENITE;BECKER_TAMOXIFEN_RESISTANCE_DN;BIOPOLYMER_METABOLIC_PROCESS;BLALOCK_ALZHEIMERS_DISEASE_DN;BRUINS_UVC_RESPONSE_LATE;chr1p13;DEURIG_T_CELL_PROLYMPHOCYTIC_LEUKEMIA_DN;FEVR_CTNNB1_TARGETS_DN;GNF2_DENR;GSE17721_0.5H_VS_4H_CPG_BMDM_UP;GSE17721_4H_VS_24H_POLYIC_BMDM_DN;GSE17721_LPS_VS_CPG_0.5H_BMDM_DN;GSE17721_LPS_VS_PAM3CSK4_12H_BMDM_DN;GSE17721_LPS_VS…	Acetylation;Coiledcoil;Completeproteome;Directproteinsequencing;mRNAprocessing;mRNAsplicing;Nucleus;Polymorphism;Referenceproteome;Spliceosome	CDC5L complex;CDC5L core complex;Spliceosome	IPR008409	REACT_467	Pre-mRNA-splicing factor SPF27		1	1	1	18.2	18.2	18.2	26.159	0	16.124	17393000	1	0.411508	Q53HE3;B2R7W3;O75934
ATP5H	F5H608;O75947-2;O75947;A0PJH2	1.99869	0.267736	2.30499	1.44047	2.83663	1.50539	1.2629	1.03313	ATP biosynthetic process;ATP metabolic process;ATP synthesis coupled proton transport;biosynthetic process;cation transport;cellular biosynthetic process;cellular metabolic process;cellular nitrogen compound biosynthetic process;cellular nitrogen compound metabolic process;cellular process;electron transport chain;energy coupled proton transport, down electrochemical gradient;establishment of loc…	cation transmembrane transporter activity;hydrogen ion transmembrane transporter activity;inorganic cation transmembrane transporter activity;ion transmembrane transporter activity;monovalent inorganic cation transmembrane transporter activity;substrate-specific transmembrane transporter activity;substrate-specific transporter activity;transmembrane transporter activity;transporter activity	cell part;cytoplasm;cytoplasmic part;extracellular membrane-bounded organelle;extracellular organelle;extracellular region part;extracellular vesicular exosome;intracellular membrane-bounded organelle;intracellular organelle;intracellular organelle part;intracellular part;macromolecular complex;membrane;membrane part;membrane-bounded organelle;membrane-bounded vesicle;mitochondrial inner membrane…	biosynthetic process;cellular metabolic process;cellular nitrogen compound metabolic process;cellular process;establishment of localization;generation of precursor metabolites and energy;heterocycle metabolic process;hydrogen transport;ion transport;metabolic process;nitrogen compound metabolic process;nucleobase-containing compound metabolic process;nucleobase-containing small molecule metabolic…	cell part;cytoplasm;extracellular organelle;intracellular membrane-bounded organelle;intracellular organelle;macromolecular complex;membrane;mitochondrion;nucleoplasm;organelle;protein complex;proton-transporting two-sector ATPase complex;vesicle	Alzheimer's disease;Huntington's disease;Oxidative phosphorylation;Parkinson's disease	Mt_ATP-synt_D	BLALOCK_ALZHEIMERS_DISEASE_DN;BROWNE_HCMV_INFECTION_24HR_DN;CAGCTG_V$AP4_Q5;chr17q25;DAIRKEE_TERT_TARGETS_UP;GRADE_COLON_CANCER_UP;GSE12845_NAIVE_VS_PRE_GC_TONSIL_BCELL_DN;GSE14000_4H_VS_16H_LPS_DC_UP;GSE14000_UNSTIM_VS_16H_LPS_DC_UP;GSE1460_CD4_THYMOCYTE_VS_NAIVE_CD4_TCELL_ADULT_BLOOD_DN;GSE22886_CTRL_VS_LPS_24H_DC_UP;GSE22886_NAIVE_TCELL_VS_NEUTROPHIL_UP;GSE22886_NEUTROPHIL_VS_DC_DN;GSE360_CTRL…	Acetylation;Alternativesplicing;CF(0);Completeproteome;Directproteinsequencing;Hydrogeniontransport;Iontransport;Membrane;Mitochondrion;Mitochondrioninnermembrane;Proteomicsidentification;Referenceproteome;Transport	F1F0-ATP synthase (EC 3.6.3.14), mitochondrial	IPR008689	REACT_6759	ATP synthase subunit d, mitochondrial		8	8	8	72.8	72.8	72.8	8.9153	0	97.692	1917200000	65	0.414859	F5H608;O75947-2;O75947;A0PJH2	O75947-1;O75947-2
FLOT1	O75955;Q5ST80;Q6IB58;A0A140T9R1;A2VCL5;Q53HQ0;O75955-2;A2AB09;A0A140T9X0;A0A140T959;A2AB10;A0A140T9W4;A0A140T9C3;A2AB12;A0A140T907;A0A140T905;A2AB11;A2AB13;A0A140T910;A2ABJ5;A0A140T957;A0A140T9B1;A0A0G2JJQ6	-0.904221	-0.129435	-0.384418	-1.24779	-1.20154	-1.79914	-0.977896	-0.270083	anatomical structure morphogenesis;axonogenesis;biological regulation;cell part morphogenesis;cell projection morphogenesis;cell projection organization;cellular component assembly;cellular component assembly at cellular level;cellular component disassembly;cellular component disassembly at cellular level;cellular component morphogenesis;cellular component organization;cellular component organiza…	binding;enzyme binding;protease binding;protein binding	adherens junction;anchoring junction;caveola;cell junction;cell part;cell-substrate adherens junction;cell-substrate junction;centriolar satellite;cytoplasmic membrane-bounded vesicle;cytoplasmic part;cytoplasmic vesicle;cytoskeletal part;endosome;extracellular membrane-bounded organelle;extracellular organelle;extracellular region part;extracellular vesicular exosome;flotillin complex;focal adhe…	anatomical structure morphogenesis;biological regulation;cellular component assembly;cellular component disassembly;cellular component morphogenesis;cellular component organization;cellular localization;cellular membrane organization;cellular process;developmental process;establishment of localization;extracellular matrix organization;extracellular structure organization;localization;membrane org…	cell part;cytoplasmic membrane-bounded vesicle;endosome;extracellular organelle;intracellular membrane-bounded organelle;intracellular organelle;macromolecular complex;membrane;microtubule organizing center;organelle;plasma membrane;protein complex;vesicle	Insulin signaling pathway	Band_7	ACEVEDO_LIVER_TUMOR_VS_NORMAL_ADJACENT_TISSUE_UP;ALFANO_MYC_TARGETS;BONOME_OVARIAN_CANCER_SURVIVAL_OPTIMAL_DEBULKING;BROCKE_APOPTOSIS_REVERSED_BY_IL6;BURTON_ADIPOGENESIS_10;BURTON_ADIPOGENESIS_PEAK_AT_0HR;BYSTRYKH_HEMATOPOIESIS_STEM_CELL_QTL_CIS;CAGGTA_V$AREB6_01;CAMP_UP.V1_UP;CASORELLI_ACUTE_PROMYELOCYTIC_LEUKEMIA_DN;CCCNNNNNNAAGWT_UNKNOWN;CHICAS_RB1_TARGETS_CONFLUENT;chr6p21;DITTMER_PTHLH_TARGE…	Alternativesplicing;Cellmembrane;Completeproteome;Endosome;Membrane;Phosphoprotein;Polymorphism;Proteomicsidentification;Referenceproteome		IPR001107;IPR027705		Flotillin-1		7	7	7	18.7	18.7	18.7	47.355	0	59.253	283090000	47	0.423514	O75955;Q5ST80;Q6IB58;A0A140T9R1;A2VCL5;Q53HQ0;O75955-2;A2AB09;A0A140T9X0;A0A140T959;A2AB10	O75955-1
ATP5L	E9PN17;A0A3B3ITX4;O75964	-5.79092	-6.19412	-4.67727	-4.78448	-4.49528	-4.35798	-5.13177	-3.98446	ATP biosynthetic process;ATP metabolic process;ATP synthesis coupled proton transport;biosynthetic process;cation transport;cellular biosynthetic process;cellular metabolic process;cellular nitrogen compound biosynthetic process;cellular nitrogen compound metabolic process;cellular process;electron transport chain;energy coupled proton transport, down electrochemical gradient;establishment of loc…	cation transmembrane transporter activity;hydrogen ion transmembrane transporter activity;inorganic cation transmembrane transporter activity;ion transmembrane transporter activity;monovalent inorganic cation transmembrane transporter activity;substrate-specific transmembrane transporter activity;substrate-specific transporter activity;transmembrane transporter activity;transporter activity	cell part;cytoplasmic part;extracellular membrane-bounded organelle;extracellular organelle;extracellular region part;extracellular vesicular exosome;intracellular membrane-bounded organelle;intracellular organelle;intracellular organelle part;intracellular part;macromolecular complex;membrane;membrane part;membrane-bounded organelle;membrane-bounded vesicle;mitochondrial inner membrane;mitochond…	biosynthetic process;cellular metabolic process;cellular nitrogen compound metabolic process;cellular process;establishment of localization;generation of precursor metabolites and energy;heterocycle metabolic process;hydrogen transport;ion transport;metabolic process;nitrogen compound metabolic process;nucleobase-containing compound metabolic process;nucleobase-containing small molecule metabolic…	cell part;extracellular organelle;intracellular membrane-bounded organelle;intracellular organelle;macromolecular complex;membrane;mitochondrion;organelle;protein complex;proton-transporting two-sector ATPase complex;vesicle	Oxidative phosphorylation	ATP-synt_G	AAAYRNCTG_UNKNOWN;ACCAATC,MIR-509;AKL_HTLV1_INFECTION_DN;ALCALA_APOPTOSIS;BLALOCK_ALZHEIMERS_DISEASE_DN;CHICAS_RB1_TARGETS_LOW_SERUM;chr11q23;GARCIA_TARGETS_OF_FLI1_AND_DAX1_DN;GEORGES_TARGETS_OF_MIR192_AND_MIR215;GNF2_APEX1;GNF2_DAP3;GNF2_EIF3S6;GNF2_PPP6C;GNF2_UBE2I;GSE10239_NAIVE_VS_MEMORY_CD8_TCELL_DN;GSE11864_UNTREATED_VS_CSF1_IN_MAC_UP;GSE12366_GC_VS_NAIVE_BCELL_UP;GSE12845_PRE_GC_VS_DARKZO…	Acetylation;ATPsynthesis;CF(0);Completeproteome;Hydrogeniontransport;Iontransport;Membrane;Mitochondrion;Mitochondrioninnermembrane;Proteomicsidentification;Referenceproteome;Transport	F1F0-ATP synthase (EC 3.6.3.14), mitochondrial;Frataxin complex	IPR006808;IPR016702	REACT_6759	ATP synthase subunit g, mitochondrial		1	1	1	11.8	11.8	11.8	8.4518	0.0018892	1.5483	7127600	2	1.12043	E9PN17;A0A3B3ITX4;O75964
MPDZ	O75970-3;O75970;F5H1U9;H0YGQ3;O75970-5;O75970-2;B7ZB24;B3KQC9;A0A075B6R8;B3KRN5;B4DGX5;B4DH86	-1.78396	-7.2646	-4.4046	-3.60653	-5.37057	-5.76988	-4.50775	-5.12197	axon ensheathment;biological adhesion;cell adhesion;cellular process;ensheathment of neurons;myelination;viral reproduction	binding;protein binding;protein C-terminus binding	apical plasma membrane;apicolateral plasma membrane;cell junction;cell part;cell projection;cell-cell junction;cytoplasm;cytoplasmic part;cytoplasmic vesicle;cytoskeletal part;dendrite;intracellular organelle;intracellular organelle part;intracellular part;membrane;membrane part;neuron projection;occluding junction;organelle;organelle part;plasma membrane part;postsynaptic density;postsynaptic me…	biological adhesion;cell adhesion;cellular process;viral reproduction	cell part;cell projection;cytoplasm;intracellular organelle;membrane;neuron projection;organelle;vesicle	Tight junction	L27_2;PDZ	AMUNDSON_POOR_SURVIVAL_AFTER_GAMMA_RADIATION_8G;BALDWIN_PRKCI_TARGETS_UP;BENPORATH_NANOG_TARGETS;BOYAULT_LIVER_CANCER_SUBCLASS_G1_DN;BYSTRYKH_HEMATOPOIESIS_STEM_CELL_QTL_TRANS;CHIANG_LIVER_CANCER_SUBCLASS_PROLIFERATION_DN;chr9p24;EGFR_UP.V1_DN;ERB2_UP.V1_DN;FLECHNER_BIOPSY_KIDNEY_TRANSPLANT_REJECTED_VS_OK_DN;GABRIELY_MIR21_TARGETS;GCNP_SHH_UP_EARLY.V1_UP;GOTZMANN_EPITHELIAL_TO_MESENCHYMAL_TRANSIT…	3D-structure;Alternativesplicing;Celljunction;Cellmembrane;Cellprojection;Completeproteome;Host-virusinteraction;Membrane;Phosphoprotein;Polymorphism;Postsynapticcellmembrane;Proteomicsidentification;Referenceproteome;Repeat;Synapse;Synaptosome;Tightjunction	RICH1/AMOT polarity complex, Flag-Amot precipitated	IPR001478;IPR004172;IPR015132		Multiple PDZ domain protein		6	6	6	5	5	5	217.91	0	30.891	49266000	12	0.142769	O75970-3;O75970;F5H1U9;H0YGQ3;O75970-5;O75970-2;B7ZB24;B3KQC9;A0A075B6R8;B3KRN5;B4DGX5;B4DH86	O75970-1;O75970-2;O75970-3;O75970-5	2FCF;2FNE;2IWN;2IWO;2IWP;2IWQ;2O2T;2OPG;2QG1
GLRX3	A0A140VJK1;O76003	-6.47233	-5.66927	-3.58404	2.51804	-5.21708	-4.41322	-4.47137	-6.29651	biological regulation;cell redox homeostasis;cellular homeostasis;cellular process;homeostatic process;negative regulation of biological process;negative regulation of cardiac muscle hypertrophy;negative regulation of multicellular organismal process;negative regulation of muscle hypertrophy;regulation of biological process;regulation of biological quality;regulation of cardiac muscle hypertrophy…	binding;catalytic activity;cation binding;disulfide oxidoreductase activity;electron carrier activity;ion binding;iron-sulfur cluster binding;metal cluster binding;metal ion binding;oxidoreductase activity;oxidoreductase activity, acting on a sulfur group of donors;protein disulfide oxidoreductase activity	cell cortex;cell part;contractile fiber part;cytoplasmic part;extracellular membrane-bounded organelle;extracellular organelle;extracellular region part;extracellular vesicular exosome;intracellular part;membrane-bounded organelle;membrane-bounded vesicle;organelle;organelle part;vesicle;Z disc	biological regulation;cellular homeostasis;cellular process;homeostatic process	cell cortex;cell part;extracellular organelle;organelle;vesicle		Glutaredoxin;Thioredoxin	AMIT_EGF_RESPONSE_480_HELA;CHANG_CORE_SERUM_RESPONSE_UP;chr6p25;CONCANNON_APOPTOSIS_BY_EPOXOMICIN_UP;FEVR_CTNNB1_TARGETS_DN;GRAESSMANN_APOPTOSIS_BY_DOXORUBICIN_UP;GSE10239_MEMORY_VS_DAY4.5_EFF_CD8_TCELL_DN;GSE13484_UNSTIM_VS_12H_YF17D_VACCINE_STIM_PBMC_DN;GSE14350_TREG_VS_TEFF_DN;GSE1448_CTRL_VS_ANTI_VALPHA2_DP_THYMOCYTE_DN;GSE17721_0.5H_VS_12H_PAM3CSK4_BMDM_UP;GSE17721_0.5H_VS_24H_PAM3CSK4_BMDM_…	3D-structure;Acetylation;Completeproteome;Cytoplasm;Directproteinsequencing;Iron;Iron-sulfur;Metal-binding;Polymorphism;Referenceproteome;Repeat		IPR002109;IPR004480;IPR012336;IPR013766		Glutaredoxin-3		2	2	2	9	9	9	37.432	0	76.936	1010300000	6	0.755104	A0A140VJK1;O76003		2DIY;2WZ9;2YAN;3ZYW
CLPX;DKFZp586J151	O76031;A0A024R5X7;Q9H072	-5.59061	-5.73876	-2.0118	-4.00135	-5.25621	-5.73108	-5.56501	-3.60355	biological regulation;cellular macromolecule metabolic process;cellular metabolic process;cellular process;cellular protein metabolic process;macromolecule metabolic process;metabolic process;positive regulation of catalytic activity;positive regulation of hydrolase activity;positive regulation of molecular function;positive regulation of peptidase activity;primary metabolic process;protein foldi…	adenyl nucleotide binding;adenyl ribonucleotide binding;ATP binding;ATPase activity;binding;catalytic activity;cation binding;enzyme activator activity;enzyme regulator activity;hydrolase activity;hydrolase activity, acting on acid anhydrides;hydrolase activity, acting on acid anhydrides, in phosphorus-containing anhydrides;ion binding;metal ion binding;nucleoside-triphosphatase activity;nucleoti…	cell part;cytoplasm;cytoplasmic part;endopeptidase Clp complex;intracellular membrane-bounded organelle;intracellular non-membrane-bounded organelle;intracellular organelle;intracellular organelle lumen;intracellular organelle part;intracellular part;macromolecular complex;membrane;membrane-bounded organelle;membrane-enclosed lumen;mitochondrial endopeptidase Clp complex;mitochondrial inner membr…	biological regulation;cellular metabolic process;cellular process;macromolecule metabolic process;metabolic process;primary metabolic process;protein folding;protein metabolic process;proteolysis;proteolysis involved in cellular protein catabolic process	cell part;cytoplasm;endopeptidase Clp complex;intracellular membrane-bounded organelle;intracellular non-membrane-bounded organelle;intracellular organelle;macromolecular complex;membrane;mitochondrion;nucleoplasm;organelle;protein complex	Cell cycle - Caulobacter	AAA_2;ClpB_D2-small	AAGCAAT,MIR-137;ATGTACA,MIR-493;ATPASE_ACTIVITY;ATPASE_ACTIVITY_COUPLED;BROWNE_HCMV_INFECTION_16HR_UP;BYSTRYKH_HEMATOPOIESIS_STEM_CELL_QTL_TRANS;CAATGCA,MIR-33;CAIRO_LIVER_DEVELOPMENT_DN;CELLULAR_MACROMOLECULE_METABOLIC_PROCESS;CELLULAR_PROTEIN_METABOLIC_PROCESS;chr15q22;CYTOPLASM;CYTOPLASMIC_PART;DIAZ_CHRONIC_MEYLOGENOUS_LEUKEMIA_UP;ENK_UV_RESPONSE_EPIDERMIS_DN;FEVR_CTNNB1_TARGETS_DN;GREGORY_SYN…	Acetylation;ATP-binding;Chaperone;Completeproteome;Metal-binding;Mitochondrion;Mitochondrionnucleoid;Nucleotide-binding;Phosphoprotein;Polymorphism;Referenceproteome;Transitpeptide;Zinc;Zinc-finger	ClpX complex, hexameric;ClpXP complex	IPR003593;IPR003959;IPR004487;IPR019489;IPR027417		ATP-dependent Clp protease ATP-binding subunit clpX-like, mitochondrial		2	2	2	5.8	5.8	5.8	69.223	0	5.2707	169360000	7	0.526036	O76031;A0A024R5X7;Q9H072
SEC14L2;SEC14L3	F8WEE7;C9JTM4;O76054-5;O76054-4;Q6XCI7;Q6ISB2;Q9UDX4;B2RAW8;A0A024R1I5;O76054	-5.24872	-4.28359	-4.21497	-4.96127	-5.04518	-6.03485	-5.40997	-5.42383	biological regulation;biosynthetic process;cellular biosynthetic process;cellular macromolecule biosynthetic process;cellular macromolecule metabolic process;cellular metabolic process;cellular nitrogen compound metabolic process;cellular process;macromolecule biosynthetic process;macromolecule metabolic process;metabolic process;nitrogen compound metabolic process;nucleic acid metabolic process;…	binding;lipid binding;phospholipid binding;transporter activity;vitamin binding;vitamin E binding	cell part;cytoplasm;extracellular membrane-bounded organelle;extracellular organelle;extracellular region part;extracellular vesicular exosome;integral to membrane;intracellular;intracellular membrane-bounded organelle;intracellular organelle;intracellular part;intrinsic to membrane;membrane part;membrane-bounded organelle;membrane-bounded vesicle;nucleus;organelle;vesicle	biological regulation;biosynthetic process;cellular metabolic process;cellular nitrogen compound metabolic process;cellular process;macromolecule metabolic process;metabolic process;nitrogen compound metabolic process;nucleobase-containing compound metabolic process;primary metabolic process;RNA metabolic process	cell part;cytoplasm;extracellular organelle;intracellular;intracellular membrane-bounded organelle;intracellular organelle;nucleus;organelle;vesicle		CRAL_TRIO;CRAL_TRIO_N	ACEVEDO_LIVER_TUMOR_VS_NORMAL_ADJACENT_TISSUE_UP;AGUIRRE_PANCREATIC_CANCER_COPY_NUMBER_DN;AKT_UP.V1_UP;AKT_UP_MTOR_DN.V1_UP;BHAT_ESR1_TARGETS_NOT_VIA_AKT1_UP;BHAT_ESR1_TARGETS_VIA_AKT1_UP;BLALOCK_ALZHEIMERS_DISEASE_UP;BOYAULT_LIVER_CANCER_SUBCLASS_G123_DN;BRUINS_UVC_RESPONSE_VIA_TP53_GROUP_C;BYSTRYKH_HEMATOPOIESIS_STEM_CELL_QTL_TRANS;CCTNTMAGA_UNKNOWN;CHIANG_LIVER_CANCER_SUBCLASS_CTNNB1_UP;CHIANG…	3D-structure;Activator;Alternativesplicing;Completeproteome;Cytoplasm;Lipid-binding;Nucleus;Polymorphism;Proteomicsidentification;Referenceproteome;Transcription;Transcriptionregulation;Transport		IPR001071;IPR001251;IPR009038;IPR011074		SEC14-like protein 2;SEC14-like protein 3		1	1	1	26.2	26.2	26.2	9.9052	0	3.0929	0	1	1.09206	F8WEE7;C9JTM4;O76054-5;O76054-4;Q6XCI7;Q6ISB2;Q9UDX4;B2RAW8;A0A024R1I5;O76054	O76054-1;O76054-4;O76054-5;Q9UDX4-1;Q9UDX4-2;Q9UDX4-3	1O6U;1OLM;4UYB
DDAH1	B1AKK2;O94760;B4E3V1;O94760-2;B4DYP1;B4DGT0	-2.83534	-4.9115	-2.15792	-4.69418	-2.65446	-5.32724	-3.81242	-6.24827	amine catabolic process;amine metabolic process;arginine catabolic process;arginine metabolic process;biological regulation;carboxylic acid catabolic process;carboxylic acid metabolic process;catabolic process;cellular amine metabolic process;cellular amino acid catabolic process;cellular amino acid metabolic process;cellular catabolic process;cellular ketone metabolic process;cellular metabolic …	amine binding;amino acid binding;binding;carboxylic acid binding;catalytic activity;cation binding;dimethylargininase activity;hydrolase activity;hydrolase activity, acting on carbon-nitrogen (but not peptide) bonds;hydrolase activity, acting on carbon-nitrogen (but not peptide) bonds, in linear amidines;ion binding;metal ion binding	cell part;cytoplasm;cytoplasmic part;extracellular membrane-bounded organelle;extracellular organelle;extracellular region part;extracellular vesicular exosome;intracellular membrane-bounded organelle;intracellular organelle;intracellular part;membrane-bounded organelle;membrane-bounded vesicle;mitochondrion;organelle;vesicle	amine metabolic process;biological regulation;catabolic process;cellular amino acid metabolic process;cellular ketone metabolic process;cellular metabolic process;cellular nitrogen compound metabolic process;cellular process;metabolic process;nitrogen compound metabolic process;organic acid metabolic process;primary metabolic process;response to stimulus;signal transduction;small molecule metabol…	cell part;cytoplasm;extracellular organelle;intracellular membrane-bounded organelle;intracellular organelle;mitochondrion;organelle;vesicle		Amidinotransf	AMINE_CATABOLIC_PROCESS;AMINE_METABOLIC_PROCESS;AMINO_ACID_AND_DERIVATIVE_METABOLIC_PROCESS;AMINO_ACID_CATABOLIC_PROCESS;AMINO_ACID_METABOLIC_PROCESS;BCAT_GDS748_UP;BENPORATH_EED_TARGETS;BENPORATH_ES_WITH_H3K27ME3;BENPORATH_PRC2_TARGETS;BENPORATH_SUZ12_TARGETS;BERTUCCI_MEDULLARY_VS_DUCTAL_BREAST_CANCER_DN;BILD_E2F3_ONCOGENIC_SIGNATURE;BOQUEST_STEM_CELL_CULTURED_VS_FRESH_UP;BROWNE_HCMV_INFECTION_2…	3D-structure;Acetylation;Alternativesplicing;Completeproteome;Directproteinsequencing;Hydrolase;Metal-binding;Referenceproteome;S-nitrosylation;Zinc		IPR003198		N(G),N(G)-dimethylarginine dimethylaminohydrolase 1		3	3	3	21.1	21.1	21.1	31.121	0	12.534	60375000	10	0.552285	B1AKK2;O94760	O94760-1;O94760-2	2JAI;2JAJ;3I2E;3I4A;3P8E;3P8P
ACTL6A;ACTL6B;BAF53A	O96019-2;O94805;Q6FI97;Q53FS0;O96019	-5.1309	-5.5439	-5.71592	-3.95933	-4.92525	-2.83284	-4.56279	-5.11339	anatomical structure development;ATP-dependent chromatin remodeling;biological regulation;biosynthetic process;cellular biosynthetic process;cellular component organization;cellular component organization at cellular level;cellular component organization or biogenesis;cellular component organization or biogenesis at cellular level;cellular macromolecule biosynthetic process;cellular macromolecule…	binding;chromatin binding;protein binding transcription factor activity;structural constituent of cytoskeleton;structural molecule activity;transcription coactivator activity;transcription cofactor activity;transcription factor binding transcription factor activity	cell part;chromatin;chromatin remodeling complex;chromosomal part;DNA helicase complex;H4/H2A histone acetyltransferase complex;histone acetyltransferase complex;Ino80 complex;intracellular membrane-bounded organelle;intracellular non-membrane-bounded organelle;intracellular organelle;intracellular organelle part;intracellular part;macromolecular complex;membrane;membrane-bounded organelle;nBAF c…	anatomical structure development;biological regulation;biosynthetic process;cellular component organization;cellular metabolic process;cellular nitrogen compound metabolic process;cellular process;chromatin modification;chromatin organization;chromosome organization;developmental process;DNA metabolic process;DNA recombination;DNA repair;histone modification;macromolecule metabolic process;macrom…	cell part;chromatin remodeling complex;DNA helicase complex;intracellular membrane-bounded organelle;intracellular non-membrane-bounded organelle;intracellular organelle;macromolecular complex;membrane;nucleolus;nucleoplasm;nucleus;organelle;plasma membrane;protein complex		Actin	ACEVEDO_LIVER_CANCER_UP;ACEVEDO_LIVER_TUMOR_VS_NORMAL_ADJACENT_TISSUE_UP;ACTGCCT,MIR-34B;ALK_DN.V1_UP;BENPORATH_ES_WITH_H3K27ME3;BERENJENO_TRANSFORMED_BY_RHOA_UP;BLALOCK_ALZHEIMERS_DISEASE_DN;BLALOCK_ALZHEIMERS_DISEASE_UP;BORCZUK_MALIGNANT_MESOTHELIOMA_UP;BOYAULT_LIVER_CANCER_SUBCLASS_G3_UP;BRUINS_UVC_RESPONSE_VIA_TP53_GROUP_A;CHANG_CORE_SERUM_RESPONSE_UP;CHEN_METABOLIC_SYNDROM_NETWORK;chr3q26;ch…	Acetylation;Activator;Alternativesplicing;Chromatinregulator;Completeproteome;Directproteinsequencing;DNAdamage;DNArecombination;DNArepair;Growthregulation;Neurogenesis;Nucleus;Phosphoprotein;Referenceproteome;Transcription;Transcriptionregulation	BAF complex;BRG1-associated complex;Brg1-associated complex I;Brg1-associated complex II;Brg1-based SWI/SNF chromatin remodeling complex;BRG1-SIN3A complex;BRG1-SIN3A-HDAC containing SWI/SNF remodeling complex I;Brm-associated complex;BRM-associated complex;BRM-SIN3A complex;BRM-SIN3A-HDAC complex;cMYC-ATPase-helicase complex;c-MYC-ATPase-helicase complex;DMAP1-associated complex;EBAFa complex;EB…	IPR004000;IPR004001;IPR029912	REACT_264245;REACT_264545	Actin-like protein 6A;Actin-like protein 6B		1	1	1	2.8	2.8	2.8	43.236	0.0024938	1.4787	2655700	1	0.580707	O96019-2;O94805;Q6FI97;Q53FS0;O96019	O96019-1;O96019-2
FREP1;TPPP	Q4L233;O94811	-3.87698	-5.14884	-4.9444	-4.52216	-4.46792	-5.90022	-4.85324	1.08876	biological regulation;cellular component assembly;cellular component assembly at cellular level;cellular component organization;cellular component organization at cellular level;cellular component organization or biogenesis;cellular component organization or biogenesis at cellular level;cellular macromolecular complex assembly;cellular macromolecular complex subunit organization;cellular process;…	binding;cytoskeletal protein binding;microtubule binding;protein binding;tubulin binding	cell part;cytoplasm;cytoplasmic part;cytoskeletal part;intracellular membrane-bounded organelle;intracellular organelle;intracellular organelle part;intracellular part;macromolecular complex;membrane-bounded organelle;microtubule;nucleus;organelle;organelle part;perinuclear region of cytoplasm;protein complex	biological regulation;cellular component assembly;cellular component organization;cellular macromolecular complex assembly;cellular process;cytoskeleton organization;macromolecular complex assembly;organelle organization;protein complex assembly;protein polymerization	cell part;cytoplasm;intracellular membrane-bounded organelle;intracellular organelle;macromolecular complex;nucleus;organelle;protein complex		p25-alpha	ACATTCC,MIR-1,MIR-206;ATTACAT,MIR-380-3P;BILD_E2F3_ONCOGENIC_SIGNATURE;CELL_FRACTION;CELLULAR_COMPONENT_ASSEMBLY;CELLULAR_MACROMOLECULE_METABOLIC_PROCESS;CELLULAR_PROTEIN_METABOLIC_PROCESS;chr5p15;CYTOPLASM;CYTOPLASMIC_PART;CYTOSKELETAL_PROTEIN_BINDING;CYTOSKELETON_ORGANIZATION_AND_BIOGENESIS;DODD_NASOPHARYNGEAL_CARCINOMA_UP;E2F3_UP.V1_UP;GOBERT_OLIGODENDROCYTE_DIFFERENTIATION_DN;GRADE_COLON_CANC…	Completeproteome;Cytoplasm;Cytoskeleton;Glycoprotein;Nucleus;Phosphoprotein;Referenceproteome		IPR008907;IPR030792		Tubulin polymerization-promoting protein		1	1	1	7.3	7.3	7.3	23.693	0	34.641	81251000	2	0.146203	Q4L233;O94811
TOMM70A	B4DZ87;O94826;B3KQK0;B3KQK5	-5.39999	-4.37943	-5.02327	-4.36315	-5.59739	-4.7531	-3.74206	-3.68451	cellular macromolecule metabolic process;cellular metabolic process;cellular process;cellular protein metabolic process;establishment of localization;establishment of localization in cell;establishment of protein localization;establishment of protein localization in mitochondrion;establishment of protein localization to organelle;intracellular protein transport;intracellular transport;macromolecu…	macromolecule transmembrane transporter activity;protein transmembrane transporter activity;protein transporter activity;substrate-specific transmembrane transporter activity;substrate-specific transporter activity;transmembrane transporter activity;transporter activity	cell part;cytoplasmic part;extracellular membrane-bounded organelle;extracellular organelle;extracellular region part;extracellular vesicular exosome;integral to membrane;intracellular membrane-bounded organelle;intracellular organelle;intracellular organelle part;intracellular part;intrinsic to membrane;macromolecular complex;membrane;membrane part;membrane-bounded organelle;membrane-bounded ves…	cellular metabolic process;cellular process;establishment of localization;macromolecule metabolic process;metabolic process;primary metabolic process;protein metabolic process;protein targeting;protein transport;transmembrane transport;transport	cell part;extracellular organelle;intracellular membrane-bounded organelle;intracellular organelle;macromolecular complex;membrane;mitochondrion;organelle;protein complex;vesicle		TPR_1;TPR_6;TPR_8	AAAGGAT,MIR-501;AAGGGAT,MIR-188;ACTGAAA,MIR-30A-3P,MIR-30E-3P;BENPORATH_CYCLING_GENES;BERENJENO_TRANSFORMED_BY_RHOA_UP;BLALOCK_ALZHEIMERS_DISEASE_DN;BYSTRYKH_HEMATOPOIESIS_STEM_CELL_QTL_TRANS;CAGCTTT,MIR-320;CAIRO_HEPATOBLASTOMA_CLASSES_UP;CATGTAA,MIR-496;CHARAFE_BREAST_CANCER_LUMINAL_VS_BASAL_UP;CHOI_ATL_STAGE_PREDICTOR;chr3q12;DING_LUNG_CANCER_EXPRESSION_BY_COPY_NUMBER;DITTMER_PTHLH_TARGETS_DN;…	Acetylation;Completeproteome;Membrane;Mitochondrion;Mitochondrionoutermembrane;Phosphoprotein;Receptor;Referenceproteome;Repeat;TPRrepeat;Transmembrane;Transmembranehelix		IPR001440;IPR011990;IPR013026;IPR019734	REACT_118595	Mitochondrial import receptor subunit TOM70		2	2	2	5.8	5.8	5.8	56.93	0	4.471	128000000	6	0.294191	B4DZ87;O94826;B3KQK0;B3KQK5
UFL1	O94874-3;O94874	-5.9554	-1.4306	-5.51385	-4.22287	-3.88919	-4.44545	-3.80941	-4.9291	biological regulation;cell differentiation;cellular developmental process;cellular macromolecule metabolic process;cellular metabolic process;cellular process;cellular protein metabolic process;cellular response to stimulus;cellular response to stress;developmental process;macromolecule metabolic process;macromolecule modification;metabolic process;negative regulation of biological process;negati…	acid-amino acid ligase activity;catalytic activity;ligase activity;ligase activity, forming carbon-nitrogen bonds;small conjugating protein ligase activity;UFM1 conjugating enzyme activity	cell part;cytoplasm;cytoplasmic part;cytosol;endoplasmic reticulum;endoplasmic reticulum membrane;endoplasmic reticulum part;intracellular membrane-bounded organelle;intracellular organelle;intracellular organelle part;intracellular part;macromolecular complex;membrane;membrane part;membrane-bounded organelle;nuclear part;nucleoplasm;nucleus;organelle;organelle membrane;organelle part;protein com…	biological regulation;cell differentiation;cellular metabolic process;cellular process;developmental process;macromolecule metabolic process;macromolecule modification;metabolic process;primary metabolic process;protein metabolic process;protein modification by small protein conjugation or removal;protein modification process;regulation of protein modification process;response to stimulus;respons…	cell part;cytoplasm;cytosol;endoplasmic reticulum;intracellular membrane-bounded organelle;intracellular organelle;macromolecular complex;membrane;nucleoplasm;nucleus;organelle;protein complex		DUF2042	AKL_HTLV1_INFECTION_DN;chr6q16;CTACCTC,LET-7A,LET-7B,LET-7C,LET-7D,LET-7E,LET-7F,MIR-98,LET-7G,LET-7I;FLECHNER_BIOPSY_KIDNEY_TRANSPLANT_OK_VS_DONOR_UP;FLECHNER_BIOPSY_KIDNEY_TRANSPLANT_REJECTED_VS_OK_DN;FRASOR_RESPONSE_TO_SERM_OR_FULVESTRANT_UP;GENTILE_UV_HIGH_DOSE_DN;GENTILE_UV_RESPONSE_CLUSTER_D4;GINESTIER_BREAST_CANCER_ZNF217_AMPLIFIED_UP;GSE11864_CSF1_VS_CSF1_PAM3CYS_IN_MAC_UP;GSE1460_CORD_VS…	Acetylation;Alternativesplicing;Completeproteome;Cytoplasm;Endoplasmicreticulum;Ligase;Phosphoprotein;Polymorphism;Referenceproteome;Tumorsuppressor;Ublconjugation;Ublconjugationpathway		IPR018611		E3 UFM1-protein ligase 1		1	1	1	3.1	3.1	3.1	57.583	0	4.4501	44120000	2	0.0247206	O94874-3;O94874	O94874-1
PROSC	B3KMP6;O94903;D3DSW3;E5RFX7;E5RG77;A8K520;H0YBG2;E5RFZ4	-5.11045	-2.64798	-1.72333	-2.89497	-5.60769	-4.0342	-4.80182	-2.06961		binding;cofactor binding;pyridoxal phosphate binding;vitamin B6 binding;vitamin binding	cell part;cytoplasm;cytoplasmic part;extracellular membrane-bounded organelle;extracellular organelle;extracellular region part;extracellular vesicular exosome;intracellular;intracellular membrane-bounded organelle;intracellular organelle;intracellular part;membrane-bounded organelle;membrane-bounded vesicle;mitochondrion;organelle;vesicle		cell part;cytoplasm;extracellular organelle;intracellular;intracellular membrane-bounded organelle;intracellular organelle;mitochondrion;organelle;vesicle		Ala_racemase_N	AATGTGA,MIR-23A,MIR-23B;ACEVEDO_LIVER_CANCER_DN;AGUIRRE_PANCREATIC_CANCER_COPY_NUMBER_DN;ASTON_MAJOR_DEPRESSIVE_DISORDER_DN;BROWNE_HCMV_INFECTION_4HR_DN;chr8p11;CYTOPLASM;DACOSTA_UV_RESPONSE_VIA_ERCC3_COMMON_UP;DACOSTA_UV_RESPONSE_VIA_ERCC3_UP;DODD_NASOPHARYNGEAL_CARCINOMA_DN;FIGUEROA_AML_METHYLATION_CLUSTER_3_UP;FIGUEROA_AML_METHYLATION_CLUSTER_4_UP;FIGUEROA_AML_METHYLATION_CLUSTER_6_UP;FIGUEROA…	Completeproteome;Phosphoprotein;Polymorphism;Proteomicsidentification;Pyridoxalphosphate;Referenceproteome		IPR001608;IPR011078;IPR029066		Proline synthase co-transcribed bacterial homolog protein		6	6	6	31.5	31.5	31.5	25.937	0	10.522	58483000	16	0.0255303	B3KMP6;O94903;D3DSW3;E5RFX7;E5RG77;A8K520
JMJD2B;KDM4B	K7EQ54;B3KX69;A0A0C4DFL8;O94953;F5GX28;B7ZM63	-4.40005	-5.97683	-5.33373	-4.7773	-5.20185	-4.6433	-3.17598	-4.73691	biological regulation;biosynthetic process;cellular biosynthetic process;cellular component organization;cellular component organization at cellular level;cellular component organization or biogenesis;cellular component organization or biogenesis at cellular level;cellular macromolecule biosynthetic process;cellular macromolecule metabolic process;cellular metabolic process;cellular nitrogen comp…	binding;catalytic activity;cation binding;dioxygenase activity;ion binding;metal ion binding;oxidoreductase activity;transition metal ion binding;zinc ion binding	adherens junction;anchoring junction;cell junction;cell part;cell-substrate adherens junction;cell-substrate junction;focal adhesion;intracellular membrane-bounded organelle;intracellular organelle;intracellular organelle part;intracellular part;membrane-bounded organelle;nuclear part;nucleoplasm;nucleus;organelle;organelle part	biological regulation;biosynthetic process;cellular component organization;cellular metabolic process;cellular nitrogen compound metabolic process;cellular process;chromatin modification;chromatin organization;chromosome organization;macromolecule metabolic process;metabolic process;nitrogen compound metabolic process;nucleobase-containing compound metabolic process;organelle organization;primary…	cell part;intracellular membrane-bounded organelle;intracellular organelle;nucleoplasm;nucleus;organelle		JmjC;JmjN;LBR_tudor	BASAKI_YBX1_TARGETS_DN;BHAT_ESR1_TARGETS_NOT_VIA_AKT1_UP;BHAT_ESR1_TARGETS_VIA_AKT1_UP;BILD_CTNNB1_ONCOGENIC_SIGNATURE;BILD_E2F3_ONCOGENIC_SIGNATURE;BILD_SRC_ONCOGENIC_SIGNATURE;BOHN_PRIMARY_IMMUNODEFICIENCY_SYNDROM_DN;BRUINS_UVC_RESPONSE_VIA_TP53_GROUP_A;BUYTAERT_PHOTODYNAMIC_THERAPY_STRESS_UP;CHARAFE_BREAST_CANCER_LUMINAL_VS_BASAL_UP;chr19p13;DOANE_RESPONSE_TO_ANDROGEN_UP;ELVIDGE_HIF1A_AND_HIF2…	3D-structure;Acetylation;Alternativesplicing;Chromatinregulator;Completeproteome;Dioxygenase;Iron;Metal-binding;Nucleus;Oxidoreductase;Phosphoprotein;Polymorphism;Proteomicsidentification;Referenceproteome;Repeat;Transcription;Transcriptionregulation;Zinc;Zinc-finger		IPR001965;IPR002999;IPR003347;IPR003349;IPR011011;IPR013083;IPR019023	REACT_263961	Lysine-specific demethylase 4B		1	1	1	1.3	1.3	1.3	68.508	0.0053254	1.0341	3252000	1	0.434541	K7EQ54;B3KX69;A0A0C4DFL8;O94953;F5GX28;B7ZM63	O94953-2	4LXL
SEC31A;SEC31L1	H0YAF5;H0Y8W8;H7BXG7;O94979-7;O94979-6;A0A1S5UZ19;O94979-3;O94979-10;A0A024RDH6;O94979-4;O94979-9;O94979-2;A0A024RDD3;O94979;O94979-8;D6REX3	-4.55223	-6.36411	-4.89103	-4.02392	-4.06252	-3.08067	-3.51412	-2.581	antigen processing and presentation;antigen processing and presentation of exogenous antigen;antigen processing and presentation of exogenous peptide antigen;antigen processing and presentation of exogenous peptide antigen via MHC class II;antigen processing and presentation of peptide antigen;antigen processing and presentation of peptide antigen via MHC class I;antigen processing and presentati…	binding;calcium-dependent protein binding;protein binding	cell part;coated vesicle;coated vesicle membrane;COPII vesicle coat;cytoplasm;cytoplasmic membrane-bounded vesicle;cytoplasmic part;cytoplasmic vesicle;cytoplasmic vesicle membrane;cytoplasmic vesicle part;cytosol;endoplasmic reticulum;endoplasmic reticulum exit site;endoplasmic reticulum membrane;endoplasmic reticulum part;ER to Golgi transport vesicle;ER to Golgi transport vesicle membrane;Golg…	biological regulation;carbohydrate metabolic process;cellular component organization;cellular metabolic process;cellular process;establishment of localization;Golgi vesicle transport;immune system process;macromolecule metabolic process;macromolecule modification;membrane organization;metabolic process;organelle organization;peptidyl-amino acid modification;primary metabolic process;protein glyco…	cell part;cytoplasm;cytoplasmic membrane-bounded vesicle;cytosol;endoplasmic reticulum;intracellular membrane-bounded organelle;intracellular organelle;macromolecular complex;membrane;organelle;protein complex;vesicle	Protein processing in endoplasmic reticulum	Sec16_C;WD40	ABDULRAHMAN_KIDNEY_CANCER_VHL_DN;BERENJENO_TRANSFORMED_BY_RHOA_DN;BLALOCK_ALZHEIMERS_DISEASE_DN;BLALOCK_ALZHEIMERS_DISEASE_INCIPIENT_DN;CAFFAREL_RESPONSE_TO_THC_UP;CHNG_MULTIPLE_MYELOMA_HYPERPLOID_DN;chr4q21;CTTTGT_V$LEF1_Q2;DIAZ_CHRONIC_MEYLOGENOUS_LEUKEMIA_UP;GGCNNMSMYNTTG_UNKNOWN;GSE12845_IGD_NEG_BLOOD_VS_PRE_GC_TONSIL_BCELL_UP;GSE13485_DAY3_VS_DAY21_YF17D_VACCINE_PBMC_UP;GSE17721_LPS_VS_PAM3C…	3D-structure;Alternativesplicing;Chromosomalrearrangement;Completeproteome;Cytoplasm;Cytoplasmicvesicle;Endoplasmicreticulum;ER-Golgitransport;Isopeptidebond;Membrane;Phosphoprotein;Polymorphism;Proteintransport;Proteomicsidentification;Proto-oncogene;Referenceproteome;Repeat;Transport;Ublconjugation;WDrepeat		IPR001680;IPR015943;IPR017986;IPR024298	REACT_121399;REACT_12507;REACT_18273;REACT_75795	Protein transport protein Sec31A	+	1	1	1	6.1	6.1	6.1	19.313	0	2.523	25694000	6	1.76752	H0YAF5;H0Y8W8;H7BXG7;O94979-7;O94979-6;A0A1S5UZ19;O94979-3;O94979-10;A0A024RDH6;O94979-4;O94979-9;O94979-2;A0A024RDD3;O94979;O94979-8;D6REX3	O94979-1;O94979-10;O94979-2;O94979-3;O94979-4;O94979-6;O94979-9	3WXA
[truncated: 1,568 more rows]

## Sheet: Sheet2
Gene name	Protein IDs	N1	N2	P1	P2	P3	T1	T2	T3	N_mean	P_mean	T_mean	logFC(P/N)	P/N pvalue	logFC(T/N)	T/N pavlue	logFC(T/P)	T/P pvalue
IGKV3D-15	A0A087WSY6	-5.62106	-4.25354	-3.66288	-3.75525	-5.23996	-4.95148	-4.56639	-5.06933	-4.9373	-4.21936	-4.8624	0.717937	0.226224	0.0748993	0.449794	-0.643038	0.136538
IGKV2-40;IGKV2D-28	A0A087X0Q4;P01614;A0A087WW87;B7ZMG8;A2NB45;A2IPI1;P01615;A0A075B6P5	-1.27183	-4.85803	-5.28613	-4.38148	-5.28596	-5.09114	-3.06262	-3.82316	-3.06493	-4.98452	-3.99231	-1.91959	0.130863	-0.927377	0.294686	0.992216	0.0658398
[truncated: 1,738 more rows]
