# Supplementary material for: Quantitative acetylome analysis reveals histone modifications that may predict prognosis in hepatitis B‐related hepatocellular carcinoma
Source: Clin Transl Med. 2021 Mar 8;11(3):e313. doi: 10.1002/ctm2.313 (PMC7939233; doi:10.1002/ctm2.313)
Supplement: Supplementary file 11 — Supporting Information [file CTM2-11-e313-s006.xlsx]

## Sheet: Description
Description
Sheet1	The acetylome data processed using Perseus.
Sheet2	Differentially expressed levels of Kac sites between paired groups (T vs. N, T vs. P and P vs. N).

## Sheet: Sheet1
Protein	Position	N1	N2	P1	P2	P3	T1	T2	T3	Amino acid	Charge	Reverse	Potential contaminant	Multiplicity	GOBP name	GOMF name	GOCC name	GOBP slim name	GOCC slim name	KEGG name	Pfam	GSEA	Keywords	Corum	Known site	Origin	ANOVA Significant	Localization prob	PEP	Score	Delta score	Score for localization	Mass error [ppm]	Intensity	#NAME?	Sequence window	Unique identifier
Q567R0	79	-1.97143	-4.80091	-1.80378	-2.12778	0.62763	-3.98434	-2.10925	-0.2353	K	3			___1	cellular metabolic process;cellular process;electron transport chain;generation of precursor metabolites and energy;metabolic process;mitochondrial electron transport, ubiquinol to cytochrome c;oxidation-reduction process;respiratory electron transport chain	catalytic activity;cation transmembrane transporter activity;hydrogen ion transmembrane transporter activity;inorganic cation transmembrane transporter activity;ion transmembrane transporter activity;monovalent inorganic cation transmembrane transporter activity;oxidoreductase activity;oxidoreductase activity, acting on diphenols and related substances as donors;oxidoreductase activity, acting on…		cellular metabolic process;cellular process;generation of precursor metabolites and energy;metabolic process		Alzheimer's disease;Cardiac muscle contraction;Huntington's disease;Oxidative phosphorylation;Parkinson's disease	UCR_hinge	ACEVEDO_LIVER_CANCER_UP;ACEVEDO_NORMAL_TISSUE_ADJACENT_TO_LIVER_TUMOR_UP;AEROBIC_RESPIRATION;BLALOCK_ALZHEIMERS_DISEASE_DN;CAIRO_HEPATOBLASTOMA_CLASSES_UP;CATION_TRANSMEMBRANE_TRANSPORTER_ACTIVITY;CCAWYNNGAAR_UNKNOWN;CELLULAR_RESPIRATION;chr1p34;CYTOPLASM;CYTOPLASMIC_PART;DAIRKEE_CANCER_PRONE_RESPONSE_BPA_E2;DODD_NASOPHARYNGEAL_CARCINOMA_DN;ENERGY_DERIVATION_BY_OXIDATION_OF_ORGANIC_COMPOUNDS;ENVE…						1	2.85e-44	162.65	142.81	162.65	-0.58614	80082000	0.239935	ELFDFLHARDHCVAHKLFNNLK_________	UID1
P07919	79	-1.97143	-3.00521	-1.80378	-2.12778	0.62763	-4.21346	-2.10925	-0.2353	K	3			___1	aerobic respiration;cellular metabolic process;cellular process;cellular respiration;electron transport chain;energy derivation by oxidation of organic compounds;generation of precursor metabolites and energy;metabolic process;mitochondrial electron transport, ubiquinol to cytochrome c;oxidation-reduction process;oxidative phosphorylation;phosphate-containing compound metabolic process;phosphorus…	catalytic activity;cation transmembrane transporter activity;hydrogen ion transmembrane transporter activity;inorganic cation transmembrane transporter activity;ion transmembrane transporter activity;monovalent inorganic cation transmembrane transporter activity;oxidoreductase activity;oxidoreductase activity, acting on diphenols and related substances as donors;oxidoreductase activity, acting on…	cell part;cytoplasmic part;intracellular membrane-bounded organelle;intracellular organelle;intracellular organelle part;intracellular part;membrane;membrane part;membrane-bounded organelle;mitochondrial inner membrane;mitochondrial membrane;mitochondrial membrane part;mitochondrial part;mitochondrial respiratory chain;mitochondrion;organelle;organelle inner membrane;organelle membrane;organelle …	cellular metabolic process;cellular process;cellular respiration;generation of precursor metabolites and energy;metabolic process;oxidative phosphorylation;phosphorus metabolic process;small molecule metabolic process	cell part;intracellular membrane-bounded organelle;intracellular organelle;membrane;mitochondrion;organelle	Alzheimer's disease;Cardiac muscle contraction;Huntington's disease;Oxidative phosphorylation;Parkinson's disease	UCR_hinge	ACEVEDO_LIVER_CANCER_UP;ACEVEDO_NORMAL_TISSUE_ADJACENT_TO_LIVER_TUMOR_UP;AEROBIC_RESPIRATION;BLALOCK_ALZHEIMERS_DISEASE_DN;CAIRO_HEPATOBLASTOMA_CLASSES_UP;CATION_TRANSMEMBRANE_TRANSPORTER_ACTIVITY;CCAWYNNGAAR_UNKNOWN;CELLULAR_RESPIRATION;chr1p34;CYTOPLASM;CYTOPLASMIC_PART;DAIRKEE_CANCER_PRONE_RESPONSE_BPA_E2;DODD_NASOPHARYNGEAL_CARCINOMA_DN;ENERGY_DERIVATION_BY_OXIDATION_OF_ORGANIC_COMPOUNDS;ENVE…	Acetylation;Completeproteome;Disulfidebond;Electrontransport;Membrane;Mitochondrion;Mitochondrioninnermembrane;Polymorphism;Referenceproteome;Respiratorychain;Transitpeptide;Transport		+	CST;HTP		1	2.85e-44	162.65	142.81	162.65	-0.58614	80082000	0.183441	ELFDFLHARDHCVAHKLFNNLK_________	UID2
A0A096LP55	79	-1.97143	-3.96905	-1.80378	-2.12778	0.62763	-3.59944	-2.10925	-0.2353	K	3			___1	cellular metabolic process;cellular process;electron transport chain;generation of precursor metabolites and energy;metabolic process;mitochondrial electron transport, ubiquinol to cytochrome c;oxidation-reduction process;respiratory electron transport chain	catalytic activity;cation transmembrane transporter activity;hydrogen ion transmembrane transporter activity;inorganic cation transmembrane transporter activity;ion transmembrane transporter activity;monovalent inorganic cation transmembrane transporter activity;oxidoreductase activity;oxidoreductase activity, acting on diphenols and related substances as donors;oxidoreductase activity, acting on…	cell part;cytoplasmic part;intracellular organelle part;intracellular part;membrane;membrane part;mitochondrial inner membrane;mitochondrial membrane;mitochondrial part;organelle inner membrane;organelle membrane;organelle part;respiratory chain	cellular metabolic process;cellular process;generation of precursor metabolites and energy;metabolic process	cell part;membrane	Alzheimer's disease;Cardiac muscle contraction;Huntington's disease;Oxidative phosphorylation;Parkinson's disease	UCR_hinge	BURTON_ADIPOGENESIS_5;chr1p36;GSE1448_CTRL_VS_ANTI_VALPHA2_DP_THYMOCYTE_DN;GSE14769_UNSTIM_VS_80MIN_LPS_BMDM_UP;GSE17721_12H_VS_24H_GARDIQUIMOD_BMDM_DN;GSE17721_CTRL_VS_LPS_12H_BMDM_UP;GSE17721_CTRL_VS_POLYIC_6H_BMDM_UP;GSE17721_LPS_VS_PAM3CSK4_6H_BMDM_DN;GSE17721_LPS_VS_POLYIC_6H_BMDM_UP;GSE5463_CTRL_VS_DEXAMETHASONE_TREATED_THYMOCYTE_DN;GSE7764_NKCELL_VS_SPLENOCYTE_DN;KEGG_ALZHEIMERS_DISEASE;KE…	Completeproteome;Disulfidebond;Electrontransport;Membrane;Mitochondrion;Mitochondrioninnermembrane;Referenceproteome;Respiratorychain;Transport		+	CST;HTP		1	2.85e-44	162.65	142.81	162.65	-0.58614	80082000	0.218418	ELFDFLHARDHCVAHKLFNNLK_________	UID3
A0A096LNH5	117	0.723209	0.36355	0.308279	0.6371	-4.22414	0.36813	-0.558361	-0.0324306	K	3			___1							DJ-1_PfpI		Completeproteome;Referenceproteome					1	8.15e-15	115.66	93.128	69.092	-0.36956	285720000	0.406751	RGVEVTVGHEQEEGGKWPYAGTAEAIKALGA	UID36
H7C1F6	117	0.723209	0.36355	0.308279	0.6371	-4.07658	0.36813	-0.558361	-0.0324306	K	3			___1							DJ-1_PfpI		Completeproteome;Referenceproteome					1	8.15e-15	115.66	93.128	69.092	-0.36956	285720000	0.40953	RGVEVTVGHEQEEGGKWPYAGTAEAIKALGA	UID37
H7C2G3	117	0.723209	0.36355	0.308279	0.6371	-4.32043	0.36813	-0.558361	-0.0324306	K	3			___1							DJ-1_PfpI		Completeproteome;Referenceproteome					1	8.15e-15	115.66	93.128	69.092	-0.36956	285720000	0.405071	RGVEVTVGHEQEEGGKWPYAGTAEAIKALGA	UID38
A0A140VKB0	117	0.723209	0.36355	0.308279	0.6371	-3.86061	0.36813	-0.558361	-0.0324306	K	3			___1														1	8.15e-15	115.66	93.128	69.092	-0.36956	285720000	0.414102	RGVEVTVGHEQEEGGKWPYAGTAEAIKALGA	UID39
P0DPI2	117	0.723209	0.36355	0.308279	0.6371	-3.58005	0.36813	-0.558361	-0.0324306	K	3			___1											+	CST;HTP		1	8.15e-15	115.66	93.128	69.092	-0.36956	285720000	0.421104	RGVEVTVGHEQEEGGKWPYAGTAEAIKALGA	UID40
A0A0B4J2D5	117	0.723209	0.36355	0.308279	0.6371	-4.27867	0.36813	-0.558361	-0.0324306	K	3			___1							DJ-1_PfpI		Completeproteome;Referenceproteome					1	8.15e-15	115.66	93.128	69.092	-0.36956	285720000	0.405787	RGVEVTVGHEQEEGGKWPYAGTAEAIKALGA	UID41
A0A096LPI6	117	0.723209	0.36355	0.308279	0.6371	-5.19345	0.36813	-0.558361	-0.0324306	K	3			___1							DJ-1_PfpI		Completeproteome;Referenceproteome					1	8.15e-15	115.66	93.128	69.092	-0.36956	285720000	0.393543	RGVEVTVGHEQEEGGKWPYAGTAEAIKALGA	UID42
A0A0B4J2H4	117	0.723209	0.36355	0.308279	0.6371	-4.504	0.36813	-0.558361	-0.0324306	K	3			___1									Completeproteome;Referenceproteome					1	8.15e-15	115.66	93.128	69.092	-0.36956	285720000	0.402131	RGVEVTVGHEQEEGGKWPYAGTAEAIKALGA	UID43
P0DPI2-2	117	0.723209	0.36355	0.308279	0.6371	-4.57394	0.36813	-0.558361	-0.0324306	K	3			___1														1	8.15e-15	115.66	93.128	69.092	-0.36956	285720000	0.401094	RGVEVTVGHEQEEGGKWPYAGTAEAIKALGA	UID44
A0A0B4J2D5-2	117	0.723209	0.36355	0.308279	0.6371	-4.05703	0.36813	-0.558361	-0.0324306	K	3			___1							DJ-1_PfpI		Completeproteome;Referenceproteome					1	8.15e-15	115.66	93.128	69.092	-0.36956	285720000	0.409918	RGVEVTVGHEQEEGGKWPYAGTAEAIKALGA	UID45
O00330-3	473	-1.061	-0.810421	-2.09049	0.42573	-0.81295	0.402149	-3.65533	-1.45795	K	3			___1	biological regulation;carboxylic acid metabolic process;cellular ketone metabolic process;cellular metabolic process;cellular process;metabolic process;monocarboxylic acid metabolic process;organic acid metabolic process;oxoacid metabolic process;pyruvate metabolic process;regulation of acetyl-CoA biosynthetic process from pyruvate;regulation of biological process;regulation of biosynthetic proce…	catalytic activity;transferase activity;transferase activity, transferring acyl groups	cell part;cytoplasmic part;intracellular organelle lumen;intracellular organelle part;intracellular part;membrane-enclosed lumen;mitochondrial matrix;mitochondrial part;organelle lumen;organelle part	biological regulation;cellular ketone metabolic process;cellular metabolic process;cellular process;metabolic process;organic acid metabolic process;small molecule metabolic process	cell part	Citrate cycle (TCA cycle);Glycolysis / Gluconeogenesis;Pyruvate metabolism	2-oxoacid_dh;Biotin_lipoyl;E3_binding	ACEVEDO_FGFR1_TARGETS_IN_PROSTATE_CANCER_MODEL_UP;ACTGTGA,MIR-27A,MIR-27B;BLALOCK_ALZHEIMERS_DISEASE_DN;BLALOCK_ALZHEIMERS_DISEASE_INCIPIENT_DN;CACTGTG,MIR-128A,MIR-128B;chr11p13;DIAZ_CHRONIC_MEYLOGENOUS_LEUKEMIA_UP;FIGUEROA_AML_METHYLATION_CLUSTER_1_UP;FIGUEROA_AML_METHYLATION_CLUSTER_3_UP;FLECHNER_BIOPSY_KIDNEY_TRANSPLANT_REJECTED_VS_OK_DN;FORTSCHEGGER_PHF8_TARGETS_UP;GSE12845_NAIVE_VS_DARKZONE…	3D-structure;Acetylation;Alternativesplicing;Completeproteome;Lipoyl;Mitochondrion;Phosphoprotein;Polymorphism;Referenceproteome;Transitpeptide					1	2.87e-25	127.28	108.4	87.932	0.40361	197260000	0.112191	SDSRVVDDELATRFLKSFKANLENPIRLA__	UID79
B2R673	473	-1.061	-0.810421	-2.09049	0.42573	-0.81295	0.402149	-2.95183	-1.45795	K	3			___1		catalytic activity;transferase activity;transferase activity, transferring acyl groups					2-oxoacid_dh;Biotin_lipoyl;E3_binding		Acyltransferase;Lipoyl;Pyruvate;Transferase					1	2.87e-25	127.28	108.4	87.932	0.40361	197260000	0.0672032	SDSRVVDDELATRFLKSFKANLENPIRLA__	UID80
O00330	473	-1.061	-0.810421	-2.09049	0.42573	-0.81295	0.402149	-3.86525	-1.45795	K	3			___1	biological regulation;carboxylic acid metabolic process;cellular ketone metabolic process;cellular metabolic process;cellular process;metabolic process;monocarboxylic acid metabolic process;organic acid metabolic process;oxoacid metabolic process;pyruvate metabolic process;regulation of acetyl-CoA biosynthetic process from pyruvate;regulation of biological process;regulation of biosynthetic proce…	catalytic activity;transferase activity;transferase activity, transferring acyl groups	cell part;cytoplasmic part;intracellular organelle lumen;intracellular organelle part;intracellular part;membrane-enclosed lumen;mitochondrial matrix;mitochondrial part;organelle lumen;organelle part	biological regulation;cellular ketone metabolic process;cellular metabolic process;cellular process;metabolic process;organic acid metabolic process;small molecule metabolic process	cell part	Citrate cycle (TCA cycle);Glycolysis / Gluconeogenesis;Pyruvate metabolism	2-oxoacid_dh;Biotin_lipoyl;E3_binding	ACEVEDO_FGFR1_TARGETS_IN_PROSTATE_CANCER_MODEL_UP;ACTGTGA,MIR-27A,MIR-27B;BLALOCK_ALZHEIMERS_DISEASE_DN;BLALOCK_ALZHEIMERS_DISEASE_INCIPIENT_DN;CACTGTG,MIR-128A,MIR-128B;chr11p13;DIAZ_CHRONIC_MEYLOGENOUS_LEUKEMIA_UP;FIGUEROA_AML_METHYLATION_CLUSTER_1_UP;FIGUEROA_AML_METHYLATION_CLUSTER_3_UP;FLECHNER_BIOPSY_KIDNEY_TRANSPLANT_REJECTED_VS_OK_DN;FORTSCHEGGER_PHF8_TARGETS_UP;GSE12845_NAIVE_VS_DARKZONE…	3D-structure;Acetylation;Alternativesplicing;Completeproteome;Lipoyl;Mitochondrion;Phosphoprotein;Polymorphism;Referenceproteome;Transitpeptide		+	CST;HTP		1	2.87e-25	127.28	108.4	87.932	0.40361	197260000	0.124591	SDSRVVDDELATRFLKSFKANLENPIRLA__	UID81
H0YD97	473	-1.061	-0.810421	-2.09049	0.42573	-0.81295	0.402149	-2.95092	-1.45795	K	3			___1		catalytic activity;transferase activity;transferase activity, transferring acyl groups					2-oxoacid_dh	ACEVEDO_FGFR1_TARGETS_IN_PROSTATE_CANCER_MODEL_UP;ACTGTGA,MIR-27A,MIR-27B;BLALOCK_ALZHEIMERS_DISEASE_DN;BLALOCK_ALZHEIMERS_DISEASE_INCIPIENT_DN;CACTGTG,MIR-128A,MIR-128B;chr11p13;DIAZ_CHRONIC_MEYLOGENOUS_LEUKEMIA_UP;FIGUEROA_AML_METHYLATION_CLUSTER_1_UP;FIGUEROA_AML_METHYLATION_CLUSTER_3_UP;FLECHNER_BIOPSY_KIDNEY_TRANSPLANT_REJECTED_VS_OK_DN;FORTSCHEGGER_PHF8_TARGETS_UP;GSE12845_NAIVE_VS_DARKZONE…	Completeproteome;Proteomicsidentification;Referenceproteome					1	2.87e-25	127.28	108.4	87.932	0.40361	197260000	0.0671429	SDSRVVDDELATRFLKSFKANLENPIRLA__	UID82
O00330-2	473	-1.061	-0.810421	-2.09049	0.42573	-0.81295	0.402149	-3.42532	-1.45795	K	3			___1	biological regulation;carboxylic acid metabolic process;cellular ketone metabolic process;cellular metabolic process;cellular process;metabolic process;monocarboxylic acid metabolic process;organic acid metabolic process;oxoacid metabolic process;pyruvate metabolic process;regulation of acetyl-CoA biosynthetic process from pyruvate;regulation of biological process;regulation of biosynthetic proce…	catalytic activity;transferase activity;transferase activity, transferring acyl groups	cell part;cytoplasmic part;intracellular organelle lumen;intracellular organelle part;intracellular part;membrane-enclosed lumen;mitochondrial matrix;mitochondrial part;organelle lumen;organelle part	biological regulation;cellular ketone metabolic process;cellular metabolic process;cellular process;metabolic process;organic acid metabolic process;small molecule metabolic process	cell part	Citrate cycle (TCA cycle);Glycolysis / Gluconeogenesis;Pyruvate metabolism	2-oxoacid_dh;Biotin_lipoyl;E3_binding	ACEVEDO_FGFR1_TARGETS_IN_PROSTATE_CANCER_MODEL_UP;ACTGTGA,MIR-27A,MIR-27B;BLALOCK_ALZHEIMERS_DISEASE_DN;BLALOCK_ALZHEIMERS_DISEASE_INCIPIENT_DN;CACTGTG,MIR-128A,MIR-128B;chr11p13;DIAZ_CHRONIC_MEYLOGENOUS_LEUKEMIA_UP;FIGUEROA_AML_METHYLATION_CLUSTER_1_UP;FIGUEROA_AML_METHYLATION_CLUSTER_3_UP;FLECHNER_BIOPSY_KIDNEY_TRANSPLANT_REJECTED_VS_OK_DN;FORTSCHEGGER_PHF8_TARGETS_UP;GSE12845_NAIVE_VS_DARKZONE…	3D-structure;Acetylation;Alternativesplicing;Completeproteome;Lipoyl;Mitochondrion;Phosphoprotein;Polymorphism;Referenceproteome;Transitpeptide					1	2.87e-25	127.28	108.4	87.932	0.40361	197260000	0.0979557	SDSRVVDDELATRFLKSFKANLENPIRLA__	UID83
O15049	48	4.79627	4.50274	4.3069	4.91034	4.06081	4.21087	7.00799	6.33064	K	2			___1			cell part;cytoplasmic part;cytoplasmic vesicle membrane;cytoplasmic vesicle part;intracellular organelle part;intracellular part;membrane;organelle membrane;organelle part;vesicle membrane		cell part;membrane			ACEVEDO_METHYLATED_IN_LIVER_CANCER_DN;BILANGES_RAPAMYCIN_SENSITIVE_GENES;BROWNE_HCMV_INFECTION_14HR_DN;BROWNE_HCMV_INFECTION_24HR_DN;chr5q35;DUTERTRE_ESTRADIOL_RESPONSE_24HR_DN;DUTERTRE_ESTRADIOL_RESPONSE_6HR_DN;GGTGTGT,MIR-329;GSE14769_UNSTIM_VS_60MIN_LPS_BMDM_UP;GSE17721_0.5H_VS_8H_LPS_BMDM_UP;GSE17721_CPG_VS_GARDIQUIMOD_16H_BMDM_UP;GSE17721_CPG_VS_GARDIQUIMOD_24H_BMDM_DN;GSE17721_CTRL_VS_CPG_1…	Coiledcoil;Completeproteome;Cytoplasmicvesicle;Membrane;Phosphoprotein;Referenceproteome					1	0.000369132	74.944	11.871	74.944	0.22467	13160000000	0.77116	LAGSRGSRQPDGLLRKGLGQREFLSYLHLPK	UID114
Q5T7Q5	309	-2.9076	-1.12547	-3.37913	-2.00385	-3.14271	-0.70891	1.07403	-4.51713	K	4			___1		transmembrane transporter activity;transporter activity	cell part;integral to membrane;intrinsic to membrane;membrane part		cell part		Sugar_tr	AAAGGGA,MIR-204,MIR-211;BAKKER_FOXO3_TARGETS_DN;BODY_FLUID_SECRETION;BRIDEAU_IMPRINTED_GENES;CATION_TRANSMEMBRANE_TRANSPORTER_ACTIVITY;CATION_TRANSPORT;CELL_FRACTION;CHEMNITZ_RESPONSE_TO_PROSTAGLANDIN_E2_DN;chr6q26;CTCTGGA,MIR-520A,MIR-525;ESTABLISHMENT_OF_LOCALIZATION;FLECHNER_BIOPSY_KIDNEY_TRANSPLANT_OK_VS_DONOR_UP;FLECHNER_BIOPSY_KIDNEY_TRANSPLANT_REJECTED_VS_OK_DN;GRADE_COLON_CANCER_UP;GSE133…	Completeproteome;Membrane;Proteomicsidentification;Referenceproteome;Transmembrane					1	0.00550479	44.294	7.8487	44.294	-0.13314	45758000	0.227958	PASLQRLRLEEETGKKLNPSFLDLVRTPQIR	UID115
O15244-2	309	-3.78742	-1.12547	-3.37913	-2.00385	-3.14271	-0.70891	1.07403	-2.55277	K	4			___1	amine transport;biological regulation;biosynthetic process;body fluid secretion;cation transport;cell communication;cell-cell signaling;cellular biosynthetic process;cellular metabolic process;cellular process;drug transmembrane transport;drug transport;establishment of localization;establishment of localization in cell;histamine transport;ion transport;metabolic process;multicellular organismal …	active transmembrane transporter activity;amine transmembrane transporter activity;binding;cation transmembrane transporter activity;choline transmembrane transporter activity;inorganic cation transmembrane transporter activity;ion transmembrane transporter activity;lipid binding;organic cation transmembrane transporter activity;quaternary ammonium group transmembrane transporter activity;steroid…	basolateral plasma membrane;cell part;extracellular membrane-bounded organelle;extracellular organelle;extracellular region part;extracellular vesicular exosome;integral to membrane;integral to plasma membrane;intrinsic to membrane;intrinsic to plasma membrane;membrane;membrane part;membrane-bounded organelle;membrane-bounded vesicle;organelle;plasma membrane;plasma membrane part;vesicle	amine transport;biological regulation;biosynthetic process;cell communication;cell-cell signaling;cellular metabolic process;cellular process;drug transport;establishment of localization;ion transport;metabolic process;multicellular organismal process;neurotransmitter metabolic process;neurotransmitter transport;regulation of body fluid levels;secretion;signaling;small molecule metabolic process;…	cell part;extracellular organelle;membrane;organelle;plasma membrane;vesicle		Sugar_tr	AAAGGGA,MIR-204,MIR-211;BAKKER_FOXO3_TARGETS_DN;BODY_FLUID_SECRETION;BRIDEAU_IMPRINTED_GENES;CATION_TRANSMEMBRANE_TRANSPORTER_ACTIVITY;CATION_TRANSPORT;CELL_FRACTION;CHEMNITZ_RESPONSE_TO_PROSTAGLANDIN_E2_DN;chr6q26;CTCTGGA,MIR-520A,MIR-525;ESTABLISHMENT_OF_LOCALIZATION;FLECHNER_BIOPSY_KIDNEY_TRANSPLANT_OK_VS_DONOR_UP;FLECHNER_BIOPSY_KIDNEY_TRANSPLANT_REJECTED_VS_OK_DN;GRADE_COLON_CANCER_UP;GSE133…	Alternativesplicing;Completeproteome;Glycoprotein;Iontransport;Membrane;Polymorphism;Referenceproteome;Transmembrane;Transmembranehelix;Transport					1	0.00550479	44.294	7.8487	44.294	-0.13314	45758000	0.715087	PASLQRLRLEEETGKKLNPSFLDLVRTPQIR	UID116
O15244	309	-4.04468	-1.12547	-3.37913	-2.00385	-3.14271	-0.70891	1.07403	-3.04056	K	4			___1	amine transport;biological regulation;biosynthetic process;body fluid secretion;cation transport;cell communication;cell-cell signaling;cellular biosynthetic process;cellular metabolic process;cellular process;drug transmembrane transport;drug transport;establishment of localization;establishment of localization in cell;histamine transport;ion transport;metabolic process;multicellular organismal …	active transmembrane transporter activity;amine transmembrane transporter activity;binding;cation transmembrane transporter activity;choline transmembrane transporter activity;inorganic cation transmembrane transporter activity;ion transmembrane transporter activity;lipid binding;organic cation transmembrane transporter activity;quaternary ammonium group transmembrane transporter activity;steroid…	basolateral plasma membrane;cell part;extracellular membrane-bounded organelle;extracellular organelle;extracellular region part;extracellular vesicular exosome;integral to membrane;integral to plasma membrane;intrinsic to membrane;intrinsic to plasma membrane;membrane;membrane part;membrane-bounded organelle;membrane-bounded vesicle;organelle;plasma membrane;plasma membrane part;vesicle	amine transport;biological regulation;biosynthetic process;cell communication;cell-cell signaling;cellular metabolic process;cellular process;drug transport;establishment of localization;ion transport;metabolic process;multicellular organismal process;neurotransmitter metabolic process;neurotransmitter transport;regulation of body fluid levels;secretion;signaling;small molecule metabolic process;…	cell part;extracellular organelle;membrane;organelle;plasma membrane;vesicle		Sugar_tr	AAAGGGA,MIR-204,MIR-211;BAKKER_FOXO3_TARGETS_DN;BODY_FLUID_SECRETION;BRIDEAU_IMPRINTED_GENES;CATION_TRANSMEMBRANE_TRANSPORTER_ACTIVITY;CATION_TRANSPORT;CELL_FRACTION;CHEMNITZ_RESPONSE_TO_PROSTAGLANDIN_E2_DN;chr6q26;CTCTGGA,MIR-520A,MIR-525;ESTABLISHMENT_OF_LOCALIZATION;FLECHNER_BIOPSY_KIDNEY_TRANSPLANT_OK_VS_DONOR_UP;FLECHNER_BIOPSY_KIDNEY_TRANSPLANT_REJECTED_VS_OK_DN;GRADE_COLON_CANCER_UP;GSE133…	Alternativesplicing;Completeproteome;Glycoprotein;Iontransport;Membrane;Polymorphism;Referenceproteome;Transmembrane;Transmembranehelix;Transport					1	0.00550479	44.294	7.8487	44.294	-0.13314	45758000	0.597713	PASLQRLRLEEETGKKLNPSFLDLVRTPQIR	UID117
Q5HYH5	23	-0.147171	1.48868	1.30641	1.04598	-3.62735	1.7775	2.42783	-2.90251	K	3			___1	cellular macromolecule metabolic process;cellular metabolic process;cellular nitrogen compound metabolic process;cellular process;macromolecule metabolic process;metabolic process;mRNA 3'-end processing;mRNA metabolic process;mRNA polyadenylation;mRNA processing;nitrogen compound metabolic process;nucleic acid metabolic process;nucleobase-containing compound metabolic process;primary metabolic pr…	binding;mRNA binding;nucleic acid binding;RNA binding	cell part;intracellular organelle part;intracellular part;macromolecular complex;mRNA cleavage factor complex;nuclear part;nucleoplasm part;organelle part;protein complex	cellular metabolic process;cellular nitrogen compound metabolic process;cellular process;macromolecule metabolic process;metabolic process;mRNA metabolic process;mRNA processing;nitrogen compound metabolic process;nucleobase-containing compound metabolic process;primary metabolic process;RNA metabolic process;RNA processing	cell part;macromolecular complex;mRNA cleavage factor complex;protein complex		NUDIX_2							1	1.03e-53	147.9	125.58	146.1	0.0025992	343710000	0.0858182	RSQTGWPRGVTQFGNKYIQQTKPLTLERTIN	UID161
B2R6U8	23	-0.147171	1.48868	1.30641	1.04598	-5.03677	1.7775	2.42783	-3.28264	K	3			___1	cellular macromolecule metabolic process;cellular metabolic process;cellular nitrogen compound metabolic process;cellular process;macromolecule metabolic process;metabolic process;mRNA 3'-end processing;mRNA metabolic process;mRNA polyadenylation;mRNA processing;nitrogen compound metabolic process;nucleic acid metabolic process;nucleobase-containing compound metabolic process;primary metabolic pr…	binding;catalytic activity;hydrolase activity;mRNA binding;nucleic acid binding;RNA binding	cell part;intracellular organelle part;intracellular part;macromolecular complex;mRNA cleavage factor complex;nuclear part;nucleoplasm part;organelle part;protein complex	cellular metabolic process;cellular nitrogen compound metabolic process;cellular process;macromolecule metabolic process;metabolic process;mRNA metabolic process;mRNA processing;nitrogen compound metabolic process;nucleobase-containing compound metabolic process;primary metabolic process;RNA metabolic process;RNA processing	cell part;macromolecular complex;mRNA cleavage factor complex;protein complex		NUDIX_2							1	1.03e-53	147.9	125.58	146.1	0.0025992	343710000	0.118687	RSQTGWPRGVTQFGNKYIQQTKPLTLERTIN	UID162
A0A024R6W2	23	-0.147171	1.48868	1.30641	1.04598	-4.22035	1.7775	2.42783	-3.23552	K	3			___1	cellular macromolecule metabolic process;cellular metabolic process;cellular nitrogen compound metabolic process;cellular process;macromolecule metabolic process;metabolic process;mRNA 3'-end processing;mRNA metabolic process;mRNA polyadenylation;mRNA processing;nitrogen compound metabolic process;nucleic acid metabolic process;nucleobase-containing compound metabolic process;primary metabolic pr…	binding;catalytic activity;hydrolase activity;mRNA binding;nucleic acid binding;RNA binding	cell part;intracellular organelle part;intracellular part;macromolecular complex;mRNA cleavage factor complex;nuclear part;nucleoplasm part;organelle part;protein complex	cellular metabolic process;cellular nitrogen compound metabolic process;cellular process;macromolecule metabolic process;metabolic process;mRNA metabolic process;mRNA processing;nitrogen compound metabolic process;nucleobase-containing compound metabolic process;primary metabolic process;RNA metabolic process;RNA processing	cell part;macromolecular complex;mRNA cleavage factor complex;protein complex	mRNA surveillance pathway	NUDIX_2	ACEVEDO_FGFR1_TARGETS_IN_PROSTATE_CANCER_MODEL_UP;BENPORATH_ES_1;BILANGES_RAPAMYCIN_SENSITIVE_VIA_TSC1_AND_TSC2;BIOPOLYMER_METABOLIC_PROCESS;BOYLAN_MULTIPLE_MYELOMA_C_D_UP;BRUINS_UVC_RESPONSE_LATE;CAGGTG_V$E12_Q6;CENTROSOME;CHIANG_LIVER_CANCER_SUBCLASS_UNANNOTATED_DN;CHICAS_RB1_TARGETS_SENESCENT;chr16q13;CREIGHTON_ENDOCRINE_THERAPY_RESISTANCE_1;CYTOPLASM;CYTOPLASMIC_PART;CYTOSKELETAL_PART;CYTOSKE…						1	1.03e-53	147.9	125.58	146.1	0.0025992	343710000	0.0957506	RSQTGWPRGVTQFGNKYIQQTKPLTLERTIN	UID163
O43809	23	-0.147171	1.48868	1.30641	1.04598	-4.17707	1.7775	2.42783	-3.5129	K	3			___1	biosynthetic process;cellular biosynthetic process;cellular component assembly;cellular component organization;cellular component organization or biogenesis;cellular macromolecule biosynthetic process;cellular macromolecule metabolic process;cellular metabolic process;cellular nitrogen compound metabolic process;cellular process;gene expression;macromolecular complex assembly;macromolecular compl…	AU-rich element binding;binding;catalytic activity;enzyme binding;histone deacetylase binding;hydrolase activity;identical protein binding;mRNA binding;nucleic acid binding;protein binding;protein dimerization activity;protein homodimerization activity;RNA binding	cell part;centrosome;cytoplasmic part;cytoskeletal part;intracellular membrane-bounded organelle;intracellular non-membrane-bounded organelle;intracellular organelle;intracellular organelle part;intracellular part;macromolecular complex;membrane-bounded organelle;microtubule organizing center;mRNA cleavage factor complex;non-membrane-bounded organelle;nuclear body;nuclear part;nucleoplasm;nucleop…	biosynthetic process;cellular component assembly;cellular component organization;cellular metabolic process;cellular nitrogen compound metabolic process;cellular process;macromolecular complex assembly;macromolecule metabolic process;metabolic process;mRNA metabolic process;mRNA processing;nitrogen compound metabolic process;nucleobase-containing compound metabolic process;primary metabolic proce…	cell part;centrosome;intracellular membrane-bounded organelle;intracellular non-membrane-bounded organelle;intracellular organelle;macromolecular complex;microtubule organizing center;mRNA cleavage factor complex;nucleoplasm;nucleus;organelle;protein complex	mRNA surveillance pathway	NUDIX_2	ACEVEDO_FGFR1_TARGETS_IN_PROSTATE_CANCER_MODEL_UP;BENPORATH_ES_1;BILANGES_RAPAMYCIN_SENSITIVE_VIA_TSC1_AND_TSC2;BIOPOLYMER_METABOLIC_PROCESS;BOYLAN_MULTIPLE_MYELOMA_C_D_UP;BRUINS_UVC_RESPONSE_LATE;CAGGTG_V$E12_Q6;CENTROSOME;CHIANG_LIVER_CANCER_SUBCLASS_UNANNOTATED_DN;CHICAS_RB1_TARGETS_SENESCENT;chr16q13;CREIGHTON_ENDOCRINE_THERAPY_RESISTANCE_1;CYTOPLASM;CYTOPLASMIC_PART;CYTOSKELETAL_PART;CYTOSKE…	3D-structure;Acetylation;Completeproteome;Directproteinsequencing;mRNAprocessing;Nucleus;Phosphoprotein;Referenceproteome;RNA-binding	CF IIAm complex (Cleavage factor IIAm complex);CPSF6-EWSR1-ITCH-NUDT21-POLR2A-UBAP2L complex;CPSF6-ITCH-NUDT21-POLR2A complex;CPSF6-ITCH-NUDT21-POLR2A-UBAP2L complex;Mammalian cleavage factor I (CF Im);Spliceosome	+	CST;HTP;LTP		1	1.03e-53	147.9	125.58	146.1	0.0025992	343710000	0.0879176	RSQTGWPRGVTQFGNKYIQQTKPLTLERTIN	UID164
O60814	109	1.02857	1.08626	1.83125	0.53949	-4.17807	1.25324	1.04384	2.35623	K	2			___1	antibacterial humoral response;antimicrobial humoral response;cellular component assembly;cellular component assembly at cellular level;cellular component organization;cellular component organization at cellular level;cellular component organization or biogenesis;cellular component organization or biogenesis at cellular level;cellular macromolecular complex assembly;cellular macromolecular comple…	binding;DNA binding;nucleic acid binding	cell part;chromosomal part;extracellular region part;extracellular space;intracellular membrane-bounded organelle;intracellular organelle;intracellular organelle part;intracellular part;macromolecular complex;membrane-bounded organelle;nuclear chromosome part;nuclear nucleosome;nuclear part;nucleoplasm;nucleosome;nucleus;organelle;organelle part;protein-DNA complex	cellular component assembly;cellular component organization;cellular macromolecular complex assembly;cellular process;chromatin organization;chromosome organization;immune system process;macromolecular complex assembly;multi-organism process;organelle organization;response to biotic stimulus;response to stimulus;response to stress	cell part;extracellular space;intracellular membrane-bounded organelle;intracellular organelle;macromolecular complex;nucleoplasm;nucleosome;nucleus;organelle	Systemic lupus erythematosus	Histone	ACEVEDO_LIVER_CANCER_UP;ACEVEDO_LIVER_CANCER_WITH_H3K27ME3_DN;ACEVEDO_LIVER_CANCER_WITH_H3K9ME3_DN;ACEVEDO_LIVER_TUMOR_VS_NORMAL_ADJACENT_TISSUE_UP;BENPORATH_EED_TARGETS;BOYAULT_LIVER_CANCER_SUBCLASS_G56_UP;CASORELLI_ACUTE_PROMYELOCYTIC_LEUKEMIA_UP;chr6p22;CHUNG_BLISTER_CYTOTOXICITY_DN;DAVIES_MULTIPLE_MYELOMA_VS_MGUS_UP;DAZARD_RESPONSE_TO_UV_SCC_UP;DORN_ADENOVIRUS_INFECTION_12HR_UP;DORN_ADENOVIRU…	3D-structure;Acetylation;Antibiotic;Antimicrobial;Chromosome;Completeproteome;Directproteinsequencing;DNA-binding;Glycoprotein;Isopeptidebond;Methylation;Nucleosomecore;Nucleus;Phosphoprotein;Referenceproteome;Ublconjugation		+	CST;HTP		1	4.93e-128	176.53	153.89	132.97	-0.28053	2483500000	0.435474	EIQTAVRLLLPGELAKHAVSEGTKAVTKYTS	UID177
A0A024RCL8	109	1.02857	1.08626	1.83125	0.53949	-4.73061	1.25324	1.04384	2.35623	K	2			___1		binding;DNA binding;nucleic acid binding	cell part;chromosomal part;intracellular membrane-bounded organelle;intracellular organelle;intracellular organelle part;intracellular part;macromolecular complex;membrane-bounded organelle;nucleosome;nucleus;organelle;organelle part;protein-DNA complex		cell part;intracellular membrane-bounded organelle;intracellular organelle;macromolecular complex;nucleosome;nucleus;organelle	Systemic lupus erythematosus	Histone	ACEVEDO_LIVER_CANCER_UP;ACEVEDO_LIVER_CANCER_WITH_H3K27ME3_DN;ACEVEDO_LIVER_CANCER_WITH_H3K9ME3_DN;ACEVEDO_LIVER_TUMOR_VS_NORMAL_ADJACENT_TISSUE_UP;BENPORATH_EED_TARGETS;BOYAULT_LIVER_CANCER_SUBCLASS_G56_UP;CASORELLI_ACUTE_PROMYELOCYTIC_LEUKEMIA_UP;chr6p22;CHUNG_BLISTER_CYTOTOXICITY_DN;DAVIES_MULTIPLE_MYELOMA_VS_MGUS_UP;DAZARD_RESPONSE_TO_UV_SCC_UP;DORN_ADENOVIRUS_INFECTION_12HR_UP;DORN_ADENOVIRU…	Chromosome;DNA-binding;Isopeptidebond;Nucleosomecore;Nucleus					1	4.93e-128	176.53	153.89	132.97	-0.28053	2483500000	0.433312	EIQTAVRLLLPGELAKHAVSEGTKAVTKYTS	UID178
P57053	109	1.02857	1.08626	1.83125	0.53949	-3.80812	1.25324	1.04384	2.35623	K	2			___1	anatomical structure development;antibacterial humoral response;antimicrobial humoral response;defense response;defense response to bacterium;defense response to Gram-positive bacterium;developmental process;humoral immune response;immune response;immune system process;innate immune response;innate immune response in mucosa;mucosal immune response;multi-organism process;organ or tissue specific i…	binding;DNA binding;nucleic acid binding	cell part;chromosomal part;extracellular region part;extracellular space;intracellular membrane-bounded organelle;intracellular organelle;intracellular organelle part;intracellular part;macromolecular complex;membrane-bounded organelle;nucleosome;nucleus;organelle;organelle part;protein-DNA complex	anatomical structure development;developmental process;immune system process;multi-organism process;response to biotic stimulus;response to stimulus;response to stress	cell part;extracellular space;intracellular membrane-bounded organelle;intracellular organelle;macromolecular complex;nucleosome;nucleus;organelle		Histone	ACEVEDO_LIVER_CANCER_UP;ACEVEDO_LIVER_TUMOR_VS_NORMAL_ADJACENT_TISSUE_UP;ALCALAY_AML_BY_NPM1_LOCALIZATION_UP;BENPORATH_MYC_MAX_TARGETS;BUYTAERT_PHOTODYNAMIC_THERAPY_STRESS_UP;chr21q22;DANG_BOUND_BY_MYC;DEURIG_T_CELL_PROLYMPHOCYTIC_LEUKEMIA_UP;EGFR_UP.V1_DN;FULCHER_INFLAMMATORY_RESPONSE_LECTIN_VS_LPS_DN;GAZDA_DIAMOND_BLACKFAN_ANEMIA_ERYTHROID_DN;GRAHAM_CML_QUIESCENT_VS_NORMAL_DIVIDING_UP;GSE10325_…	Acetylation;Antibiotic;Antimicrobial;Chromosome;Completeproteome;Directproteinsequencing;DNA-binding;Glycoprotein;Isopeptidebond;Methylation;Nucleosomecore;Nucleus;Phosphoprotein;Referenceproteome;Ublconjugation		+	CST;HTP		1	4.93e-128	176.53	153.89	132.97	-0.28053	2483500000	0.436721	EIQTAVRLLLPGELAKHAVSEGTKAVTKYTS	UID179
O60814	121	-2.80485	-3.0763	-4.71808	-1.92746	-3.75463	-2.15102	-0.789141	-2.56199	K	3			___1	antibacterial humoral response;antimicrobial humoral response;cellular component assembly;cellular component assembly at cellular level;cellular component organization;cellular component organization at cellular level;cellular component organization or biogenesis;cellular component organization or biogenesis at cellular level;cellular macromolecular complex assembly;cellular macromolecular comple…	binding;DNA binding;nucleic acid binding	cell part;chromosomal part;extracellular region part;extracellular space;intracellular membrane-bounded organelle;intracellular organelle;intracellular organelle part;intracellular part;macromolecular complex;membrane-bounded organelle;nuclear chromosome part;nuclear nucleosome;nuclear part;nucleoplasm;nucleosome;nucleus;organelle;organelle part;protein-DNA complex	cellular component assembly;cellular component organization;cellular macromolecular complex assembly;cellular process;chromatin organization;chromosome organization;immune system process;macromolecular complex assembly;multi-organism process;organelle organization;response to biotic stimulus;response to stimulus;response to stress	cell part;extracellular space;intracellular membrane-bounded organelle;intracellular organelle;macromolecular complex;nucleoplasm;nucleosome;nucleus;organelle	Systemic lupus erythematosus	Histone	ACEVEDO_LIVER_CANCER_UP;ACEVEDO_LIVER_CANCER_WITH_H3K27ME3_DN;ACEVEDO_LIVER_CANCER_WITH_H3K9ME3_DN;ACEVEDO_LIVER_TUMOR_VS_NORMAL_ADJACENT_TISSUE_UP;BENPORATH_EED_TARGETS;BOYAULT_LIVER_CANCER_SUBCLASS_G56_UP;CASORELLI_ACUTE_PROMYELOCYTIC_LEUKEMIA_UP;chr6p22;CHUNG_BLISTER_CYTOTOXICITY_DN;DAVIES_MULTIPLE_MYELOMA_VS_MGUS_UP;DAZARD_RESPONSE_TO_UV_SCC_UP;DORN_ADENOVIRUS_INFECTION_12HR_UP;DORN_ADENOVIRU…	3D-structure;Acetylation;Antibiotic;Antimicrobial;Chromosome;Completeproteome;Directproteinsequencing;DNA-binding;Glycoprotein;Isopeptidebond;Methylation;Nucleosomecore;Nucleus;Phosphoprotein;Referenceproteome;Ublconjugation		+	CST;HTP		1	3.5e-33	147.17	135.25	142.74	-0.58185	290650000	0.676546	ELAKHAVSEGTKAVTKYTSAK__________	UID180
A0A024RCL8	121	-2.80485	-3.0763	-4.71808	-1.92746	-3.75463	-2.15102	-0.789141	-2.56199	K	3			___1		binding;DNA binding;nucleic acid binding	cell part;chromosomal part;intracellular membrane-bounded organelle;intracellular organelle;intracellular organelle part;intracellular part;macromolecular complex;membrane-bounded organelle;nucleosome;nucleus;organelle;organelle part;protein-DNA complex		cell part;intracellular membrane-bounded organelle;intracellular organelle;macromolecular complex;nucleosome;nucleus;organelle	Systemic lupus erythematosus	Histone	ACEVEDO_LIVER_CANCER_UP;ACEVEDO_LIVER_CANCER_WITH_H3K27ME3_DN;ACEVEDO_LIVER_CANCER_WITH_H3K9ME3_DN;ACEVEDO_LIVER_TUMOR_VS_NORMAL_ADJACENT_TISSUE_UP;BENPORATH_EED_TARGETS;BOYAULT_LIVER_CANCER_SUBCLASS_G56_UP;CASORELLI_ACUTE_PROMYELOCYTIC_LEUKEMIA_UP;chr6p22;CHUNG_BLISTER_CYTOTOXICITY_DN;DAVIES_MULTIPLE_MYELOMA_VS_MGUS_UP;DAZARD_RESPONSE_TO_UV_SCC_UP;DORN_ADENOVIRUS_INFECTION_12HR_UP;DORN_ADENOVIRU…	Chromosome;DNA-binding;Isopeptidebond;Nucleosomecore;Nucleus					1	3.5e-33	147.17	135.25	142.74	-0.58185	290650000	0.676546	ELAKHAVSEGTKAVTKYTSAK__________	UID181
P57053	121	-2.80485	-3.0763	-4.71808	-1.92746	-3.75463	-2.15102	-0.789141	-2.56199	K	3			___1	anatomical structure development;antibacterial humoral response;antimicrobial humoral response;defense response;defense response to bacterium;defense response to Gram-positive bacterium;developmental process;humoral immune response;immune response;immune system process;innate immune response;innate immune response in mucosa;mucosal immune response;multi-organism process;organ or tissue specific i…	binding;DNA binding;nucleic acid binding	cell part;chromosomal part;extracellular region part;extracellular space;intracellular membrane-bounded organelle;intracellular organelle;intracellular organelle part;intracellular part;macromolecular complex;membrane-bounded organelle;nucleosome;nucleus;organelle;organelle part;protein-DNA complex	anatomical structure development;developmental process;immune system process;multi-organism process;response to biotic stimulus;response to stimulus;response to stress	cell part;extracellular space;intracellular membrane-bounded organelle;intracellular organelle;macromolecular complex;nucleosome;nucleus;organelle		Histone	ACEVEDO_LIVER_CANCER_UP;ACEVEDO_LIVER_TUMOR_VS_NORMAL_ADJACENT_TISSUE_UP;ALCALAY_AML_BY_NPM1_LOCALIZATION_UP;BENPORATH_MYC_MAX_TARGETS;BUYTAERT_PHOTODYNAMIC_THERAPY_STRESS_UP;chr21q22;DANG_BOUND_BY_MYC;DEURIG_T_CELL_PROLYMPHOCYTIC_LEUKEMIA_UP;EGFR_UP.V1_DN;FULCHER_INFLAMMATORY_RESPONSE_LECTIN_VS_LPS_DN;GAZDA_DIAMOND_BLACKFAN_ANEMIA_ERYTHROID_DN;GRAHAM_CML_QUIESCENT_VS_NORMAL_DIVIDING_UP;GSE10325_…	Acetylation;Antibiotic;Antimicrobial;Chromosome;Completeproteome;Directproteinsequencing;DNA-binding;Glycoprotein;Isopeptidebond;Methylation;Nucleosomecore;Nucleus;Phosphoprotein;Referenceproteome;Ublconjugation		+	CST;HTP		1	3.5e-33	147.17	135.25	142.74	-0.58185	290650000	0.676546	ELAKHAVSEGTKAVTKYTSAK__________	UID182
O60814	86	-1.8304	-2.08074	-2.4086	-2.35092	-2.98064	-0.705421	-0.41877	-0.397131	K	2			___1	antibacterial humoral response;antimicrobial humoral response;cellular component assembly;cellular component assembly at cellular level;cellular component organization;cellular component organization at cellular level;cellular component organization or biogenesis;cellular component organization or biogenesis at cellular level;cellular macromolecular complex assembly;cellular macromolecular comple…	binding;DNA binding;nucleic acid binding	cell part;chromosomal part;extracellular region part;extracellular space;intracellular membrane-bounded organelle;intracellular organelle;intracellular organelle part;intracellular part;macromolecular complex;membrane-bounded organelle;nuclear chromosome part;nuclear nucleosome;nuclear part;nucleoplasm;nucleosome;nucleus;organelle;organelle part;protein-DNA complex	cellular component assembly;cellular component organization;cellular macromolecular complex assembly;cellular process;chromatin organization;chromosome organization;immune system process;macromolecular complex assembly;multi-organism process;organelle organization;response to biotic stimulus;response to stimulus;response to stress	cell part;extracellular space;intracellular membrane-bounded organelle;intracellular organelle;macromolecular complex;nucleoplasm;nucleosome;nucleus;organelle	Systemic lupus erythematosus	Histone	ACEVEDO_LIVER_CANCER_UP;ACEVEDO_LIVER_CANCER_WITH_H3K27ME3_DN;ACEVEDO_LIVER_CANCER_WITH_H3K9ME3_DN;ACEVEDO_LIVER_TUMOR_VS_NORMAL_ADJACENT_TISSUE_UP;BENPORATH_EED_TARGETS;BOYAULT_LIVER_CANCER_SUBCLASS_G56_UP;CASORELLI_ACUTE_PROMYELOCYTIC_LEUKEMIA_UP;chr6p22;CHUNG_BLISTER_CYTOTOXICITY_DN;DAVIES_MULTIPLE_MYELOMA_VS_MGUS_UP;DAZARD_RESPONSE_TO_UV_SCC_UP;DORN_ADENOVIRUS_INFECTION_12HR_UP;DORN_ADENOVIRU…	3D-structure;Acetylation;Antibiotic;Antimicrobial;Chromosome;Completeproteome;Directproteinsequencing;DNA-binding;Glycoprotein;Isopeptidebond;Methylation;Nucleosomecore;Nucleus;Phosphoprotein;Referenceproteome;Ublconjugation		+	CST;HTP	+	1	0.0064218	106.76	62.04	106.76	0.11043	61408000	1.38679	FERIAGEASRLAHYNKRSTITSREIQTAVRL;FERIASEASRLAHYNKRSTITSREIQTAVRL;FERIASEASRLAHYNKRSTITSREVQTAVRL	UID220
A0A024RCL8	86	-1.8304	-2.08074	-2.4086	-2.35092	-4.61562	-0.705421	-0.41877	-0.397131	K	2			___1		binding;DNA binding;nucleic acid binding	cell part;chromosomal part;intracellular membrane-bounded organelle;intracellular organelle;intracellular organelle part;intracellular part;macromolecular complex;membrane-bounded organelle;nucleosome;nucleus;organelle;organelle part;protein-DNA complex		cell part;intracellular membrane-bounded organelle;intracellular organelle;macromolecular complex;nucleosome;nucleus;organelle	Systemic lupus erythematosus	Histone	ACEVEDO_LIVER_CANCER_UP;ACEVEDO_LIVER_CANCER_WITH_H3K27ME3_DN;ACEVEDO_LIVER_CANCER_WITH_H3K9ME3_DN;ACEVEDO_LIVER_TUMOR_VS_NORMAL_ADJACENT_TISSUE_UP;BENPORATH_EED_TARGETS;BOYAULT_LIVER_CANCER_SUBCLASS_G56_UP;CASORELLI_ACUTE_PROMYELOCYTIC_LEUKEMIA_UP;chr6p22;CHUNG_BLISTER_CYTOTOXICITY_DN;DAVIES_MULTIPLE_MYELOMA_VS_MGUS_UP;DAZARD_RESPONSE_TO_UV_SCC_UP;DORN_ADENOVIRUS_INFECTION_12HR_UP;DORN_ADENOVIRU…	Chromosome;DNA-binding;Isopeptidebond;Nucleosomecore;Nucleus				+	1	0.0064218	106.76	62.04	106.76	0.11043	61408000	1.30578	FERIAGEASRLAHYNKRSTITSREIQTAVRL;FERIASEASRLAHYNKRSTITSREIQTAVRL;FERIASEASRLAHYNKRSTITSREVQTAVRL	UID221
A0A024QZZ7	86	-1.8304	-2.08074	-2.4086	-2.35092	-3.86306	-0.705421	-0.41877	-0.397131	K	2			___1		binding;DNA binding;nucleic acid binding	cell part;chromosomal part;intracellular membrane-bounded organelle;intracellular organelle;intracellular organelle part;intracellular part;macromolecular complex;membrane-bounded organelle;nucleosome;nucleus;organelle;organelle part;protein-DNA complex		cell part;intracellular membrane-bounded organelle;intracellular organelle;macromolecular complex;nucleosome;nucleus;organelle	Systemic lupus erythematosus	Histone	ACEVEDO_LIVER_CANCER_WITH_H3K27ME3_DN;AKT_UP.V1_UP;AMUNDSON_RESPONSE_TO_ARSENITE;BAE_BRCA1_TARGETS_UP;BENPORATH_NANOG_TARGETS;BLALOCK_ALZHEIMERS_DISEASE_UP;BROWNE_HCMV_INFECTION_48HR_UP;BUYTAERT_PHOTODYNAMIC_THERAPY_STRESS_UP;BYSTRYKH_HEMATOPOIESIS_STEM_CELL_QTL_TRANS;chr6p22;CHYLA_CBFA2T3_TARGETS_UP;DEURIG_T_CELL_PROLYMPHOCYTIC_LEUKEMIA_UP;DOANE_RESPONSE_TO_ANDROGEN_UP;EGFR_UP.V1_DN;ENK_UV_RESPO…	Chromosome;DNA-binding;Isopeptidebond;Nucleosomecore;Nucleus					1	0.0064218	106.76	62.04	106.76	0.11043	61408000	1.16288	FERIAGEASRLAHYNKRSTITSREIQTAVRL;FERIASEASRLAHYNKRSTITSREIQTAVRL;FERIASEASRLAHYNKRSTITSREVQTAVRL	UID222
P58876	86	-1.8304	-2.08074	-2.4086	-2.35092	-2.89586	-0.705421	-0.41877	-0.397131	K	2			___1	cellular component assembly;cellular component assembly at cellular level;cellular component organization;cellular component organization at cellular level;cellular component organization or biogenesis;cellular component organization or biogenesis at cellular level;cellular macromolecular complex assembly;cellular macromolecular complex subunit organization;cellular process;chromatin organization…	binding;DNA binding;nucleic acid binding	cell part;chromosomal part;extracellular membrane-bounded organelle;extracellular organelle;extracellular region part;extracellular vesicular exosome;intracellular membrane-bounded organelle;intracellular organelle;intracellular organelle part;intracellular part;macromolecular complex;membrane-bounded organelle;membrane-bounded vesicle;nuclear chromosome part;nuclear nucleosome;nuclear part;nucle…	cellular component assembly;cellular component organization;cellular macromolecular complex assembly;cellular process;chromatin organization;chromosome organization;macromolecular complex assembly;organelle organization	cell part;extracellular organelle;intracellular membrane-bounded organelle;intracellular organelle;macromolecular complex;nucleoplasm;nucleosome;nucleus;organelle;vesicle	Systemic lupus erythematosus	Histone	ACEVEDO_LIVER_CANCER_WITH_H3K27ME3_DN;AKT_UP.V1_UP;AMUNDSON_RESPONSE_TO_ARSENITE;BAE_BRCA1_TARGETS_UP;BENPORATH_NANOG_TARGETS;BLALOCK_ALZHEIMERS_DISEASE_UP;BROWNE_HCMV_INFECTION_48HR_UP;BUYTAERT_PHOTODYNAMIC_THERAPY_STRESS_UP;BYSTRYKH_HEMATOPOIESIS_STEM_CELL_QTL_TRANS;chr6p22;CHYLA_CBFA2T3_TARGETS_UP;DEURIG_T_CELL_PROLYMPHOCYTIC_LEUKEMIA_UP;DOANE_RESPONSE_TO_ANDROGEN_UP;EGFR_UP.V1_DN;ENK_UV_RESPO…	Acetylation;Chromosome;Completeproteome;Directproteinsequencing;DNA-binding;Glycoprotein;Isopeptidebond;Methylation;Nucleosomecore;Nucleus;Phosphoprotein;Referenceproteome;Ublconjugation		+	CST;HTP	+	1	0.0064218	106.76	62.04	106.76	0.11043	61408000	1.87044	FERIAGEASRLAHYNKRSTITSREIQTAVRL;FERIASEASRLAHYNKRSTITSREIQTAVRL;FERIASEASRLAHYNKRSTITSREVQTAVRL	UID223
A0A024RCJ9	86	-1.8304	-2.08074	-2.4086	-2.35092	-3.884	-0.705421	-0.41877	-0.397131	K	2			___1		binding;DNA binding;nucleic acid binding	cell part;chromosomal part;intracellular membrane-bounded organelle;intracellular organelle;intracellular organelle part;intracellular part;macromolecular complex;membrane-bounded organelle;nucleosome;nucleus;organelle;organelle part;protein-DNA complex		cell part;intracellular membrane-bounded organelle;intracellular organelle;macromolecular complex;nucleosome;nucleus;organelle	Systemic lupus erythematosus	Histone	ACEVEDO_LIVER_CANCER_WITH_H3K9ME3_DN;BENPORATH_MYC_MAX_TARGETS;chr6p22;COULOUARN_TEMPORAL_TGFB1_SIGNATURE_DN;DANG_BOUND_BY_MYC;DEBIASI_APOPTOSIS_BY_REOVIRUS_INFECTION_UP;ENK_UV_RESPONSE_KERATINOCYTE_UP;GSE17974_0H_VS_1H_IN_VITRO_ACT_CD4_TCELL_UP;GSE17974_0H_VS_48H_IN_VITRO_ACT_CD4_TCELL_UP;GSE17974_CTRL_VS_ACT_IL4_AND_ANTI_IL12_12H_CD4_TCELL_UP;GSE9006_1MONTH_VS_4MONTH_POST_TYPE_1_DIABETES_DX_PBM…	Chromosome;DNA-binding;Isopeptidebond;Nucleosomecore;Nucleus					1	0.0064218	106.76	62.04	106.76	0.11043	61408000	1.24959	FERIAGEASRLAHYNKRSTITSREIQTAVRL;FERIASEASRLAHYNKRSTITSREIQTAVRL;FERIASEASRLAHYNKRSTITSREVQTAVRL	UID224
Q99877	86	-1.8304	-2.08074	-2.4086	-2.35092	-4.65289	-0.705421	-0.41877	-0.397131	K	2			___1	cellular component assembly;cellular component assembly at cellular level;cellular component organization;cellular component organization at cellular level;cellular component organization or biogenesis;cellular component organization or biogenesis at cellular level;cellular macromolecular complex assembly;cellular macromolecular complex subunit organization;cellular process;chromatin organization…	binding;DNA binding;nucleic acid binding	cell part;chromosomal part;extracellular membrane-bounded organelle;extracellular organelle;extracellular region part;extracellular vesicular exosome;intracellular membrane-bounded organelle;intracellular organelle;intracellular organelle part;intracellular part;macromolecular complex;membrane-bounded organelle;membrane-bounded vesicle;nuclear chromosome part;nuclear nucleosome;nuclear part;nucle…	cellular component assembly;cellular component organization;cellular macromolecular complex assembly;cellular process;chromatin organization;chromosome organization;macromolecular complex assembly;organelle organization	cell part;extracellular organelle;intracellular membrane-bounded organelle;intracellular organelle;macromolecular complex;nucleoplasm;nucleosome;nucleus;organelle;vesicle	Systemic lupus erythematosus	Histone	ACEVEDO_LIVER_CANCER_WITH_H3K9ME3_DN;BENPORATH_MYC_MAX_TARGETS;chr6p22;COULOUARN_TEMPORAL_TGFB1_SIGNATURE_DN;DANG_BOUND_BY_MYC;DEBIASI_APOPTOSIS_BY_REOVIRUS_INFECTION_UP;ENK_UV_RESPONSE_KERATINOCYTE_UP;GSE17974_0H_VS_1H_IN_VITRO_ACT_CD4_TCELL_UP;GSE17974_0H_VS_48H_IN_VITRO_ACT_CD4_TCELL_UP;GSE17974_CTRL_VS_ACT_IL4_AND_ANTI_IL12_12H_CD4_TCELL_UP;GSE9006_1MONTH_VS_4MONTH_POST_TYPE_1_DIABETES_DX_PBM…	Acetylation;Chromosome;Completeproteome;Directproteinsequencing;DNA-binding;Glycoprotein;Isopeptidebond;Methylation;Nucleosomecore;Nucleus;Phosphoprotein;Referenceproteome;Ublconjugation		+	CST;HTP	+	1	0.0064218	106.76	62.04	106.76	0.11043	61408000	1.38286	FERIAGEASRLAHYNKRSTITSREIQTAVRL;FERIASEASRLAHYNKRSTITSREIQTAVRL;FERIASEASRLAHYNKRSTITSREVQTAVRL	UID225
U3KQK0	86	-1.8304	-2.08074	-2.4086	-2.35092	-3.67228	-0.705421	-0.41877	-0.397131	K	2			___1		binding;DNA binding;nucleic acid binding	cell part;chromosomal part;intracellular membrane-bounded organelle;intracellular organelle;intracellular organelle part;intracellular part;macromolecular complex;membrane-bounded organelle;nucleosome;nucleus;organelle;organelle part;protein-DNA complex		cell part;intracellular membrane-bounded organelle;intracellular organelle;macromolecular complex;nucleosome;nucleus;organelle		Histone	ACEVEDO_LIVER_CANCER_WITH_H3K9ME3_DN;BENPORATH_MYC_MAX_TARGETS;chr6p22;COULOUARN_TEMPORAL_TGFB1_SIGNATURE_DN;DANG_BOUND_BY_MYC;DEBIASI_APOPTOSIS_BY_REOVIRUS_INFECTION_UP;ENK_UV_RESPONSE_KERATINOCYTE_UP;GSE17974_0H_VS_1H_IN_VITRO_ACT_CD4_TCELL_UP;GSE17974_0H_VS_48H_IN_VITRO_ACT_CD4_TCELL_UP;GSE17974_CTRL_VS_ACT_IL4_AND_ANTI_IL12_12H_CD4_TCELL_UP;GSE9006_1MONTH_VS_4MONTH_POST_TYPE_1_DIABETES_DX_PBM…	Chromosome;Completeproteome;DNA-binding;Isopeptidebond;Nucleosomecore;Nucleus;Proteomicsidentification;Referenceproteome				+	1	0.0064218	106.76	62.04	106.76	0.11043	61408000	1.45566	FERIAGEASRLAHYNKRSTITSREIQTAVRL;FERIASEASRLAHYNKRSTITSREIQTAVRL;FERIASEASRLAHYNKRSTITSREVQTAVRL	UID226
A8K9J7	86	-1.8304	-2.08074	-2.4086	-2.35092	-3.66414	-0.705421	-0.41877	-0.397131	K	2			___1		binding;DNA binding;nucleic acid binding	cell part;chromosomal part;intracellular membrane-bounded organelle;intracellular organelle;intracellular organelle part;intracellular part;macromolecular complex;membrane-bounded organelle;nucleosome;nucleus;organelle;organelle part;protein-DNA complex		cell part;intracellular membrane-bounded organelle;intracellular organelle;macromolecular complex;nucleosome;nucleus;organelle		Histone		Chromosome;DNA-binding;Isopeptidebond;Nucleosomecore;Nucleus				+	1	0.0064218	106.76	62.04	106.76	0.11043	61408000	1.31102	FERIAGEASRLAHYNKRSTITSREIQTAVRL;FERIASEASRLAHYNKRSTITSREIQTAVRL;FERIASEASRLAHYNKRSTITSREVQTAVRL	UID227
P62807	86	-1.8304	-2.08074	-2.4086	-2.35092	-4.10547	-0.705421	-0.41877	-0.397131	K	2			___1	antibacterial humoral response;antimicrobial humoral response;cellular component assembly;cellular component assembly at cellular level;cellular component organization;cellular component organization at cellular level;cellular component organization or biogenesis;cellular component organization or biogenesis at cellular level;cellular macromolecular complex assembly;cellular macromolecular comple…	binding;DNA binding;nucleic acid binding	cell part;chromosomal part;extracellular membrane-bounded organelle;extracellular organelle;extracellular region part;extracellular space;extracellular vesicular exosome;intracellular membrane-bounded organelle;intracellular organelle;intracellular organelle part;intracellular part;macromolecular complex;membrane-bounded organelle;membrane-bounded vesicle;nuclear chromosome part;nuclear nucleosom…	cellular component assembly;cellular component organization;cellular macromolecular complex assembly;cellular process;chromatin organization;chromosome organization;immune system process;macromolecular complex assembly;multi-organism process;organelle organization;response to biotic stimulus;response to stimulus;response to stress	cell part;extracellular organelle;extracellular space;intracellular membrane-bounded organelle;intracellular organelle;macromolecular complex;nucleoplasm;nucleosome;nucleus;organelle;vesicle	Systemic lupus erythematosus	Histone	ACEVEDO_LIVER_CANCER_WITH_H3K27ME3_DN;AFFAR_YY1_TARGETS_UP;ALCALAY_AML_BY_NPM1_LOCALIZATION_UP;BENPORATH_CYCLING_GENES;BENPORATH_MYC_MAX_TARGETS;BOUDOUKHA_BOUND_BY_IGF2BP2;BRUNO_HEMATOPOIESIS;BURTON_ADIPOGENESIS_5;CHIARADONNA_NEOPLASTIC_TRANSFORMATION_CDC25_DN;CHIARADONNA_NEOPLASTIC_TRANSFORMATION_KRAS_DN;chr6p22;CREIGHTON_ENDOCRINE_THERAPY_RESISTANCE_3;CUI_TCF21_TARGETS_2_DN;DANG_BOUND_BY_MYC;DO…	Acetylation;Antibiotic;Antimicrobial;Chromosome;Completeproteome;Directproteinsequencing;DNA-binding;Glycoprotein;Isopeptidebond;Methylation;Nucleosomecore;Nucleus;Phosphoprotein;Polymorphism;Referenceproteome;Ublconjugation		+	CST;HTP		1	0.0064218	106.76	62.04	106.76	0.11043	61408000	1.11197	FERIAGEASRLAHYNKRSTITSREIQTAVRL;FERIASEASRLAHYNKRSTITSREIQTAVRL;FERIASEASRLAHYNKRSTITSREVQTAVRL	UID228
B2R4S9	86	-1.8304	-2.08074	-2.4086	-2.35092	-3.54598	-0.705421	-0.41877	-0.397131	K	2			___1	antibacterial humoral response;antimicrobial humoral response;defense response;defense response to bacterium;defense response to Gram-positive bacterium;humoral immune response;immune response;immune system process;innate immune response;innate immune response in mucosa;mucosal immune response;multi-organism process;organ or tissue specific immune response;response to bacterium;response to biotic…	binding;DNA binding;nucleic acid binding	cell part;chromosomal part;extracellular region part;extracellular space;intracellular membrane-bounded organelle;intracellular organelle;intracellular organelle part;intracellular part;macromolecular complex;membrane-bounded organelle;nucleosome;nucleus;organelle;organelle part;protein-DNA complex	immune system process;multi-organism process;response to biotic stimulus;response to stimulus;response to stress	cell part;extracellular space;intracellular membrane-bounded organelle;intracellular organelle;macromolecular complex;nucleosome;nucleus;organelle	Systemic lupus erythematosus	Histone	ACEVEDO_LIVER_CANCER_WITH_H3K27ME3_DN;BENPORATH_MYC_MAX_TARGETS;BONOME_OVARIAN_CANCER_SURVIVAL_SUBOPTIMAL_DEBULKING;CAGGTA_V$AREB6_01;CCAWNWWNNNGGC_UNKNOWN;chr6p22;DANG_BOUND_BY_MYC;DCA_UP.V1_UP;DEBIASI_APOPTOSIS_BY_REOVIRUS_INFECTION_UP;DEURIG_T_CELL_PROLYMPHOCYTIC_LEUKEMIA_UP;EGFR_UP.V1_DN;ENK_UV_RESPONSE_KERATINOCYTE_UP;FULCHER_INFLAMMATORY_RESPONSE_LECTIN_VS_LPS_DN;GATTGGY_V$NFY_Q6_01;GENTILE…	Chromosome;DNA-binding;Isopeptidebond;Nucleosomecore;Nucleus					1	0.0064218	106.76	62.04	106.76	0.11043	61408000	1.29017	FERIAGEASRLAHYNKRSTITSREIQTAVRL;FERIASEASRLAHYNKRSTITSREIQTAVRL;FERIASEASRLAHYNKRSTITSREVQTAVRL	UID229
Q0D2M2	86	-1.8304	-2.08074	-2.4086	-2.35092	-4.78873	-0.705421	-0.41877	-0.397131	K	2			___1	antibacterial humoral response;antimicrobial humoral response;defense response;defense response to bacterium;defense response to Gram-positive bacterium;humoral immune response;immune response;immune system process;innate immune response;innate immune response in mucosa;mucosal immune response;multi-organism process;organ or tissue specific immune response;response to bacterium;response to biotic…	binding;DNA binding;nucleic acid binding	cell part;chromosomal part;extracellular region part;extracellular space;intracellular membrane-bounded organelle;intracellular organelle;intracellular organelle part;intracellular part;macromolecular complex;membrane-bounded organelle;nucleosome;nucleus;organelle;organelle part;protein-DNA complex	immune system process;multi-organism process;response to biotic stimulus;response to stimulus;response to stress	cell part;extracellular space;intracellular membrane-bounded organelle;intracellular organelle;macromolecular complex;nucleosome;nucleus;organelle		Histone	ACEVEDO_LIVER_CANCER_WITH_H3K27ME3_DN;AFFAR_YY1_TARGETS_UP;ALCALAY_AML_BY_NPM1_LOCALIZATION_UP;BENPORATH_CYCLING_GENES;BENPORATH_MYC_MAX_TARGETS;BOUDOUKHA_BOUND_BY_IGF2BP2;BRUNO_HEMATOPOIESIS;BURTON_ADIPOGENESIS_5;CHIARADONNA_NEOPLASTIC_TRANSFORMATION_CDC25_DN;CHIARADONNA_NEOPLASTIC_TRANSFORMATION_KRAS_DN;chr6p22;CREIGHTON_ENDOCRINE_THERAPY_RESISTANCE_3;CUI_TCF21_TARGETS_2_DN;DANG_BOUND_BY_MYC;DO…	Chromosome;DNA-binding;Isopeptidebond;Nucleosomecore;Nucleus					1	0.0064218	106.76	62.04	106.76	0.11043	61408000	1.01838	FERIAGEASRLAHYNKRSTITSREIQTAVRL;FERIASEASRLAHYNKRSTITSREIQTAVRL;FERIASEASRLAHYNKRSTITSREVQTAVRL	UID230
Q16778	86	-1.8304	-2.08074	-2.4086	-2.35092	-3.42693	-0.705421	-0.41877	-0.397131	K	2			___1	antibacterial humoral response;antimicrobial humoral response;cellular component assembly;cellular component assembly at cellular level;cellular component organization;cellular component organization at cellular level;cellular component organization or biogenesis;cellular component organization or biogenesis at cellular level;cellular macromolecular complex assembly;cellular macromolecular comple…	binding;DNA binding;nucleic acid binding	cell part;chromosomal part;extracellular membrane-bounded organelle;extracellular organelle;extracellular region part;extracellular space;extracellular vesicular exosome;intracellular membrane-bounded organelle;intracellular organelle;intracellular organelle part;intracellular part;macromolecular complex;membrane-bounded organelle;membrane-bounded vesicle;nuclear chromosome part;nuclear nucleosom…	cellular component assembly;cellular component organization;cellular macromolecular complex assembly;cellular process;chromatin organization;chromosome organization;immune system process;macromolecular complex assembly;multi-organism process;organelle organization;response to biotic stimulus;response to stimulus;response to stress	cell part;extracellular organelle;extracellular space;intracellular membrane-bounded organelle;intracellular organelle;macromolecular complex;nucleoplasm;nucleosome;nucleus;organelle;vesicle	Systemic lupus erythematosus	Histone	ACEVEDO_LIVER_CANCER_UP;ACEVEDO_LIVER_TUMOR_VS_NORMAL_ADJACENT_TISSUE_UP;ALCALAY_AML_BY_NPM1_LOCALIZATION_UP;BENPORATH_CYCLING_GENES;BENPORATH_MYC_MAX_TARGETS;BENPORATH_OCT4_TARGETS;BENPORATH_SOX2_TARGETS;BLALOCK_ALZHEIMERS_DISEASE_UP;BMI1_DN.V1_DN;BMI1_DN_MEL18_DN.V1_DN;BOYAULT_LIVER_CANCER_SUBCLASS_G3_UP;CAMPS_COLON_CANCER_COPY_NUMBER_DN;CASORELLI_ACUTE_PROMYELOCYTIC_LEUKEMIA_UP;chr1q21;DANG_BO…	3D-structure;Acetylation;Antibiotic;Antimicrobial;Chromosome;Completeproteome;Directproteinsequencing;DNA-binding;Glycoprotein;Isopeptidebond;Methylation;Nucleosomecore;Nucleus;Phosphoprotein;Referenceproteome;Ublconjugation		+	CST;HTP	+	1	0.0064218	106.76	62.04	106.76	0.11043	61408000	1.35415	FERIAGEASRLAHYNKRSTITSREIQTAVRL;FERIASEASRLAHYNKRSTITSREIQTAVRL;FERIASEASRLAHYNKRSTITSREVQTAVRL	UID231
Q5QNW6	86	-1.8304	-2.08074	-2.4086	-2.35092	-5.4935	-0.705421	-0.41877	-0.397131	K	2			___1	cellular component assembly;cellular component assembly at cellular level;cellular component organization;cellular component organization at cellular level;cellular component organization or biogenesis;cellular component organization or biogenesis at cellular level;cellular macromolecular complex assembly;cellular macromolecular complex subunit organization;cellular process;chromatin organization…	binding;DNA binding;nucleic acid binding	cell part;chromosomal part;extracellular membrane-bounded organelle;extracellular organelle;extracellular region part;extracellular vesicular exosome;intracellular membrane-bounded organelle;intracellular organelle;intracellular organelle part;intracellular part;macromolecular complex;membrane-bounded organelle;membrane-bounded vesicle;nuclear chromosome part;nuclear nucleosome;nuclear part;nucle…	cellular component assembly;cellular component organization;cellular macromolecular complex assembly;cellular process;chromatin organization;chromosome organization;macromolecular complex assembly;organelle organization	cell part;extracellular organelle;intracellular membrane-bounded organelle;intracellular organelle;macromolecular complex;nucleoplasm;nucleosome;nucleus;organelle;vesicle	Systemic lupus erythematosus	Histone	chr1q21;FEVR_CTNNB1_TARGETS_DN;GSE15750_WT_VS_TRAF6KO_DAY6_EFF_CD8_TCELL_UP;GSE15930_STIM_VS_STIM_AND_IFNAB_24H_CD8_T_CELL_UP;GSE15930_STIM_VS_STIM_AND_IFNAB_72H_CD8_T_CELL_UP;GSE15930_STIM_VS_STIM_AND_IL-12_72H_CD8_T_CELL_UP;GSE17721_CTRL_VS_CPG_2H_BMDM_UP;GSE17721_LPS_VS_CPG_6H_BMDM_UP;GSE20366_TREG_VS_NAIVE_CD4_TCELL_DEC205_CONVERSION_DN;GSE20366_TREG_VS_NAIVE_CD4_TCELL_DN;GSE26669_CTRL_VS_COS…	Acetylation;Alternativesplicing;Chromosome;Completeproteome;DNA-binding;Glycoprotein;Isopeptidebond;Methylation;Nucleosomecore;Nucleus;Phosphoprotein;Referenceproteome;Ublconjugation		+	CST;HTP		1	0.0064218	106.76	62.04	106.76	0.11043	61408000	1.28481	FERIAGEASRLAHYNKRSTITSREIQTAVRL;FERIASEASRLAHYNKRSTITSREIQTAVRL;FERIASEASRLAHYNKRSTITSREVQTAVRL	UID232
Q5QNW6-2	86	-1.8304	-2.08074	-2.4086	-2.35092	-3.56643	-0.705421	-0.41877	-0.397131	K	2			___1	cellular component assembly;cellular component assembly at cellular level;cellular component organization;cellular component organization at cellular level;cellular component organization or biogenesis;cellular component organization or biogenesis at cellular level;cellular macromolecular complex assembly;cellular macromolecular complex subunit organization;cellular process;chromatin organization…	binding;DNA binding;nucleic acid binding	cell part;chromosomal part;extracellular membrane-bounded organelle;extracellular organelle;extracellular region part;extracellular vesicular exosome;intracellular membrane-bounded organelle;intracellular organelle;intracellular organelle part;intracellular part;macromolecular complex;membrane-bounded organelle;membrane-bounded vesicle;nuclear chromosome part;nuclear nucleosome;nuclear part;nucle…	cellular component assembly;cellular component organization;cellular macromolecular complex assembly;cellular process;chromatin organization;chromosome organization;macromolecular complex assembly;organelle organization	cell part;extracellular organelle;intracellular membrane-bounded organelle;intracellular organelle;macromolecular complex;nucleoplasm;nucleosome;nucleus;organelle;vesicle	Systemic lupus erythematosus	Histone	chr1q21;FEVR_CTNNB1_TARGETS_DN;GSE15750_WT_VS_TRAF6KO_DAY6_EFF_CD8_TCELL_UP;GSE15930_STIM_VS_STIM_AND_IFNAB_24H_CD8_T_CELL_UP;GSE15930_STIM_VS_STIM_AND_IFNAB_72H_CD8_T_CELL_UP;GSE15930_STIM_VS_STIM_AND_IL-12_72H_CD8_T_CELL_UP;GSE17721_CTRL_VS_CPG_2H_BMDM_UP;GSE17721_LPS_VS_CPG_6H_BMDM_UP;GSE20366_TREG_VS_NAIVE_CD4_TCELL_DEC205_CONVERSION_DN;GSE20366_TREG_VS_NAIVE_CD4_TCELL_DN;GSE26669_CTRL_VS_COS…	Acetylation;Alternativesplicing;Chromosome;Completeproteome;DNA-binding;Glycoprotein;Isopeptidebond;Methylation;Nucleosomecore;Nucleus;Phosphoprotein;Referenceproteome;Ublconjugation				+	1	0.0064218	106.76	62.04	106.76	0.11043	61408000	2.00816	FERIAGEASRLAHYNKRSTITSREIQTAVRL;FERIASEASRLAHYNKRSTITSREIQTAVRL;FERIASEASRLAHYNKRSTITSREVQTAVRL	UID233
B4DR52	86	-1.8304	-2.08074	-2.4086	-2.35092	-4.13827	-0.705421	-0.41877	-0.397131	K	2			___1		binding;DNA binding;nucleic acid binding	cell part;chromosomal part;intracellular membrane-bounded organelle;intracellular organelle;intracellular organelle part;intracellular part;macromolecular complex;membrane-bounded organelle;nucleosome;nucleus;organelle;organelle part;protein-DNA complex		cell part;intracellular membrane-bounded organelle;intracellular organelle;macromolecular complex;nucleosome;nucleus;organelle		Histone		Chromosome;DNA-binding;Isopeptidebond;Nucleosomecore;Nucleus				+	1	0.0064218	106.76	62.04	106.76	0.11043	61408000	1.58137	FERIAGEASRLAHYNKRSTITSREIQTAVRL;FERIASEASRLAHYNKRSTITSREIQTAVRL;FERIASEASRLAHYNKRSTITSREVQTAVRL	UID234
Q8N257	86	-1.8304	-2.08074	-2.4086	-2.35092	-3.94488	-0.705421	-0.41877	-0.397131	K	2			___1	cellular component assembly;cellular component assembly at cellular level;cellular component organization;cellular component organization at cellular level;cellular component organization or biogenesis;cellular component organization or biogenesis at cellular level;cellular macromolecular complex assembly;cellular macromolecular complex subunit organization;cellular process;chromatin organization…	binding;DNA binding;nucleic acid binding	cell part;chromosomal part;intracellular membrane-bounded organelle;intracellular organelle;intracellular organelle part;intracellular part;macromolecular complex;membrane-bounded organelle;nuclear chromosome part;nuclear nucleosome;nuclear part;nucleoplasm;nucleosome;nucleus;organelle;organelle part;protein-DNA complex	cellular component assembly;cellular component organization;cellular macromolecular complex assembly;cellular process;chromatin organization;chromosome organization;macromolecular complex assembly;organelle organization	cell part;intracellular membrane-bounded organelle;intracellular organelle;macromolecular complex;nucleoplasm;nucleosome;nucleus;organelle	Systemic lupus erythematosus	Histone	CCAWYNNGAAR_UNKNOWN;chr1q42;GATTGGY_V$NFY_Q6_01;KEGG_SYSTEMIC_LUPUS_ERYTHEMATOSUS;KRCTCNNNNMANAGC_UNKNOWN;MARKS_HDAC_TARGETS_UP;MARSON_BOUND_BY_FOXP3_STIMULATED;NUYTTEN_NIPP1_TARGETS_UP;REACTOME_AMYLOIDS;REACTOME_CELL_CYCLE;REACTOME_CHROMOSOME_MAINTENANCE;REACTOME_DEPOSITION_OF_NEW_CENPA_CONTAINING_NUCLEOSOMES_AT_THE_CENTROMERE;REACTOME_MEIOSIS;REACTOME_MEIOTIC_RECOMBINATION;REACTOME_MEIOTIC_SYNA…	Acetylation;Chromosome;Completeproteome;Directproteinsequencing;DNA-binding;Glycoprotein;Isopeptidebond;Methylation;Nucleosomecore;Nucleus;Phosphoprotein;Referenceproteome;Ublconjugation	H2AX complex I;H2AX complex II;H2AX complex, isolated from cells without IR exposure	+	CST;HTP	+	1	0.0064218	106.76	62.04	106.76	0.11043	61408000	1.49049	FERIAGEASRLAHYNKRSTITSREIQTAVRL;FERIASEASRLAHYNKRSTITSREIQTAVRL;FERIASEASRLAHYNKRSTITSREVQTAVRL	UID235
Q93079	86	-1.8304	-2.08074	-2.4086	-2.35092	-4.27803	-0.705421	-0.41877	-0.397131	K	2			___1	cellular component assembly;cellular component assembly at cellular level;cellular component organization;cellular component organization at cellular level;cellular component organization or biogenesis;cellular component organization or biogenesis at cellular level;cellular macromolecular complex assembly;cellular macromolecular complex subunit organization;cellular process;chromatin organization…	binding;DNA binding;nucleic acid binding	cell part;chromosomal part;extracellular membrane-bounded organelle;extracellular organelle;extracellular region part;extracellular vesicular exosome;intracellular membrane-bounded organelle;intracellular organelle;intracellular organelle part;intracellular part;macromolecular complex;membrane-bounded organelle;membrane-bounded vesicle;nuclear chromosome part;nuclear nucleosome;nuclear part;nucle…	cellular component assembly;cellular component organization;cellular macromolecular complex assembly;cellular process;chromatin organization;chromosome organization;macromolecular complex assembly;organelle organization	cell part;extracellular organelle;intracellular membrane-bounded organelle;intracellular organelle;macromolecular complex;nucleoplasm;nucleosome;nucleus;organelle;vesicle	Systemic lupus erythematosus	Histone	BENPORATH_MYC_MAX_TARGETS;BONOME_OVARIAN_CANCER_SURVIVAL_SUBOPTIMAL_DEBULKING;CHIANG_LIVER_CANCER_SUBCLASS_UNANNOTATED_DN;chr6p21;DANG_BOUND_BY_MYC;DEURIG_T_CELL_PROLYMPHOCYTIC_LEUKEMIA_UP;DURCHDEWALD_SKIN_CARCINOGENESIS_UP;EGFR_UP.V1_DN;GATTGGY_V$NFY_Q6_01;GAZDA_DIAMOND_BLACKFAN_ANEMIA_ERYTHROID_DN;GSE12845_IGD_NEG_BLOOD_VS_DARKZONE_GC_TONSIL_BCELL_DN;GSE12845_IGD_POS_BLOOD_VS_NAIVE_TONSIL_BCELL…	Acetylation;Chromosome;Completeproteome;Directproteinsequencing;DNA-binding;Glycoprotein;Isopeptidebond;Methylation;Nucleosomecore;Nucleus;Phosphoprotein;Referenceproteome;Ublconjugation		+	CST;HTP		1	0.0064218	106.76	62.04	106.76	0.11043	61408000	1.23382	FERIAGEASRLAHYNKRSTITSREIQTAVRL;FERIASEASRLAHYNKRSTITSREIQTAVRL;FERIASEASRLAHYNKRSTITSREVQTAVRL	UID236
Q99879	86	-1.8304	-2.08074	-2.4086	-2.35092	-5.11141	-0.705421	-0.41877	-0.397131	K	2			___1	cellular component assembly;cellular component assembly at cellular level;cellular component organization;cellular component organization at cellular level;cellular component organization or biogenesis;cellular component organization or biogenesis at cellular level;cellular macromolecular complex assembly;cellular macromolecular complex subunit organization;cellular process;chromatin organization…	binding;DNA binding;nucleic acid binding	cell part;chromosomal part;extracellular membrane-bounded organelle;extracellular organelle;extracellular region part;extracellular vesicular exosome;intracellular membrane-bounded organelle;intracellular organelle;intracellular organelle part;intracellular part;macromolecular complex;membrane-bounded organelle;membrane-bounded vesicle;nuclear chromosome part;nuclear nucleosome;nuclear part;nucle…	cellular component assembly;cellular component organization;cellular macromolecular complex assembly;cellular process;chromatin organization;chromosome organization;macromolecular complex assembly;organelle organization	cell part;extracellular organelle;intracellular membrane-bounded organelle;intracellular organelle;macromolecular complex;nucleoplasm;nucleosome;nucleus;organelle;vesicle	Systemic lupus erythematosus	Histone	BENPORATH_MYC_MAX_TARGETS;chr6p22;DANG_BOUND_BY_MYC;DELACROIX_RARG_BOUND_MEF;ENK_UV_RESPONSE_KERATINOCYTE_UP;GNATENKO_PLATELET_SIGNATURE;GRADE_COLON_CANCER_UP;GSE17974_IL4_AND_ANTI_IL12_VS_UNTREATED_0.5H_ACT_CD4_TCELL_DN;GSE29618_MONOCYTE_VS_MDC_DAY7_FLU_VACCINE_DN;GSE3982_CTRL_VS_PMA_STIM_EOSINOPHIL_UP;GSE6566_STRONG_VS_WEAK_DC_STIMULATED_CD4_TCELL_UP;HASLINGER_B_CLL_WITH_6Q21_DELETION;KEGG_SYST…	Acetylation;Chromosome;Completeproteome;Directproteinsequencing;DNA-binding;Glycoprotein;Isopeptidebond;Methylation;Nucleosomecore;Nucleus;Phosphoprotein;Polymorphism;Referenceproteome;Ublconjugation	H2AX complex II;Nop56p-associated pre-rRNA complex	+	CST;HTP		1	0.0064218	106.76	62.04	106.76	0.11043	61408000	1.19574	FERIAGEASRLAHYNKRSTITSREIQTAVRL;FERIASEASRLAHYNKRSTITSREIQTAVRL;FERIASEASRLAHYNKRSTITSREVQTAVRL	UID237
I6L9F7	86	-1.8304	-2.08074	-2.4086	-2.35092	-4.03369	-0.705421	-0.41877	-0.397131	K	2			___1		binding;DNA binding;nucleic acid binding	cell part;chromosomal part;intracellular membrane-bounded organelle;intracellular organelle;intracellular organelle part;intracellular part;macromolecular complex;membrane-bounded organelle;nucleosome;nucleus;organelle;organelle part;protein-DNA complex		cell part;intracellular membrane-bounded organelle;intracellular organelle;macromolecular complex;nucleosome;nucleus;organelle		Histone	BENPORATH_MYC_MAX_TARGETS;chr6p22;DANG_BOUND_BY_MYC;DELACROIX_RARG_BOUND_MEF;ENK_UV_RESPONSE_KERATINOCYTE_UP;GNATENKO_PLATELET_SIGNATURE;GRADE_COLON_CANCER_UP;GSE17974_IL4_AND_ANTI_IL12_VS_UNTREATED_0.5H_ACT_CD4_TCELL_DN;GSE29618_MONOCYTE_VS_MDC_DAY7_FLU_VACCINE_DN;GSE3982_CTRL_VS_PMA_STIM_EOSINOPHIL_UP;GSE6566_STRONG_VS_WEAK_DC_STIMULATED_CD4_TCELL_UP;HASLINGER_B_CLL_WITH_6Q21_DELETION;KEGG_SYST…	Chromosome;DNA-binding;Nucleosomecore;Nucleus				+	1	0.0064218	106.76	62.04	106.76	0.11043	61408000	1.67995	FERIAGEASRLAHYNKRSTITSREIQTAVRL;FERIASEASRLAHYNKRSTITSREIQTAVRL;FERIASEASRLAHYNKRSTITSREVQTAVRL	UID238
Q99880	86	-1.8304	-2.08074	-2.4086	-2.35092	-4.91283	-0.705421	-0.41877	-0.397131	K	2			___1	cellular component assembly;cellular component assembly at cellular level;cellular component organization;cellular component organization at cellular level;cellular component organization or biogenesis;cellular component organization or biogenesis at cellular level;cellular macromolecular complex assembly;cellular macromolecular complex subunit organization;cellular process;chromatin organization…	binding;DNA binding;nucleic acid binding	cell part;chromosomal part;extracellular membrane-bounded organelle;extracellular organelle;extracellular region part;extracellular vesicular exosome;intracellular membrane-bounded organelle;intracellular organelle;intracellular organelle part;intracellular part;macromolecular complex;membrane-bounded organelle;membrane-bounded vesicle;nuclear chromosome part;nuclear nucleosome;nuclear part;nucle…	cellular component assembly;cellular component organization;cellular macromolecular complex assembly;cellular process;chromatin organization;chromosome organization;macromolecular complex assembly;organelle organization	cell part;extracellular organelle;intracellular membrane-bounded organelle;intracellular organelle;macromolecular complex;nucleoplasm;nucleosome;nucleus;organelle;vesicle	Systemic lupus erythematosus	Histone	BENPORATH_EED_TARGETS;chr6p22;ENK_UV_RESPONSE_KERATINOCYTE_UP;GSE10239_NAIVE_VS_KLRG1HIGH_EFF_CD8_TCELL_UP;GSE14308_TH1_VS_TH17_DN;GSE1448_CTRL_VS_ANTI_VBETA5_DP_THYMOCYTE_UP;GSE18791_UNSTIM_VS_NEWCATSLE_VIRUS_DC_1H_UP;GSE2826_WT_VS_BTK_KO_BCELL_UP;GSE29614_CTRL_VS_DAY3_TIV_FLU_VACCINE_PBMC_DN;GSE31082_DN_VS_DP_THYMOCYTE_DN;GSE31082_DP_VS_CD4_SP_THYMOCYTE_UP;GSE31082_DP_VS_CD8_SP_THYMOCYTE_UP;GSE…	Acetylation;Chromosome;Completeproteome;Directproteinsequencing;DNA-binding;Glycoprotein;Isopeptidebond;Methylation;Nucleosomecore;Nucleus;Phosphoprotein;Polymorphism;Referenceproteome;Ublconjugation		+	CST;HTP		1	0.0064218	106.76	62.04	106.76	0.11043	61408000	1.04906	FERIAGEASRLAHYNKRSTITSREIQTAVRL;FERIASEASRLAHYNKRSTITSREIQTAVRL;FERIASEASRLAHYNKRSTITSREVQTAVRL	UID239
O60814	6	-0.99111	-0.210821	0.748829	-0.36278	-1.83158	-5.61476	0.58993	1.99622	K	2			___1	antibacterial humoral response;antimicrobial humoral response;cellular component assembly;cellular component assembly at cellular level;cellular component organization;cellular component organization at cellular level;cellular component organization or biogenesis;cellular component organization or biogenesis at cellular level;cellular macromolecular complex assembly;cellular macromolecular comple…	binding;DNA binding;nucleic acid binding	cell part;chromosomal part;extracellular region part;extracellular space;intracellular membrane-bounded organelle;intracellular organelle;intracellular organelle part;intracellular part;macromolecular complex;membrane-bounded organelle;nuclear chromosome part;nuclear nucleosome;nuclear part;nucleoplasm;nucleosome;nucleus;organelle;organelle part;protein-DNA complex	cellular component assembly;cellular component organization;cellular macromolecular complex assembly;cellular process;chromatin organization;chromosome organization;immune system process;macromolecular complex assembly;multi-organism process;organelle organization;response to biotic stimulus;response to stimulus;response to stress	cell part;extracellular space;intracellular membrane-bounded organelle;intracellular organelle;macromolecular complex;nucleoplasm;nucleosome;nucleus;organelle	Systemic lupus erythematosus	Histone	ACEVEDO_LIVER_CANCER_UP;ACEVEDO_LIVER_CANCER_WITH_H3K27ME3_DN;ACEVEDO_LIVER_CANCER_WITH_H3K9ME3_DN;ACEVEDO_LIVER_TUMOR_VS_NORMAL_ADJACENT_TISSUE_UP;BENPORATH_EED_TARGETS;BOYAULT_LIVER_CANCER_SUBCLASS_G56_UP;CASORELLI_ACUTE_PROMYELOCYTIC_LEUKEMIA_UP;chr6p22;CHUNG_BLISTER_CYTOTOXICITY_DN;DAVIES_MULTIPLE_MYELOMA_VS_MGUS_UP;DAZARD_RESPONSE_TO_UV_SCC_UP;DORN_ADENOVIRUS_INFECTION_12HR_UP;DORN_ADENOVIRU…	3D-structure;Acetylation;Antibiotic;Antimicrobial;Chromosome;Completeproteome;Directproteinsequencing;DNA-binding;Glycoprotein;Isopeptidebond;Methylation;Nucleosomecore;Nucleus;Phosphoprotein;Referenceproteome;Ublconjugation		+	CST;HTP		1	1.33e-14	113.29	89.097	62.924	0.098966	935400000	0.0176182	__________MPEPAKSAPAPKKGSKKAVTK	UID240
A0A024RCL8	6	-0.99111	-0.210821	0.748829	-0.36278	-1.83158	-5.61476	0.58993	1.99622	K	2			___1		binding;DNA binding;nucleic acid binding	cell part;chromosomal part;intracellular membrane-bounded organelle;intracellular organelle;intracellular organelle part;intracellular part;macromolecular complex;membrane-bounded organelle;nucleosome;nucleus;organelle;organelle part;protein-DNA complex		cell part;intracellular membrane-bounded organelle;intracellular organelle;macromolecular complex;nucleosome;nucleus;organelle	Systemic lupus erythematosus	Histone	ACEVEDO_LIVER_CANCER_UP;ACEVEDO_LIVER_CANCER_WITH_H3K27ME3_DN;ACEVEDO_LIVER_CANCER_WITH_H3K9ME3_DN;ACEVEDO_LIVER_TUMOR_VS_NORMAL_ADJACENT_TISSUE_UP;BENPORATH_EED_TARGETS;BOYAULT_LIVER_CANCER_SUBCLASS_G56_UP;CASORELLI_ACUTE_PROMYELOCYTIC_LEUKEMIA_UP;chr6p22;CHUNG_BLISTER_CYTOTOXICITY_DN;DAVIES_MULTIPLE_MYELOMA_VS_MGUS_UP;DAZARD_RESPONSE_TO_UV_SCC_UP;DORN_ADENOVIRUS_INFECTION_12HR_UP;DORN_ADENOVIRU…	Chromosome;DNA-binding;Isopeptidebond;Nucleosomecore;Nucleus					1	1.33e-14	113.29	89.097	62.924	0.098966	935400000	0.0176182	__________MPEPAKSAPAPKKGSKKAVTK	UID241
P57053	6	-0.99111	-0.210821	0.748829	-0.36278	-1.83158	-5.61476	0.58993	1.99622	K	2			___1	anatomical structure development;antibacterial humoral response;antimicrobial humoral response;defense response;defense response to bacterium;defense response to Gram-positive bacterium;developmental process;humoral immune response;immune response;immune system process;innate immune response;innate immune response in mucosa;mucosal immune response;multi-organism process;organ or tissue specific i…	binding;DNA binding;nucleic acid binding	cell part;chromosomal part;extracellular region part;extracellular space;intracellular membrane-bounded organelle;intracellular organelle;intracellular organelle part;intracellular part;macromolecular complex;membrane-bounded organelle;nucleosome;nucleus;organelle;organelle part;protein-DNA complex	anatomical structure development;developmental process;immune system process;multi-organism process;response to biotic stimulus;response to stimulus;response to stress	cell part;extracellular space;intracellular membrane-bounded organelle;intracellular organelle;macromolecular complex;nucleosome;nucleus;organelle		Histone	ACEVEDO_LIVER_CANCER_UP;ACEVEDO_LIVER_TUMOR_VS_NORMAL_ADJACENT_TISSUE_UP;ALCALAY_AML_BY_NPM1_LOCALIZATION_UP;BENPORATH_MYC_MAX_TARGETS;BUYTAERT_PHOTODYNAMIC_THERAPY_STRESS_UP;chr21q22;DANG_BOUND_BY_MYC;DEURIG_T_CELL_PROLYMPHOCYTIC_LEUKEMIA_UP;EGFR_UP.V1_DN;FULCHER_INFLAMMATORY_RESPONSE_LECTIN_VS_LPS_DN;GAZDA_DIAMOND_BLACKFAN_ANEMIA_ERYTHROID_DN;GRAHAM_CML_QUIESCENT_VS_NORMAL_DIVIDING_UP;GSE10325_…	Acetylation;Antibiotic;Antimicrobial;Chromosome;Completeproteome;Directproteinsequencing;DNA-binding;Glycoprotein;Isopeptidebond;Methylation;Nucleosomecore;Nucleus;Phosphoprotein;Referenceproteome;Ublconjugation		+	CST;HTP		1	1.33e-14	113.29	89.097	62.924	0.098966	935400000	0.0176182	__________MPEPAKSAPAPKKGSKKAVTK	UID242
P62807	6	-0.99111	-0.210821	0.748829	-0.36278	-1.83158	-5.61476	0.58993	1.99622	K	2			___1	antibacterial humoral response;antimicrobial humoral response;cellular component assembly;cellular component assembly at cellular level;cellular component organization;cellular component organization at cellular level;cellular component organization or biogenesis;cellular component organization or biogenesis at cellular level;cellular macromolecular complex assembly;cellular macromolecular comple…	binding;DNA binding;nucleic acid binding	cell part;chromosomal part;extracellular membrane-bounded organelle;extracellular organelle;extracellular region part;extracellular space;extracellular vesicular exosome;intracellular membrane-bounded organelle;intracellular organelle;intracellular organelle part;intracellular part;macromolecular complex;membrane-bounded organelle;membrane-bounded vesicle;nuclear chromosome part;nuclear nucleosom…	cellular component assembly;cellular component organization;cellular macromolecular complex assembly;cellular process;chromatin organization;chromosome organization;immune system process;macromolecular complex assembly;multi-organism process;organelle organization;response to biotic stimulus;response to stimulus;response to stress	cell part;extracellular organelle;extracellular space;intracellular membrane-bounded organelle;intracellular organelle;macromolecular complex;nucleoplasm;nucleosome;nucleus;organelle;vesicle	Systemic lupus erythematosus	Histone	ACEVEDO_LIVER_CANCER_WITH_H3K27ME3_DN;AFFAR_YY1_TARGETS_UP;ALCALAY_AML_BY_NPM1_LOCALIZATION_UP;BENPORATH_CYCLING_GENES;BENPORATH_MYC_MAX_TARGETS;BOUDOUKHA_BOUND_BY_IGF2BP2;BRUNO_HEMATOPOIESIS;BURTON_ADIPOGENESIS_5;CHIARADONNA_NEOPLASTIC_TRANSFORMATION_CDC25_DN;CHIARADONNA_NEOPLASTIC_TRANSFORMATION_KRAS_DN;chr6p22;CREIGHTON_ENDOCRINE_THERAPY_RESISTANCE_3;CUI_TCF21_TARGETS_2_DN;DANG_BOUND_BY_MYC;DO…	Acetylation;Antibiotic;Antimicrobial;Chromosome;Completeproteome;Directproteinsequencing;DNA-binding;Glycoprotein;Isopeptidebond;Methylation;Nucleosomecore;Nucleus;Phosphoprotein;Polymorphism;Referenceproteome;Ublconjugation		+	CST;HTP		1	1.33e-14	113.29	89.097	62.924	0.098966	935400000	0.0176182	__________MPEPAKSAPAPKKGSKKAVTK	UID243
B2R4S9	6	-0.99111	-0.210821	0.748829	-0.36278	-1.83158	-5.61476	0.58993	1.99622	K	2			___1	antibacterial humoral response;antimicrobial humoral response;defense response;defense response to bacterium;defense response to Gram-positive bacterium;humoral immune response;immune response;immune system process;innate immune response;innate immune response in mucosa;mucosal immune response;multi-organism process;organ or tissue specific immune response;response to bacterium;response to biotic…	binding;DNA binding;nucleic acid binding	cell part;chromosomal part;extracellular region part;extracellular space;intracellular membrane-bounded organelle;intracellular organelle;intracellular organelle part;intracellular part;macromolecular complex;membrane-bounded organelle;nucleosome;nucleus;organelle;organelle part;protein-DNA complex	immune system process;multi-organism process;response to biotic stimulus;response to stimulus;response to stress	cell part;extracellular space;intracellular membrane-bounded organelle;intracellular organelle;macromolecular complex;nucleosome;nucleus;organelle	Systemic lupus erythematosus	Histone	ACEVEDO_LIVER_CANCER_WITH_H3K27ME3_DN;BENPORATH_MYC_MAX_TARGETS;BONOME_OVARIAN_CANCER_SURVIVAL_SUBOPTIMAL_DEBULKING;CAGGTA_V$AREB6_01;CCAWNWWNNNGGC_UNKNOWN;chr6p22;DANG_BOUND_BY_MYC;DCA_UP.V1_UP;DEBIASI_APOPTOSIS_BY_REOVIRUS_INFECTION_UP;DEURIG_T_CELL_PROLYMPHOCYTIC_LEUKEMIA_UP;EGFR_UP.V1_DN;ENK_UV_RESPONSE_KERATINOCYTE_UP;FULCHER_INFLAMMATORY_RESPONSE_LECTIN_VS_LPS_DN;GATTGGY_V$NFY_Q6_01;GENTILE…	Chromosome;DNA-binding;Isopeptidebond;Nucleosomecore;Nucleus					1	1.33e-14	113.29	89.097	62.924	0.098966	935400000	0.0176182	__________MPEPAKSAPAPKKGSKKAVTK	UID244
Q0D2M2	6	-0.99111	-0.210821	0.748829	-0.36278	-1.83158	-5.61476	0.58993	1.99622	K	2			___1	antibacterial humoral response;antimicrobial humoral response;defense response;defense response to bacterium;defense response to Gram-positive bacterium;humoral immune response;immune response;immune system process;innate immune response;innate immune response in mucosa;mucosal immune response;multi-organism process;organ or tissue specific immune response;response to bacterium;response to biotic…	binding;DNA binding;nucleic acid binding	cell part;chromosomal part;extracellular region part;extracellular space;intracellular membrane-bounded organelle;intracellular organelle;intracellular organelle part;intracellular part;macromolecular complex;membrane-bounded organelle;nucleosome;nucleus;organelle;organelle part;protein-DNA complex	immune system process;multi-organism process;response to biotic stimulus;response to stimulus;response to stress	cell part;extracellular space;intracellular membrane-bounded organelle;intracellular organelle;macromolecular complex;nucleosome;nucleus;organelle		Histone	ACEVEDO_LIVER_CANCER_WITH_H3K27ME3_DN;AFFAR_YY1_TARGETS_UP;ALCALAY_AML_BY_NPM1_LOCALIZATION_UP;BENPORATH_CYCLING_GENES;BENPORATH_MYC_MAX_TARGETS;BOUDOUKHA_BOUND_BY_IGF2BP2;BRUNO_HEMATOPOIESIS;BURTON_ADIPOGENESIS_5;CHIARADONNA_NEOPLASTIC_TRANSFORMATION_CDC25_DN;CHIARADONNA_NEOPLASTIC_TRANSFORMATION_KRAS_DN;chr6p22;CREIGHTON_ENDOCRINE_THERAPY_RESISTANCE_3;CUI_TCF21_TARGETS_2_DN;DANG_BOUND_BY_MYC;DO…	Chromosome;DNA-binding;Isopeptidebond;Nucleosomecore;Nucleus					1	1.33e-14	113.29	89.097	62.924	0.098966	935400000	0.0176182	__________MPEPAKSAPAPKKGSKKAVTK	UID245
Q16778	6	-0.99111	-0.210821	0.748829	-0.36278	-1.83158	-5.61476	0.58993	1.99622	K	2			___1	antibacterial humoral response;antimicrobial humoral response;cellular component assembly;cellular component assembly at cellular level;cellular component organization;cellular component organization at cellular level;cellular component organization or biogenesis;cellular component organization or biogenesis at cellular level;cellular macromolecular complex assembly;cellular macromolecular comple…	binding;DNA binding;nucleic acid binding	cell part;chromosomal part;extracellular membrane-bounded organelle;extracellular organelle;extracellular region part;extracellular space;extracellular vesicular exosome;intracellular membrane-bounded organelle;intracellular organelle;intracellular organelle part;intracellular part;macromolecular complex;membrane-bounded organelle;membrane-bounded vesicle;nuclear chromosome part;nuclear nucleosom…	cellular component assembly;cellular component organization;cellular macromolecular complex assembly;cellular process;chromatin organization;chromosome organization;immune system process;macromolecular complex assembly;multi-organism process;organelle organization;response to biotic stimulus;response to stimulus;response to stress	cell part;extracellular organelle;extracellular space;intracellular membrane-bounded organelle;intracellular organelle;macromolecular complex;nucleoplasm;nucleosome;nucleus;organelle;vesicle	Systemic lupus erythematosus	Histone	ACEVEDO_LIVER_CANCER_UP;ACEVEDO_LIVER_TUMOR_VS_NORMAL_ADJACENT_TISSUE_UP;ALCALAY_AML_BY_NPM1_LOCALIZATION_UP;BENPORATH_CYCLING_GENES;BENPORATH_MYC_MAX_TARGETS;BENPORATH_OCT4_TARGETS;BENPORATH_SOX2_TARGETS;BLALOCK_ALZHEIMERS_DISEASE_UP;BMI1_DN.V1_DN;BMI1_DN_MEL18_DN.V1_DN;BOYAULT_LIVER_CANCER_SUBCLASS_G3_UP;CAMPS_COLON_CANCER_COPY_NUMBER_DN;CASORELLI_ACUTE_PROMYELOCYTIC_LEUKEMIA_UP;chr1q21;DANG_BO…	3D-structure;Acetylation;Antibiotic;Antimicrobial;Chromosome;Completeproteome;Directproteinsequencing;DNA-binding;Glycoprotein;Isopeptidebond;Methylation;Nucleosomecore;Nucleus;Phosphoprotein;Referenceproteome;Ublconjugation		+	CST;HTP		1	1.33e-14	113.29	89.097	62.924	0.098966	935400000	0.0176182	__________MPEPAKSAPAPKKGSKKAVTK	UID246
O75521-2	329	-0.0660706	-0.3818	0.0729198	-0.474211	-4.58622	-4.72756	-0.144671	1.28796	K	4			___1	carboxylic acid catabolic process;carboxylic acid metabolic process;catabolic process;cellular catabolic process;cellular ketone metabolic process;cellular lipid catabolic process;cellular lipid metabolic process;cellular metabolic process;cellular process;fatty acid catabolic process;fatty acid metabolic process;lipid catabolic process;lipid metabolic process;metabolic process;monocarboxylic aci…	binding;carboxylic acid binding;catalytic activity;coenzyme binding;cofactor binding;dodecenoyl-CoA delta-isomerase activity;fatty acid binding;fatty-acyl-CoA binding;intramolecular oxidoreductase activity;intramolecular oxidoreductase activity, transposing C=C bonds;isomerase activity;lipid binding;monocarboxylic acid binding;protein binding;receptor binding	cell part;cytoplasmic part;intracellular membrane-bounded organelle;intracellular organelle;intracellular organelle lumen;intracellular organelle part;intracellular part;membrane;membrane-bounded organelle;membrane-enclosed lumen;microbody lumen;microbody part;mitochondrion;nuclear part;nucleoplasm;organelle;organelle lumen;organelle part;peroxisomal matrix;peroxisomal part	catabolic process;cellular ketone metabolic process;cellular lipid metabolic process;cellular metabolic process;cellular process;lipid metabolic process;metabolic process;organic acid metabolic process;primary metabolic process;small molecule metabolic process	cell part;intracellular membrane-bounded organelle;intracellular organelle;membrane;mitochondrion;nucleoplasm;organelle	Fatty acid metabolism;Peroxisome	ACBP;ECH	AKL_HTLV1_INFECTION_UP;BOYLAN_MULTIPLE_MYELOMA_PCA3_DN;CARBOXYLIC_ACID_METABOLIC_PROCESS;CASORELLI_ACUTE_PROMYELOCYTIC_LEUKEMIA_DN;CELLULAR_LIPID_METABOLIC_PROCESS;chr6p24;CREIGHTON_ENDOCRINE_THERAPY_RESISTANCE_1;CYTOPLASM;CYTOPLASMIC_PART;DAIRKEE_TERT_TARGETS_UP;DIAZ_CHRONIC_MEYLOGENOUS_LEUKEMIA_UP;FARMER_BREAST_CANCER_BASAL_VS_LULMINAL;FARMER_BREAST_CANCER_CLUSTER_7;FATTY_ACID_METABOLIC_PROCESS…	3D-structure;Acetylation;Alternativesplicing;Completeproteome;Isomerase;Mitochondrion;Peroxisome;Phosphoprotein;Polymorphism;Referenceproteome;Transitpeptide					1	1.99e-189	205.66	189.78	155.79	-0.23009	980800000	0.184631	ALRISKEVIRKREREKLHAVNAEECNVLQGR;VLRISKEVIRKREREKLHAVNAEECNVLQGR	UID290
Q53HG3	329	-0.0660706	-0.3818	0.0729198	-0.474211	-3.98747	-3.56461	-0.144671	1.28796	K	4			___1		binding;carboxylic acid binding;catalytic activity;coenzyme binding;cofactor binding;fatty acid binding;fatty-acyl-CoA binding;isomerase activity;lipid binding;monocarboxylic acid binding					ACBP;ECH		Isomerase					1	1.99e-189	205.66	189.78	155.79	-0.23009	980800000	0.198727	ALRISKEVIRKREREKLHAVNAEECNVLQGR;VLRISKEVIRKREREKLHAVNAEECNVLQGR	UID291
Q53GC8	329	-0.0660706	-0.3818	0.0729198	-0.474211	-3.99034	-2.76951	-0.144671	1.28796	K	4			___1		binding;carboxylic acid binding;catalytic activity;coenzyme binding;cofactor binding;fatty acid binding;fatty-acyl-CoA binding;isomerase activity;lipid binding;monocarboxylic acid binding					ACBP;ECH		Isomerase					1	1.99e-189	205.66	189.78	155.79	-0.23009	980800000	0.236853	ALRISKEVIRKREREKLHAVNAEECNVLQGR;VLRISKEVIRKREREKLHAVNAEECNVLQGR	UID292
A0A0C4DGA2	329	-0.0660706	-0.3818	0.0729198	-0.474211	-4.45818	-4.22154	-0.144671	1.28796	K	4			___1		binding;carboxylic acid binding;catalytic activity;coenzyme binding;cofactor binding;fatty acid binding;fatty-acyl-CoA binding;lipid binding;monocarboxylic acid binding					ACBP;ECH	AKL_HTLV1_INFECTION_UP;BOYLAN_MULTIPLE_MYELOMA_PCA3_DN;CARBOXYLIC_ACID_METABOLIC_PROCESS;CASORELLI_ACUTE_PROMYELOCYTIC_LEUKEMIA_DN;CELLULAR_LIPID_METABOLIC_PROCESS;chr6p24;CREIGHTON_ENDOCRINE_THERAPY_RESISTANCE_1;CYTOPLASM;CYTOPLASMIC_PART;DAIRKEE_TERT_TARGETS_UP;DIAZ_CHRONIC_MEYLOGENOUS_LEUKEMIA_UP;FARMER_BREAST_CANCER_BASAL_VS_LULMINAL;FARMER_BREAST_CANCER_CLUSTER_7;FATTY_ACID_METABOLIC_PROCESS…	Completeproteome;Proteomicsidentification;Referenceproteome					1	1.99e-189	205.66	189.78	155.79	-0.23009	980800000	0.192364	ALRISKEVIRKREREKLHAVNAEECNVLQGR;VLRISKEVIRKREREKLHAVNAEECNVLQGR	UID293
O75521	329	-0.0660706	-0.3818	0.0729198	-0.474211	-4.31531	-3.6792	-0.144671	1.28796	K	4			___1	carboxylic acid catabolic process;carboxylic acid metabolic process;catabolic process;cellular catabolic process;cellular ketone metabolic process;cellular lipid catabolic process;cellular lipid metabolic process;cellular metabolic process;cellular process;fatty acid catabolic process;fatty acid metabolic process;lipid catabolic process;lipid metabolic process;metabolic process;monocarboxylic aci…	binding;carboxylic acid binding;catalytic activity;coenzyme binding;cofactor binding;dodecenoyl-CoA delta-isomerase activity;fatty acid binding;fatty-acyl-CoA binding;intramolecular oxidoreductase activity;intramolecular oxidoreductase activity, transposing C=C bonds;isomerase activity;lipid binding;monocarboxylic acid binding;protein binding;receptor binding	cell part;cytoplasmic part;intracellular membrane-bounded organelle;intracellular organelle;intracellular organelle lumen;intracellular organelle part;intracellular part;membrane;membrane-bounded organelle;membrane-enclosed lumen;microbody lumen;microbody part;mitochondrion;nuclear part;nucleoplasm;organelle;organelle lumen;organelle part;peroxisomal matrix;peroxisomal part	catabolic process;cellular ketone metabolic process;cellular lipid metabolic process;cellular metabolic process;cellular process;lipid metabolic process;metabolic process;organic acid metabolic process;primary metabolic process;small molecule metabolic process	cell part;intracellular membrane-bounded organelle;intracellular organelle;membrane;mitochondrion;nucleoplasm;organelle	Fatty acid metabolism;Peroxisome	ACBP;ECH	AKL_HTLV1_INFECTION_UP;BOYLAN_MULTIPLE_MYELOMA_PCA3_DN;CARBOXYLIC_ACID_METABOLIC_PROCESS;CASORELLI_ACUTE_PROMYELOCYTIC_LEUKEMIA_DN;CELLULAR_LIPID_METABOLIC_PROCESS;chr6p24;CREIGHTON_ENDOCRINE_THERAPY_RESISTANCE_1;CYTOPLASM;CYTOPLASMIC_PART;DAIRKEE_TERT_TARGETS_UP;DIAZ_CHRONIC_MEYLOGENOUS_LEUKEMIA_UP;FARMER_BREAST_CANCER_BASAL_VS_LULMINAL;FARMER_BREAST_CANCER_CLUSTER_7;FATTY_ACID_METABOLIC_PROCESS…	3D-structure;Acetylation;Alternativesplicing;Completeproteome;Isomerase;Mitochondrion;Peroxisome;Phosphoprotein;Polymorphism;Referenceproteome;Transitpeptide		+	CST;HTP		1	1.99e-189	205.66	189.78	155.79	-0.23009	980800000	0.204776	ALRISKEVIRKREREKLHAVNAEECNVLQGR;VLRISKEVIRKREREKLHAVNAEECNVLQGR	UID294
Q6IBN4	329	-0.0660706	-0.3818	0.0729198	-0.474211	-4.02609	-3.88688	-0.144671	1.28796	K	4			___1		binding;carboxylic acid binding;catalytic activity;coenzyme binding;cofactor binding;fatty acid binding;fatty-acyl-CoA binding;lipid binding;monocarboxylic acid binding					ACBP;ECH							1	1.99e-189	205.66	189.78	155.79	-0.23009	980800000	0.189665	ALRISKEVIRKREREKLHAVNAEECNVLQGR;VLRISKEVIRKREREKLHAVNAEECNVLQGR	UID295
A0A024QZU5	329	-0.0660706	-0.3818	0.0729198	-0.474211	-4.26455	-4.17462	-0.144671	1.28796	K	4			___1		binding;carboxylic acid binding;catalytic activity;coenzyme binding;cofactor binding;fatty acid binding;fatty-acyl-CoA binding;isomerase activity;lipid binding;monocarboxylic acid binding					ACBP;ECH		Isomerase					1	1.99e-189	205.66	189.78	155.79	-0.23009	980800000	0.188637	ALRISKEVIRKREREKLHAVNAEECNVLQGR;VLRISKEVIRKREREKLHAVNAEECNVLQGR	UID296
O75521-2	131	2.13211	2.20018	2.49022	1.95286	-5.38585	-4.22419	0.694059	2.81327	K	5			___1	carboxylic acid catabolic process;carboxylic acid metabolic process;catabolic process;cellular catabolic process;cellular ketone metabolic process;cellular lipid catabolic process;cellular lipid metabolic process;cellular metabolic process;cellular process;fatty acid catabolic process;fatty acid metabolic process;lipid catabolic process;lipid metabolic process;metabolic process;monocarboxylic aci…	binding;carboxylic acid binding;catalytic activity;coenzyme binding;cofactor binding;dodecenoyl-CoA delta-isomerase activity;fatty acid binding;fatty-acyl-CoA binding;intramolecular oxidoreductase activity;intramolecular oxidoreductase activity, transposing C=C bonds;isomerase activity;lipid binding;monocarboxylic acid binding;protein binding;receptor binding	cell part;cytoplasmic part;intracellular membrane-bounded organelle;intracellular organelle;intracellular organelle lumen;intracellular organelle part;intracellular part;membrane;membrane-bounded organelle;membrane-enclosed lumen;microbody lumen;microbody part;mitochondrion;nuclear part;nucleoplasm;organelle;organelle lumen;organelle part;peroxisomal matrix;peroxisomal part	catabolic process;cellular ketone metabolic process;cellular lipid metabolic process;cellular metabolic process;cellular process;lipid metabolic process;metabolic process;organic acid metabolic process;primary metabolic process;small molecule metabolic process	cell part;intracellular membrane-bounded organelle;intracellular organelle;membrane;mitochondrion;nucleoplasm;organelle	Fatty acid metabolism;Peroxisome	ACBP;ECH	AKL_HTLV1_INFECTION_UP;BOYLAN_MULTIPLE_MYELOMA_PCA3_DN;CARBOXYLIC_ACID_METABOLIC_PROCESS;CASORELLI_ACUTE_PROMYELOCYTIC_LEUKEMIA_DN;CELLULAR_LIPID_METABOLIC_PROCESS;chr6p24;CREIGHTON_ENDOCRINE_THERAPY_RESISTANCE_1;CYTOPLASM;CYTOPLASMIC_PART;DAIRKEE_TERT_TARGETS_UP;DIAZ_CHRONIC_MEYLOGENOUS_LEUKEMIA_UP;FARMER_BREAST_CANCER_BASAL_VS_LULMINAL;FARMER_BREAST_CANCER_CLUSTER_7;FATTY_ACID_METABOLIC_PROCESS…	3D-structure;Acetylation;Alternativesplicing;Completeproteome;Isomerase;Mitochondrion;Peroxisome;Phosphoprotein;Polymorphism;Referenceproteome;Transitpeptide					1	0	327.97	276.2	49.577	-0.41901	1500200000	0.25038	SEDGITKIMFNRPKKKNAINTEMYHEIMRAL	UID323
Q53HG3	131	2.13211	2.20018	2.49022	1.95286	-5.08875	-5.09859	0.694059	2.81327	K	5			___1		binding;carboxylic acid binding;catalytic activity;coenzyme binding;cofactor binding;fatty acid binding;fatty-acyl-CoA binding;isomerase activity;lipid binding;monocarboxylic acid binding					ACBP;ECH		Isomerase					1	0	327.97	276.2	49.577	-0.41901	1500200000	0.253623	SEDGITKIMFNRPKKKNAINTEMYHEIMRAL	UID324
Q53GC8	131	2.13211	2.20018	2.49022	1.95286	-4.43248	-4.31209	0.694059	2.81327	K	5			___1		binding;carboxylic acid binding;catalytic activity;coenzyme binding;cofactor binding;fatty acid binding;fatty-acyl-CoA binding;isomerase activity;lipid binding;monocarboxylic acid binding					ACBP;ECH		Isomerase					1	0	327.97	276.2	49.577	-0.41901	1500200000	0.257978	SEDGITKIMFNRPKKKNAINTEMYHEIMRAL	UID325
A0A0C4DGA2	131	2.13211	2.20018	2.49022	1.95286	-3.68118	-3.81797	0.694059	2.81327	K	5			___1		binding;carboxylic acid binding;catalytic activity;coenzyme binding;cofactor binding;fatty acid binding;fatty-acyl-CoA binding;lipid binding;monocarboxylic acid binding					ACBP;ECH	AKL_HTLV1_INFECTION_UP;BOYLAN_MULTIPLE_MYELOMA_PCA3_DN;CARBOXYLIC_ACID_METABOLIC_PROCESS;CASORELLI_ACUTE_PROMYELOCYTIC_LEUKEMIA_DN;CELLULAR_LIPID_METABOLIC_PROCESS;chr6p24;CREIGHTON_ENDOCRINE_THERAPY_RESISTANCE_1;CYTOPLASM;CYTOPLASMIC_PART;DAIRKEE_TERT_TARGETS_UP;DIAZ_CHRONIC_MEYLOGENOUS_LEUKEMIA_UP;FARMER_BREAST_CANCER_BASAL_VS_LULMINAL;FARMER_BREAST_CANCER_CLUSTER_7;FATTY_ACID_METABOLIC_PROCESS…	Completeproteome;Proteomicsidentification;Referenceproteome					1	0	327.97	276.2	49.577	-0.41901	1500200000	0.265435	SEDGITKIMFNRPKKKNAINTEMYHEIMRAL	UID326
O75521	131	2.13211	2.20018	2.49022	1.95286	-4.55818	-2.96375	0.694059	2.81327	K	5			___1	carboxylic acid catabolic process;carboxylic acid metabolic process;catabolic process;cellular catabolic process;cellular ketone metabolic process;cellular lipid catabolic process;cellular lipid metabolic process;cellular metabolic process;cellular process;fatty acid catabolic process;fatty acid metabolic process;lipid catabolic process;lipid metabolic process;metabolic process;monocarboxylic aci…	binding;carboxylic acid binding;catalytic activity;coenzyme binding;cofactor binding;dodecenoyl-CoA delta-isomerase activity;fatty acid binding;fatty-acyl-CoA binding;intramolecular oxidoreductase activity;intramolecular oxidoreductase activity, transposing C=C bonds;isomerase activity;lipid binding;monocarboxylic acid binding;protein binding;receptor binding	cell part;cytoplasmic part;intracellular membrane-bounded organelle;intracellular organelle;intracellular organelle lumen;intracellular organelle part;intracellular part;membrane;membrane-bounded organelle;membrane-enclosed lumen;microbody lumen;microbody part;mitochondrion;nuclear part;nucleoplasm;organelle;organelle lumen;organelle part;peroxisomal matrix;peroxisomal part	catabolic process;cellular ketone metabolic process;cellular lipid metabolic process;cellular metabolic process;cellular process;lipid metabolic process;metabolic process;organic acid metabolic process;primary metabolic process;small molecule metabolic process	cell part;intracellular membrane-bounded organelle;intracellular organelle;membrane;mitochondrion;nucleoplasm;organelle	Fatty acid metabolism;Peroxisome	ACBP;ECH	AKL_HTLV1_INFECTION_UP;BOYLAN_MULTIPLE_MYELOMA_PCA3_DN;CARBOXYLIC_ACID_METABOLIC_PROCESS;CASORELLI_ACUTE_PROMYELOCYTIC_LEUKEMIA_DN;CELLULAR_LIPID_METABOLIC_PROCESS;chr6p24;CREIGHTON_ENDOCRINE_THERAPY_RESISTANCE_1;CYTOPLASM;CYTOPLASMIC_PART;DAIRKEE_TERT_TARGETS_UP;DIAZ_CHRONIC_MEYLOGENOUS_LEUKEMIA_UP;FARMER_BREAST_CANCER_BASAL_VS_LULMINAL;FARMER_BREAST_CANCER_CLUSTER_7;FATTY_ACID_METABOLIC_PROCESS…	3D-structure;Acetylation;Alternativesplicing;Completeproteome;Isomerase;Mitochondrion;Peroxisome;Phosphoprotein;Polymorphism;Referenceproteome;Transitpeptide					1	0	327.97	276.2	49.577	-0.41901	1500200000	0.255751	SEDGITKIMFNRPKKKNAINTEMYHEIMRAL	UID327
B4DLL3	131	2.13211	2.20018	2.49022	1.95286	-3.88414	-4.21703	0.694059	2.81327	K	5			___1		binding;carboxylic acid binding;catalytic activity;coenzyme binding;cofactor binding;fatty acid binding;fatty-acyl-CoA binding;isomerase activity;lipid binding;monocarboxylic acid binding					ACBP;ECH		Isomerase					1	0	327.97	276.2	49.577	-0.41901	1500200000	0.26434	SEDGITKIMFNRPKKKNAINTEMYHEIMRAL	UID328
F1LLU7	131	2.13211	2.20018	2.49022	1.95286	-3.96492	-4.28913	0.694059	2.81327	K	5			___1		binding;carboxylic acid binding;catalytic activity;coenzyme binding;cofactor binding;fatty acid binding;fatty-acyl-CoA binding;lipid binding;monocarboxylic acid binding	cell part;cytoplasmic part;intracellular membrane-bounded organelle;intracellular organelle;intracellular part;membrane-bounded organelle;mitochondrion;organelle		cell part;intracellular membrane-bounded organelle;intracellular organelle;mitochondrion;organelle		ACBP;ECH	AKL_HTLV1_INFECTION_UP;BOYLAN_MULTIPLE_MYELOMA_PCA3_DN;CARBOXYLIC_ACID_METABOLIC_PROCESS;CASORELLI_ACUTE_PROMYELOCYTIC_LEUKEMIA_DN;CELLULAR_LIPID_METABOLIC_PROCESS;chr6p24;CREIGHTON_ENDOCRINE_THERAPY_RESISTANCE_1;CYTOPLASM;CYTOPLASMIC_PART;DAIRKEE_TERT_TARGETS_UP;DIAZ_CHRONIC_MEYLOGENOUS_LEUKEMIA_UP;FARMER_BREAST_CANCER_BASAL_VS_LULMINAL;FARMER_BREAST_CANCER_CLUSTER_7;FATTY_ACID_METABOLIC_PROCESS…	Completeproteome;Proteomicsidentification;Referenceproteome					1	0	327.97	276.2	49.577	-0.41901	1500200000	0.26354	SEDGITKIMFNRPKKKNAINTEMYHEIMRAL	UID329
Q59E94	131	2.13211	2.20018	2.49022	1.95286	-3.99209	-3.64227	0.694059	2.81327	K	5			___1		binding;carboxylic acid binding;catalytic activity;coenzyme binding;cofactor binding;fatty acid binding;fatty-acyl-CoA binding;isomerase activity;lipid binding;monocarboxylic acid binding					ACBP;ECH		Isomerase					1	0	327.97	276.2	49.577	-0.41901	1500200000	0.260842	SEDGITKIMFNRPKKKNAINTEMYHEIMRAL	UID330
F8WAW4	131	2.13211	2.20018	2.49022	1.95286	-4.22109	-4.65929	0.694059	2.81327	K	5			___1		binding;carboxylic acid binding;coenzyme binding;cofactor binding;fatty acid binding;fatty-acyl-CoA binding;lipid binding;monocarboxylic acid binding					ACBP	AKL_HTLV1_INFECTION_UP;BOYLAN_MULTIPLE_MYELOMA_PCA3_DN;CARBOXYLIC_ACID_METABOLIC_PROCESS;CASORELLI_ACUTE_PROMYELOCYTIC_LEUKEMIA_DN;CELLULAR_LIPID_METABOLIC_PROCESS;chr6p24;CREIGHTON_ENDOCRINE_THERAPY_RESISTANCE_1;CYTOPLASM;CYTOPLASMIC_PART;DAIRKEE_TERT_TARGETS_UP;DIAZ_CHRONIC_MEYLOGENOUS_LEUKEMIA_UP;FARMER_BREAST_CANCER_BASAL_VS_LULMINAL;FARMER_BREAST_CANCER_CLUSTER_7;FATTY_ACID_METABOLIC_PROCESS…	Completeproteome;Proteomicsidentification;Referenceproteome					1	0	327.97	276.2	49.577	-0.41901	1500200000	0.261697	SEDGITKIMFNRPKKKNAINTEMYHEIMRAL	UID331
Q9NYD2	131	2.13211	2.20018	2.49022	1.95286	-3.62604	-5.43833	0.694059	2.81327	K	5			___1		binding;carboxylic acid binding;catalytic activity;coenzyme binding;cofactor binding;fatty acid binding;fatty-acyl-CoA binding;lipid binding;monocarboxylic acid binding					ACBP;ECH							1	0	327.97	276.2	49.577	-0.41901	1500200000	0.275253	SEDGITKIMFNRPKKKNAINTEMYHEIMRAL	UID332
C9JB63	131	2.13211	2.20018	2.49022	1.95286	-4.49307	-3.2475	0.694059	2.81327	K	5			___1		binding;carboxylic acid binding;coenzyme binding;cofactor binding;fatty acid binding;fatty-acyl-CoA binding;lipid binding;monocarboxylic acid binding					ACBP	AKL_HTLV1_INFECTION_UP;BOYLAN_MULTIPLE_MYELOMA_PCA3_DN;CARBOXYLIC_ACID_METABOLIC_PROCESS;CASORELLI_ACUTE_PROMYELOCYTIC_LEUKEMIA_DN;CELLULAR_LIPID_METABOLIC_PROCESS;chr6p24;CREIGHTON_ENDOCRINE_THERAPY_RESISTANCE_1;CYTOPLASM;CYTOPLASMIC_PART;DAIRKEE_TERT_TARGETS_UP;DIAZ_CHRONIC_MEYLOGENOUS_LEUKEMIA_UP;FARMER_BREAST_CANCER_BASAL_VS_LULMINAL;FARMER_BREAST_CANCER_CLUSTER_7;FATTY_ACID_METABOLIC_PROCESS…	Completeproteome;Proteomicsidentification;Referenceproteome					1	0	327.97	276.2	49.577	-0.41901	1500200000	0.255887	SEDGITKIMFNRPKKKNAINTEMYHEIMRAL	UID333
Q6IBN4	131	2.13211	2.20018	2.49022	1.95286	-3.83345	-2.90486	0.694059	2.81327	K	5			___1		binding;carboxylic acid binding;catalytic activity;coenzyme binding;cofactor binding;fatty acid binding;fatty-acyl-CoA binding;lipid binding;monocarboxylic acid binding					ACBP;ECH							1	0	327.97	276.2	49.577	-0.41901	1500200000	0.26085	SEDGITKIMFNRPKKKNAINTEMYHEIMRAL	UID334
A0A024QZU5	131	2.13211	2.20018	2.49022	1.95286	-4.97881	-4.57175	0.694059	2.81327	K	5			___1		binding;carboxylic acid binding;catalytic activity;coenzyme binding;cofactor binding;fatty acid binding;fatty-acyl-CoA binding;isomerase activity;lipid binding;monocarboxylic acid binding					ACBP;ECH		Isomerase					1	0	327.97	276.2	49.577	-0.41901	1500200000	0.253436	SEDGITKIMFNRPKKKNAINTEMYHEIMRAL	UID335
O75521-2	324	-0.30755	-3.15278	-3.3875	-0.56916	-1.73232	-0.559881	-1.28529	-3.4414	K	3			___1	carboxylic acid catabolic process;carboxylic acid metabolic process;catabolic process;cellular catabolic process;cellular ketone metabolic process;cellular lipid catabolic process;cellular lipid metabolic process;cellular metabolic process;cellular process;fatty acid catabolic process;fatty acid metabolic process;lipid catabolic process;lipid metabolic process;metabolic process;monocarboxylic aci…	binding;carboxylic acid binding;catalytic activity;coenzyme binding;cofactor binding;dodecenoyl-CoA delta-isomerase activity;fatty acid binding;fatty-acyl-CoA binding;intramolecular oxidoreductase activity;intramolecular oxidoreductase activity, transposing C=C bonds;isomerase activity;lipid binding;monocarboxylic acid binding;protein binding;receptor binding	cell part;cytoplasmic part;intracellular membrane-bounded organelle;intracellular organelle;intracellular organelle lumen;intracellular organelle part;intracellular part;membrane;membrane-bounded organelle;membrane-enclosed lumen;microbody lumen;microbody part;mitochondrion;nuclear part;nucleoplasm;organelle;organelle lumen;organelle part;peroxisomal matrix;peroxisomal part	catabolic process;cellular ketone metabolic process;cellular lipid metabolic process;cellular metabolic process;cellular process;lipid metabolic process;metabolic process;organic acid metabolic process;primary metabolic process;small molecule metabolic process	cell part;intracellular membrane-bounded organelle;intracellular organelle;membrane;mitochondrion;nucleoplasm;organelle	Fatty acid metabolism;Peroxisome	ACBP;ECH	AKL_HTLV1_INFECTION_UP;BOYLAN_MULTIPLE_MYELOMA_PCA3_DN;CARBOXYLIC_ACID_METABOLIC_PROCESS;CASORELLI_ACUTE_PROMYELOCYTIC_LEUKEMIA_DN;CELLULAR_LIPID_METABOLIC_PROCESS;chr6p24;CREIGHTON_ENDOCRINE_THERAPY_RESISTANCE_1;CYTOPLASM;CYTOPLASMIC_PART;DAIRKEE_TERT_TARGETS_UP;DIAZ_CHRONIC_MEYLOGENOUS_LEUKEMIA_UP;FARMER_BREAST_CANCER_BASAL_VS_LULMINAL;FARMER_BREAST_CANCER_CLUSTER_7;FATTY_ACID_METABOLIC_PROCESS…	3D-structure;Acetylation;Alternativesplicing;Completeproteome;Isomerase;Mitochondrion;Peroxisome;Phosphoprotein;Polymorphism;Referenceproteome;Transitpeptide					0.999998	0.0030986	98.353	61.507	84.213	0.061574	94174000	0.00315562	KLPPNALRISKEVIRKREREKLHAVNAEECN;KLPPNVLRISKEVIRKREREKLHAVNAEECN	UID336
Q53HG3	324	-0.30755	-4.06086	-3.3875	-0.56916	-1.73232	-0.559881	-1.28529	-3.4414	K	3			___1		binding;carboxylic acid binding;catalytic activity;coenzyme binding;cofactor binding;fatty acid binding;fatty-acyl-CoA binding;isomerase activity;lipid binding;monocarboxylic acid binding					ACBP;ECH		Isomerase					0.999998	0.0030986	98.353	61.507	84.213	0.061574	94174000	0.0221312	KLPPNALRISKEVIRKREREKLHAVNAEECN;KLPPNVLRISKEVIRKREREKLHAVNAEECN	UID337
Q53GC8	324	-0.30755	-3.61372	-3.3875	-0.56916	-1.73232	-0.559881	-1.28529	-3.4414	K	3			___1		binding;carboxylic acid binding;catalytic activity;coenzyme binding;cofactor binding;fatty acid binding;fatty-acyl-CoA binding;isomerase activity;lipid binding;monocarboxylic acid binding					ACBP;ECH		Isomerase					0.999998	0.0030986	98.353	61.507	84.213	0.061574	94174000	0.00969587	KLPPNALRISKEVIRKREREKLHAVNAEECN;KLPPNVLRISKEVIRKREREKLHAVNAEECN	UID338
A0A0C4DGA2	324	-0.30755	-3.39689	-3.3875	-0.56916	-1.73232	-0.559881	-1.28529	-3.4414	K	3			___1		binding;carboxylic acid binding;catalytic activity;coenzyme binding;cofactor binding;fatty acid binding;fatty-acyl-CoA binding;lipid binding;monocarboxylic acid binding					ACBP;ECH	AKL_HTLV1_INFECTION_UP;BOYLAN_MULTIPLE_MYELOMA_PCA3_DN;CARBOXYLIC_ACID_METABOLIC_PROCESS;CASORELLI_ACUTE_PROMYELOCYTIC_LEUKEMIA_DN;CELLULAR_LIPID_METABOLIC_PROCESS;chr6p24;CREIGHTON_ENDOCRINE_THERAPY_RESISTANCE_1;CYTOPLASM;CYTOPLASMIC_PART;DAIRKEE_TERT_TARGETS_UP;DIAZ_CHRONIC_MEYLOGENOUS_LEUKEMIA_UP;FARMER_BREAST_CANCER_BASAL_VS_LULMINAL;FARMER_BREAST_CANCER_CLUSTER_7;FATTY_ACID_METABOLIC_PROCESS…	Completeproteome;Proteomicsidentification;Referenceproteome					0.999998	0.0030986	98.353	61.507	84.213	0.061574	94174000	0.00565879	KLPPNALRISKEVIRKREREKLHAVNAEECN;KLPPNVLRISKEVIRKREREKLHAVNAEECN	UID339
O75521	324	-0.30755	-3.51277	-3.3875	-0.56916	-1.73232	-0.559881	-1.28529	-3.4414	K	3			___1	carboxylic acid catabolic process;carboxylic acid metabolic process;catabolic process;cellular catabolic process;cellular ketone metabolic process;cellular lipid catabolic process;cellular lipid metabolic process;cellular metabolic process;cellular process;fatty acid catabolic process;fatty acid metabolic process;lipid catabolic process;lipid metabolic process;metabolic process;monocarboxylic aci…	binding;carboxylic acid binding;catalytic activity;coenzyme binding;cofactor binding;dodecenoyl-CoA delta-isomerase activity;fatty acid binding;fatty-acyl-CoA binding;intramolecular oxidoreductase activity;intramolecular oxidoreductase activity, transposing C=C bonds;isomerase activity;lipid binding;monocarboxylic acid binding;protein binding;receptor binding	cell part;cytoplasmic part;intracellular membrane-bounded organelle;intracellular organelle;intracellular organelle lumen;intracellular organelle part;intracellular part;membrane;membrane-bounded organelle;membrane-enclosed lumen;microbody lumen;microbody part;mitochondrion;nuclear part;nucleoplasm;organelle;organelle lumen;organelle part;peroxisomal matrix;peroxisomal part	catabolic process;cellular ketone metabolic process;cellular lipid metabolic process;cellular metabolic process;cellular process;lipid metabolic process;metabolic process;organic acid metabolic process;primary metabolic process;small molecule metabolic process	cell part;intracellular membrane-bounded organelle;intracellular organelle;membrane;mitochondrion;nucleoplasm;organelle	Fatty acid metabolism;Peroxisome	ACBP;ECH	AKL_HTLV1_INFECTION_UP;BOYLAN_MULTIPLE_MYELOMA_PCA3_DN;CARBOXYLIC_ACID_METABOLIC_PROCESS;CASORELLI_ACUTE_PROMYELOCYTIC_LEUKEMIA_DN;CELLULAR_LIPID_METABOLIC_PROCESS;chr6p24;CREIGHTON_ENDOCRINE_THERAPY_RESISTANCE_1;CYTOPLASM;CYTOPLASMIC_PART;DAIRKEE_TERT_TARGETS_UP;DIAZ_CHRONIC_MEYLOGENOUS_LEUKEMIA_UP;FARMER_BREAST_CANCER_BASAL_VS_LULMINAL;FARMER_BREAST_CANCER_CLUSTER_7;FATTY_ACID_METABOLIC_PROCESS…	3D-structure;Acetylation;Alternativesplicing;Completeproteome;Isomerase;Mitochondrion;Peroxisome;Phosphoprotein;Polymorphism;Referenceproteome;Transitpeptide					0.999998	0.0030986	98.353	61.507	84.213	0.061574	94174000	0.00762441	KLPPNALRISKEVIRKREREKLHAVNAEECN;KLPPNVLRISKEVIRKREREKLHAVNAEECN	UID340
Q6IBN4	324	-0.30755	-2.92883	-3.3875	-0.56916	-1.73232	-0.559881	-1.28529	-3.4414	K	3			___1		binding;carboxylic acid binding;catalytic activity;coenzyme binding;cofactor binding;fatty acid binding;fatty-acyl-CoA binding;lipid binding;monocarboxylic acid binding					ACBP;ECH							0.999998	0.0030986	98.353	61.507	84.213	0.061574	94174000	0.00310565	KLPPNALRISKEVIRKREREKLHAVNAEECN;KLPPNVLRISKEVIRKREREKLHAVNAEECN	UID341
A0A024QZU5	324	-0.30755	-3.70103	-3.3875	-0.56916	-1.73232	-0.559881	-1.28529	-3.4414	K	3			___1		binding;carboxylic acid binding;catalytic activity;coenzyme binding;cofactor binding;fatty acid binding;fatty-acyl-CoA binding;isomerase activity;lipid binding;monocarboxylic acid binding					ACBP;ECH		Isomerase					0.999998	0.0030986	98.353	61.507	84.213	0.061574	94174000	0.0117329	KLPPNALRISKEVIRKREREKLHAVNAEECN;KLPPNVLRISKEVIRKREREKLHAVNAEECN	UID342
E5RG12	125	-1.41666	-3.68673	-2.22353	-2.25021	-1.64892	-1.58146	-1.98575	-0.572941	K	3			___1		binding;nucleic acid binding;RNA binding						AAAGGGA,MIR-204,MIR-211;ACEVEDO_FGFR1_TARGETS_IN_PROSTATE_CANCER_MODEL_DN;ACEVEDO_NORMAL_TISSUE_ADJACENT_TO_LIVER_TUMOR_DN;AKL_HTLV1_INFECTION_DN;ATGTTAA,MIR-302C;BECKER_TAMOXIFEN_RESISTANCE_DN;BILD_E2F3_ONCOGENIC_SIGNATURE;BROWNE_HCMV_INFECTION_16HR_UP;BROWNE_HCMV_INFECTION_20HR_UP;CATGTAA,MIR-496;chr8q24;COLINA_TARGETS_OF_4EBP1_AND_4EBP2;E2F3_UP.V1_UP;FURUKAWA_DUSP6_TARGETS_PCI35_DN;GAMETE_GENE…	Completeproteome;Proteomicsidentification;Referenceproteome					1	0.000903536	132.01	95.453	83.499	0.016347	96035000	0.50708	PAEAYARMGHALEEIKKFLIPDYNDEIRQAQ	UID357
H0YAQ1	125	-1.41666	-3.38531	-2.22353	-2.25021	-1.64892	-1.58146	-1.98575	-0.572941	K	3			___1		binding;nucleic acid binding;RNA binding						AAAGGGA,MIR-204,MIR-211;ACEVEDO_FGFR1_TARGETS_IN_PROSTATE_CANCER_MODEL_DN;ACEVEDO_NORMAL_TISSUE_ADJACENT_TO_LIVER_TUMOR_DN;AKL_HTLV1_INFECTION_DN;ATGTTAA,MIR-302C;BECKER_TAMOXIFEN_RESISTANCE_DN;BILD_E2F3_ONCOGENIC_SIGNATURE;BROWNE_HCMV_INFECTION_16HR_UP;BROWNE_HCMV_INFECTION_20HR_UP;CATGTAA,MIR-496;chr8q24;COLINA_TARGETS_OF_4EBP1_AND_4EBP2;E2F3_UP.V1_UP;FURUKAWA_DUSP6_TARGETS_PCI35_DN;GAMETE_GENE…	Completeproteome;Proteomicsidentification;Referenceproteome					1	0.000903536	132.01	95.453	83.499	0.016347	96035000	0.513978	PAEAYARMGHALEEIKKFLIPDYNDEIRQAQ	UID358
H0YAQ3	125	-1.41666	-3.3662	-2.22353	-2.25021	-1.64892	-1.58146	-1.98575	-0.572941	K	3			___1		binding;nucleic acid binding;RNA binding						AAAGGGA,MIR-204,MIR-211;ACEVEDO_FGFR1_TARGETS_IN_PROSTATE_CANCER_MODEL_DN;ACEVEDO_NORMAL_TISSUE_ADJACENT_TO_LIVER_TUMOR_DN;AKL_HTLV1_INFECTION_DN;ATGTTAA,MIR-302C;BECKER_TAMOXIFEN_RESISTANCE_DN;BILD_E2F3_ONCOGENIC_SIGNATURE;BROWNE_HCMV_INFECTION_16HR_UP;BROWNE_HCMV_INFECTION_20HR_UP;CATGTAA,MIR-496;chr8q24;COLINA_TARGETS_OF_4EBP1_AND_4EBP2;E2F3_UP.V1_UP;FURUKAWA_DUSP6_TARGETS_PCI35_DN;GAMETE_GENE…	Completeproteome;Proteomicsidentification;Referenceproteome					1	0.000903536	132.01	95.453	83.499	0.016347	96035000	0.514341	PAEAYARMGHALEEIKKFLIPDYNDEIRQAQ	UID359
E5RJZ9	125	-1.41666	-3.94338	-2.22353	-2.25021	-1.64892	-1.58146	-1.98575	-0.572941	K	3			___1		binding;nucleic acid binding;RNA binding	cell part;intracellular organelle part;intracellular part;nuclear part;nucleoplasm;organelle part		cell part;nucleoplasm			AAAGGGA,MIR-204,MIR-211;ACEVEDO_FGFR1_TARGETS_IN_PROSTATE_CANCER_MODEL_DN;ACEVEDO_NORMAL_TISSUE_ADJACENT_TO_LIVER_TUMOR_DN;AKL_HTLV1_INFECTION_DN;ATGTTAA,MIR-302C;BECKER_TAMOXIFEN_RESISTANCE_DN;BILD_E2F3_ONCOGENIC_SIGNATURE;BROWNE_HCMV_INFECTION_16HR_UP;BROWNE_HCMV_INFECTION_20HR_UP;CATGTAA,MIR-496;chr8q24;COLINA_TARGETS_OF_4EBP1_AND_4EBP2;E2F3_UP.V1_UP;FURUKAWA_DUSP6_TARGETS_PCI35_DN;GAMETE_GENE…	Completeproteome;Proteomicsidentification;Referenceproteome					1	0.000903536	132.01	95.453	83.499	0.016347	96035000	0.500251	PAEAYARMGHALEEIKKFLIPDYNDEIRQAQ	UID360
O75525-2	125	-1.41666	-3.53516	-2.22353	-2.25021	-1.64892	-1.58146	-1.98575	-0.572941	K	3			___1	biological regulation;biosynthetic process;cellular biosynthetic process;cellular macromolecule biosynthetic process;cellular macromolecule metabolic process;cellular metabolic process;cellular nitrogen compound metabolic process;cellular process;gamete generation;macromolecule biosynthetic process;macromolecule metabolic process;male gamete generation;metabolic process;multicellular organismal p…	binding;nucleic acid binding;RNA binding	cell part;intracellular membrane-bounded organelle;intracellular organelle;intracellular organelle part;intracellular part;membrane-bounded organelle;nuclear part;nucleoplasm;nucleus;organelle;organelle part	biological regulation;biosynthetic process;cellular metabolic process;cellular nitrogen compound metabolic process;cellular process;macromolecule metabolic process;metabolic process;multicellular organismal process;nitrogen compound metabolic process;nucleobase-containing compound metabolic process;primary metabolic process;RNA metabolic process	cell part;intracellular membrane-bounded organelle;intracellular organelle;nucleoplasm;nucleus;organelle			AAAGGGA,MIR-204,MIR-211;ACEVEDO_FGFR1_TARGETS_IN_PROSTATE_CANCER_MODEL_DN;ACEVEDO_NORMAL_TISSUE_ADJACENT_TO_LIVER_TUMOR_DN;AKL_HTLV1_INFECTION_DN;ATGTTAA,MIR-302C;BECKER_TAMOXIFEN_RESISTANCE_DN;BILD_E2F3_ONCOGENIC_SIGNATURE;BROWNE_HCMV_INFECTION_16HR_UP;BROWNE_HCMV_INFECTION_20HR_UP;CATGTAA,MIR-496;chr8q24;COLINA_TARGETS_OF_4EBP1_AND_4EBP2;E2F3_UP.V1_UP;FURUKAWA_DUSP6_TARGETS_PCI35_DN;GAMETE_GENE…	Alternativesplicing;Completeproteome;Directproteinsequencing;Nucleus;Phosphoprotein;Referenceproteome;RNA-binding;SH3-binding;Transcription;Transcriptionregulation					1	0.000903536	132.01	95.453	83.499	0.016347	96035000	0.510781	PAEAYARMGHALEEIKKFLIPDYNDEIRQAQ	UID361
O75525	125	-1.41666	-2.822	-2.22353	-2.25021	-1.64892	-1.58146	-1.98575	-0.572941	K	3			___1	biological regulation;biosynthetic process;cellular biosynthetic process;cellular macromolecule biosynthetic process;cellular macromolecule metabolic process;cellular metabolic process;cellular nitrogen compound metabolic process;cellular process;gamete generation;macromolecule biosynthetic process;macromolecule metabolic process;male gamete generation;metabolic process;multicellular organismal p…	binding;nucleic acid binding;RNA binding	cell part;intracellular membrane-bounded organelle;intracellular organelle;intracellular organelle part;intracellular part;membrane-bounded organelle;nuclear part;nucleoplasm;nucleus;organelle;organelle part	biological regulation;biosynthetic process;cellular metabolic process;cellular nitrogen compound metabolic process;cellular process;macromolecule metabolic process;metabolic process;multicellular organismal process;nitrogen compound metabolic process;nucleobase-containing compound metabolic process;primary metabolic process;RNA metabolic process	cell part;intracellular membrane-bounded organelle;intracellular organelle;nucleoplasm;nucleus;organelle			AAAGGGA,MIR-204,MIR-211;ACEVEDO_FGFR1_TARGETS_IN_PROSTATE_CANCER_MODEL_DN;ACEVEDO_NORMAL_TISSUE_ADJACENT_TO_LIVER_TUMOR_DN;AKL_HTLV1_INFECTION_DN;ATGTTAA,MIR-302C;BECKER_TAMOXIFEN_RESISTANCE_DN;BILD_E2F3_ONCOGENIC_SIGNATURE;BROWNE_HCMV_INFECTION_16HR_UP;BROWNE_HCMV_INFECTION_20HR_UP;CATGTAA,MIR-496;chr8q24;COLINA_TARGETS_OF_4EBP1_AND_4EBP2;E2F3_UP.V1_UP;FURUKAWA_DUSP6_TARGETS_PCI35_DN;GAMETE_GENE…	Alternativesplicing;Completeproteome;Directproteinsequencing;Nucleus;Phosphoprotein;Referenceproteome;RNA-binding;SH3-binding;Transcription;Transcriptionregulation		+	HTP		1	0.000903536	132.01	95.453	83.499	0.016347	96035000	0.517085	PAEAYARMGHALEEIKKFLIPDYNDEIRQAQ	UID362
B4DN27	203	3.35189	2.77327	-0.190882	3.69239	-5.02194	-4.24712	2.47132	-0.376171	K	3			___1														1	0.00659792	57.019	30.895	57.019	0.29314	621050000	0.268418	DRLLFSFLTLITKLIKECNIIQFTKPAETLS	UID369
O75691	203	3.35189	2.77327	-0.190882	3.69239	-3.96521	-4.62383	2.47132	-0.376171	K	3			___1	biological regulation;cellular macromolecule metabolic process;cellular metabolic process;cellular nitrogen compound metabolic process;cellular process;cleavage involved in rRNA processing;endonucleolytic cleavage in 5'-ETS of tricistronic rRNA transcript (SSU-rRNA, 5.8S rRNA, LSU-rRNA);endonucleolytic cleavage in ITS1 to separate SSU-rRNA from 5.8S rRNA and LSU-rRNA from tricistronic rRNA transc…		90S preribosome;cell part;cytoplasm;intracellular non-membrane-bounded organelle;intracellular organelle;intracellular organelle part;intracellular part;macromolecular complex;non-membrane-bounded organelle;nuclear part;nucleolus;nucleoplasm;organelle;organelle part;preribosome;preribosome, small subunit precursor;ribonucleoprotein complex;small-subunit processome	biological regulation;cellular metabolic process;cellular nitrogen compound metabolic process;cellular process;macromolecule metabolic process;metabolic process;nitrogen compound metabolic process;nucleobase-containing compound metabolic process;primary metabolic process;RNA metabolic process;RNA processing;rRNA processing	cell part;cytoplasm;intracellular non-membrane-bounded organelle;intracellular organelle;macromolecular complex;nucleolus;nucleoplasm;organelle;preribosome;ribonucleoprotein complex		DRIM	ACEVEDO_LIVER_CANCER_WITH_H3K9ME3_DN;AKT_UP_MTOR_DN.V1_DN;BILD_MYC_ONCOGENIC_SIGNATURE;BROWNE_HCMV_INFECTION_18HR_UP;CAIRO_HEPATOBLASTOMA_CLASSES_UP;CELL_PROLIFERATION_GO_0008283;chr12q23;DACOSTA_UV_RESPONSE_VIA_ERCC3_DN;GAJATE_RESPONSE_TO_TRABECTEDIN_DN;GAZDA_DIAMOND_BLACKFAN_ANEMIA_ERYTHROID_DN;GCCATNTTG_V$YY1_Q6;GGGNRMNNYCAT_UNKNOWN;GOLDRATH_NAIVE_VS_EFF_CD8_TCELL_UP;GOLDRATH_NAIVE_VS_MEMORY_C…	Coiledcoil;Completeproteome;Nucleus;Phosphoprotein;Polymorphism;Referenceproteome;Repeat;rRNAprocessing					1	0.00659792	57.019	30.895	57.019	0.29314	621050000	0.282578	DRLLFSFLTLITKLIKECNIIQFTKPAETLS	UID370
Q0QER2	52	-1.94769	-2.0759	-0.24329	-2.03595	-0.94928	-4.45822	-3.00122	-1.20379	K	2			___1	carboxylic acid metabolic process;cellular ketone metabolic process;cellular metabolic process;cellular process;isocitrate metabolic process;metabolic process;organic acid metabolic process;oxoacid metabolic process;small molecule metabolic process	binding;catalytic activity;cation binding;coenzyme binding;cofactor binding;ion binding;isocitrate dehydrogenase (NADP+) activity;isocitrate dehydrogenase activity;magnesium ion binding;metal ion binding;NAD binding;nucleotide binding;oxidoreductase activity;oxidoreductase activity, acting on CH-OH group of donors;oxidoreductase activity, acting on the CH-OH group of donors, NAD or NADP as accept…		cellular ketone metabolic process;cellular metabolic process;cellular process;metabolic process;organic acid metabolic process;small molecule metabolic process			Iso_dh	AAAYWAACM_V$HFH4_01;AATGTGA,MIR-23A,MIR-23B;ACEVEDO_LIVER_TUMOR_VS_NORMAL_ADJACENT_TISSUE_UP;AFFAR_YY1_TARGETS_DN;BERENJENO_TRANSFORMED_BY_RHOA_DN;BHATTACHARYA_EMBRYONIC_STEM_CELL;BMI1_DN.V1_DN;BMI1_DN_MEL18_DN.V1_DN;BOCHKIS_FOXA2_TARGETS;BURTON_ADIPOGENESIS_PEAK_AT_0HR;CARBOHYDRATE_METABOLIC_PROCESS;CARBOXYLIC_ACID_METABOLIC_PROCESS;CELLULAR_CARBOHYDRATE_METABOLIC_PROCESS;CHEN_LVAD_SUPPORT_OF_FA…	Magnesium;Manganese;Metal-binding;NADP;Oxidoreductase					1	3.45e-47	174.02	133.04	174.02	-0.88705	83234000	0.685823	KHNVGVKCATITPDEKRVEEFKLKQMWKSPN	UID371
V9HWJ2	52	-1.94769	-2.0759	-0.24329	-2.03595	-0.94928	-4.45822	-2.92167	-1.20379	K	2			___1	acetyl-CoA catabolic process;acetyl-CoA metabolic process;amine metabolic process;anatomical structure development;carboxylic acid metabolic process;catabolic process;cellular amine metabolic process;cellular amino acid metabolic process;cellular catabolic process;cellular ketone metabolic process;cellular metabolic process;cellular modified amino acid metabolic process;cellular nitrogen compound…	binding;catalytic activity;cation binding;coenzyme binding;cofactor binding;ion binding;isocitrate dehydrogenase (NADP+) activity;isocitrate dehydrogenase activity;magnesium ion binding;metal ion binding;NAD binding;NADP binding;nucleotide binding;oxidoreductase activity;oxidoreductase activity, acting on CH-OH group of donors;oxidoreductase activity, acting on the CH-OH group of donors, NAD or N…	cell part;cytoplasmic part;cytosol;intracellular membrane-bounded organelle;intracellular organelle;intracellular part;membrane-bounded organelle;microbody;mitochondrion;organelle;peroxisome	amine metabolic process;anatomical structure development;catabolic process;cellular amino acid metabolic process;cellular ketone metabolic process;cellular metabolic process;cellular nitrogen compound metabolic process;cellular process;cofactor metabolic process;developmental process;metabolic process;nitrogen compound metabolic process;organic acid metabolic process;peptide metabolic process;pri…	cell part;cytosol;intracellular membrane-bounded organelle;intracellular organelle;microbody;mitochondrion;organelle;peroxisome	Carbon fixation pathways in prokaryotes;Citrate cycle (TCA cycle);Glutathione metabolism;Peroxisome	Iso_dh		Magnesium;Manganese;Metal-binding;NADP;Oxidoreductase;Tricarboxylicacidcycle					1	3.45e-47	174.02	133.04	174.02	-0.88705	83234000	0.6705	KHNVGVKCATITPDEKRVEEFKLKQMWKSPN	UID372
V9HW78	52	-1.94769	-2.0759	-0.24329	-2.03595	-0.94928	-4.45822	-3.55776	-1.20379	K	2			___1	acetyl-CoA catabolic process;acetyl-CoA metabolic process;carboxylic acid metabolic process;catabolic process;cellular catabolic process;cellular ketone metabolic process;cellular metabolic process;cellular process;coenzyme catabolic process;coenzyme metabolic process;cofactor catabolic process;cofactor metabolic process;isocitrate metabolic process;metabolic process;organic acid metabolic proces…	binding;catalytic activity;cation binding;coenzyme binding;cofactor binding;ion binding;isocitrate dehydrogenase (NADP+) activity;isocitrate dehydrogenase activity;magnesium ion binding;metal ion binding;NAD binding;nucleotide binding;oxidoreductase activity;oxidoreductase activity, acting on CH-OH group of donors;oxidoreductase activity, acting on the CH-OH group of donors, NAD or NADP as accept…		catabolic process;cellular ketone metabolic process;cellular metabolic process;cellular process;cofactor metabolic process;metabolic process;organic acid metabolic process;small molecule metabolic process			Iso_dh		Magnesium;Manganese;Metal-binding;NADP;Oxidoreductase;Tricarboxylicacidcycle					1	3.45e-47	174.02	133.04	174.02	-0.88705	83234000	0.775634	KHNVGVKCATITPDEKRVEEFKLKQMWKSPN	UID373
Q6FI37	52	-1.94769	-2.0759	-0.24329	-2.03595	-0.94928	-4.45822	-3.76751	-1.20379	K	2			___1	acetyl-CoA catabolic process;acetyl-CoA metabolic process;carboxylic acid metabolic process;catabolic process;cellular catabolic process;cellular ketone metabolic process;cellular metabolic process;cellular process;coenzyme catabolic process;coenzyme metabolic process;cofactor catabolic process;cofactor metabolic process;isocitrate metabolic process;metabolic process;organic acid metabolic proces…	binding;catalytic activity;cation binding;coenzyme binding;cofactor binding;ion binding;isocitrate dehydrogenase (NADP+) activity;isocitrate dehydrogenase activity;magnesium ion binding;metal ion binding;NAD binding;nucleotide binding;oxidoreductase activity;oxidoreductase activity, acting on CH-OH group of donors;oxidoreductase activity, acting on the CH-OH group of donors, NAD or NADP as accept…		catabolic process;cellular ketone metabolic process;cellular metabolic process;cellular process;cofactor metabolic process;metabolic process;organic acid metabolic process;small molecule metabolic process			Iso_dh	AAAYWAACM_V$HFH4_01;AATGTGA,MIR-23A,MIR-23B;ACEVEDO_LIVER_TUMOR_VS_NORMAL_ADJACENT_TISSUE_UP;AFFAR_YY1_TARGETS_DN;BERENJENO_TRANSFORMED_BY_RHOA_DN;BHATTACHARYA_EMBRYONIC_STEM_CELL;BMI1_DN.V1_DN;BMI1_DN_MEL18_DN.V1_DN;BOCHKIS_FOXA2_TARGETS;BURTON_ADIPOGENESIS_PEAK_AT_0HR;CARBOHYDRATE_METABOLIC_PROCESS;CARBOXYLIC_ACID_METABOLIC_PROCESS;CELLULAR_CARBOHYDRATE_METABOLIC_PROCESS;CHEN_LVAD_SUPPORT_OF_FA…	Magnesium;Manganese;Metal-binding;NADP;Oxidoreductase;Tricarboxylicacidcycle					1	3.45e-47	174.02	133.04	174.02	-0.88705	83234000	0.80094	KHNVGVKCATITPDEKRVEEFKLKQMWKSPN	UID374
B2R5M8	52	-1.94769	-2.0759	-0.24329	-2.03595	-0.94928	-4.45822	-3.2652	-1.20379	K	2			___1	acetyl-CoA catabolic process;acetyl-CoA metabolic process;carboxylic acid metabolic process;catabolic process;cellular catabolic process;cellular ketone metabolic process;cellular metabolic process;cellular process;coenzyme catabolic process;coenzyme metabolic process;cofactor catabolic process;cofactor metabolic process;isocitrate metabolic process;metabolic process;organic acid metabolic proces…	binding;catalytic activity;cation binding;coenzyme binding;cofactor binding;ion binding;isocitrate dehydrogenase (NADP+) activity;isocitrate dehydrogenase activity;magnesium ion binding;metal ion binding;NAD binding;nucleotide binding;oxidoreductase activity;oxidoreductase activity, acting on CH-OH group of donors;oxidoreductase activity, acting on the CH-OH group of donors, NAD or NADP as accept…		catabolic process;cellular ketone metabolic process;cellular metabolic process;cellular process;cofactor metabolic process;metabolic process;organic acid metabolic process;small molecule metabolic process			Iso_dh		Magnesium;Manganese;Metal-binding;NADP;Oxidoreductase;Tricarboxylicacidcycle					1	3.45e-47	174.02	133.04	174.02	-0.88705	83234000	0.732406	KHNVGVKCATITPDEKRVEEFKLKQMWKSPN	UID375
O75874	52	-1.94769	-2.0759	-0.24329	-2.03595	-0.94928	-4.45822	-3.95508	-1.20379	K	2			___1	2-oxoglutarate metabolic process;acetyl-CoA catabolic process;acetyl-CoA metabolic process;amine metabolic process;anatomical structure development;carbohydrate metabolic process;carboxylic acid metabolic process;catabolic process;cellular aldehyde metabolic process;cellular amine metabolic process;cellular amino acid metabolic process;cellular carbohydrate metabolic process;cellular catabolic pr…	binding;catalytic activity;cation binding;coenzyme binding;cofactor binding;identical protein binding;ion binding;isocitrate dehydrogenase (NADP+) activity;isocitrate dehydrogenase activity;magnesium ion binding;metal ion binding;NAD binding;NADP binding;nucleotide binding;oxidoreductase activity;oxidoreductase activity, acting on CH-OH group of donors;oxidoreductase activity, acting on the CH-OH…	cell part;cytoplasm;cytoplasmic part;cytosol;extracellular membrane-bounded organelle;extracellular organelle;extracellular region part;extracellular vesicular exosome;intracellular membrane-bounded organelle;intracellular organelle;intracellular organelle lumen;intracellular organelle part;intracellular part;membrane-bounded organelle;membrane-bounded vesicle;membrane-enclosed lumen;microbody;mi…	amine metabolic process;anatomical structure development;carbohydrate metabolic process;catabolic process;cellular aldehyde metabolic process;cellular amino acid metabolic process;cellular ketone metabolic process;cellular lipid metabolic process;cellular metabolic process;cellular nitrogen compound metabolic process;cellular process;cofactor metabolic process;developmental process;heterocycle me…	cell part;cytoplasm;cytosol;extracellular organelle;intracellular membrane-bounded organelle;intracellular organelle;microbody;mitochondrion;organelle;peroxisome;vesicle	Carbon fixation pathways in prokaryotes;Citrate cycle (TCA cycle);Glutathione metabolism;Peroxisome	Iso_dh	AAAYWAACM_V$HFH4_01;AATGTGA,MIR-23A,MIR-23B;ACEVEDO_LIVER_TUMOR_VS_NORMAL_ADJACENT_TISSUE_UP;AFFAR_YY1_TARGETS_DN;BERENJENO_TRANSFORMED_BY_RHOA_DN;BHATTACHARYA_EMBRYONIC_STEM_CELL;BMI1_DN.V1_DN;BMI1_DN_MEL18_DN.V1_DN;BOCHKIS_FOXA2_TARGETS;BURTON_ADIPOGENESIS_PEAK_AT_0HR;CARBOHYDRATE_METABOLIC_PROCESS;CARBOXYLIC_ACID_METABOLIC_PROCESS;CELLULAR_CARBOHYDRATE_METABOLIC_PROCESS;CHEN_LVAD_SUPPORT_OF_FA…	3D-structure;Acetylation;Completeproteome;Cytoplasm;Directproteinsequencing;Glyoxylatebypass;Magnesium;Manganese;Metal-binding;NADP;Oxidoreductase;Peroxisome;Phosphoprotein;Polymorphism;Referenceproteome;Tricarboxylicacidcycle	Isocitrate dehydrogenase, cytoplasmic	+	CST;HTP		1	3.45e-47	174.02	133.04	174.02	-0.88705	83234000	0.819589	KHNVGVKCATITPDEKRVEEFKLKQMWKSPN	UID376
A0A0A0U6N4	52	-1.94769	-2.0759	-0.24329	-2.03595	-0.94928	-4.45822	-3.27757	-1.20379	K	2			___1	carboxylic acid metabolic process;cellular ketone metabolic process;cellular metabolic process;cellular process;isocitrate metabolic process;metabolic process;organic acid metabolic process;oxoacid metabolic process;small molecule metabolic process	catalytic activity;isocitrate dehydrogenase (NADP+) activity;isocitrate dehydrogenase activity;oxidoreductase activity;oxidoreductase activity, acting on CH-OH group of donors;oxidoreductase activity, acting on the CH-OH group of donors, NAD or NADP as acceptor		cellular ketone metabolic process;cellular metabolic process;cellular process;metabolic process;organic acid metabolic process;small molecule metabolic process			Iso_dh							1	3.45e-47	174.02	133.04	174.02	-0.88705	83234000	0.734417	KHNVGVKCATITPDEKRVEEFKLKQMWKSPN	UID377
C9J4N6	52	-1.94769	-2.0759	-0.24329	-2.03595	-0.94928	-4.45822	-3.22848	-1.20379	K	2			___1	carboxylic acid metabolic process;cellular ketone metabolic process;cellular metabolic process;cellular process;isocitrate metabolic process;metabolic process;organic acid metabolic process;oxoacid metabolic process;small molecule metabolic process	catalytic activity;isocitrate dehydrogenase (NADP+) activity;isocitrate dehydrogenase activity;oxidoreductase activity;oxidoreductase activity, acting on CH-OH group of donors;oxidoreductase activity, acting on the CH-OH group of donors, NAD or NADP as acceptor		cellular ketone metabolic process;cellular metabolic process;cellular process;metabolic process;organic acid metabolic process;small molecule metabolic process			Iso_dh	AAAYWAACM_V$HFH4_01;AATGTGA,MIR-23A,MIR-23B;ACEVEDO_LIVER_TUMOR_VS_NORMAL_ADJACENT_TISSUE_UP;AFFAR_YY1_TARGETS_DN;BERENJENO_TRANSFORMED_BY_RHOA_DN;BHATTACHARYA_EMBRYONIC_STEM_CELL;BMI1_DN.V1_DN;BMI1_DN_MEL18_DN.V1_DN;BOCHKIS_FOXA2_TARGETS;BURTON_ADIPOGENESIS_PEAK_AT_0HR;CARBOHYDRATE_METABOLIC_PROCESS;CARBOXYLIC_ACID_METABOLIC_PROCESS;CELLULAR_CARBOHYDRATE_METABOLIC_PROCESS;CHEN_LVAD_SUPPORT_OF_FA…	Completeproteome;Proteomicsidentification;Referenceproteome					1	3.45e-47	174.02	133.04	174.02	-0.88705	83234000	0.726341	KHNVGVKCATITPDEKRVEEFKLKQMWKSPN	UID378
Q6FIA4	52	-1.94769	-2.0759	-0.24329	-2.03595	-0.94928	-4.45822	-2.66885	-1.20379	K	2			___1	acetyl-CoA catabolic process;acetyl-CoA metabolic process;carboxylic acid metabolic process;catabolic process;cellular catabolic process;cellular ketone metabolic process;cellular metabolic process;cellular process;coenzyme catabolic process;coenzyme metabolic process;cofactor catabolic process;cofactor metabolic process;isocitrate metabolic process;metabolic process;organic acid metabolic proces…	binding;catalytic activity;cation binding;coenzyme binding;cofactor binding;ion binding;isocitrate dehydrogenase (NADP+) activity;isocitrate dehydrogenase activity;magnesium ion binding;metal ion binding;NAD binding;nucleotide binding;oxidoreductase activity;oxidoreductase activity, acting on CH-OH group of donors;oxidoreductase activity, acting on the CH-OH group of donors, NAD or NADP as accept…		catabolic process;cellular ketone metabolic process;cellular metabolic process;cellular process;cofactor metabolic process;metabolic process;organic acid metabolic process;small molecule metabolic process			Iso_dh	AAAYWAACM_V$HFH4_01;AATGTGA,MIR-23A,MIR-23B;ACEVEDO_LIVER_TUMOR_VS_NORMAL_ADJACENT_TISSUE_UP;AFFAR_YY1_TARGETS_DN;BERENJENO_TRANSFORMED_BY_RHOA_DN;BHATTACHARYA_EMBRYONIC_STEM_CELL;BMI1_DN.V1_DN;BMI1_DN_MEL18_DN.V1_DN;BOCHKIS_FOXA2_TARGETS;BURTON_ADIPOGENESIS_PEAK_AT_0HR;CARBOHYDRATE_METABOLIC_PROCESS;CARBOXYLIC_ACID_METABOLIC_PROCESS;CELLULAR_CARBOHYDRATE_METABOLIC_PROCESS;CHEN_LVAD_SUPPORT_OF_FA…	Magnesium;Manganese;Metal-binding;NADP;Oxidoreductase;Tricarboxylicacidcycle					1	3.45e-47	174.02	133.04	174.02	-0.88705	83234000	0.618409	KHNVGVKCATITPDEKRVEEFKLKQMWKSPN	UID379
O75947-2	32	0.787661	1.05995	1.48505	1.43225	-3.68173	2.00435	-0.55637	-0.597851	K	2			___1	ATP biosynthetic process;ATP metabolic process;ATP synthesis coupled proton transport;biosynthetic process;cation transport;cellular biosynthetic process;cellular metabolic process;cellular nitrogen compound biosynthetic process;cellular nitrogen compound metabolic process;cellular process;electron transport chain;energy coupled proton transport, down electrochemical gradient;establishment of loc…	cation transmembrane transporter activity;hydrogen ion transmembrane transporter activity;inorganic cation transmembrane transporter activity;ion transmembrane transporter activity;monovalent inorganic cation transmembrane transporter activity;substrate-specific transmembrane transporter activity;substrate-specific transporter activity;transmembrane transporter activity;transporter activity	cell part;cytoplasm;cytoplasmic part;extracellular membrane-bounded organelle;extracellular organelle;extracellular region part;extracellular vesicular exosome;intracellular membrane-bounded organelle;intracellular organelle;intracellular organelle part;intracellular part;macromolecular complex;membrane;membrane part;membrane-bounded organelle;membrane-bounded vesicle;mitochondrial inner membrane…	biosynthetic process;cellular metabolic process;cellular nitrogen compound metabolic process;cellular process;establishment of localization;generation of precursor metabolites and energy;heterocycle metabolic process;hydrogen transport;ion transport;metabolic process;nitrogen compound metabolic process;nucleobase-containing compound metabolic process;nucleobase-containing small molecule metabolic…	cell part;cytoplasm;extracellular organelle;intracellular membrane-bounded organelle;intracellular organelle;macromolecular complex;membrane;mitochondrion;nucleoplasm;organelle;protein complex;proton-transporting two-sector ATPase complex;vesicle	Alzheimer's disease;Huntington's disease;Oxidative phosphorylation;Parkinson's disease	Mt_ATP-synt_D	BLALOCK_ALZHEIMERS_DISEASE_DN;BROWNE_HCMV_INFECTION_24HR_DN;CAGCTG_V$AP4_Q5;chr17q25;DAIRKEE_TERT_TARGETS_UP;GRADE_COLON_CANCER_UP;GSE12845_NAIVE_VS_PRE_GC_TONSIL_BCELL_DN;GSE14000_4H_VS_16H_LPS_DC_UP;GSE14000_UNSTIM_VS_16H_LPS_DC_UP;GSE1460_CD4_THYMOCYTE_VS_NAIVE_CD4_TCELL_ADULT_BLOOD_DN;GSE22886_CTRL_VS_LPS_24H_DC_UP;GSE22886_NAIVE_TCELL_VS_NEUTROPHIL_UP;GSE22886_NEUTROPHIL_VS_DC_DN;GSE360_CTRL…	Acetylation;Alternativesplicing;CF(0);Completeproteome;Directproteinsequencing;Hydrogeniontransport;Iontransport;Membrane;Mitochondrion;Mitochondrioninnermembrane;Referenceproteome;Transport	F1F0-ATP synthase (EC 3.6.3.14), mitochondrial				1	0	264.72	228.28	264.72	0.15795	508450000	0.232832	AEIIPQNQKAIASSLKSWNETLTSRLAALPE	UID397
O75947	32	0.787661	1.05995	1.48505	1.43225	-3.6634	2.00435	-0.55637	-0.597851	K	2			___1	ATP biosynthetic process;ATP metabolic process;ATP synthesis coupled proton transport;biosynthetic process;cation transport;cellular biosynthetic process;cellular metabolic process;cellular nitrogen compound biosynthetic process;cellular nitrogen compound metabolic process;cellular process;electron transport chain;energy coupled proton transport, down electrochemical gradient;establishment of loc…	cation transmembrane transporter activity;hydrogen ion transmembrane transporter activity;inorganic cation transmembrane transporter activity;ion transmembrane transporter activity;monovalent inorganic cation transmembrane transporter activity;substrate-specific transmembrane transporter activity;substrate-specific transporter activity;transmembrane transporter activity;transporter activity	cell part;cytoplasm;cytoplasmic part;extracellular membrane-bounded organelle;extracellular organelle;extracellular region part;extracellular vesicular exosome;intracellular membrane-bounded organelle;intracellular organelle;intracellular organelle part;intracellular part;macromolecular complex;membrane;membrane part;membrane-bounded organelle;membrane-bounded vesicle;mitochondrial inner membrane…	biosynthetic process;cellular metabolic process;cellular nitrogen compound metabolic process;cellular process;establishment of localization;generation of precursor metabolites and energy;heterocycle metabolic process;hydrogen transport;ion transport;metabolic process;nitrogen compound metabolic process;nucleobase-containing compound metabolic process;nucleobase-containing small molecule metabolic…	cell part;cytoplasm;extracellular organelle;intracellular membrane-bounded organelle;intracellular organelle;macromolecular complex;membrane;mitochondrion;nucleoplasm;organelle;protein complex;proton-transporting two-sector ATPase complex;vesicle	Alzheimer's disease;Huntington's disease;Oxidative phosphorylation;Parkinson's disease	Mt_ATP-synt_D	BLALOCK_ALZHEIMERS_DISEASE_DN;BROWNE_HCMV_INFECTION_24HR_DN;CAGCTG_V$AP4_Q5;chr17q25;DAIRKEE_TERT_TARGETS_UP;GRADE_COLON_CANCER_UP;GSE12845_NAIVE_VS_PRE_GC_TONSIL_BCELL_DN;GSE14000_4H_VS_16H_LPS_DC_UP;GSE14000_UNSTIM_VS_16H_LPS_DC_UP;GSE1460_CD4_THYMOCYTE_VS_NAIVE_CD4_TCELL_ADULT_BLOOD_DN;GSE22886_CTRL_VS_LPS_24H_DC_UP;GSE22886_NAIVE_TCELL_VS_NEUTROPHIL_UP;GSE22886_NEUTROPHIL_VS_DC_DN;GSE360_CTRL…	Acetylation;Alternativesplicing;CF(0);Completeproteome;Directproteinsequencing;Hydrogeniontransport;Iontransport;Membrane;Mitochondrion;Mitochondrioninnermembrane;Referenceproteome;Transport	F1F0-ATP synthase (EC 3.6.3.14), mitochondrial				1	0	264.72	228.28	264.72	0.15795	508450000	0.232692	AEIIPQNQKAIASSLKSWNETLTSRLAALPE	UID398
F5H608	32	0.787661	1.05995	1.48505	1.43225	-3.9575	2.00435	-0.55637	-0.597851	K	2			___1	ATP biosynthetic process;ATP metabolic process;ATP synthesis coupled proton transport;biosynthetic process;cation transport;cellular biosynthetic process;cellular metabolic process;cellular nitrogen compound biosynthetic process;cellular nitrogen compound metabolic process;cellular process;energy coupled proton transport, down electrochemical gradient;establishment of localization;heterocycle bio…	cation transmembrane transporter activity;hydrogen ion transmembrane transporter activity;inorganic cation transmembrane transporter activity;ion transmembrane transporter activity;monovalent inorganic cation transmembrane transporter activity;substrate-specific transmembrane transporter activity;substrate-specific transporter activity;transmembrane transporter activity;transporter activity	cell part;cytoplasmic part;intracellular organelle part;intracellular part;macromolecular complex;membrane part;mitochondrial membrane part;mitochondrial part;mitochondrial proton-transporting ATP synthase complex, coupling factor F(o);organelle part;protein complex;proton-transporting ATP synthase complex, coupling factor F(o);proton-transporting two-sector ATPase complex, proton-transporting do…	biosynthetic process;cellular metabolic process;cellular nitrogen compound metabolic process;cellular process;establishment of localization;heterocycle metabolic process;hydrogen transport;ion transport;metabolic process;nitrogen compound metabolic process;nucleobase-containing compound metabolic process;nucleobase-containing small molecule metabolic process;nucleotide metabolic process;primary m…	cell part;macromolecular complex;protein complex		Mt_ATP-synt_D	BLALOCK_ALZHEIMERS_DISEASE_DN;BROWNE_HCMV_INFECTION_24HR_DN;CAGCTG_V$AP4_Q5;chr17q25;DAIRKEE_TERT_TARGETS_UP;GRADE_COLON_CANCER_UP;GSE12845_NAIVE_VS_PRE_GC_TONSIL_BCELL_DN;GSE14000_4H_VS_16H_LPS_DC_UP;GSE14000_UNSTIM_VS_16H_LPS_DC_UP;GSE1460_CD4_THYMOCYTE_VS_NAIVE_CD4_TCELL_ADULT_BLOOD_DN;GSE22886_CTRL_VS_LPS_24H_DC_UP;GSE22886_NAIVE_TCELL_VS_NEUTROPHIL_UP;GSE22886_NEUTROPHIL_VS_DC_DN;GSE360_CTRL…	Completeproteome;Proteomicsidentification;Referenceproteome					1	0	264.72	228.28	264.72	0.15795	508450000	0.235076	AEIIPQNQKAIASSLKSWNETLTSRLAALPE	UID399
A0PJH2	32	0.787661	1.05995	1.48505	1.43225	-3.9358	2.00435	-0.55637	-0.597851	K	2			___1	ATP biosynthetic process;ATP metabolic process;ATP synthesis coupled proton transport;biosynthetic process;cation transport;cellular biosynthetic process;cellular metabolic process;cellular nitrogen compound biosynthetic process;cellular nitrogen compound metabolic process;cellular process;energy coupled proton transport, down electrochemical gradient;establishment of localization;heterocycle bio…	cation transmembrane transporter activity;hydrogen ion transmembrane transporter activity;inorganic cation transmembrane transporter activity;ion transmembrane transporter activity;monovalent inorganic cation transmembrane transporter activity;substrate-specific transmembrane transporter activity;substrate-specific transporter activity;transmembrane transporter activity;transporter activity	cell part;cytoplasmic part;intracellular organelle part;intracellular part;macromolecular complex;membrane part;mitochondrial membrane part;mitochondrial part;mitochondrial proton-transporting ATP synthase complex, coupling factor F(o);organelle part;protein complex;proton-transporting ATP synthase complex, coupling factor F(o);proton-transporting two-sector ATPase complex, proton-transporting do…	biosynthetic process;cellular metabolic process;cellular nitrogen compound metabolic process;cellular process;establishment of localization;heterocycle metabolic process;hydrogen transport;ion transport;metabolic process;nitrogen compound metabolic process;nucleobase-containing compound metabolic process;nucleobase-containing small molecule metabolic process;nucleotide metabolic process;primary m…	cell part;macromolecular complex;protein complex	Alzheimer's disease;Huntington's disease;Oxidative phosphorylation;Parkinson's disease	Mt_ATP-synt_D	BLALOCK_ALZHEIMERS_DISEASE_DN;BROWNE_HCMV_INFECTION_24HR_DN;CAGCTG_V$AP4_Q5;chr17q25;DAIRKEE_TERT_TARGETS_UP;GRADE_COLON_CANCER_UP;GSE12845_NAIVE_VS_PRE_GC_TONSIL_BCELL_DN;GSE14000_4H_VS_16H_LPS_DC_UP;GSE14000_UNSTIM_VS_16H_LPS_DC_UP;GSE1460_CD4_THYMOCYTE_VS_NAIVE_CD4_TCELL_ADULT_BLOOD_DN;GSE22886_CTRL_VS_LPS_24H_DC_UP;GSE22886_NAIVE_TCELL_VS_NEUTROPHIL_UP;GSE22886_NEUTROPHIL_VS_DC_DN;GSE360_CTRL…						1	0	264.72	228.28	264.72	0.15795	508450000	0.234891	AEIIPQNQKAIASSLKSWNETLTSRLAALPE	UID400
O75947-2	93	-1.91735	-1.5504	-1.30643	-1.10689	-1.58651	-1.07269	-2.18336	-3.61462	K	2			___1	ATP biosynthetic process;ATP metabolic process;ATP synthesis coupled proton transport;biosynthetic process;cation transport;cellular biosynthetic process;cellular metabolic process;cellular nitrogen compound biosynthetic process;cellular nitrogen compound metabolic process;cellular process;electron transport chain;energy coupled proton transport, down electrochemical gradient;establishment of loc…	cation transmembrane transporter activity;hydrogen ion transmembrane transporter activity;inorganic cation transmembrane transporter activity;ion transmembrane transporter activity;monovalent inorganic cation transmembrane transporter activity;substrate-specific transmembrane transporter activity;substrate-specific transporter activity;transmembrane transporter activity;transporter activity	cell part;cytoplasm;cytoplasmic part;extracellular membrane-bounded organelle;extracellular organelle;extracellular region part;extracellular vesicular exosome;intracellular membrane-bounded organelle;intracellular organelle;intracellular organelle part;intracellular part;macromolecular complex;membrane;membrane part;membrane-bounded organelle;membrane-bounded vesicle;mitochondrial inner membrane…	biosynthetic process;cellular metabolic process;cellular nitrogen compound metabolic process;cellular process;establishment of localization;generation of precursor metabolites and energy;heterocycle metabolic process;hydrogen transport;ion transport;metabolic process;nitrogen compound metabolic process;nucleobase-containing compound metabolic process;nucleobase-containing small molecule metabolic…	cell part;cytoplasm;extracellular organelle;intracellular membrane-bounded organelle;intracellular organelle;macromolecular complex;membrane;mitochondrion;nucleoplasm;organelle;protein complex;proton-transporting two-sector ATPase complex;vesicle	Alzheimer's disease;Huntington's disease;Oxidative phosphorylation;Parkinson's disease	Mt_ATP-synt_D	BLALOCK_ALZHEIMERS_DISEASE_DN;BROWNE_HCMV_INFECTION_24HR_DN;CAGCTG_V$AP4_Q5;chr17q25;DAIRKEE_TERT_TARGETS_UP;GRADE_COLON_CANCER_UP;GSE12845_NAIVE_VS_PRE_GC_TONSIL_BCELL_DN;GSE14000_4H_VS_16H_LPS_DC_UP;GSE14000_UNSTIM_VS_16H_LPS_DC_UP;GSE1460_CD4_THYMOCYTE_VS_NAIVE_CD4_TCELL_ADULT_BLOOD_DN;GSE22886_CTRL_VS_LPS_24H_DC_UP;GSE22886_NAIVE_TCELL_VS_NEUTROPHIL_UP;GSE22886_NEUTROPHIL_VS_DC_DN;GSE360_CTRL…	Acetylation;Alternativesplicing;CF(0);Completeproteome;Directproteinsequencing;Hydrogeniontransport;Iontransport;Membrane;Mitochondrion;Mitochondrioninnermembrane;Referenceproteome;Transport	F1F0-ATP synthase (EC 3.6.3.14), mitochondrial				1	4.86e-39	166.04	123.7	134.68	-0.21586	1012800000	0.444732	AEWVSLSKARIVEYEKEMEKMKNLIPFDQMT	UID404
O75947	93	-1.91735	-1.5504	-1.30643	-1.10689	-1.58651	-1.07269	-2.18336	-3.61462	K	2			___1	ATP biosynthetic process;ATP metabolic process;ATP synthesis coupled proton transport;biosynthetic process;cation transport;cellular biosynthetic process;cellular metabolic process;cellular nitrogen compound biosynthetic process;cellular nitrogen compound metabolic process;cellular process;electron transport chain;energy coupled proton transport, down electrochemical gradient;establishment of loc…	cation transmembrane transporter activity;hydrogen ion transmembrane transporter activity;inorganic cation transmembrane transporter activity;ion transmembrane transporter activity;monovalent inorganic cation transmembrane transporter activity;substrate-specific transmembrane transporter activity;substrate-specific transporter activity;transmembrane transporter activity;transporter activity	cell part;cytoplasm;cytoplasmic part;extracellular membrane-bounded organelle;extracellular organelle;extracellular region part;extracellular vesicular exosome;intracellular membrane-bounded organelle;intracellular organelle;intracellular organelle part;intracellular part;macromolecular complex;membrane;membrane part;membrane-bounded organelle;membrane-bounded vesicle;mitochondrial inner membrane…	biosynthetic process;cellular metabolic process;cellular nitrogen compound metabolic process;cellular process;establishment of localization;generation of precursor metabolites and energy;heterocycle metabolic process;hydrogen transport;ion transport;metabolic process;nitrogen compound metabolic process;nucleobase-containing compound metabolic process;nucleobase-containing small molecule metabolic…	cell part;cytoplasm;extracellular organelle;intracellular membrane-bounded organelle;intracellular organelle;macromolecular complex;membrane;mitochondrion;nucleoplasm;organelle;protein complex;proton-transporting two-sector ATPase complex;vesicle	Alzheimer's disease;Huntington's disease;Oxidative phosphorylation;Parkinson's disease	Mt_ATP-synt_D	BLALOCK_ALZHEIMERS_DISEASE_DN;BROWNE_HCMV_INFECTION_24HR_DN;CAGCTG_V$AP4_Q5;chr17q25;DAIRKEE_TERT_TARGETS_UP;GRADE_COLON_CANCER_UP;GSE12845_NAIVE_VS_PRE_GC_TONSIL_BCELL_DN;GSE14000_4H_VS_16H_LPS_DC_UP;GSE14000_UNSTIM_VS_16H_LPS_DC_UP;GSE1460_CD4_THYMOCYTE_VS_NAIVE_CD4_TCELL_ADULT_BLOOD_DN;GSE22886_CTRL_VS_LPS_24H_DC_UP;GSE22886_NAIVE_TCELL_VS_NEUTROPHIL_UP;GSE22886_NEUTROPHIL_VS_DC_DN;GSE360_CTRL…	Acetylation;Alternativesplicing;CF(0);Completeproteome;Directproteinsequencing;Hydrogeniontransport;Iontransport;Membrane;Mitochondrion;Mitochondrioninnermembrane;Referenceproteome;Transport	F1F0-ATP synthase (EC 3.6.3.14), mitochondrial	+	CST;HTP		1	4.86e-39	166.04	123.7	134.68	-0.21586	1012800000	0.444732	AEWVSLSKARIVEYEKEMEKMKNLIPFDQMT	UID405
O75947-2	125	-0.47781	-0.294861	-0.0520306	0.53145	-3.36952	0.0991688	-3.61272	-2.07904	K	2			___1	ATP biosynthetic process;ATP metabolic process;ATP synthesis coupled proton transport;biosynthetic process;cation transport;cellular biosynthetic process;cellular metabolic process;cellular nitrogen compound biosynthetic process;cellular nitrogen compound metabolic process;cellular process;electron transport chain;energy coupled proton transport, down electrochemical gradient;establishment of loc…	cation transmembrane transporter activity;hydrogen ion transmembrane transporter activity;inorganic cation transmembrane transporter activity;ion transmembrane transporter activity;monovalent inorganic cation transmembrane transporter activity;substrate-specific transmembrane transporter activity;substrate-specific transporter activity;transmembrane transporter activity;transporter activity	cell part;cytoplasm;cytoplasmic part;extracellular membrane-bounded organelle;extracellular organelle;extracellular region part;extracellular vesicular exosome;intracellular membrane-bounded organelle;intracellular organelle;intracellular organelle part;intracellular part;macromolecular complex;membrane;membrane part;membrane-bounded organelle;membrane-bounded vesicle;mitochondrial inner membrane…	biosynthetic process;cellular metabolic process;cellular nitrogen compound metabolic process;cellular process;establishment of localization;generation of precursor metabolites and energy;heterocycle metabolic process;hydrogen transport;ion transport;metabolic process;nitrogen compound metabolic process;nucleobase-containing compound metabolic process;nucleobase-containing small molecule metabolic…	cell part;cytoplasm;extracellular organelle;intracellular membrane-bounded organelle;intracellular organelle;macromolecular complex;membrane;mitochondrion;nucleoplasm;organelle;protein complex;proton-transporting two-sector ATPase complex;vesicle	Alzheimer's disease;Huntington's disease;Oxidative phosphorylation;Parkinson's disease	Mt_ATP-synt_D	BLALOCK_ALZHEIMERS_DISEASE_DN;BROWNE_HCMV_INFECTION_24HR_DN;CAGCTG_V$AP4_Q5;chr17q25;DAIRKEE_TERT_TARGETS_UP;GRADE_COLON_CANCER_UP;GSE12845_NAIVE_VS_PRE_GC_TONSIL_BCELL_DN;GSE14000_4H_VS_16H_LPS_DC_UP;GSE14000_UNSTIM_VS_16H_LPS_DC_UP;GSE1460_CD4_THYMOCYTE_VS_NAIVE_CD4_TCELL_ADULT_BLOOD_DN;GSE22886_CTRL_VS_LPS_24H_DC_UP;GSE22886_NAIVE_TCELL_VS_NEUTROPHIL_UP;GSE22886_NEUTROPHIL_VS_DC_DN;GSE360_CTRL…	Acetylation;Alternativesplicing;CF(0);Completeproteome;Directproteinsequencing;Hydrogeniontransport;Iontransport;Membrane;Mitochondrion;Mitochondrioninnermembrane;Referenceproteome;Transport	F1F0-ATP synthase (EC 3.6.3.14), mitochondrial				1	1.82e-86	183.03	126.47	183.03	-0.43586	506530000	0.356992	EDLNEAFPETKLDKKKYPYWPHQPIENL___	UID408
O75947	125	-0.47781	-0.294861	-0.0520306	0.53145	-3.96282	0.0991688	-2.47275	-2.07904	K	2			___1	ATP biosynthetic process;ATP metabolic process;ATP synthesis coupled proton transport;biosynthetic process;cation transport;cellular biosynthetic process;cellular metabolic process;cellular nitrogen compound biosynthetic process;cellular nitrogen compound metabolic process;cellular process;electron transport chain;energy coupled proton transport, down electrochemical gradient;establishment of loc…	cation transmembrane transporter activity;hydrogen ion transmembrane transporter activity;inorganic cation transmembrane transporter activity;ion transmembrane transporter activity;monovalent inorganic cation transmembrane transporter activity;substrate-specific transmembrane transporter activity;substrate-specific transporter activity;transmembrane transporter activity;transporter activity	cell part;cytoplasm;cytoplasmic part;extracellular membrane-bounded organelle;extracellular organelle;extracellular region part;extracellular vesicular exosome;intracellular membrane-bounded organelle;intracellular organelle;intracellular organelle part;intracellular part;macromolecular complex;membrane;membrane part;membrane-bounded organelle;membrane-bounded vesicle;mitochondrial inner membrane…	biosynthetic process;cellular metabolic process;cellular nitrogen compound metabolic process;cellular process;establishment of localization;generation of precursor metabolites and energy;heterocycle metabolic process;hydrogen transport;ion transport;metabolic process;nitrogen compound metabolic process;nucleobase-containing compound metabolic process;nucleobase-containing small molecule metabolic…	cell part;cytoplasm;extracellular organelle;intracellular membrane-bounded organelle;intracellular organelle;macromolecular complex;membrane;mitochondrion;nucleoplasm;organelle;protein complex;proton-transporting two-sector ATPase complex;vesicle	Alzheimer's disease;Huntington's disease;Oxidative phosphorylation;Parkinson's disease	Mt_ATP-synt_D	BLALOCK_ALZHEIMERS_DISEASE_DN;BROWNE_HCMV_INFECTION_24HR_DN;CAGCTG_V$AP4_Q5;chr17q25;DAIRKEE_TERT_TARGETS_UP;GRADE_COLON_CANCER_UP;GSE12845_NAIVE_VS_PRE_GC_TONSIL_BCELL_DN;GSE14000_4H_VS_16H_LPS_DC_UP;GSE14000_UNSTIM_VS_16H_LPS_DC_UP;GSE1460_CD4_THYMOCYTE_VS_NAIVE_CD4_TCELL_ADULT_BLOOD_DN;GSE22886_CTRL_VS_LPS_24H_DC_UP;GSE22886_NAIVE_TCELL_VS_NEUTROPHIL_UP;GSE22886_NEUTROPHIL_VS_DC_DN;GSE360_CTRL…	Acetylation;Alternativesplicing;CF(0);Completeproteome;Directproteinsequencing;Hydrogeniontransport;Iontransport;Membrane;Mitochondrion;Mitochondrioninnermembrane;Referenceproteome;Transport	F1F0-ATP synthase (EC 3.6.3.14), mitochondrial	+	CST;HTP		1	1.82e-86	183.03	126.47	183.03	-0.43586	506530000	0.261692	EDLNEAFPETKLDKKKYPYWPHQPIENL___	UID409
O94826	185	-1.52199	-1.46271	-1.65665	-1.90879	-4.84728	-3.67804	-1.54692	-0.203491	K	2			___1	cellular macromolecule metabolic process;cellular metabolic process;cellular process;cellular protein metabolic process;establishment of localization;establishment of localization in cell;establishment of protein localization;establishment of protein localization in mitochondrion;establishment of protein localization to organelle;intracellular protein transport;intracellular transport;macromolecu…	macromolecule transmembrane transporter activity;protein transmembrane transporter activity;protein transporter activity;substrate-specific transmembrane transporter activity;substrate-specific transporter activity;transmembrane transporter activity;transporter activity	cell part;cytoplasmic part;extracellular membrane-bounded organelle;extracellular organelle;extracellular region part;extracellular vesicular exosome;integral to membrane;intracellular membrane-bounded organelle;intracellular organelle;intracellular organelle part;intracellular part;intrinsic to membrane;macromolecular complex;membrane;membrane part;membrane-bounded organelle;membrane-bounded ves…	cellular metabolic process;cellular process;establishment of localization;macromolecule metabolic process;metabolic process;primary metabolic process;protein metabolic process;protein targeting;protein transport;transmembrane transport;transport	cell part;extracellular organelle;intracellular membrane-bounded organelle;intracellular organelle;macromolecular complex;membrane;mitochondrion;organelle;protein complex;vesicle		TPR_1;TPR_8	AAAGGAT,MIR-501;AAGGGAT,MIR-188;ACTGAAA,MIR-30A-3P,MIR-30E-3P;BENPORATH_CYCLING_GENES;BERENJENO_TRANSFORMED_BY_RHOA_UP;BLALOCK_ALZHEIMERS_DISEASE_DN;BYSTRYKH_HEMATOPOIESIS_STEM_CELL_QTL_TRANS;CAGCTTT,MIR-320;CAIRO_HEPATOBLASTOMA_CLASSES_UP;CATGTAA,MIR-496;CHARAFE_BREAST_CANCER_LUMINAL_VS_BASAL_UP;CHOI_ATL_STAGE_PREDICTOR;chr3q12;DING_LUNG_CANCER_EXPRESSION_BY_COPY_NUMBER;DITTMER_PTHLH_TARGETS_DN;…	Acetylation;Completeproteome;Membrane;Mitochondrion;Mitochondrionoutermembrane;Phosphoprotein;Referenceproteome;Repeat;TPRrepeat;Transmembrane;Transmembranehelix		+	HTP		1	0.00541296	92.439	49.193	71.501	-0.23515	72116000	0.197432	KEVAQDCTKAVELNPKYVKALFRRAKAHEKL	UID415
B4DZ87	185	-1.52199	-1.46271	-1.65665	-1.90879	-4.84728	-4.43627	-1.54692	-0.203491	K	2			___1							TPR_8		Receptor					1	0.00541296	92.439	49.193	71.501	-0.23515	72116000	0.135134	KEVAQDCTKAVELNPKYVKALFRRAKAHEKL	UID416
E5RG77	47	-0.0115204	0.5471	-0.687351	0.75935	0.15966	0.2246	-1.19644	0.45171	K	4			___1							Ala_racemase_N	AATGTGA,MIR-23A,MIR-23B;ACEVEDO_LIVER_CANCER_DN;AGUIRRE_PANCREATIC_CANCER_COPY_NUMBER_DN;ASTON_MAJOR_DEPRESSIVE_DISORDER_DN;BROWNE_HCMV_INFECTION_4HR_DN;chr8p11;CYTOPLASM;DACOSTA_UV_RESPONSE_VIA_ERCC3_COMMON_UP;DACOSTA_UV_RESPONSE_VIA_ERCC3_UP;DODD_NASOPHARYNGEAL_CARCINOMA_DN;FIGUEROA_AML_METHYLATION_CLUSTER_3_UP;FIGUEROA_AML_METHYLATION_CLUSTER_4_UP;FIGUEROA_AML_METHYLATION_CLUSTER_6_UP;FIGUEROA…	Completeproteome;Proteomicsidentification;Referenceproteome					0.985682	2.37e-54	147.67	131.08	147.53	0.30318	493600000	0.036424	PRDLPAIQPRLVAVSKTKPADMVIEAYGHGQ	UID417
O94903	47	-0.0115204	0.5471	-0.687351	0.75935	0.15966	0.2246	-1.19644	0.45171	K	4			___1		binding;cofactor binding;pyridoxal phosphate binding;vitamin B6 binding;vitamin binding	cell part;cytoplasm;cytoplasmic part;extracellular membrane-bounded organelle;extracellular organelle;extracellular region part;extracellular vesicular exosome;intracellular;intracellular membrane-bounded organelle;intracellular organelle;intracellular part;membrane-bounded organelle;membrane-bounded vesicle;mitochondrion;organelle;vesicle		cell part;cytoplasm;extracellular organelle;intracellular;intracellular membrane-bounded organelle;intracellular organelle;mitochondrion;organelle;vesicle		Ala_racemase_N	AATGTGA,MIR-23A,MIR-23B;ACEVEDO_LIVER_CANCER_DN;AGUIRRE_PANCREATIC_CANCER_COPY_NUMBER_DN;ASTON_MAJOR_DEPRESSIVE_DISORDER_DN;BROWNE_HCMV_INFECTION_4HR_DN;chr8p11;CYTOPLASM;DACOSTA_UV_RESPONSE_VIA_ERCC3_COMMON_UP;DACOSTA_UV_RESPONSE_VIA_ERCC3_UP;DODD_NASOPHARYNGEAL_CARCINOMA_DN;FIGUEROA_AML_METHYLATION_CLUSTER_3_UP;FIGUEROA_AML_METHYLATION_CLUSTER_4_UP;FIGUEROA_AML_METHYLATION_CLUSTER_6_UP;FIGUEROA…	Completeproteome;Phosphoprotein;Polymorphism;Pyridoxalphosphate;Referenceproteome					0.985682	2.37e-54	147.67	131.08	147.53	0.30318	493600000	0.036424	PRDLPAIQPRLVAVSKTKPADMVIEAYGHGQ	UID418
D3DSW3	47	-0.0115204	0.5471	-0.687351	0.75935	0.15966	0.2246	-1.19644	0.45171	K	4			___1							Ala_racemase_N	AATGTGA,MIR-23A,MIR-23B;ACEVEDO_LIVER_CANCER_DN;AGUIRRE_PANCREATIC_CANCER_COPY_NUMBER_DN;ASTON_MAJOR_DEPRESSIVE_DISORDER_DN;BROWNE_HCMV_INFECTION_4HR_DN;chr8p11;CYTOPLASM;DACOSTA_UV_RESPONSE_VIA_ERCC3_COMMON_UP;DACOSTA_UV_RESPONSE_VIA_ERCC3_UP;DODD_NASOPHARYNGEAL_CARCINOMA_DN;FIGUEROA_AML_METHYLATION_CLUSTER_3_UP;FIGUEROA_AML_METHYLATION_CLUSTER_4_UP;FIGUEROA_AML_METHYLATION_CLUSTER_6_UP;FIGUEROA…						0.985682	2.37e-54	147.67	131.08	147.53	0.30318	493600000	0.036424	PRDLPAIQPRLVAVSKTKPADMVIEAYGHGQ	UID419
E5RFZ4	47	-0.0115204	0.5471	-0.687351	0.75935	0.15966	0.2246	-1.19644	0.45171	K	4			___1							Ala_racemase_N	AATGTGA,MIR-23A,MIR-23B;ACEVEDO_LIVER_CANCER_DN;AGUIRRE_PANCREATIC_CANCER_COPY_NUMBER_DN;ASTON_MAJOR_DEPRESSIVE_DISORDER_DN;BROWNE_HCMV_INFECTION_4HR_DN;chr8p11;CYTOPLASM;DACOSTA_UV_RESPONSE_VIA_ERCC3_COMMON_UP;DACOSTA_UV_RESPONSE_VIA_ERCC3_UP;DODD_NASOPHARYNGEAL_CARCINOMA_DN;FIGUEROA_AML_METHYLATION_CLUSTER_3_UP;FIGUEROA_AML_METHYLATION_CLUSTER_4_UP;FIGUEROA_AML_METHYLATION_CLUSTER_6_UP;FIGUEROA…	Completeproteome;Proteomicsidentification;Referenceproteome					0.985682	2.37e-54	147.67	131.08	147.53	0.30318	493600000	0.036424	PRDLPAIQPRLVAVSKTKPADMVIEAYGHGQ	UID420
A8K520	47	-0.0115204	0.5471	-0.687351	0.75935	0.15966	0.2246	-1.19644	0.45171	K	4			___1							Ala_racemase_N		Pyridoxalphosphate					0.985682	2.37e-54	147.67	131.08	147.53	0.30318	493600000	0.036424	PRDLPAIQPRLVAVSKTKPADMVIEAYGHGQ	UID421
O95831-3	195	-1.3235	-1.7343	-2.23163	-1.59091	-2.22551	-0.986431	-3.02581	-1.58012	K	3			___1	activation of caspase activity;apoptosis;apoptosis in response to endoplasmic reticulum stress;biological regulation;catabolic process;cell death;cell differentiation;cell redox homeostasis;cellular catabolic process;cellular component assembly;cellular component assembly at cellular level;cellular component biogenesis;cellular component organization;cellular component organization at cellular le…	binding;catalytic activity;coenzyme binding;cofactor binding;DNA binding;electron carrier activity;FAD binding;flavin adenine dinucleotide binding;NAD(P)H oxidase activity;nucleic acid binding;oxidoreductase activity;oxidoreductase activity, acting on NADH or NADPH;oxidoreductase activity, acting on NADH or NADPH, oxygen as acceptor	cell part;cytoplasmic part;cytosol;intracellular membrane-bounded organelle;intracellular organelle;intracellular organelle part;intracellular part;membrane;membrane-bounded organelle;membrane-enclosed lumen;mitochondrial inner membrane;mitochondrial intermembrane space;mitochondrial membrane;mitochondrial part;mitochondrion;nucleus;organelle;organelle envelope lumen;organelle inner membrane;orga…	biological regulation;catabolic process;cell death;cell differentiation;cellular component assembly;cellular component organization;cellular homeostasis;cellular macromolecular complex assembly;cellular metabolic process;cellular nitrogen compound metabolic process;cellular process;chromosome organization;death;developmental process;DNA metabolic process;DNA packaging;homeostatic process;macromol…	cell part;cytosol;intracellular membrane-bounded organelle;intracellular organelle;membrane;mitochondrion;nucleus;organelle	Apoptosis	AIF_C;Pyr_redox;Pyr_redox_2	APOPTOSIS_GO;APOPTOTIC_NUCLEAR_CHANGES;APOPTOTIC_PROGRAM;BENPORATH_MYC_MAX_TARGETS;BIOCARTA_CERAMIDE_PATHWAY;BIOCARTA_MITOCHONDRIA_PATHWAY;BIOPOLYMER_CATABOLIC_PROCESS;BIOPOLYMER_METABOLIC_PROCESS;BRUINS_UVC_RESPONSE_LATE;BURTON_ADIPOGENESIS_5;CASORELLI_ACUTE_PROMYELOCYTIC_LEUKEMIA_DN;CATABOLIC_PROCESS;CCAATNNSNNNGCG_UNKNOWN;CELL_DEVELOPMENT;CELL_STRUCTURE_DISASSEMBLY_DURING_APOPTOSIS;CELLULAR_CA…	3D-structure;Acetylation;Alternativesplicing;Apoptosis;Charcot-Marie-Toothdisease;Completeproteome;Cytoplasm;Deafness;Directproteinsequencing;Diseasemutation;DNA-binding;FAD;Flavoprotein;Isopeptidebond;Membrane;Mentalretardation;Mitochondrion;Mitochondrioninnermembrane;NAD;Neurodegeneration;Neuropathy;Nucleus;Oxidoreductase;Phosphoprotein;Referenceproteome;Transitpeptide;Ublconjugation	AIF-CYPA-DNA complex				1	0.00404369	98.048	65.728	98.048	0.21948	50799000	0.0666108	DPNVTKTLRFKQWNGKERSIYFQPPSFYVSA	UID453
O95831	195	-1.3235	-1.7343	-2.23163	-1.59091	-2.22551	-0.986431	-3.02581	-1.58012	K	3			___1	activation of caspase activity;apoptosis;apoptosis in response to endoplasmic reticulum stress;biological regulation;catabolic process;cell death;cell differentiation;cell redox homeostasis;cellular catabolic process;cellular component assembly;cellular component assembly at cellular level;cellular component biogenesis;cellular component organization;cellular component organization at cellular le…	binding;catalytic activity;coenzyme binding;cofactor binding;DNA binding;electron carrier activity;FAD binding;flavin adenine dinucleotide binding;NAD(P)H oxidase activity;nucleic acid binding;oxidoreductase activity;oxidoreductase activity, acting on NADH or NADPH;oxidoreductase activity, acting on NADH or NADPH, oxygen as acceptor	cell part;cytoplasmic part;cytosol;intracellular membrane-bounded organelle;intracellular organelle;intracellular organelle part;intracellular part;membrane;membrane-bounded organelle;membrane-enclosed lumen;mitochondrial inner membrane;mitochondrial intermembrane space;mitochondrial membrane;mitochondrial part;mitochondrion;nucleus;organelle;organelle envelope lumen;organelle inner membrane;orga…	biological regulation;catabolic process;cell death;cell differentiation;cellular component assembly;cellular component organization;cellular homeostasis;cellular macromolecular complex assembly;cellular metabolic process;cellular nitrogen compound metabolic process;cellular process;chromosome organization;death;developmental process;DNA metabolic process;DNA packaging;homeostatic process;macromol…	cell part;cytosol;intracellular membrane-bounded organelle;intracellular organelle;membrane;mitochondrion;nucleus;organelle	Apoptosis	AIF_C;Pyr_redox;Pyr_redox_2	APOPTOSIS_GO;APOPTOTIC_NUCLEAR_CHANGES;APOPTOTIC_PROGRAM;BENPORATH_MYC_MAX_TARGETS;BIOCARTA_CERAMIDE_PATHWAY;BIOCARTA_MITOCHONDRIA_PATHWAY;BIOPOLYMER_CATABOLIC_PROCESS;BIOPOLYMER_METABOLIC_PROCESS;BRUINS_UVC_RESPONSE_LATE;BURTON_ADIPOGENESIS_5;CASORELLI_ACUTE_PROMYELOCYTIC_LEUKEMIA_DN;CATABOLIC_PROCESS;CCAATNNSNNNGCG_UNKNOWN;CELL_DEVELOPMENT;CELL_STRUCTURE_DISASSEMBLY_DURING_APOPTOSIS;CELLULAR_CA…	3D-structure;Acetylation;Alternativesplicing;Apoptosis;Charcot-Marie-Toothdisease;Completeproteome;Cytoplasm;Deafness;Directproteinsequencing;Diseasemutation;DNA-binding;FAD;Flavoprotein;Isopeptidebond;Membrane;Mentalretardation;Mitochondrion;Mitochondrioninnermembrane;NAD;Neurodegeneration;Neuropathy;Nucleus;Oxidoreductase;Phosphoprotein;Referenceproteome;Transitpeptide;Ublconjugation	AIF-CYPA-DNA complex				1	0.00404369	98.048	65.728	98.048	0.21948	50799000	0.0666108	DPNVTKTLRFKQWNGKERSIYFQPPSFYVSA	UID454
Q5RZA0	195	-1.3235	-1.7343	-2.23163	-1.59091	-2.22551	-0.986431	-3.02581	-1.58012	K	3			___1		catalytic activity;oxidoreductase activity					Pyr_redox_2							1	0.00404369	98.048	65.728	98.048	0.21948	50799000	0.0666108	DPNVTKTLRFKQWNGKERSIYFQPPSFYVSA	UID455
O95831-6	195	-1.3235	-1.7343	-2.23163	-1.59091	-2.22551	-0.986431	-3.02581	-1.58012	K	3			___1	activation of caspase activity;apoptosis;apoptosis in response to endoplasmic reticulum stress;biological regulation;catabolic process;cell death;cell differentiation;cell redox homeostasis;cellular catabolic process;cellular component assembly;cellular component assembly at cellular level;cellular component biogenesis;cellular component organization;cellular component organization at cellular le…	binding;catalytic activity;coenzyme binding;cofactor binding;DNA binding;electron carrier activity;FAD binding;flavin adenine dinucleotide binding;NAD(P)H oxidase activity;nucleic acid binding;oxidoreductase activity;oxidoreductase activity, acting on NADH or NADPH;oxidoreductase activity, acting on NADH or NADPH, oxygen as acceptor	cell part;cytoplasmic part;cytosol;intracellular membrane-bounded organelle;intracellular organelle;intracellular organelle part;intracellular part;membrane;membrane-bounded organelle;membrane-enclosed lumen;mitochondrial inner membrane;mitochondrial intermembrane space;mitochondrial membrane;mitochondrial part;mitochondrion;nucleus;organelle;organelle envelope lumen;organelle inner membrane;orga…	biological regulation;catabolic process;cell death;cell differentiation;cellular component assembly;cellular component organization;cellular homeostasis;cellular macromolecular complex assembly;cellular metabolic process;cellular nitrogen compound metabolic process;cellular process;chromosome organization;death;developmental process;DNA metabolic process;DNA packaging;homeostatic process;macromol…	cell part;cytosol;intracellular membrane-bounded organelle;intracellular organelle;membrane;mitochondrion;nucleus;organelle	Apoptosis	AIF_C;Pyr_redox;Pyr_redox_2	APOPTOSIS_GO;APOPTOTIC_NUCLEAR_CHANGES;APOPTOTIC_PROGRAM;BENPORATH_MYC_MAX_TARGETS;BIOCARTA_CERAMIDE_PATHWAY;BIOCARTA_MITOCHONDRIA_PATHWAY;BIOPOLYMER_CATABOLIC_PROCESS;BIOPOLYMER_METABOLIC_PROCESS;BRUINS_UVC_RESPONSE_LATE;BURTON_ADIPOGENESIS_5;CASORELLI_ACUTE_PROMYELOCYTIC_LEUKEMIA_DN;CATABOLIC_PROCESS;CCAATNNSNNNGCG_UNKNOWN;CELL_DEVELOPMENT;CELL_STRUCTURE_DISASSEMBLY_DURING_APOPTOSIS;CELLULAR_CA…	3D-structure;Acetylation;Alternativesplicing;Apoptosis;Charcot-Marie-Toothdisease;Completeproteome;Cytoplasm;Deafness;Directproteinsequencing;Diseasemutation;DNA-binding;FAD;Flavoprotein;Isopeptidebond;Membrane;Mentalretardation;Mitochondrion;Mitochondrioninnermembrane;NAD;Neurodegeneration;Neuropathy;Nucleus;Oxidoreductase;Phosphoprotein;Referenceproteome;Transitpeptide;Ublconjugation	AIF-CYPA-DNA complex				1	0.00404369	98.048	65.728	98.048	0.21948	50799000	0.0666108	DPNVTKTLRFKQWNGKERSIYFQPPSFYVSA	UID456
O95831-4	195	-1.3235	-1.7343	-2.23163	-1.59091	-2.22551	-0.986431	-3.02581	-1.58012	K	3			___1	activation of caspase activity;apoptosis;apoptosis in response to endoplasmic reticulum stress;biological regulation;catabolic process;cell death;cell differentiation;cell redox homeostasis;cellular catabolic process;cellular component assembly;cellular component assembly at cellular level;cellular component biogenesis;cellular component organization;cellular component organization at cellular le…	binding;catalytic activity;coenzyme binding;cofactor binding;DNA binding;electron carrier activity;FAD binding;flavin adenine dinucleotide binding;NAD(P)H oxidase activity;nucleic acid binding;oxidoreductase activity;oxidoreductase activity, acting on NADH or NADPH;oxidoreductase activity, acting on NADH or NADPH, oxygen as acceptor	cell part;cytoplasmic part;cytosol;intracellular membrane-bounded organelle;intracellular organelle;intracellular organelle part;intracellular part;membrane;membrane-bounded organelle;membrane-enclosed lumen;mitochondrial inner membrane;mitochondrial intermembrane space;mitochondrial membrane;mitochondrial part;mitochondrion;nucleus;organelle;organelle envelope lumen;organelle inner membrane;orga…	biological regulation;catabolic process;cell death;cell differentiation;cellular component assembly;cellular component organization;cellular homeostasis;cellular macromolecular complex assembly;cellular metabolic process;cellular nitrogen compound metabolic process;cellular process;chromosome organization;death;developmental process;DNA metabolic process;DNA packaging;homeostatic process;macromol…	cell part;cytosol;intracellular membrane-bounded organelle;intracellular organelle;membrane;mitochondrion;nucleus;organelle	Apoptosis	AIF_C;Pyr_redox;Pyr_redox_2	APOPTOSIS_GO;APOPTOTIC_NUCLEAR_CHANGES;APOPTOTIC_PROGRAM;BENPORATH_MYC_MAX_TARGETS;BIOCARTA_CERAMIDE_PATHWAY;BIOCARTA_MITOCHONDRIA_PATHWAY;BIOPOLYMER_CATABOLIC_PROCESS;BIOPOLYMER_METABOLIC_PROCESS;BRUINS_UVC_RESPONSE_LATE;BURTON_ADIPOGENESIS_5;CASORELLI_ACUTE_PROMYELOCYTIC_LEUKEMIA_DN;CATABOLIC_PROCESS;CCAATNNSNNNGCG_UNKNOWN;CELL_DEVELOPMENT;CELL_STRUCTURE_DISASSEMBLY_DURING_APOPTOSIS;CELLULAR_CA…	3D-structure;Acetylation;Alternativesplicing;Apoptosis;Charcot-Marie-Toothdisease;Completeproteome;Cytoplasm;Deafness;Directproteinsequencing;Diseasemutation;DNA-binding;FAD;Flavoprotein;Isopeptidebond;Membrane;Mentalretardation;Mitochondrion;Mitochondrioninnermembrane;NAD;Neurodegeneration;Neuropathy;Nucleus;Oxidoreductase;Phosphoprotein;Referenceproteome;Transitpeptide;Ublconjugation	AIF-CYPA-DNA complex				1	0.00404369	98.048	65.728	98.048	0.21948	50799000	0.0666108	DPNVTKTLRFKQWNGKERSIYFQPPSFYVSA	UID457
Q5RZ99	195	-1.3235	-1.7343	-2.23163	-1.59091	-2.22551	-0.986431	-3.02581	-1.58012	K	3			___1		catalytic activity;oxidoreductase activity					Pyr_redox_2							1	0.00404369	98.048	65.728	98.048	0.21948	50799000	0.0666108	DPNVTKTLRFKQWNGKERSIYFQPPSFYVSA	UID458
O95831-3	589	-1.71859	-1.44612	-1.06208	-1.70354	-1.38716	-2.08371	-3.05844	-0.92705	K	4			___1	activation of caspase activity;apoptosis;apoptosis in response to endoplasmic reticulum stress;biological regulation;catabolic process;cell death;cell differentiation;cell redox homeostasis;cellular catabolic process;cellular component assembly;cellular component assembly at cellular level;cellular component biogenesis;cellular component organization;cellular component organization at cellular le…	binding;catalytic activity;coenzyme binding;cofactor binding;DNA binding;electron carrier activity;FAD binding;flavin adenine dinucleotide binding;NAD(P)H oxidase activity;nucleic acid binding;oxidoreductase activity;oxidoreductase activity, acting on NADH or NADPH;oxidoreductase activity, acting on NADH or NADPH, oxygen as acceptor	cell part;cytoplasmic part;cytosol;intracellular membrane-bounded organelle;intracellular organelle;intracellular organelle part;intracellular part;membrane;membrane-bounded organelle;membrane-enclosed lumen;mitochondrial inner membrane;mitochondrial intermembrane space;mitochondrial membrane;mitochondrial part;mitochondrion;nucleus;organelle;organelle envelope lumen;organelle inner membrane;orga…	biological regulation;catabolic process;cell death;cell differentiation;cellular component assembly;cellular component organization;cellular homeostasis;cellular macromolecular complex assembly;cellular metabolic process;cellular nitrogen compound metabolic process;cellular process;chromosome organization;death;developmental process;DNA metabolic process;DNA packaging;homeostatic process;macromol…	cell part;cytosol;intracellular membrane-bounded organelle;intracellular organelle;membrane;mitochondrion;nucleus;organelle	Apoptosis	AIF_C;Pyr_redox;Pyr_redox_2	APOPTOSIS_GO;APOPTOTIC_NUCLEAR_CHANGES;APOPTOTIC_PROGRAM;BENPORATH_MYC_MAX_TARGETS;BIOCARTA_CERAMIDE_PATHWAY;BIOCARTA_MITOCHONDRIA_PATHWAY;BIOPOLYMER_CATABOLIC_PROCESS;BIOPOLYMER_METABOLIC_PROCESS;BRUINS_UVC_RESPONSE_LATE;BURTON_ADIPOGENESIS_5;CASORELLI_ACUTE_PROMYELOCYTIC_LEUKEMIA_DN;CATABOLIC_PROCESS;CCAATNNSNNNGCG_UNKNOWN;CELL_DEVELOPMENT;CELL_STRUCTURE_DISASSEMBLY_DURING_APOPTOSIS;CELLULAR_CA…	3D-structure;Acetylation;Alternativesplicing;Apoptosis;Charcot-Marie-Toothdisease;Completeproteome;Cytoplasm;Deafness;Directproteinsequencing;Diseasemutation;DNA-binding;FAD;Flavoprotein;Isopeptidebond;Membrane;Mentalretardation;Mitochondrion;Mitochondrioninnermembrane;NAD;Neurodegeneration;Neuropathy;Nucleus;Oxidoreductase;Phosphoprotein;Referenceproteome;Transitpeptide;Ublconjugation	AIF-CYPA-DNA complex				0.999579	3.74e-234	206.48	183.27	204.31	-0.0036368	720710000	0.259297	LWNIFNRMPIARKIIKDGEQHEDLNEVAKLF	UID471
O95831	589	-1.71859	-1.44612	-1.06208	-1.70354	-1.38716	-2.08371	-3.04564	-0.92705	K	4			___1	activation of caspase activity;apoptosis;apoptosis in response to endoplasmic reticulum stress;biological regulation;catabolic process;cell death;cell differentiation;cell redox homeostasis;cellular catabolic process;cellular component assembly;cellular component assembly at cellular level;cellular component biogenesis;cellular component organization;cellular component organization at cellular le…	binding;catalytic activity;coenzyme binding;cofactor binding;DNA binding;electron carrier activity;FAD binding;flavin adenine dinucleotide binding;NAD(P)H oxidase activity;nucleic acid binding;oxidoreductase activity;oxidoreductase activity, acting on NADH or NADPH;oxidoreductase activity, acting on NADH or NADPH, oxygen as acceptor	cell part;cytoplasmic part;cytosol;intracellular membrane-bounded organelle;intracellular organelle;intracellular organelle part;intracellular part;membrane;membrane-bounded organelle;membrane-enclosed lumen;mitochondrial inner membrane;mitochondrial intermembrane space;mitochondrial membrane;mitochondrial part;mitochondrion;nucleus;organelle;organelle envelope lumen;organelle inner membrane;orga…	biological regulation;catabolic process;cell death;cell differentiation;cellular component assembly;cellular component organization;cellular homeostasis;cellular macromolecular complex assembly;cellular metabolic process;cellular nitrogen compound metabolic process;cellular process;chromosome organization;death;developmental process;DNA metabolic process;DNA packaging;homeostatic process;macromol…	cell part;cytosol;intracellular membrane-bounded organelle;intracellular organelle;membrane;mitochondrion;nucleus;organelle	Apoptosis	AIF_C;Pyr_redox;Pyr_redox_2	APOPTOSIS_GO;APOPTOTIC_NUCLEAR_CHANGES;APOPTOTIC_PROGRAM;BENPORATH_MYC_MAX_TARGETS;BIOCARTA_CERAMIDE_PATHWAY;BIOCARTA_MITOCHONDRIA_PATHWAY;BIOPOLYMER_CATABOLIC_PROCESS;BIOPOLYMER_METABOLIC_PROCESS;BRUINS_UVC_RESPONSE_LATE;BURTON_ADIPOGENESIS_5;CASORELLI_ACUTE_PROMYELOCYTIC_LEUKEMIA_DN;CATABOLIC_PROCESS;CCAATNNSNNNGCG_UNKNOWN;CELL_DEVELOPMENT;CELL_STRUCTURE_DISASSEMBLY_DURING_APOPTOSIS;CELLULAR_CA…	3D-structure;Acetylation;Alternativesplicing;Apoptosis;Charcot-Marie-Toothdisease;Completeproteome;Cytoplasm;Deafness;Directproteinsequencing;Diseasemutation;DNA-binding;FAD;Flavoprotein;Isopeptidebond;Membrane;Mentalretardation;Mitochondrion;Mitochondrioninnermembrane;NAD;Neurodegeneration;Neuropathy;Nucleus;Oxidoreductase;Phosphoprotein;Referenceproteome;Transitpeptide;Ublconjugation	AIF-CYPA-DNA complex	+	HTP		0.999579	3.74e-234	206.48	183.27	204.31	-0.0036368	720710000	0.25917	LWNIFNRMPIARKIIKDGEQHEDLNEVAKLF	UID472
O95831-2	589	-1.71859	-1.44612	-1.06208	-1.70354	-1.38716	-2.08371	-3.8501	-0.92705	K	4			___1	activation of caspase activity;apoptosis;apoptosis in response to endoplasmic reticulum stress;biological regulation;catabolic process;cell death;cell differentiation;cell redox homeostasis;cellular catabolic process;cellular component assembly;cellular component assembly at cellular level;cellular component biogenesis;cellular component organization;cellular component organization at cellular le…	binding;catalytic activity;coenzyme binding;cofactor binding;DNA binding;electron carrier activity;FAD binding;flavin adenine dinucleotide binding;NAD(P)H oxidase activity;nucleic acid binding;oxidoreductase activity;oxidoreductase activity, acting on NADH or NADPH;oxidoreductase activity, acting on NADH or NADPH, oxygen as acceptor	cell part;cytoplasmic part;cytosol;intracellular membrane-bounded organelle;intracellular organelle;intracellular organelle part;intracellular part;membrane;membrane-bounded organelle;membrane-enclosed lumen;mitochondrial inner membrane;mitochondrial intermembrane space;mitochondrial membrane;mitochondrial part;mitochondrion;nucleus;organelle;organelle envelope lumen;organelle inner membrane;orga…	biological regulation;catabolic process;cell death;cell differentiation;cellular component assembly;cellular component organization;cellular homeostasis;cellular macromolecular complex assembly;cellular metabolic process;cellular nitrogen compound metabolic process;cellular process;chromosome organization;death;developmental process;DNA metabolic process;DNA packaging;homeostatic process;macromol…	cell part;cytosol;intracellular membrane-bounded organelle;intracellular organelle;membrane;mitochondrion;nucleus;organelle	Apoptosis	AIF_C;Pyr_redox;Pyr_redox_2	APOPTOSIS_GO;APOPTOTIC_NUCLEAR_CHANGES;APOPTOTIC_PROGRAM;BENPORATH_MYC_MAX_TARGETS;BIOCARTA_CERAMIDE_PATHWAY;BIOCARTA_MITOCHONDRIA_PATHWAY;BIOPOLYMER_CATABOLIC_PROCESS;BIOPOLYMER_METABOLIC_PROCESS;BRUINS_UVC_RESPONSE_LATE;BURTON_ADIPOGENESIS_5;CASORELLI_ACUTE_PROMYELOCYTIC_LEUKEMIA_DN;CATABOLIC_PROCESS;CCAATNNSNNNGCG_UNKNOWN;CELL_DEVELOPMENT;CELL_STRUCTURE_DISASSEMBLY_DURING_APOPTOSIS;CELLULAR_CA…	3D-structure;Acetylation;Alternativesplicing;Apoptosis;Charcot-Marie-Toothdisease;Completeproteome;Cytoplasm;Deafness;Directproteinsequencing;Diseasemutation;DNA-binding;FAD;Flavoprotein;Isopeptidebond;Membrane;Mentalretardation;Mitochondrion;Mitochondrioninnermembrane;NAD;Neurodegeneration;Neuropathy;Nucleus;Oxidoreductase;Phosphoprotein;Referenceproteome;Transitpeptide;Ublconjugation	AIF-CYPA-DNA complex				0.999579	3.74e-234	206.48	183.27	204.31	-0.0036368	720710000	0.273641	LWNIFNRMPIARKIIKDGEQHEDLNEVAKLF	UID473
A0A140VK04	589	-1.71859	-1.44612	-1.06208	-1.70354	-1.38716	-2.08371	-2.71814	-0.92705	K	4			___1														0.999579	3.74e-234	206.48	183.27	204.31	-0.0036368	720710000	0.258576	LWNIFNRMPIARKIIKDGEQHEDLNEVAKLF	UID474
O95831-5	589	-1.71859	-1.44612	-1.06208	-1.70354	-1.38716	-2.08371	-3.45919	-0.92705	K	4			___1	activation of caspase activity;apoptosis;apoptosis in response to endoplasmic reticulum stress;biological regulation;catabolic process;cell death;cell differentiation;cell redox homeostasis;cellular catabolic process;cellular component assembly;cellular component assembly at cellular level;cellular component biogenesis;cellular component organization;cellular component organization at cellular le…	binding;catalytic activity;coenzyme binding;cofactor binding;DNA binding;electron carrier activity;FAD binding;flavin adenine dinucleotide binding;NAD(P)H oxidase activity;nucleic acid binding;oxidoreductase activity;oxidoreductase activity, acting on NADH or NADPH;oxidoreductase activity, acting on NADH or NADPH, oxygen as acceptor	cell part;cytoplasmic part;cytosol;intracellular membrane-bounded organelle;intracellular organelle;intracellular organelle part;intracellular part;membrane;membrane-bounded organelle;membrane-enclosed lumen;mitochondrial inner membrane;mitochondrial intermembrane space;mitochondrial membrane;mitochondrial part;mitochondrion;nucleus;organelle;organelle envelope lumen;organelle inner membrane;orga…	biological regulation;catabolic process;cell death;cell differentiation;cellular component assembly;cellular component organization;cellular homeostasis;cellular macromolecular complex assembly;cellular metabolic process;cellular nitrogen compound metabolic process;cellular process;chromosome organization;death;developmental process;DNA metabolic process;DNA packaging;homeostatic process;macromol…	cell part;cytosol;intracellular membrane-bounded organelle;intracellular organelle;membrane;mitochondrion;nucleus;organelle	Apoptosis	AIF_C;Pyr_redox;Pyr_redox_2	APOPTOSIS_GO;APOPTOTIC_NUCLEAR_CHANGES;APOPTOTIC_PROGRAM;BENPORATH_MYC_MAX_TARGETS;BIOCARTA_CERAMIDE_PATHWAY;BIOCARTA_MITOCHONDRIA_PATHWAY;BIOPOLYMER_CATABOLIC_PROCESS;BIOPOLYMER_METABOLIC_PROCESS;BRUINS_UVC_RESPONSE_LATE;BURTON_ADIPOGENESIS_5;CASORELLI_ACUTE_PROMYELOCYTIC_LEUKEMIA_DN;CATABOLIC_PROCESS;CCAATNNSNNNGCG_UNKNOWN;CELL_DEVELOPMENT;CELL_STRUCTURE_DISASSEMBLY_DURING_APOPTOSIS;CELLULAR_CA…	3D-structure;Acetylation;Alternativesplicing;Apoptosis;Charcot-Marie-Toothdisease;Completeproteome;Cytoplasm;Deafness;Directproteinsequencing;Diseasemutation;DNA-binding;FAD;Flavoprotein;Isopeptidebond;Membrane;Mentalretardation;Mitochondrion;Mitochondrioninnermembrane;NAD;Neurodegeneration;Neuropathy;Nucleus;Oxidoreductase;Phosphoprotein;Referenceproteome;Transitpeptide;Ublconjugation	AIF-CYPA-DNA complex				0.999579	3.74e-234	206.48	183.27	204.31	-0.0036368	720710000	0.265524	LWNIFNRMPIARKIIKDGEQHEDLNEVAKLF	UID475
E9PMA0	589	-1.71859	-1.44612	-1.06208	-1.70354	-1.38716	-2.08371	-2.78526	-0.92705	K	4			___1	biological regulation;cell redox homeostasis;cellular homeostasis;cellular process;homeostatic process;regulation of biological process;regulation of biological quality;regulation of cellular process	binding;catalytic activity;coenzyme binding;cofactor binding;flavin adenine dinucleotide binding;oxidoreductase activity		biological regulation;cellular homeostasis;cellular process;homeostatic process			AIF_C	APOPTOSIS_GO;APOPTOTIC_NUCLEAR_CHANGES;APOPTOTIC_PROGRAM;BENPORATH_MYC_MAX_TARGETS;BIOCARTA_CERAMIDE_PATHWAY;BIOCARTA_MITOCHONDRIA_PATHWAY;BIOPOLYMER_CATABOLIC_PROCESS;BIOPOLYMER_METABOLIC_PROCESS;BRUINS_UVC_RESPONSE_LATE;BURTON_ADIPOGENESIS_5;CASORELLI_ACUTE_PROMYELOCYTIC_LEUKEMIA_DN;CATABOLIC_PROCESS;CCAATNNSNNNGCG_UNKNOWN;CELL_DEVELOPMENT;CELL_STRUCTURE_DISASSEMBLY_DURING_APOPTOSIS;CELLULAR_CA…	Completeproteome;Proteomicsidentification;Referenceproteome					0.999579	3.74e-234	206.48	183.27	204.31	-0.0036368	720710000	0.258202	LWNIFNRMPIARKIIKDGEQHEDLNEVAKLF	UID476
O95831-3	274	-0.40431	-0.38224	-1.87386	-0.131081	-4.023	-3.56716	-0.99365	-1.83831	K	3			___1	activation of caspase activity;apoptosis;apoptosis in response to endoplasmic reticulum stress;biological regulation;catabolic process;cell death;cell differentiation;cell redox homeostasis;cellular catabolic process;cellular component assembly;cellular component assembly at cellular level;cellular component biogenesis;cellular component organization;cellular component organization at cellular le…	binding;catalytic activity;coenzyme binding;cofactor binding;DNA binding;electron carrier activity;FAD binding;flavin adenine dinucleotide binding;NAD(P)H oxidase activity;nucleic acid binding;oxidoreductase activity;oxidoreductase activity, acting on NADH or NADPH;oxidoreductase activity, acting on NADH or NADPH, oxygen as acceptor	cell part;cytoplasmic part;cytosol;intracellular membrane-bounded organelle;intracellular organelle;intracellular organelle part;intracellular part;membrane;membrane-bounded organelle;membrane-enclosed lumen;mitochondrial inner membrane;mitochondrial intermembrane space;mitochondrial membrane;mitochondrial part;mitochondrion;nucleus;organelle;organelle envelope lumen;organelle inner membrane;orga…	biological regulation;catabolic process;cell death;cell differentiation;cellular component assembly;cellular component organization;cellular homeostasis;cellular macromolecular complex assembly;cellular metabolic process;cellular nitrogen compound metabolic process;cellular process;chromosome organization;death;developmental process;DNA metabolic process;DNA packaging;homeostatic process;macromol…	cell part;cytosol;intracellular membrane-bounded organelle;intracellular organelle;membrane;mitochondrion;nucleus;organelle	Apoptosis	AIF_C;Pyr_redox;Pyr_redox_2	APOPTOSIS_GO;APOPTOTIC_NUCLEAR_CHANGES;APOPTOTIC_PROGRAM;BENPORATH_MYC_MAX_TARGETS;BIOCARTA_CERAMIDE_PATHWAY;BIOCARTA_MITOCHONDRIA_PATHWAY;BIOPOLYMER_CATABOLIC_PROCESS;BIOPOLYMER_METABOLIC_PROCESS;BRUINS_UVC_RESPONSE_LATE;BURTON_ADIPOGENESIS_5;CASORELLI_ACUTE_PROMYELOCYTIC_LEUKEMIA_DN;CATABOLIC_PROCESS;CCAATNNSNNNGCG_UNKNOWN;CELL_DEVELOPMENT;CELL_STRUCTURE_DISASSEMBLY_DURING_APOPTOSIS;CELLULAR_CA…	3D-structure;Acetylation;Alternativesplicing;Apoptosis;Charcot-Marie-Toothdisease;Completeproteome;Cytoplasm;Deafness;Directproteinsequencing;Diseasemutation;DNA-binding;FAD;Flavoprotein;Isopeptidebond;Membrane;Mentalretardation;Mitochondrion;Mitochondrioninnermembrane;NAD;Neurodegeneration;Neuropathy;Nucleus;Oxidoreductase;Phosphoprotein;Referenceproteome;Transitpeptide;Ublconjugation	AIF-CYPA-DNA complex				1	8.27e-26	149.22	119.31	149.22	0.0097869	303600000	0.258496	TPRSLSAIDRAGAEVKSRTTLFRKIGDFRSL	UID494
O95831	274	-0.40431	-0.38224	-1.87386	-0.131081	-5.13707	-4.00574	-0.99365	-1.83831	K	3			___1	activation of caspase activity;apoptosis;apoptosis in response to endoplasmic reticulum stress;biological regulation;catabolic process;cell death;cell differentiation;cell redox homeostasis;cellular catabolic process;cellular component assembly;cellular component assembly at cellular level;cellular component biogenesis;cellular component organization;cellular component organization at cellular le…	binding;catalytic activity;coenzyme binding;cofactor binding;DNA binding;electron carrier activity;FAD binding;flavin adenine dinucleotide binding;NAD(P)H oxidase activity;nucleic acid binding;oxidoreductase activity;oxidoreductase activity, acting on NADH or NADPH;oxidoreductase activity, acting on NADH or NADPH, oxygen as acceptor	cell part;cytoplasmic part;cytosol;intracellular membrane-bounded organelle;intracellular organelle;intracellular organelle part;intracellular part;membrane;membrane-bounded organelle;membrane-enclosed lumen;mitochondrial inner membrane;mitochondrial intermembrane space;mitochondrial membrane;mitochondrial part;mitochondrion;nucleus;organelle;organelle envelope lumen;organelle inner membrane;orga…	biological regulation;catabolic process;cell death;cell differentiation;cellular component assembly;cellular component organization;cellular homeostasis;cellular macromolecular complex assembly;cellular metabolic process;cellular nitrogen compound metabolic process;cellular process;chromosome organization;death;developmental process;DNA metabolic process;DNA packaging;homeostatic process;macromol…	cell part;cytosol;intracellular membrane-bounded organelle;intracellular organelle;membrane;mitochondrion;nucleus;organelle	Apoptosis	AIF_C;Pyr_redox;Pyr_redox_2	APOPTOSIS_GO;APOPTOTIC_NUCLEAR_CHANGES;APOPTOTIC_PROGRAM;BENPORATH_MYC_MAX_TARGETS;BIOCARTA_CERAMIDE_PATHWAY;BIOCARTA_MITOCHONDRIA_PATHWAY;BIOPOLYMER_CATABOLIC_PROCESS;BIOPOLYMER_METABOLIC_PROCESS;BRUINS_UVC_RESPONSE_LATE;BURTON_ADIPOGENESIS_5;CASORELLI_ACUTE_PROMYELOCYTIC_LEUKEMIA_DN;CATABOLIC_PROCESS;CCAATNNSNNNGCG_UNKNOWN;CELL_DEVELOPMENT;CELL_STRUCTURE_DISASSEMBLY_DURING_APOPTOSIS;CELLULAR_CA…	3D-structure;Acetylation;Alternativesplicing;Apoptosis;Charcot-Marie-Toothdisease;Completeproteome;Cytoplasm;Deafness;Directproteinsequencing;Diseasemutation;DNA-binding;FAD;Flavoprotein;Isopeptidebond;Membrane;Mentalretardation;Mitochondrion;Mitochondrioninnermembrane;NAD;Neurodegeneration;Neuropathy;Nucleus;Oxidoreductase;Phosphoprotein;Referenceproteome;Transitpeptide;Ublconjugation	AIF-CYPA-DNA complex				1	8.27e-26	149.22	119.31	149.22	0.0097869	303600000	0.251133	TPRSLSAIDRAGAEVKSRTTLFRKIGDFRSL	UID495
Q5RZA0	274	-0.40431	-0.38224	-1.87386	-0.131081	-2.57606	-3.8278	-0.99365	-1.83831	K	3			___1		catalytic activity;oxidoreductase activity					Pyr_redox_2							1	8.27e-26	149.22	119.31	149.22	0.0097869	303600000	0.333683	TPRSLSAIDRAGAEVKSRTTLFRKIGDFRSL	UID496
O95831-6	274	-0.40431	-0.38224	-1.87386	-0.131081	-2.35781	-3.83963	-0.99365	-1.83831	K	3			___1	activation of caspase activity;apoptosis;apoptosis in response to endoplasmic reticulum stress;biological regulation;catabolic process;cell death;cell differentiation;cell redox homeostasis;cellular catabolic process;cellular component assembly;cellular component assembly at cellular level;cellular component biogenesis;cellular component organization;cellular component organization at cellular le…	binding;catalytic activity;coenzyme binding;cofactor binding;DNA binding;electron carrier activity;FAD binding;flavin adenine dinucleotide binding;NAD(P)H oxidase activity;nucleic acid binding;oxidoreductase activity;oxidoreductase activity, acting on NADH or NADPH;oxidoreductase activity, acting on NADH or NADPH, oxygen as acceptor	cell part;cytoplasmic part;cytosol;intracellular membrane-bounded organelle;intracellular organelle;intracellular organelle part;intracellular part;membrane;membrane-bounded organelle;membrane-enclosed lumen;mitochondrial inner membrane;mitochondrial intermembrane space;mitochondrial membrane;mitochondrial part;mitochondrion;nucleus;organelle;organelle envelope lumen;organelle inner membrane;orga…	biological regulation;catabolic process;cell death;cell differentiation;cellular component assembly;cellular component organization;cellular homeostasis;cellular macromolecular complex assembly;cellular metabolic process;cellular nitrogen compound metabolic process;cellular process;chromosome organization;death;developmental process;DNA metabolic process;DNA packaging;homeostatic process;macromol…	cell part;cytosol;intracellular membrane-bounded organelle;intracellular organelle;membrane;mitochondrion;nucleus;organelle	Apoptosis	AIF_C;Pyr_redox;Pyr_redox_2	APOPTOSIS_GO;APOPTOTIC_NUCLEAR_CHANGES;APOPTOTIC_PROGRAM;BENPORATH_MYC_MAX_TARGETS;BIOCARTA_CERAMIDE_PATHWAY;BIOCARTA_MITOCHONDRIA_PATHWAY;BIOPOLYMER_CATABOLIC_PROCESS;BIOPOLYMER_METABOLIC_PROCESS;BRUINS_UVC_RESPONSE_LATE;BURTON_ADIPOGENESIS_5;CASORELLI_ACUTE_PROMYELOCYTIC_LEUKEMIA_DN;CATABOLIC_PROCESS;CCAATNNSNNNGCG_UNKNOWN;CELL_DEVELOPMENT;CELL_STRUCTURE_DISASSEMBLY_DURING_APOPTOSIS;CELLULAR_CA…	3D-structure;Acetylation;Alternativesplicing;Apoptosis;Charcot-Marie-Toothdisease;Completeproteome;Cytoplasm;Deafness;Directproteinsequencing;Diseasemutation;DNA-binding;FAD;Flavoprotein;Isopeptidebond;Membrane;Mentalretardation;Mitochondrion;Mitochondrioninnermembrane;NAD;Neurodegeneration;Neuropathy;Nucleus;Oxidoreductase;Phosphoprotein;Referenceproteome;Transitpeptide;Ublconjugation	AIF-CYPA-DNA complex				1	8.27e-26	149.22	119.31	149.22	0.0097869	303600000	0.351237	TPRSLSAIDRAGAEVKSRTTLFRKIGDFRSL	UID497
O95831-4	274	-0.40431	-0.38224	-1.87386	-0.131081	-4.09603	-3.87505	-0.99365	-1.83831	K	3			___1	activation of caspase activity;apoptosis;apoptosis in response to endoplasmic reticulum stress;biological regulation;catabolic process;cell death;cell differentiation;cell redox homeostasis;cellular catabolic process;cellular component assembly;cellular component assembly at cellular level;cellular component biogenesis;cellular component organization;cellular component organization at cellular le…	binding;catalytic activity;coenzyme binding;cofactor binding;DNA binding;electron carrier activity;FAD binding;flavin adenine dinucleotide binding;NAD(P)H oxidase activity;nucleic acid binding;oxidoreductase activity;oxidoreductase activity, acting on NADH or NADPH;oxidoreductase activity, acting on NADH or NADPH, oxygen as acceptor	cell part;cytoplasmic part;cytosol;intracellular membrane-bounded organelle;intracellular organelle;intracellular organelle part;intracellular part;membrane;membrane-bounded organelle;membrane-enclosed lumen;mitochondrial inner membrane;mitochondrial intermembrane space;mitochondrial membrane;mitochondrial part;mitochondrion;nucleus;organelle;organelle envelope lumen;organelle inner membrane;orga…	biological regulation;catabolic process;cell death;cell differentiation;cellular component assembly;cellular component organization;cellular homeostasis;cellular macromolecular complex assembly;cellular metabolic process;cellular nitrogen compound metabolic process;cellular process;chromosome organization;death;developmental process;DNA metabolic process;DNA packaging;homeostatic process;macromol…	cell part;cytosol;intracellular membrane-bounded organelle;intracellular organelle;membrane;mitochondrion;nucleus;organelle	Apoptosis	AIF_C;Pyr_redox;Pyr_redox_2	APOPTOSIS_GO;APOPTOTIC_NUCLEAR_CHANGES;APOPTOTIC_PROGRAM;BENPORATH_MYC_MAX_TARGETS;BIOCARTA_CERAMIDE_PATHWAY;BIOCARTA_MITOCHONDRIA_PATHWAY;BIOPOLYMER_CATABOLIC_PROCESS;BIOPOLYMER_METABOLIC_PROCESS;BRUINS_UVC_RESPONSE_LATE;BURTON_ADIPOGENESIS_5;CASORELLI_ACUTE_PROMYELOCYTIC_LEUKEMIA_DN;CATABOLIC_PROCESS;CCAATNNSNNNGCG_UNKNOWN;CELL_DEVELOPMENT;CELL_STRUCTURE_DISASSEMBLY_DURING_APOPTOSIS;CELLULAR_CA…	3D-structure;Acetylation;Alternativesplicing;Apoptosis;Charcot-Marie-Toothdisease;Completeproteome;Cytoplasm;Deafness;Directproteinsequencing;Diseasemutation;DNA-binding;FAD;Flavoprotein;Isopeptidebond;Membrane;Mentalretardation;Mitochondrion;Mitochondrioninnermembrane;NAD;Neurodegeneration;Neuropathy;Nucleus;Oxidoreductase;Phosphoprotein;Referenceproteome;Transitpeptide;Ublconjugation	AIF-CYPA-DNA complex				1	8.27e-26	149.22	119.31	149.22	0.0097869	303600000	0.263933	TPRSLSAIDRAGAEVKSRTTLFRKIGDFRSL	UID498
Q5RZ99	274	-0.40431	-0.38224	-1.87386	-0.131081	-4.55822	-4.96426	-0.99365	-1.83831	K	3			___1		catalytic activity;oxidoreductase activity					Pyr_redox_2							1	8.27e-26	149.22	119.31	149.22	0.0097869	303600000	0.272443	TPRSLSAIDRAGAEVKSRTTLFRKIGDFRSL	UID499
A0A140T971	194	-2.87591	-2.25396	-2.63324	-1.92602	-3.317	-2.70511	-3.21872	-1.83034	K	2			___1														1	5.98e-15	132.76	97.877	132.76	-0.75421	31462000	0.106037	GGPRTVVAGSSDAAQKAVRAMAVLTDHPYAS	UID505
Q5SSV3	194	-2.87591	-2.25396	-2.63324	-1.92602	-3.317	-2.70511	-4.79219	-1.83034	K	2			___1		catalytic activity;hydrolase activity;hydrolase activity, acting on carbon-nitrogen (but not peptide) bonds;hydrolase activity, acting on carbon-nitrogen (but not peptide) bonds, in linear amidines	cell part;centrosome;cytoplasm;cytoplasmic part;cytoskeletal part;intracellular non-membrane-bounded organelle;intracellular organelle;intracellular organelle part;intracellular part;microtubule organizing center;non-membrane-bounded organelle;organelle;organelle part		cell part;centrosome;cytoplasm;intracellular non-membrane-bounded organelle;intracellular organelle;microtubule organizing center;organelle		Amidinotransf	AAAYRNCTG_UNKNOWN;AACYNNNNTTCCS_UNKNOWN;ACCTGTTG_UNKNOWN;ACEVEDO_LIVER_TUMOR_VS_NORMAL_ADJACENT_TISSUE_UP;AMINE_CATABOLIC_PROCESS;AMINE_METABOLIC_PROCESS;AMINO_ACID_AND_DERIVATIVE_METABOLIC_PROCESS;AMINO_ACID_CATABOLIC_PROCESS;AMINO_ACID_METABOLIC_PROCESS;ANTI_APOPTOSIS;APOPTOSIS_GO;BEIER_GLIOMA_STEM_CELL_DN;BILD_MYC_ONCOGENIC_SIGNATURE;BIOSYNTHETIC_PROCESS;BRUINS_UVC_RESPONSE_VIA_TP53_GROUP_B;BU…	Completeproteome;Proteomicsidentification;Referenceproteome					1	5.98e-15	132.76	97.877	132.76	-0.75421	31462000	0.0695772	GGPRTVVAGSSDAAQKAVRAMAVLTDHPYAS	UID506
Q5SRR8	194	-2.87591	-2.25396	-2.63324	-1.92602	-3.317	-2.70511	-2.9177	-1.83034	K	2			___1		catalytic activity;hydrolase activity;hydrolase activity, acting on carbon-nitrogen (but not peptide) bonds;hydrolase activity, acting on carbon-nitrogen (but not peptide) bonds, in linear amidines	cell part;centrosome;cytoplasm;cytoplasmic part;cytoskeletal part;intracellular non-membrane-bounded organelle;intracellular organelle;intracellular organelle part;intracellular part;microtubule organizing center;non-membrane-bounded organelle;organelle;organelle part		cell part;centrosome;cytoplasm;intracellular non-membrane-bounded organelle;intracellular organelle;microtubule organizing center;organelle		Amidinotransf	AAAYRNCTG_UNKNOWN;AACYNNNNTTCCS_UNKNOWN;ACCTGTTG_UNKNOWN;ACEVEDO_LIVER_TUMOR_VS_NORMAL_ADJACENT_TISSUE_UP;AMINE_CATABOLIC_PROCESS;AMINE_METABOLIC_PROCESS;AMINO_ACID_AND_DERIVATIVE_METABOLIC_PROCESS;AMINO_ACID_CATABOLIC_PROCESS;AMINO_ACID_METABOLIC_PROCESS;ANTI_APOPTOSIS;APOPTOSIS_GO;BEIER_GLIOMA_STEM_CELL_DN;BILD_MYC_ONCOGENIC_SIGNATURE;BIOSYNTHETIC_PROCESS;BRUINS_UVC_RESPONSE_VIA_TP53_GROUP_B;BU…	Completeproteome;Proteomicsidentification;Referenceproteome					1	5.98e-15	132.76	97.877	132.76	-0.75421	31462000	0.161668	GGPRTVVAGSSDAAQKAVRAMAVLTDHPYAS	UID507
V9HW53	194	-2.87591	-2.25396	-2.63324	-1.92602	-3.317	-2.70511	-3.30845	-1.83034	K	2			___1	amine metabolic process;arginine metabolic process;carboxylic acid metabolic process;cellular amine metabolic process;cellular amino acid metabolic process;cellular ketone metabolic process;cellular metabolic process;cellular nitrogen compound metabolic process;cellular process;glutamine family amino acid metabolic process;metabolic process;nitrogen compound metabolic process;organic acid metabol…	amine binding;amino acid binding;binding;carboxylic acid binding;catalytic activity;hydrolase activity;hydrolase activity, acting on carbon-nitrogen (but not peptide) bonds;hydrolase activity, acting on carbon-nitrogen (but not peptide) bonds, in linear amidines	cell part;cytoplasm;intracellular part	amine metabolic process;cellular amino acid metabolic process;cellular ketone metabolic process;cellular metabolic process;cellular nitrogen compound metabolic process;cellular process;metabolic process;nitrogen compound metabolic process;organic acid metabolic process;primary metabolic process;small molecule metabolic process	cell part;cytoplasm		Amidinotransf		Hydrolase					1	5.98e-15	132.76	97.877	132.76	-0.75421	31462000	0.0934995	GGPRTVVAGSSDAAQKAVRAMAVLTDHPYAS	UID508
O95865	194	-2.87591	-2.25396	-2.63324	-1.92602	-3.317	-2.70511	-1.86765	-1.83034	K	2			___1	amine catabolic process;amine metabolic process;arginine catabolic process;arginine metabolic process;biological regulation;biosynthetic process;carboxylic acid catabolic process;carboxylic acid metabolic process;catabolic process;cellular amine metabolic process;cellular amino acid catabolic process;cellular amino acid metabolic process;cellular biosynthetic process;cellular catabolic process;ce…	amine binding;amino acid binding;binding;carboxylic acid binding;catalytic activity;dimethylargininase activity;hydrolase activity;hydrolase activity, acting on carbon-nitrogen (but not peptide) bonds;hydrolase activity, acting on carbon-nitrogen (but not peptide) bonds, in linear amidines	cell part;centrosome;cytoplasm;cytoplasmic part;cytoskeletal part;extracellular membrane-bounded organelle;extracellular organelle;extracellular region part;extracellular vesicular exosome;intracellular membrane-bounded organelle;intracellular non-membrane-bounded organelle;intracellular organelle;intracellular organelle part;intracellular part;membrane-bounded organelle;membrane-bounded vesicle;…	amine metabolic process;biological regulation;biosynthetic process;catabolic process;cellular amino acid metabolic process;cellular ketone metabolic process;cellular metabolic process;cellular nitrogen compound metabolic process;cellular process;metabolic process;nitrogen compound metabolic process;organic acid metabolic process;primary metabolic process;response to stimulus;signal transduction;s…	cell part;centrosome;cytoplasm;extracellular organelle;intracellular membrane-bounded organelle;intracellular non-membrane-bounded organelle;intracellular organelle;microtubule organizing center;mitochondrion;organelle;vesicle		Amidinotransf	AAAYRNCTG_UNKNOWN;AACYNNNNTTCCS_UNKNOWN;ACCTGTTG_UNKNOWN;ACEVEDO_LIVER_TUMOR_VS_NORMAL_ADJACENT_TISSUE_UP;AMINE_CATABOLIC_PROCESS;AMINE_METABOLIC_PROCESS;AMINO_ACID_AND_DERIVATIVE_METABOLIC_PROCESS;AMINO_ACID_CATABOLIC_PROCESS;AMINO_ACID_METABOLIC_PROCESS;ANTI_APOPTOSIS;APOPTOSIS_GO;BEIER_GLIOMA_STEM_CELL_DN;BILD_MYC_ONCOGENIC_SIGNATURE;BIOSYNTHETIC_PROCESS;BRUINS_UVC_RESPONSE_VIA_TP53_GROUP_B;BU…	Completeproteome;Cytoplasm;Directproteinsequencing;Hydrolase;Mitochondrion;Referenceproteome					1	5.98e-15	132.76	97.877	132.76	-0.75421	31462000	0.439423	GGPRTVVAGSSDAAQKAVRAMAVLTDHPYAS	UID509
H0Y7N1	194	-2.87591	-2.25396	-2.63324	-1.92602	-3.317	-2.70511	-3.36383	-1.83034	K	2			___1		catalytic activity;hydrolase activity;hydrolase activity, acting on carbon-nitrogen (but not peptide) bonds;hydrolase activity, acting on carbon-nitrogen (but not peptide) bonds, in linear amidines	cell part;cytoplasm;intracellular part		cell part;cytoplasm		Amidinotransf	AAAYRNCTG_UNKNOWN;AACYNNNNTTCCS_UNKNOWN;ACCTGTTG_UNKNOWN;ACEVEDO_LIVER_TUMOR_VS_NORMAL_ADJACENT_TISSUE_UP;AMINE_CATABOLIC_PROCESS;AMINE_METABOLIC_PROCESS;AMINO_ACID_AND_DERIVATIVE_METABOLIC_PROCESS;AMINO_ACID_CATABOLIC_PROCESS;AMINO_ACID_METABOLIC_PROCESS;ANTI_APOPTOSIS;APOPTOSIS_GO;BEIER_GLIOMA_STEM_CELL_DN;BILD_MYC_ONCOGENIC_SIGNATURE;BIOSYNTHETIC_PROCESS;BRUINS_UVC_RESPONSE_VIA_TP53_GROUP_B;BU…	Completeproteome;Proteomicsidentification;Referenceproteome					1	5.98e-15	132.76	97.877	132.76	-0.75421	31462000	0.0866797	GGPRTVVAGSSDAAQKAVRAMAVLTDHPYAS	UID510
A0A024RDI5	20	4.93117	3.78503	-2.81291	4.40852	6.18499	1.34729	2.00397	-4.19017	K	3			___1		binding;catalytic activity;cation binding;ion binding;metal ion binding;oxidoreductase activity;transition metal ion binding;zinc ion binding					ADH_N;ADH_zinc_N	ALCOHOL_METABOLIC_PROCESS;ATF2_S_UP.V1_DN;BLALOCK_ALZHEIMERS_DISEASE_UP;BOQUEST_STEM_CELL_CULTURED_VS_FRESH_DN;BOQUEST_STEM_CELL_CULTURED_VS_FRESH_UP;BOQUEST_STEM_CELL_UP;BROWNE_HCMV_INFECTION_16HR_DN;BROWNE_HCMV_INFECTION_2HR_UP;CAIRO_HEPATOBLASTOMA_CLASSES_DN;CAR_IGFBP1;CATION_BINDING;CHICAS_RB1_TARGETS_CONFLUENT;chr4q23;CYCLIN_D1_KE_.V1_DN;DELYS_THYROID_CANCER_DN;DODD_NASOPHARYNGEAL_CARCINOMA_…	Metal-binding;Zinc					1	1.33e-204	199.99	156.2	199.99	-0.3885	8297800000	0.490059	GKVIKCKAAVLWEVKKPFSIEDVEVAPPKAY	UID526
P00325	20	4.93117	3.78503	-2.81291	4.40852	6.18499	1.34729	2.00397	-3.25108	K	3			___1	alcohol metabolic process;cellular metabolic process;cellular process;ethanol metabolic process;ethanol oxidation;metabolic process;oxidation-reduction process;primary alcohol metabolic process;small molecule metabolic process;xenobiotic metabolic process	alcohol dehydrogenase (NAD) activity;alcohol dehydrogenase activity, zinc-dependent;binding;catalytic activity;cation binding;ion binding;metal ion binding;oxidoreductase activity;oxidoreductase activity, acting on CH-OH group of donors;oxidoreductase activity, acting on the CH-OH group of donors, NAD or NADP as acceptor;transition metal ion binding;zinc ion binding	cell part;cytoplasmic part;cytosol;intracellular part	alcohol metabolic process;cellular metabolic process;cellular process;metabolic process;small molecule metabolic process;xenobiotic metabolic process	cell part;cytosol	Drug metabolism - cytochrome P450;Fatty acid metabolism;Glycolysis / Gluconeogenesis;Metabolism of xenobiotics by cytochrome P450;Retinol metabolism;Tyrosine metabolism	ADH_N;ADH_zinc_N	ALCOHOL_METABOLIC_PROCESS;ATF2_S_UP.V1_DN;BLALOCK_ALZHEIMERS_DISEASE_UP;BOQUEST_STEM_CELL_CULTURED_VS_FRESH_DN;BOQUEST_STEM_CELL_CULTURED_VS_FRESH_UP;BOQUEST_STEM_CELL_UP;BROWNE_HCMV_INFECTION_16HR_DN;BROWNE_HCMV_INFECTION_2HR_UP;CAIRO_HEPATOBLASTOMA_CLASSES_DN;CAR_IGFBP1;CATION_BINDING;CHICAS_RB1_TARGETS_CONFLUENT;chr4q23;CYCLIN_D1_KE_.V1_DN;DELYS_THYROID_CANCER_DN;DODD_NASOPHARYNGEAL_CARCINOMA_…	3D-structure;Acetylation;Alternativesplicing;Completeproteome;Cytoplasm;Directproteinsequencing;Metal-binding;NAD;Oxidoreductase;Phosphoprotein;Polymorphism;Referenceproteome;Zinc					1	1.33e-204	199.99	156.2	199.99	-0.3885	8297800000	0.470467	GKVIKCKAAVLWEVKKPFSIEDVEVAPPKAY	UID527
V9HW50	20	4.93117	3.78503	-2.81291	4.40852	6.18499	1.34729	2.00397	-3.61461	K	3			___1		binding;catalytic activity;cation binding;ion binding;metal ion binding;oxidoreductase activity;transition metal ion binding;zinc ion binding				Drug metabolism - cytochrome P450;Fatty acid metabolism;Glycolysis / Gluconeogenesis;Metabolism of xenobiotics by cytochrome P450;Retinol metabolism;Tyrosine metabolism	ADH_N;ADH_zinc_N		Metal-binding;Zinc					1	1.33e-204	199.99	156.2	199.99	-0.3885	8297800000	0.478783	GKVIKCKAAVLWEVKKPFSIEDVEVAPPKAY	UID528
F5HB16	20	4.93117	3.78503	-2.81291	4.40852	6.18499	1.34729	2.00397	-1.47067	K	3			___1		binding;catalytic activity;cation binding;ion binding;metal ion binding;oxidoreductase activity;transition metal ion binding;zinc ion binding					ADH_N;ADH_zinc_N		Metal-binding;Zinc					1	1.33e-204	199.99	156.2	199.99	-0.3885	8297800000	0.414697	GKVIKCKAAVLWEVKKPFSIEDVEVAPPKAY	UID529
B4E2R9	20	4.93117	3.78503	-2.81291	4.40852	6.18499	1.34729	2.00397	-2.55904	K	3			___1		binding;catalytic activity;cation binding;ion binding;metal ion binding;oxidoreductase activity;transition metal ion binding;zinc ion binding					ADH_N;ADH_zinc_N		Metal-binding;Zinc					1	1.33e-204	199.99	156.2	199.99	-0.3885	8297800000	0.451858	GKVIKCKAAVLWEVKKPFSIEDVEVAPPKAY	UID530
A0A024RDI5	33	1.03817	0.280279	4.20223	0.58267	-3.96096	-3.57117	2.29722	2.45901	K	3			___1		binding;catalytic activity;cation binding;ion binding;metal ion binding;oxidoreductase activity;transition metal ion binding;zinc ion binding					ADH_N;ADH_zinc_N	ALCOHOL_METABOLIC_PROCESS;ATF2_S_UP.V1_DN;BLALOCK_ALZHEIMERS_DISEASE_UP;BOQUEST_STEM_CELL_CULTURED_VS_FRESH_DN;BOQUEST_STEM_CELL_CULTURED_VS_FRESH_UP;BOQUEST_STEM_CELL_UP;BROWNE_HCMV_INFECTION_16HR_DN;BROWNE_HCMV_INFECTION_2HR_UP;CAIRO_HEPATOBLASTOMA_CLASSES_DN;CAR_IGFBP1;CATION_BINDING;CHICAS_RB1_TARGETS_CONFLUENT;chr4q23;CYCLIN_D1_KE_.V1_DN;DELYS_THYROID_CANCER_DN;DODD_NASOPHARYNGEAL_CARCINOMA_…	Metal-binding;Zinc					0.999985	6.22e-06	76.691	65.275	76.691	-0.051864	1557700000	0.00195355	VKKPFSIEDVEVAPPKAYEVRIKMVAVGICR	UID531
P00325	33	1.03817	0.280279	4.20223	0.58267	-3.82402	-3.78906	2.29722	2.45901	K	3			___1	alcohol metabolic process;cellular metabolic process;cellular process;ethanol metabolic process;ethanol oxidation;metabolic process;oxidation-reduction process;primary alcohol metabolic process;small molecule metabolic process;xenobiotic metabolic process	alcohol dehydrogenase (NAD) activity;alcohol dehydrogenase activity, zinc-dependent;binding;catalytic activity;cation binding;ion binding;metal ion binding;oxidoreductase activity;oxidoreductase activity, acting on CH-OH group of donors;oxidoreductase activity, acting on the CH-OH group of donors, NAD or NADP as acceptor;transition metal ion binding;zinc ion binding	cell part;cytoplasmic part;cytosol;intracellular part	alcohol metabolic process;cellular metabolic process;cellular process;metabolic process;small molecule metabolic process;xenobiotic metabolic process	cell part;cytosol	Drug metabolism - cytochrome P450;Fatty acid metabolism;Glycolysis / Gluconeogenesis;Metabolism of xenobiotics by cytochrome P450;Retinol metabolism;Tyrosine metabolism	ADH_N;ADH_zinc_N	ALCOHOL_METABOLIC_PROCESS;ATF2_S_UP.V1_DN;BLALOCK_ALZHEIMERS_DISEASE_UP;BOQUEST_STEM_CELL_CULTURED_VS_FRESH_DN;BOQUEST_STEM_CELL_CULTURED_VS_FRESH_UP;BOQUEST_STEM_CELL_UP;BROWNE_HCMV_INFECTION_16HR_DN;BROWNE_HCMV_INFECTION_2HR_UP;CAIRO_HEPATOBLASTOMA_CLASSES_DN;CAR_IGFBP1;CATION_BINDING;CHICAS_RB1_TARGETS_CONFLUENT;chr4q23;CYCLIN_D1_KE_.V1_DN;DELYS_THYROID_CANCER_DN;DODD_NASOPHARYNGEAL_CARCINOMA_…	3D-structure;Acetylation;Alternativesplicing;Completeproteome;Cytoplasm;Directproteinsequencing;Metal-binding;NAD;Oxidoreductase;Phosphoprotein;Polymorphism;Referenceproteome;Zinc					0.999985	6.22e-06	76.691	65.275	76.691	-0.051864	1557700000	0.00167159	VKKPFSIEDVEVAPPKAYEVRIKMVAVGICR	UID532
V9HW50	33	1.03817	0.280279	4.20223	0.58267	-4.37326	-4.47937	2.29722	2.45901	K	3			___1		binding;catalytic activity;cation binding;ion binding;metal ion binding;oxidoreductase activity;transition metal ion binding;zinc ion binding				Drug metabolism - cytochrome P450;Fatty acid metabolism;Glycolysis / Gluconeogenesis;Metabolism of xenobiotics by cytochrome P450;Retinol metabolism;Tyrosine metabolism	ADH_N;ADH_zinc_N		Metal-binding;Zinc					0.999985	6.22e-06	76.691	65.275	76.691	-0.051864	1557700000	0.00608997	VKKPFSIEDVEVAPPKAYEVRIKMVAVGICR	UID533
F5HB16	33	1.03817	0.280279	4.20223	0.58267	-4.3503	-4.1151	2.29722	2.45901	K	3			___1		binding;catalytic activity;cation binding;ion binding;metal ion binding;oxidoreductase activity;transition metal ion binding;zinc ion binding					ADH_N;ADH_zinc_N		Metal-binding;Zinc					0.999985	6.22e-06	76.691	65.275	76.691	-0.051864	1557700000	0.00460954	VKKPFSIEDVEVAPPKAYEVRIKMVAVGICR	UID534
B4E2R9	33	1.03817	0.280279	4.20223	0.58267	-4.52041	-3.242	2.29722	2.45901	K	3			___1		binding;catalytic activity;cation binding;ion binding;metal ion binding;oxidoreductase activity;transition metal ion binding;zinc ion binding					ADH_N;ADH_zinc_N		Metal-binding;Zinc					0.999985	6.22e-06	76.691	65.275	76.691	-0.051864	1557700000	0.0077074	VKKPFSIEDVEVAPPKAYEVRIKMVAVGICR	UID535
A0A024RDI5	339	1.17876	1.1367	2.4717	-0.115761	2.45372	-3.45884	-3.06836	0.28484	K	2			___1		binding;catalytic activity;cation binding;ion binding;metal ion binding;oxidoreductase activity;transition metal ion binding;zinc ion binding					ADH_N;ADH_zinc_N	ALCOHOL_METABOLIC_PROCESS;ATF2_S_UP.V1_DN;BLALOCK_ALZHEIMERS_DISEASE_UP;BOQUEST_STEM_CELL_CULTURED_VS_FRESH_DN;BOQUEST_STEM_CELL_CULTURED_VS_FRESH_UP;BOQUEST_STEM_CELL_UP;BROWNE_HCMV_INFECTION_16HR_DN;BROWNE_HCMV_INFECTION_2HR_UP;CAIRO_HEPATOBLASTOMA_CLASSES_DN;CAR_IGFBP1;CATION_BINDING;CHICAS_RB1_TARGETS_CONFLUENT;chr4q23;CYCLIN_D1_KE_.V1_DN;DELYS_THYROID_CANCER_DN;DODD_NASOPHARYNGEAL_CARCINOMA_…	Metal-binding;Zinc				+	1	2.21e-06	121.85	82.187	103.74	-0.42994	667650000	1.40617	KSKEGIPKLVADFMAKKFSLDALITHVLPFE	UID557
P00325	339	1.17876	1.1367	2.4717	-0.115761	2.45372	-4.52657	-3.06836	0.28484	K	2			___1	alcohol metabolic process;cellular metabolic process;cellular process;ethanol metabolic process;ethanol oxidation;metabolic process;oxidation-reduction process;primary alcohol metabolic process;small molecule metabolic process;xenobiotic metabolic process	alcohol dehydrogenase (NAD) activity;alcohol dehydrogenase activity, zinc-dependent;binding;catalytic activity;cation binding;ion binding;metal ion binding;oxidoreductase activity;oxidoreductase activity, acting on CH-OH group of donors;oxidoreductase activity, acting on the CH-OH group of donors, NAD or NADP as acceptor;transition metal ion binding;zinc ion binding	cell part;cytoplasmic part;cytosol;intracellular part	alcohol metabolic process;cellular metabolic process;cellular process;metabolic process;small molecule metabolic process;xenobiotic metabolic process	cell part;cytosol	Drug metabolism - cytochrome P450;Fatty acid metabolism;Glycolysis / Gluconeogenesis;Metabolism of xenobiotics by cytochrome P450;Retinol metabolism;Tyrosine metabolism	ADH_N;ADH_zinc_N	ALCOHOL_METABOLIC_PROCESS;ATF2_S_UP.V1_DN;BLALOCK_ALZHEIMERS_DISEASE_UP;BOQUEST_STEM_CELL_CULTURED_VS_FRESH_DN;BOQUEST_STEM_CELL_CULTURED_VS_FRESH_UP;BOQUEST_STEM_CELL_UP;BROWNE_HCMV_INFECTION_16HR_DN;BROWNE_HCMV_INFECTION_2HR_UP;CAIRO_HEPATOBLASTOMA_CLASSES_DN;CAR_IGFBP1;CATION_BINDING;CHICAS_RB1_TARGETS_CONFLUENT;chr4q23;CYCLIN_D1_KE_.V1_DN;DELYS_THYROID_CANCER_DN;DODD_NASOPHARYNGEAL_CARCINOMA_…	3D-structure;Acetylation;Alternativesplicing;Completeproteome;Cytoplasm;Directproteinsequencing;Metal-binding;NAD;Oxidoreductase;Phosphoprotein;Polymorphism;Referenceproteome;Zinc		+	CST	+	1	2.21e-06	121.85	82.187	103.74	-0.42994	667650000	1.35855	KSKEGIPKLVADFMAKKFSLDALITHVLPFE	UID558
V9HW50	339	1.17876	1.1367	2.4717	-0.115761	2.45372	-4.13875	-3.06836	0.28484	K	2			___1		binding;catalytic activity;cation binding;ion binding;metal ion binding;oxidoreductase activity;transition metal ion binding;zinc ion binding				Drug metabolism - cytochrome P450;Fatty acid metabolism;Glycolysis / Gluconeogenesis;Metabolism of xenobiotics by cytochrome P450;Retinol metabolism;Tyrosine metabolism	ADH_N;ADH_zinc_N		Metal-binding;Zinc				+	1	2.21e-06	121.85	82.187	103.74	-0.42994	667650000	1.38129	KSKEGIPKLVADFMAKKFSLDALITHVLPFE	UID559
F5HB16	339	1.17876	1.1367	2.4717	-0.115761	2.45372	-4.11516	-3.06836	0.28484	K	2			___1		binding;catalytic activity;cation binding;ion binding;metal ion binding;oxidoreductase activity;transition metal ion binding;zinc ion binding					ADH_N;ADH_zinc_N		Metal-binding;Zinc				+	1	2.21e-06	121.85	82.187	103.74	-0.42994	667650000	1.38251	KSKEGIPKLVADFMAKKFSLDALITHVLPFE	UID560
P00325-2	339	1.17876	1.1367	2.4717	-0.115761	2.45372	-4.82146	-3.06836	0.28484	K	2			___1	alcohol metabolic process;cellular metabolic process;cellular process;ethanol metabolic process;ethanol oxidation;metabolic process;oxidation-reduction process;primary alcohol metabolic process;small molecule metabolic process;xenobiotic metabolic process	alcohol dehydrogenase (NAD) activity;alcohol dehydrogenase activity, zinc-dependent;binding;catalytic activity;cation binding;ion binding;metal ion binding;oxidoreductase activity;oxidoreductase activity, acting on CH-OH group of donors;oxidoreductase activity, acting on the CH-OH group of donors, NAD or NADP as acceptor;transition metal ion binding;zinc ion binding	cell part;cytoplasmic part;cytosol;intracellular part	alcohol metabolic process;cellular metabolic process;cellular process;metabolic process;small molecule metabolic process;xenobiotic metabolic process	cell part;cytosol	Drug metabolism - cytochrome P450;Fatty acid metabolism;Glycolysis / Gluconeogenesis;Metabolism of xenobiotics by cytochrome P450;Retinol metabolism;Tyrosine metabolism	ADH_N;ADH_zinc_N	ALCOHOL_METABOLIC_PROCESS;ATF2_S_UP.V1_DN;BLALOCK_ALZHEIMERS_DISEASE_UP;BOQUEST_STEM_CELL_CULTURED_VS_FRESH_DN;BOQUEST_STEM_CELL_CULTURED_VS_FRESH_UP;BOQUEST_STEM_CELL_UP;BROWNE_HCMV_INFECTION_16HR_DN;BROWNE_HCMV_INFECTION_2HR_UP;CAIRO_HEPATOBLASTOMA_CLASSES_DN;CAR_IGFBP1;CATION_BINDING;CHICAS_RB1_TARGETS_CONFLUENT;chr4q23;CYCLIN_D1_KE_.V1_DN;DELYS_THYROID_CANCER_DN;DODD_NASOPHARYNGEAL_CARCINOMA_…	3D-structure;Acetylation;Alternativesplicing;Completeproteome;Cytoplasm;Directproteinsequencing;Metal-binding;NAD;Oxidoreductase;Phosphoprotein;Polymorphism;Referenceproteome;Zinc				+	1	2.21e-06	121.85	82.187	103.74	-0.42994	667650000	1.33858	KSKEGIPKLVADFMAKKFSLDALITHVLPFE	UID561
D6RHZ6	339	1.17876	1.1367	2.4717	-0.115761	2.45372	-3.63271	-3.06836	0.28484	K	2			___1								ALCOHOL_METABOLIC_PROCESS;ATF2_S_UP.V1_DN;BLALOCK_ALZHEIMERS_DISEASE_UP;BOQUEST_STEM_CELL_CULTURED_VS_FRESH_DN;BOQUEST_STEM_CELL_CULTURED_VS_FRESH_UP;BOQUEST_STEM_CELL_UP;BROWNE_HCMV_INFECTION_16HR_DN;BROWNE_HCMV_INFECTION_2HR_UP;CAIRO_HEPATOBLASTOMA_CLASSES_DN;CAR_IGFBP1;CATION_BINDING;CHICAS_RB1_TARGETS_CONFLUENT;chr4q23;CYCLIN_D1_KE_.V1_DN;DELYS_THYROID_CANCER_DN;DODD_NASOPHARYNGEAL_CARCINOMA_…	Completeproteome;Referenceproteome				+	1	2.21e-06	121.85	82.187	103.74	-0.42994	667650000	1.4021	KSKEGIPKLVADFMAKKFSLDALITHVLPFE	UID562
B4E2R9	339	1.17876	1.1367	2.4717	-0.115761	2.45372	-4.51257	-3.06836	0.28484	K	2			___1		binding;catalytic activity;cation binding;ion binding;metal ion binding;oxidoreductase activity;transition metal ion binding;zinc ion binding					ADH_N;ADH_zinc_N		Metal-binding;Zinc				+	1	2.21e-06	121.85	82.187	103.74	-0.42994	667650000	1.35945	KSKEGIPKLVADFMAKKFSLDALITHVLPFE	UID563
B7ZB36	339	1.17876	1.1367	2.4717	-0.115761	2.45372	-5.28791	-3.06836	0.28484	K	2			___1		binding;catalytic activity;cation binding;ion binding;metal ion binding;oxidoreductase activity;transition metal ion binding;zinc ion binding					ADH_zinc_N						+	1	2.21e-06	121.85	82.187	103.74	-0.42994	667650000	1.304	KSKEGIPKLVADFMAKKFSLDALITHVLPFE	UID564
B4E1R1	339	1.17876	1.1367	2.4717	-0.115761	2.45372	-3.78508	-3.06836	0.28484	K	2			___1		binding;catalytic activity;cation binding;ion binding;metal ion binding;oxidoreductase activity;transition metal ion binding;zinc ion binding					ADH_zinc_N						+	1	2.21e-06	121.85	82.187	103.74	-0.42994	667650000	1.39713	KSKEGIPKLVADFMAKKFSLDALITHVLPFE	UID565
A0A024RDI5	227	3.30504	3.45052	-1.48321	0.0587101	2.74207	-1.30024	-3.52337	-2.4635	K	2			___1		binding;catalytic activity;cation binding;ion binding;metal ion binding;oxidoreductase activity;transition metal ion binding;zinc ion binding					ADH_N;ADH_zinc_N	ALCOHOL_METABOLIC_PROCESS;ATF2_S_UP.V1_DN;BLALOCK_ALZHEIMERS_DISEASE_UP;BOQUEST_STEM_CELL_CULTURED_VS_FRESH_DN;BOQUEST_STEM_CELL_CULTURED_VS_FRESH_UP;BOQUEST_STEM_CELL_UP;BROWNE_HCMV_INFECTION_16HR_DN;BROWNE_HCMV_INFECTION_2HR_UP;CAIRO_HEPATOBLASTOMA_CLASSES_DN;CAR_IGFBP1;CATION_BINDING;CHICAS_RB1_TARGETS_CONFLUENT;chr4q23;CYCLIN_D1_KE_.V1_DN;DELYS_THYROID_CANCER_DN;DODD_NASOPHARYNGEAL_CARCINOMA_…	Metal-binding;Zinc				+	1	5.64e-220	221.91	124.1	75.378	-0.38265	10631000000	1.71764	CKAAGAARIIAVDINKDKFAKAKELGATECI	UID572
P00325	227	3.30504	3.45052	-1.48321	0.0587101	2.74207	-1.30024	-3.57536	-2.4635	K	2			___1	alcohol metabolic process;cellular metabolic process;cellular process;ethanol metabolic process;ethanol oxidation;metabolic process;oxidation-reduction process;primary alcohol metabolic process;small molecule metabolic process;xenobiotic metabolic process	alcohol dehydrogenase (NAD) activity;alcohol dehydrogenase activity, zinc-dependent;binding;catalytic activity;cation binding;ion binding;metal ion binding;oxidoreductase activity;oxidoreductase activity, acting on CH-OH group of donors;oxidoreductase activity, acting on the CH-OH group of donors, NAD or NADP as acceptor;transition metal ion binding;zinc ion binding	cell part;cytoplasmic part;cytosol;intracellular part	alcohol metabolic process;cellular metabolic process;cellular process;metabolic process;small molecule metabolic process;xenobiotic metabolic process	cell part;cytosol	Drug metabolism - cytochrome P450;Fatty acid metabolism;Glycolysis / Gluconeogenesis;Metabolism of xenobiotics by cytochrome P450;Retinol metabolism;Tyrosine metabolism	ADH_N;ADH_zinc_N	ALCOHOL_METABOLIC_PROCESS;ATF2_S_UP.V1_DN;BLALOCK_ALZHEIMERS_DISEASE_UP;BOQUEST_STEM_CELL_CULTURED_VS_FRESH_DN;BOQUEST_STEM_CELL_CULTURED_VS_FRESH_UP;BOQUEST_STEM_CELL_UP;BROWNE_HCMV_INFECTION_16HR_DN;BROWNE_HCMV_INFECTION_2HR_UP;CAIRO_HEPATOBLASTOMA_CLASSES_DN;CAR_IGFBP1;CATION_BINDING;CHICAS_RB1_TARGETS_CONFLUENT;chr4q23;CYCLIN_D1_KE_.V1_DN;DELYS_THYROID_CANCER_DN;DODD_NASOPHARYNGEAL_CARCINOMA_…	3D-structure;Acetylation;Alternativesplicing;Completeproteome;Cytoplasm;Directproteinsequencing;Metal-binding;NAD;Oxidoreductase;Phosphoprotein;Polymorphism;Referenceproteome;Zinc				+	1	5.64e-220	221.91	124.1	75.378	-0.38265	10631000000	1.71671	CKAAGAARIIAVDINKDKFAKAKELGATECI	UID573
V9HW50	227	3.30504	3.45052	-1.48321	0.0587101	2.74207	-1.30024	-3.77774	-2.4635	K	2			___1		binding;catalytic activity;cation binding;ion binding;metal ion binding;oxidoreductase activity;transition metal ion binding;zinc ion binding				Drug metabolism - cytochrome P450;Fatty acid metabolism;Glycolysis / Gluconeogenesis;Metabolism of xenobiotics by cytochrome P450;Retinol metabolism;Tyrosine metabolism	ADH_N;ADH_zinc_N		Metal-binding;Zinc				+	1	5.64e-220	221.91	124.1	75.378	-0.38265	10631000000	1.71131	CKAAGAARIIAVDINKDKFAKAKELGATECI	UID574
F5HB16	227	3.30504	3.45052	-1.48321	0.0587101	2.74207	-1.30024	-3.55246	-2.4635	K	2			___1		binding;catalytic activity;cation binding;ion binding;metal ion binding;oxidoreductase activity;transition metal ion binding;zinc ion binding					ADH_N;ADH_zinc_N		Metal-binding;Zinc				+	1	5.64e-220	221.91	124.1	75.378	-0.38265	10631000000	1.71715	CKAAGAARIIAVDINKDKFAKAKELGATECI	UID575
P00325-2	227	3.30504	3.45052	-1.48321	0.0587101	2.74207	-1.30024	-3.34157	-2.4635	K	2			___1	alcohol metabolic process;cellular metabolic process;cellular process;ethanol metabolic process;ethanol oxidation;metabolic process;oxidation-reduction process;primary alcohol metabolic process;small molecule metabolic process;xenobiotic metabolic process	alcohol dehydrogenase (NAD) activity;alcohol dehydrogenase activity, zinc-dependent;binding;catalytic activity;cation binding;ion binding;metal ion binding;oxidoreductase activity;oxidoreductase activity, acting on CH-OH group of donors;oxidoreductase activity, acting on the CH-OH group of donors, NAD or NADP as acceptor;transition metal ion binding;zinc ion binding	cell part;cytoplasmic part;cytosol;intracellular part	alcohol metabolic process;cellular metabolic process;cellular process;metabolic process;small molecule metabolic process;xenobiotic metabolic process	cell part;cytosol	Drug metabolism - cytochrome P450;Fatty acid metabolism;Glycolysis / Gluconeogenesis;Metabolism of xenobiotics by cytochrome P450;Retinol metabolism;Tyrosine metabolism	ADH_N;ADH_zinc_N	ALCOHOL_METABOLIC_PROCESS;ATF2_S_UP.V1_DN;BLALOCK_ALZHEIMERS_DISEASE_UP;BOQUEST_STEM_CELL_CULTURED_VS_FRESH_DN;BOQUEST_STEM_CELL_CULTURED_VS_FRESH_UP;BOQUEST_STEM_CELL_UP;BROWNE_HCMV_INFECTION_16HR_DN;BROWNE_HCMV_INFECTION_2HR_UP;CAIRO_HEPATOBLASTOMA_CLASSES_DN;CAR_IGFBP1;CATION_BINDING;CHICAS_RB1_TARGETS_CONFLUENT;chr4q23;CYCLIN_D1_KE_.V1_DN;DELYS_THYROID_CANCER_DN;DODD_NASOPHARYNGEAL_CARCINOMA_…	3D-structure;Acetylation;Alternativesplicing;Completeproteome;Cytoplasm;Directproteinsequencing;Metal-binding;NAD;Oxidoreductase;Phosphoprotein;Polymorphism;Referenceproteome;Zinc				+	1	5.64e-220	221.91	124.1	75.378	-0.38265	10631000000	1.71932	CKAAGAARIIAVDINKDKFAKAKELGATECI	UID576
D6RHZ6	227	3.30504	3.45052	-1.48321	0.0587101	2.74207	-1.30024	-2.92431	-2.4635	K	2			___1								ALCOHOL_METABOLIC_PROCESS;ATF2_S_UP.V1_DN;BLALOCK_ALZHEIMERS_DISEASE_UP;BOQUEST_STEM_CELL_CULTURED_VS_FRESH_DN;BOQUEST_STEM_CELL_CULTURED_VS_FRESH_UP;BOQUEST_STEM_CELL_UP;BROWNE_HCMV_INFECTION_16HR_DN;BROWNE_HCMV_INFECTION_2HR_UP;CAIRO_HEPATOBLASTOMA_CLASSES_DN;CAR_IGFBP1;CATION_BINDING;CHICAS_RB1_TARGETS_CONFLUENT;chr4q23;CYCLIN_D1_KE_.V1_DN;DELYS_THYROID_CANCER_DN;DODD_NASOPHARYNGEAL_CARCINOMA_…	Completeproteome;Referenceproteome				+	1	5.64e-220	221.91	124.1	75.378	-0.38265	10631000000	1.71302	CKAAGAARIIAVDINKDKFAKAKELGATECI	UID577
B4E2R9	227	3.30504	3.45052	-1.48321	0.0587101	2.74207	-1.30024	-3.41744	-2.4635	K	2			___1		binding;catalytic activity;cation binding;ion binding;metal ion binding;oxidoreductase activity;transition metal ion binding;zinc ion binding					ADH_N;ADH_zinc_N		Metal-binding;Zinc				+	1	5.64e-220	221.91	124.1	75.378	-0.38265	10631000000	1.71893	CKAAGAARIIAVDINKDKFAKAKELGATECI	UID578
B7ZB36	227	3.30504	3.45052	-1.48321	0.0587101	2.74207	-1.30024	-3.34913	-2.4635	K	2			___1		binding;catalytic activity;cation binding;ion binding;metal ion binding;oxidoreductase activity;transition metal ion binding;zinc ion binding					ADH_zinc_N						+	1	5.64e-220	221.91	124.1	75.378	-0.38265	10631000000	1.7193	CKAAGAARIIAVDINKDKFAKAKELGATECI	UID579
B4E1R1	227	3.30504	3.45052	-1.48321	0.0587101	2.74207	-1.30024	-3.76226	-2.4635	K	2			___1		binding;catalytic activity;cation binding;ion binding;metal ion binding;oxidoreductase activity;transition metal ion binding;zinc ion binding					ADH_zinc_N						+	1	5.64e-220	221.91	124.1	75.378	-0.38265	10631000000	1.71182	CKAAGAARIIAVDINKDKFAKAKELGATECI	UID580
P00326	227	3.30504	3.45052	-1.48321	0.0587101	2.74207	-1.30024	-2.38105	-2.4635	K	2			___1	alcohol metabolic process;cellular metabolic process;cellular process;ethanol metabolic process;ethanol oxidation;metabolic process;oxidation-reduction process;primary alcohol metabolic process;small molecule metabolic process;xenobiotic metabolic process	alcohol dehydrogenase (NAD) activity;binding;catalytic activity;cation binding;ion binding;metal ion binding;oxidoreductase activity;oxidoreductase activity, acting on CH-OH group of donors;oxidoreductase activity, acting on the CH-OH group of donors, NAD or NADP as acceptor;transition metal ion binding;zinc ion binding	cell part;cytoplasmic part;cytosol;intracellular part	alcohol metabolic process;cellular metabolic process;cellular process;metabolic process;small molecule metabolic process;xenobiotic metabolic process	cell part;cytosol	Drug metabolism - cytochrome P450;Fatty acid metabolism;Glycolysis / Gluconeogenesis;Metabolism of xenobiotics by cytochrome P450;Retinol metabolism;Tyrosine metabolism	ADH_N;ADH_zinc_N	BOQUEST_STEM_CELL_CULTURED_VS_FRESH_UP;BOQUEST_STEM_CELL_UP;BROWNE_HCMV_INFECTION_14HR_DN;BROWNE_HCMV_INFECTION_2HR_UP;BURTON_ADIPOGENESIS_PEAK_AT_0HR;CAIRO_HEPATOBLASTOMA_CLASSES_DN;CAIRO_HEPATOBLASTOMA_DN;CAR_IGFBP1;chr4q23;DODD_NASOPHARYNGEAL_CARCINOMA_UP;DURCHDEWALD_SKIN_CARCINOGENESIS_UP;GAUSSMANN_MLL_AF4_FUSION_TARGETS_G_UP;GAVIN_FOXP3_TARGETS_CLUSTER_P4;GGGYGTGNY_UNKNOWN;GNF2_CEBPA;GNF2_GS…	3D-structure;Acetylation;Completeproteome;Cytoplasm;Directproteinsequencing;Metal-binding;NAD;Oxidoreductase;Phosphoprotein;Polymorphism;Referenceproteome;Zinc				+	1	5.64e-220	221.91	124.1	75.378	-0.38265	10631000000	1.68088	CKAAGAARIIAVDINKDKFAKAKELGATECI	UID581
A0A087WU81	227	3.30504	3.45052	-1.48321	0.0587101	2.74207	-1.30024	-2.66971	-2.4635	K	2			___1		binding;catalytic activity;cation binding;ion binding;metal ion binding;oxidoreductase activity;transition metal ion binding;zinc ion binding					ADH_N	BOQUEST_STEM_CELL_CULTURED_VS_FRESH_UP;BOQUEST_STEM_CELL_UP;BROWNE_HCMV_INFECTION_14HR_DN;BROWNE_HCMV_INFECTION_2HR_UP;BURTON_ADIPOGENESIS_PEAK_AT_0HR;CAIRO_HEPATOBLASTOMA_CLASSES_DN;CAIRO_HEPATOBLASTOMA_DN;CAR_IGFBP1;chr4q23;DODD_NASOPHARYNGEAL_CARCINOMA_UP;DURCHDEWALD_SKIN_CARCINOGENESIS_UP;GAUSSMANN_MLL_AF4_FUSION_TARGETS_G_UP;GAVIN_FOXP3_TARGETS_CLUSTER_P4;GGGYGTGNY_UNKNOWN;GNF2_CEBPA;GNF2_GS…	Completeproteome;Metal-binding;Proteomicsidentification;Referenceproteome;Zinc				+	1	5.64e-220	221.91	124.1	75.378	-0.38265	10631000000	1.70151	CKAAGAARIIAVDINKDKFAKAKELGATECI	UID582
P07327	227	3.30504	3.45052	-1.48321	0.0587101	2.74207	-1.30024	-2.59575	-2.4635	K	2			___1	alcohol metabolic process;cellular metabolic process;cellular process;drug metabolic process;ethanol metabolic process;ethanol oxidation;metabolic process;oxidation-reduction process;primary alcohol metabolic process;small molecule metabolic process;xenobiotic metabolic process	alcohol dehydrogenase (NAD) activity;alcohol dehydrogenase activity, zinc-dependent;binding;catalytic activity;cation binding;ion binding;metal ion binding;oxidoreductase activity;oxidoreductase activity, acting on CH-OH group of donors;oxidoreductase activity, acting on the CH-OH group of donors, NAD or NADP as acceptor;transition metal ion binding;zinc ion binding	cell part;cytoplasmic part;cytosol;intracellular part	alcohol metabolic process;cellular metabolic process;cellular process;drug metabolic process;metabolic process;small molecule metabolic process;xenobiotic metabolic process	cell part;cytosol	Drug metabolism - cytochrome P450;Fatty acid metabolism;Glycolysis / Gluconeogenesis;Metabolism of xenobiotics by cytochrome P450;Retinol metabolism;Tyrosine metabolism	ADH_N;ADH_zinc_N	ACEVEDO_LIVER_CANCER_DN;BROWNE_HCMV_INFECTION_16HR_DN;BROWNE_HCMV_INFECTION_18HR_DN;BROWNE_HCMV_INFECTION_2HR_UP;BROWNE_HCMV_INFECTION_30MIN_UP;CAIRO_HEPATOBLASTOMA_CLASSES_DN;CAR_IGFBP1;CHIANG_LIVER_CANCER_SUBCLASS_PROLIFERATION_DN;chr4q23;DELYS_THYROID_CANCER_DN;DODD_NASOPHARYNGEAL_CARCINOMA_UP;FLECHNER_BIOPSY_KIDNEY_TRANSPLANT_OK_VS_DONOR_UP;GCNP_SHH_UP_LATE.V1_DN;GGGYGTGNY_UNKNOWN;GSE29618_PR…	3D-structure;Acetylation;Completeproteome;Cytoplasm;Directproteinsequencing;Metal-binding;NAD;Oxidoreductase;Phosphoprotein;Referenceproteome;Zinc				+	1	5.64e-220	221.91	124.1	75.378	-0.38265	10631000000	1.69701	CKAAGAARIIAVDINKDKFAKAKELGATECI	UID583
A0A024RDI5	367	1.84958	1.88966	2.05247	1.84149	-5.06325	-1.99074	-2.5381	0.0263596	K	2			___1		binding;catalytic activity;cation binding;ion binding;metal ion binding;oxidoreductase activity;transition metal ion binding;zinc ion binding					ADH_N;ADH_zinc_N	ALCOHOL_METABOLIC_PROCESS;ATF2_S_UP.V1_DN;BLALOCK_ALZHEIMERS_DISEASE_UP;BOQUEST_STEM_CELL_CULTURED_VS_FRESH_DN;BOQUEST_STEM_CELL_CULTURED_VS_FRESH_UP;BOQUEST_STEM_CELL_UP;BROWNE_HCMV_INFECTION_16HR_DN;BROWNE_HCMV_INFECTION_2HR_UP;CAIRO_HEPATOBLASTOMA_CLASSES_DN;CAR_IGFBP1;CATION_BINDING;CHICAS_RB1_TARGETS_CONFLUENT;chr4q23;CYCLIN_D1_KE_.V1_DN;DELYS_THYROID_CANCER_DN;DODD_NASOPHARYNGEAL_CARCINOMA_…	Metal-binding;Zinc					1	5.09e-182	186.17	176	182.33	-1.5165	935920000	0.603725	PFEKINEGFDLLHSGKSIRTILMF_______;PFEKINEGFDLLHSGKSIRTVLTF_______	UID596
P00325	367	1.84958	1.88966	2.05247	1.84149	-3.60982	-1.99074	-3.39863	0.0263596	K	2			___1	alcohol metabolic process;cellular metabolic process;cellular process;ethanol metabolic process;ethanol oxidation;metabolic process;oxidation-reduction process;primary alcohol metabolic process;small molecule metabolic process;xenobiotic metabolic process	alcohol dehydrogenase (NAD) activity;alcohol dehydrogenase activity, zinc-dependent;binding;catalytic activity;cation binding;ion binding;metal ion binding;oxidoreductase activity;oxidoreductase activity, acting on CH-OH group of donors;oxidoreductase activity, acting on the CH-OH group of donors, NAD or NADP as acceptor;transition metal ion binding;zinc ion binding	cell part;cytoplasmic part;cytosol;intracellular part	alcohol metabolic process;cellular metabolic process;cellular process;metabolic process;small molecule metabolic process;xenobiotic metabolic process	cell part;cytosol	Drug metabolism - cytochrome P450;Fatty acid metabolism;Glycolysis / Gluconeogenesis;Metabolism of xenobiotics by cytochrome P450;Retinol metabolism;Tyrosine metabolism	ADH_N;ADH_zinc_N	ALCOHOL_METABOLIC_PROCESS;ATF2_S_UP.V1_DN;BLALOCK_ALZHEIMERS_DISEASE_UP;BOQUEST_STEM_CELL_CULTURED_VS_FRESH_DN;BOQUEST_STEM_CELL_CULTURED_VS_FRESH_UP;BOQUEST_STEM_CELL_UP;BROWNE_HCMV_INFECTION_16HR_DN;BROWNE_HCMV_INFECTION_2HR_UP;CAIRO_HEPATOBLASTOMA_CLASSES_DN;CAR_IGFBP1;CATION_BINDING;CHICAS_RB1_TARGETS_CONFLUENT;chr4q23;CYCLIN_D1_KE_.V1_DN;DELYS_THYROID_CANCER_DN;DODD_NASOPHARYNGEAL_CARCINOMA_…	3D-structure;Acetylation;Alternativesplicing;Completeproteome;Cytoplasm;Directproteinsequencing;Metal-binding;NAD;Oxidoreductase;Phosphoprotein;Polymorphism;Referenceproteome;Zinc		+	CST		1	5.09e-182	186.17	176	182.33	-1.5165	935920000	0.825985	PFEKINEGFDLLHSGKSIRTILMF_______;PFEKINEGFDLLHSGKSIRTVLTF_______	UID597
V9HW50	367	1.84958	1.88966	2.05247	1.84149	-3.33453	-1.99074	-2.66069	0.0263596	K	2			___1		binding;catalytic activity;cation binding;ion binding;metal ion binding;oxidoreductase activity;transition metal ion binding;zinc ion binding				Drug metabolism - cytochrome P450;Fatty acid metabolism;Glycolysis / Gluconeogenesis;Metabolism of xenobiotics by cytochrome P450;Retinol metabolism;Tyrosine metabolism	ADH_N;ADH_zinc_N		Metal-binding;Zinc					1	5.09e-182	186.17	176	182.33	-1.5165	935920000	0.846392	PFEKINEGFDLLHSGKSIRTILMF_______;PFEKINEGFDLLHSGKSIRTVLTF_______	UID598
F5HB16	367	1.84958	1.88966	2.05247	1.84149	-4.42752	-1.99074	-2.71136	0.0263596	K	2			___1		binding;catalytic activity;cation binding;ion binding;metal ion binding;oxidoreductase activity;transition metal ion binding;zinc ion binding					ADH_N;ADH_zinc_N		Metal-binding;Zinc					1	5.09e-182	186.17	176	182.33	-1.5165	935920000	0.682612	PFEKINEGFDLLHSGKSIRTILMF_______;PFEKINEGFDLLHSGKSIRTVLTF_______	UID599
P00325-2	367	1.84958	1.88966	2.05247	1.84149	-2.6181	-1.99074	-3.30389	0.0263596	K	2			___1	alcohol metabolic process;cellular metabolic process;cellular process;ethanol metabolic process;ethanol oxidation;metabolic process;oxidation-reduction process;primary alcohol metabolic process;small molecule metabolic process;xenobiotic metabolic process	alcohol dehydrogenase (NAD) activity;alcohol dehydrogenase activity, zinc-dependent;binding;catalytic activity;cation binding;ion binding;metal ion binding;oxidoreductase activity;oxidoreductase activity, acting on CH-OH group of donors;oxidoreductase activity, acting on the CH-OH group of donors, NAD or NADP as acceptor;transition metal ion binding;zinc ion binding	cell part;cytoplasmic part;cytosol;intracellular part	alcohol metabolic process;cellular metabolic process;cellular process;metabolic process;small molecule metabolic process;xenobiotic metabolic process	cell part;cytosol	Drug metabolism - cytochrome P450;Fatty acid metabolism;Glycolysis / Gluconeogenesis;Metabolism of xenobiotics by cytochrome P450;Retinol metabolism;Tyrosine metabolism	ADH_N;ADH_zinc_N	ALCOHOL_METABOLIC_PROCESS;ATF2_S_UP.V1_DN;BLALOCK_ALZHEIMERS_DISEASE_UP;BOQUEST_STEM_CELL_CULTURED_VS_FRESH_DN;BOQUEST_STEM_CELL_CULTURED_VS_FRESH_UP;BOQUEST_STEM_CELL_UP;BROWNE_HCMV_INFECTION_16HR_DN;BROWNE_HCMV_INFECTION_2HR_UP;CAIRO_HEPATOBLASTOMA_CLASSES_DN;CAR_IGFBP1;CATION_BINDING;CHICAS_RB1_TARGETS_CONFLUENT;chr4q23;CYCLIN_D1_KE_.V1_DN;DELYS_THYROID_CANCER_DN;DODD_NASOPHARYNGEAL_CARCINOMA_…	3D-structure;Acetylation;Alternativesplicing;Completeproteome;Cytoplasm;Directproteinsequencing;Metal-binding;NAD;Oxidoreductase;Phosphoprotein;Polymorphism;Referenceproteome;Zinc					1	5.09e-182	186.17	176	182.33	-1.5165	935920000	1.01153	PFEKINEGFDLLHSGKSIRTILMF_______;PFEKINEGFDLLHSGKSIRTVLTF_______	UID600
D6RHZ6	367	1.84958	1.88966	2.05247	1.84149	-3.37553	-1.99074	-3.41399	0.0263596	K	2			___1								ALCOHOL_METABOLIC_PROCESS;ATF2_S_UP.V1_DN;BLALOCK_ALZHEIMERS_DISEASE_UP;BOQUEST_STEM_CELL_CULTURED_VS_FRESH_DN;BOQUEST_STEM_CELL_CULTURED_VS_FRESH_UP;BOQUEST_STEM_CELL_UP;BROWNE_HCMV_INFECTION_16HR_DN;BROWNE_HCMV_INFECTION_2HR_UP;CAIRO_HEPATOBLASTOMA_CLASSES_DN;CAR_IGFBP1;CATION_BINDING;CHICAS_RB1_TARGETS_CONFLUENT;chr4q23;CYCLIN_D1_KE_.V1_DN;DELYS_THYROID_CANCER_DN;DODD_NASOPHARYNGEAL_CARCINOMA_…	Completeproteome;Referenceproteome					1	5.09e-182	186.17	176	182.33	-1.5165	935920000	0.865693	PFEKINEGFDLLHSGKSIRTILMF_______;PFEKINEGFDLLHSGKSIRTVLTF_______	UID601
B4E2R9	367	1.84958	1.88966	2.05247	1.84149	-3.27877	-1.99074	-2.91384	0.0263596	K	2			___1		binding;catalytic activity;cation binding;ion binding;metal ion binding;oxidoreductase activity;transition metal ion binding;zinc ion binding					ADH_N;ADH_zinc_N		Metal-binding;Zinc					1	5.09e-182	186.17	176	182.33	-1.5165	935920000	0.867461	PFEKINEGFDLLHSGKSIRTILMF_______;PFEKINEGFDLLHSGKSIRTVLTF_______	UID602
B7ZB36	367	1.84958	1.88966	2.05247	1.84149	-4.76578	-1.99074	-3.91969	0.0263596	K	2			___1		binding;catalytic activity;cation binding;ion binding;metal ion binding;oxidoreductase activity;transition metal ion binding;zinc ion binding					ADH_zinc_N							1	5.09e-182	186.17	176	182.33	-1.5165	935920000	0.683119	PFEKINEGFDLLHSGKSIRTILMF_______;PFEKINEGFDLLHSGKSIRTVLTF_______	UID603
B4E1R1	367	1.84958	1.88966	2.05247	1.84149	-4.10269	-1.99074	-3.23683	0.0263596	K	2			___1		binding;catalytic activity;cation binding;ion binding;metal ion binding;oxidoreductase activity;transition metal ion binding;zinc ion binding					ADH_zinc_N							1	5.09e-182	186.17	176	182.33	-1.5165	935920000	0.746638	PFEKINEGFDLLHSGKSIRTILMF_______;PFEKINEGFDLLHSGKSIRTVLTF_______	UID604
P07327	367	1.84958	1.88966	2.05247	1.84149	-5.64097	-1.99074	-3.00897	0.0263596	K	2			___1	alcohol metabolic process;cellular metabolic process;cellular process;drug metabolic process;ethanol metabolic process;ethanol oxidation;metabolic process;oxidation-reduction process;primary alcohol metabolic process;small molecule metabolic process;xenobiotic metabolic process	alcohol dehydrogenase (NAD) activity;alcohol dehydrogenase activity, zinc-dependent;binding;catalytic activity;cation binding;ion binding;metal ion binding;oxidoreductase activity;oxidoreductase activity, acting on CH-OH group of donors;oxidoreductase activity, acting on the CH-OH group of donors, NAD or NADP as acceptor;transition metal ion binding;zinc ion binding	cell part;cytoplasmic part;cytosol;intracellular part	alcohol metabolic process;cellular metabolic process;cellular process;drug metabolic process;metabolic process;small molecule metabolic process;xenobiotic metabolic process	cell part;cytosol	Drug metabolism - cytochrome P450;Fatty acid metabolism;Glycolysis / Gluconeogenesis;Metabolism of xenobiotics by cytochrome P450;Retinol metabolism;Tyrosine metabolism	ADH_N;ADH_zinc_N	ACEVEDO_LIVER_CANCER_DN;BROWNE_HCMV_INFECTION_16HR_DN;BROWNE_HCMV_INFECTION_18HR_DN;BROWNE_HCMV_INFECTION_2HR_UP;BROWNE_HCMV_INFECTION_30MIN_UP;CAIRO_HEPATOBLASTOMA_CLASSES_DN;CAR_IGFBP1;CHIANG_LIVER_CANCER_SUBCLASS_PROLIFERATION_DN;chr4q23;DELYS_THYROID_CANCER_DN;DODD_NASOPHARYNGEAL_CARCINOMA_UP;FLECHNER_BIOPSY_KIDNEY_TRANSPLANT_OK_VS_DONOR_UP;GCNP_SHH_UP_LATE.V1_DN;GGGYGTGNY_UNKNOWN;GSE29618_PR…	3D-structure;Acetylation;Completeproteome;Cytoplasm;Directproteinsequencing;Metal-binding;NAD;Oxidoreductase;Phosphoprotein;Referenceproteome;Zinc		+	CST		1	5.09e-182	186.17	176	182.33	-1.5165	935920000	0.569337	PFEKINEGFDLLHSGKSIRTILMF_______;PFEKINEGFDLLHSGKSIRTVLTF_______	UID605
P00326	NaN	1.17876	1.1367	2.4717	-0.115761	2.45372	-3.82074	-3.06836	0.28484	K	2			___1	alcohol metabolic process;cellular metabolic process;cellular process;ethanol metabolic process;ethanol oxidation;metabolic process;oxidation-reduction process;primary alcohol metabolic process;small molecule metabolic process;xenobiotic metabolic process	alcohol dehydrogenase (NAD) activity;binding;catalytic activity;cation binding;ion binding;metal ion binding;oxidoreductase activity;oxidoreductase activity, acting on CH-OH group of donors;oxidoreductase activity, acting on the CH-OH group of donors, NAD or NADP as acceptor;transition metal ion binding;zinc ion binding	cell part;cytoplasmic part;cytosol;intracellular part	alcohol metabolic process;cellular metabolic process;cellular process;metabolic process;small molecule metabolic process;xenobiotic metabolic process	cell part;cytosol	Drug metabolism - cytochrome P450;Fatty acid metabolism;Glycolysis / Gluconeogenesis;Metabolism of xenobiotics by cytochrome P450;Retinol metabolism;Tyrosine metabolism	ADH_N;ADH_zinc_N	BOQUEST_STEM_CELL_CULTURED_VS_FRESH_UP;BOQUEST_STEM_CELL_UP;BROWNE_HCMV_INFECTION_14HR_DN;BROWNE_HCMV_INFECTION_2HR_UP;BURTON_ADIPOGENESIS_PEAK_AT_0HR;CAIRO_HEPATOBLASTOMA_CLASSES_DN;CAIRO_HEPATOBLASTOMA_DN;CAR_IGFBP1;chr4q23;DODD_NASOPHARYNGEAL_CARCINOMA_UP;DURCHDEWALD_SKIN_CARCINOGENESIS_UP;GAUSSMANN_MLL_AF4_FUSION_TARGETS_G_UP;GAVIN_FOXP3_TARGETS_CLUSTER_P4;GGGYGTGNY_UNKNOWN;GNF2_CEBPA;GNF2_GS…	3D-structure;Acetylation;Completeproteome;Cytoplasm;Directproteinsequencing;Metal-binding;NAD;Oxidoreductase;Phosphoprotein;Polymorphism;Referenceproteome;Zinc		+	CST	+	1	0.0034193	121.85	82.187	103.74	-0.42994	564770000	1.39579	KSKECVPKLVADFMAKKFSLDALITHVLPFE;KSKESVPKLVADFMAKKFSLDALITNILPFE	UID641
P07327	NaN	1.17876	1.1367	2.4717	-0.115761	2.45372	-4.28007	-3.06836	0.28484	K	2			___1	alcohol metabolic process;cellular metabolic process;cellular process;drug metabolic process;ethanol metabolic process;ethanol oxidation;metabolic process;oxidation-reduction process;primary alcohol metabolic process;small molecule metabolic process;xenobiotic metabolic process	alcohol dehydrogenase (NAD) activity;alcohol dehydrogenase activity, zinc-dependent;binding;catalytic activity;cation binding;ion binding;metal ion binding;oxidoreductase activity;oxidoreductase activity, acting on CH-OH group of donors;oxidoreductase activity, acting on the CH-OH group of donors, NAD or NADP as acceptor;transition metal ion binding;zinc ion binding	cell part;cytoplasmic part;cytosol;intracellular part	alcohol metabolic process;cellular metabolic process;cellular process;drug metabolic process;metabolic process;small molecule metabolic process;xenobiotic metabolic process	cell part;cytosol	Drug metabolism - cytochrome P450;Fatty acid metabolism;Glycolysis / Gluconeogenesis;Metabolism of xenobiotics by cytochrome P450;Retinol metabolism;Tyrosine metabolism	ADH_N;ADH_zinc_N	ACEVEDO_LIVER_CANCER_DN;BROWNE_HCMV_INFECTION_16HR_DN;BROWNE_HCMV_INFECTION_18HR_DN;BROWNE_HCMV_INFECTION_2HR_UP;BROWNE_HCMV_INFECTION_30MIN_UP;CAIRO_HEPATOBLASTOMA_CLASSES_DN;CAR_IGFBP1;CHIANG_LIVER_CANCER_SUBCLASS_PROLIFERATION_DN;chr4q23;DELYS_THYROID_CANCER_DN;DODD_NASOPHARYNGEAL_CARCINOMA_UP;FLECHNER_BIOPSY_KIDNEY_TRANSPLANT_OK_VS_DONOR_UP;GCNP_SHH_UP_LATE.V1_DN;GGGYGTGNY_UNKNOWN;GSE29618_PR…	3D-structure;Acetylation;Completeproteome;Cytoplasm;Directproteinsequencing;Metal-binding;NAD;Oxidoreductase;Phosphoprotein;Referenceproteome;Zinc		+	CST	+	1	0.0034193	121.85	82.187	103.74	-0.42994	564770000	1.37356	KSKECVPKLVADFMAKKFSLDALITHVLPFE;KSKESVPKLVADFMAKKFSLDALITNILPFE	UID642
B4DMF5	454	3.39683	2.82797	3.31926	3.93739	-3.85175	-1.6836	1.18956	1.40435	K	3			___1	amine metabolic process;carboxylic acid metabolic process;cellular amine metabolic process;cellular amino acid metabolic process;cellular ketone metabolic process;cellular metabolic process;cellular nitrogen compound metabolic process;cellular process;metabolic process;nitrogen compound metabolic process;organic acid metabolic process;oxoacid metabolic process;primary metabolic process;small mole…	catalytic activity;oxidoreductase activity;oxidoreductase activity, acting on the CH-NH2 group of donors;oxidoreductase activity, acting on the CH-NH2 group of donors, NAD or NADP as acceptor		amine metabolic process;cellular amino acid metabolic process;cellular ketone metabolic process;cellular metabolic process;cellular nitrogen compound metabolic process;cellular process;metabolic process;nitrogen compound metabolic process;organic acid metabolic process;primary metabolic process;small molecule metabolic process			ELFV_dehydrog;ELFV_dehydrog_N		Oxidoreductase					1	0	320.54	320.54	218.88	-0.18782	17030000000	0.403279	VPTAEFQDRISGASEKDIVHSGLAYTMERSA	UID742
E9KL48	454	3.39683	2.82797	3.31926	3.93739	-4.68328	-1.6836	1.18956	1.40435	K	3			___1	amine metabolic process;carboxylic acid metabolic process;cellular amine metabolic process;cellular amino acid metabolic process;cellular ketone metabolic process;cellular metabolic process;cellular nitrogen compound metabolic process;cellular process;metabolic process;nitrogen compound metabolic process;organic acid metabolic process;oxoacid metabolic process;primary metabolic process;small mole…	catalytic activity;oxidoreductase activity		amine metabolic process;cellular amino acid metabolic process;cellular ketone metabolic process;cellular metabolic process;cellular nitrogen compound metabolic process;cellular process;metabolic process;nitrogen compound metabolic process;organic acid metabolic process;primary metabolic process;small molecule metabolic process		Alanine, aspartate and glutamate metabolism;Arginine and proline metabolism;D-Glutamine and D-glutamate metabolism;Nitrogen metabolism;Proximal tubule bicarbonate reclamation	ELFV_dehydrog;ELFV_dehydrog_N	ACEVEDO_LIVER_CANCER_DN;ACEVEDO_LIVER_TUMOR_VS_NORMAL_ADJACENT_TISSUE_DN;ACEVEDO_NORMAL_TISSUE_ADJACENT_TO_LIVER_TUMOR_DN;AMINE_CATABOLIC_PROCESS;AMINE_METABOLIC_PROCESS;AMINO_ACID_AND_DERIVATIVE_METABOLIC_PROCESS;AMINO_ACID_CATABOLIC_PROCESS;AMINO_ACID_METABOLIC_PROCESS;ATGCTGC,MIR-103,MIR-107;BAE_BRCA1_TARGETS_DN;BENPORATH_NANOG_TARGETS;BLALOCK_ALZHEIMERS_DISEASE_DN;CARBOXYLIC_ACID_METABOLIC_PR…	Oxidoreductase					1	0	320.54	320.54	218.88	-0.18782	17030000000	0.363171	VPTAEFQDRISGASEKDIVHSGLAYTMERSA	UID743
P00367	454	3.39683	2.82797	3.31926	3.93739	-4.1688	-1.6836	1.18956	1.40435	K	3			___1	amine biosynthetic process;amine catabolic process;amine metabolic process;anatomical structure development;biological regulation;biosynthetic process;carboxylic acid biosynthetic process;carboxylic acid catabolic process;carboxylic acid metabolic process;catabolic process;cellular amine metabolic process;cellular amino acid biosynthetic process;cellular amino acid catabolic process;cellular amin…	adenyl nucleotide binding;adenyl ribonucleotide binding;ADP binding;amine binding;amino acid binding;ATP binding;binding;carboxylic acid binding;catalytic activity;coenzyme binding;cofactor binding;glutamate dehydrogenase (NAD+) activity;glutamate dehydrogenase [NAD(P)+] activity;GTP binding;guanyl nucleotide binding;guanyl ribonucleotide binding;identical protein binding;leucine binding;NAD bind…	cell part;cytoplasm;cytoplasmic part;intracellular membrane-bounded organelle;intracellular organelle;intracellular organelle lumen;intracellular organelle part;intracellular part;membrane-bounded organelle;membrane-enclosed lumen;mitochondrial matrix;mitochondrial part;mitochondrion;organelle;organelle lumen;organelle part	amine metabolic process;anatomical structure development;biological regulation;biosynthetic process;catabolic process;cellular amino acid metabolic process;cellular ketone metabolic process;cellular metabolic process;cellular nitrogen compound metabolic process;cellular process;developmental process;metabolic process;nitrogen compound metabolic process;organic acid metabolic process;primary metab…	cell part;cytoplasm;intracellular membrane-bounded organelle;intracellular organelle;mitochondrion;organelle	Alanine, aspartate and glutamate metabolism;Arginine and proline metabolism;D-Glutamine and D-glutamate metabolism;Nitrogen metabolism;Proximal tubule bicarbonate reclamation	ELFV_dehydrog;ELFV_dehydrog_N	ACEVEDO_LIVER_CANCER_DN;ACEVEDO_LIVER_TUMOR_VS_NORMAL_ADJACENT_TISSUE_DN;ACEVEDO_NORMAL_TISSUE_ADJACENT_TO_LIVER_TUMOR_DN;AMINE_CATABOLIC_PROCESS;AMINE_METABOLIC_PROCESS;AMINO_ACID_AND_DERIVATIVE_METABOLIC_PROCESS;AMINO_ACID_CATABOLIC_PROCESS;AMINO_ACID_METABOLIC_PROCESS;ATGCTGC,MIR-103,MIR-107;BAE_BRCA1_TARGETS_DN;BENPORATH_NANOG_TARGETS;BLALOCK_ALZHEIMERS_DISEASE_DN;CARBOXYLIC_ACID_METABOLIC_PR…	3D-structure;Acetylation;ADP-ribosylation;Alternativesplicing;ATP-binding;Completeproteome;Directproteinsequencing;Diseasemutation;GTP-binding;Mitochondrion;NADP;Nucleotide-binding;Oxidoreductase;Phosphoprotein;Referenceproteome;Transitpeptide		+	CST;HTP		1	0	320.54	320.54	218.88	-0.18782	17030000000	0.386426	VPTAEFQDRISGASEKDIVHSGLAYTMERSA	UID744
Q53GW3	454	3.39683	2.82797	3.31926	3.93739	-4.42025	-1.6836	1.18956	1.40435	K	3			___1	amine metabolic process;carboxylic acid metabolic process;cellular amine metabolic process;cellular amino acid metabolic process;cellular ketone metabolic process;cellular metabolic process;cellular nitrogen compound metabolic process;cellular process;metabolic process;nitrogen compound metabolic process;organic acid metabolic process;oxoacid metabolic process;primary metabolic process;small mole…	catalytic activity;oxidoreductase activity		amine metabolic process;cellular amino acid metabolic process;cellular ketone metabolic process;cellular metabolic process;cellular nitrogen compound metabolic process;cellular process;metabolic process;nitrogen compound metabolic process;organic acid metabolic process;primary metabolic process;small molecule metabolic process			ELFV_dehydrog;ELFV_dehydrog_N		Oxidoreductase					1	0	320.54	320.54	218.88	-0.18782	17030000000	0.374473	VPTAEFQDRISGASEKDIVHSGLAYTMERSA	UID745
B4E0N9	454	3.39683	2.82797	3.31926	3.93739	-4.90209	-1.6836	1.18956	1.40435	K	3			___1	amine metabolic process;carboxylic acid metabolic process;cellular amine metabolic process;cellular amino acid metabolic process;cellular ketone metabolic process;cellular metabolic process;cellular nitrogen compound metabolic process;cellular process;metabolic process;nitrogen compound metabolic process;organic acid metabolic process;oxoacid metabolic process;primary metabolic process;small mole…	catalytic activity;oxidoreductase activity;oxidoreductase activity, acting on the CH-NH2 group of donors;oxidoreductase activity, acting on the CH-NH2 group of donors, NAD or NADP as acceptor		amine metabolic process;cellular amino acid metabolic process;cellular ketone metabolic process;cellular metabolic process;cellular nitrogen compound metabolic process;cellular process;metabolic process;nitrogen compound metabolic process;organic acid metabolic process;primary metabolic process;small molecule metabolic process			ELFV_dehydrog;ELFV_dehydrog_N		Oxidoreductase					1	0	320.54	320.54	218.88	-0.18782	17030000000	0.354621	VPTAEFQDRISGASEKDIVHSGLAYTMERSA	UID746
B4DMG8	454	3.39683	2.82797	3.31926	3.93739	-3.91398	-1.6836	1.18956	1.40435	K	3			___1	amine metabolic process;carboxylic acid metabolic process;cellular amine metabolic process;cellular amino acid metabolic process;cellular ketone metabolic process;cellular metabolic process;cellular nitrogen compound metabolic process;cellular process;metabolic process;nitrogen compound metabolic process;organic acid metabolic process;oxoacid metabolic process;primary metabolic process;small mole…	catalytic activity;oxidoreductase activity;oxidoreductase activity, acting on the CH-NH2 group of donors;oxidoreductase activity, acting on the CH-NH2 group of donors, NAD or NADP as acceptor		amine metabolic process;cellular amino acid metabolic process;cellular ketone metabolic process;cellular metabolic process;cellular nitrogen compound metabolic process;cellular process;metabolic process;nitrogen compound metabolic process;organic acid metabolic process;primary metabolic process;small molecule metabolic process			ELFV_dehydrog;ELFV_dehydrog_N		Oxidoreductase					1	0	320.54	320.54	218.88	-0.18782	17030000000	0.399804	VPTAEFQDRISGASEKDIVHSGLAYTMERSA	UID747
P00367-3	454	3.39683	2.82797	3.31926	3.93739	-4.22578	-1.6836	1.18956	1.40435	K	3			___1	amine biosynthetic process;amine catabolic process;amine metabolic process;anatomical structure development;biological regulation;biosynthetic process;carboxylic acid biosynthetic process;carboxylic acid catabolic process;carboxylic acid metabolic process;catabolic process;cellular amine metabolic process;cellular amino acid biosynthetic process;cellular amino acid catabolic process;cellular amin…	adenyl nucleotide binding;adenyl ribonucleotide binding;ADP binding;amine binding;amino acid binding;ATP binding;binding;carboxylic acid binding;catalytic activity;coenzyme binding;cofactor binding;glutamate dehydrogenase (NAD+) activity;glutamate dehydrogenase [NAD(P)+] activity;GTP binding;guanyl nucleotide binding;guanyl ribonucleotide binding;identical protein binding;leucine binding;NAD bind…	cell part;cytoplasm;cytoplasmic part;intracellular membrane-bounded organelle;intracellular organelle;intracellular organelle lumen;intracellular organelle part;intracellular part;membrane-bounded organelle;membrane-enclosed lumen;mitochondrial matrix;mitochondrial part;mitochondrion;organelle;organelle lumen;organelle part	amine metabolic process;anatomical structure development;biological regulation;biosynthetic process;catabolic process;cellular amino acid metabolic process;cellular ketone metabolic process;cellular metabolic process;cellular nitrogen compound metabolic process;cellular process;developmental process;metabolic process;nitrogen compound metabolic process;organic acid metabolic process;primary metab…	cell part;cytoplasm;intracellular membrane-bounded organelle;intracellular organelle;mitochondrion;organelle	Alanine, aspartate and glutamate metabolism;Arginine and proline metabolism;D-Glutamine and D-glutamate metabolism;Nitrogen metabolism;Proximal tubule bicarbonate reclamation	ELFV_dehydrog;ELFV_dehydrog_N	ACEVEDO_LIVER_CANCER_DN;ACEVEDO_LIVER_TUMOR_VS_NORMAL_ADJACENT_TISSUE_DN;ACEVEDO_NORMAL_TISSUE_ADJACENT_TO_LIVER_TUMOR_DN;AMINE_CATABOLIC_PROCESS;AMINE_METABOLIC_PROCESS;AMINO_ACID_AND_DERIVATIVE_METABOLIC_PROCESS;AMINO_ACID_CATABOLIC_PROCESS;AMINO_ACID_METABOLIC_PROCESS;ATGCTGC,MIR-103,MIR-107;BAE_BRCA1_TARGETS_DN;BENPORATH_NANOG_TARGETS;BLALOCK_ALZHEIMERS_DISEASE_DN;CARBOXYLIC_ACID_METABOLIC_PR…	3D-structure;Acetylation;ADP-ribosylation;Alternativesplicing;ATP-binding;Completeproteome;Directproteinsequencing;Diseasemutation;GTP-binding;Mitochondrion;NADP;Nucleotide-binding;Oxidoreductase;Phosphoprotein;Referenceproteome;Transitpeptide					1	0	320.54	320.54	218.88	-0.18782	17030000000	0.383613	VPTAEFQDRISGASEKDIVHSGLAYTMERSA	UID748
P00367-2	454	3.39683	2.82797	3.31926	3.93739	-3.55606	-1.6836	1.18956	1.40435	K	3			___1	amine biosynthetic process;amine catabolic process;amine metabolic process;anatomical structure development;biological regulation;biosynthetic process;carboxylic acid biosynthetic process;carboxylic acid catabolic process;carboxylic acid metabolic process;catabolic process;cellular amine metabolic process;cellular amino acid biosynthetic process;cellular amino acid catabolic process;cellular amin…	adenyl nucleotide binding;adenyl ribonucleotide binding;ADP binding;amine binding;amino acid binding;ATP binding;binding;carboxylic acid binding;catalytic activity;coenzyme binding;cofactor binding;glutamate dehydrogenase (NAD+) activity;glutamate dehydrogenase [NAD(P)+] activity;GTP binding;guanyl nucleotide binding;guanyl ribonucleotide binding;identical protein binding;leucine binding;NAD bind…	cell part;cytoplasm;cytoplasmic part;intracellular membrane-bounded organelle;intracellular organelle;intracellular organelle lumen;intracellular organelle part;intracellular part;membrane-bounded organelle;membrane-enclosed lumen;mitochondrial matrix;mitochondrial part;mitochondrion;organelle;organelle lumen;organelle part	amine metabolic process;anatomical structure development;biological regulation;biosynthetic process;catabolic process;cellular amino acid metabolic process;cellular ketone metabolic process;cellular metabolic process;cellular nitrogen compound metabolic process;cellular process;developmental process;metabolic process;nitrogen compound metabolic process;organic acid metabolic process;primary metab…	cell part;cytoplasm;intracellular membrane-bounded organelle;intracellular organelle;mitochondrion;organelle	Alanine, aspartate and glutamate metabolism;Arginine and proline metabolism;D-Glutamine and D-glutamate metabolism;Nitrogen metabolism;Proximal tubule bicarbonate reclamation	ELFV_dehydrog;ELFV_dehydrog_N	ACEVEDO_LIVER_CANCER_DN;ACEVEDO_LIVER_TUMOR_VS_NORMAL_ADJACENT_TISSUE_DN;ACEVEDO_NORMAL_TISSUE_ADJACENT_TO_LIVER_TUMOR_DN;AMINE_CATABOLIC_PROCESS;AMINE_METABOLIC_PROCESS;AMINO_ACID_AND_DERIVATIVE_METABOLIC_PROCESS;AMINO_ACID_CATABOLIC_PROCESS;AMINO_ACID_METABOLIC_PROCESS;ATGCTGC,MIR-103,MIR-107;BAE_BRCA1_TARGETS_DN;BENPORATH_NANOG_TARGETS;BLALOCK_ALZHEIMERS_DISEASE_DN;CARBOXYLIC_ACID_METABOLIC_PR…	3D-structure;Acetylation;ADP-ribosylation;Alternativesplicing;ATP-binding;Completeproteome;Directproteinsequencing;Diseasemutation;GTP-binding;Mitochondrion;NADP;Nucleotide-binding;Oxidoreductase;Phosphoprotein;Referenceproteome;Transitpeptide					1	0	320.54	320.54	218.88	-0.18782	17030000000	0.420999	VPTAEFQDRISGASEKDIVHSGLAYTMERSA	UID749
B3KT18	454	3.39683	2.82797	3.31926	3.93739	-2.93429	-1.6836	1.18956	1.40435	K	3			___1	amine metabolic process;carboxylic acid metabolic process;cellular amine metabolic process;cellular amino acid metabolic process;cellular ketone metabolic process;cellular metabolic process;cellular nitrogen compound metabolic process;cellular process;metabolic process;nitrogen compound metabolic process;organic acid metabolic process;oxoacid metabolic process;primary metabolic process;small mole…	catalytic activity;oxidoreductase activity;oxidoreductase activity, acting on the CH-NH2 group of donors;oxidoreductase activity, acting on the CH-NH2 group of donors, NAD or NADP as acceptor		amine metabolic process;cellular amino acid metabolic process;cellular ketone metabolic process;cellular metabolic process;cellular nitrogen compound metabolic process;cellular process;metabolic process;nitrogen compound metabolic process;organic acid metabolic process;primary metabolic process;small molecule metabolic process			ELFV_dehydrog;ELFV_dehydrog_N		Oxidoreductase					1	0	320.54	320.54	218.88	-0.18782	17030000000	0.465643	VPTAEFQDRISGASEKDIVHSGLAYTMERSA	UID750
Q14400	454	3.39683	2.82797	3.31926	3.93739	-4.28309	-1.6836	1.18956	1.40435	K	3			___1	amine metabolic process;carboxylic acid metabolic process;cellular amine metabolic process;cellular amino acid metabolic process;cellular ketone metabolic process;cellular metabolic process;cellular nitrogen compound metabolic process;cellular process;metabolic process;nitrogen compound metabolic process;organic acid metabolic process;oxoacid metabolic process;primary metabolic process;small mole…	catalytic activity;oxidoreductase activity		amine metabolic process;cellular amino acid metabolic process;cellular ketone metabolic process;cellular metabolic process;cellular nitrogen compound metabolic process;cellular process;metabolic process;nitrogen compound metabolic process;organic acid metabolic process;primary metabolic process;small molecule metabolic process			ELFV_dehydrog	ACEVEDO_LIVER_CANCER_DN;ACEVEDO_LIVER_TUMOR_VS_NORMAL_ADJACENT_TISSUE_DN;ACEVEDO_NORMAL_TISSUE_ADJACENT_TO_LIVER_TUMOR_DN;AMINE_CATABOLIC_PROCESS;AMINE_METABOLIC_PROCESS;AMINO_ACID_AND_DERIVATIVE_METABOLIC_PROCESS;AMINO_ACID_CATABOLIC_PROCESS;AMINO_ACID_METABOLIC_PROCESS;ATGCTGC,MIR-103,MIR-107;BAE_BRCA1_TARGETS_DN;BENPORATH_NANOG_TARGETS;BLALOCK_ALZHEIMERS_DISEASE_DN;CARBOXYLIC_ACID_METABOLIC_PR…						1	0	320.54	320.54	218.88	-0.18782	17030000000	0.380846	VPTAEFQDRISGASEKDIVHSGLAYTMERSA	UID751
B4DMF5	428	1.00402	0.409269	3.22249	4.46298	-5.25716	-5.14358	1.20701	-0.356729	K	4			___1	amine metabolic process;carboxylic acid metabolic process;cellular amine metabolic process;cellular amino acid metabolic process;cellular ketone metabolic process;cellular metabolic process;cellular nitrogen compound metabolic process;cellular process;metabolic process;nitrogen compound metabolic process;organic acid metabolic process;oxoacid metabolic process;primary metabolic process;small mole…	catalytic activity;oxidoreductase activity;oxidoreductase activity, acting on the CH-NH2 group of donors;oxidoreductase activity, acting on the CH-NH2 group of donors, NAD or NADP as acceptor		amine metabolic process;cellular amino acid metabolic process;cellular ketone metabolic process;cellular metabolic process;cellular nitrogen compound metabolic process;cellular process;metabolic process;nitrogen compound metabolic process;organic acid metabolic process;primary metabolic process;small molecule metabolic process			ELFV_dehydrog;ELFV_dehydrog_N		Oxidoreductase					0.794428	2.46e-156	168.33	168.33	87.228	0.23339	1366700000	0.168303	SNYHLLMSVQESLERKFGKHGGTIPIVPTAE	UID758
E9KL48	428	1.00402	0.409269	3.22249	4.46298	-4.10382	-3.86923	1.20701	-0.356729	K	4			___1	amine metabolic process;carboxylic acid metabolic process;cellular amine metabolic process;cellular amino acid metabolic process;cellular ketone metabolic process;cellular metabolic process;cellular nitrogen compound metabolic process;cellular process;metabolic process;nitrogen compound metabolic process;organic acid metabolic process;oxoacid metabolic process;primary metabolic process;small mole…	catalytic activity;oxidoreductase activity		amine metabolic process;cellular amino acid metabolic process;cellular ketone metabolic process;cellular metabolic process;cellular nitrogen compound metabolic process;cellular process;metabolic process;nitrogen compound metabolic process;organic acid metabolic process;primary metabolic process;small molecule metabolic process		Alanine, aspartate and glutamate metabolism;Arginine and proline metabolism;D-Glutamine and D-glutamate metabolism;Nitrogen metabolism;Proximal tubule bicarbonate reclamation	ELFV_dehydrog;ELFV_dehydrog_N	ACEVEDO_LIVER_CANCER_DN;ACEVEDO_LIVER_TUMOR_VS_NORMAL_ADJACENT_TISSUE_DN;ACEVEDO_NORMAL_TISSUE_ADJACENT_TO_LIVER_TUMOR_DN;AMINE_CATABOLIC_PROCESS;AMINE_METABOLIC_PROCESS;AMINO_ACID_AND_DERIVATIVE_METABOLIC_PROCESS;AMINO_ACID_CATABOLIC_PROCESS;AMINO_ACID_METABOLIC_PROCESS;ATGCTGC,MIR-103,MIR-107;BAE_BRCA1_TARGETS_DN;BENPORATH_NANOG_TARGETS;BLALOCK_ALZHEIMERS_DISEASE_DN;CARBOXYLIC_ACID_METABOLIC_PR…	Oxidoreductase					0.794428	2.46e-156	168.33	168.33	87.228	0.23339	1366700000	0.187166	SNYHLLMSVQESLERKFGKHGGTIPIVPTAE	UID759
P00367	428	1.00402	0.409269	3.22249	4.46298	-3.37314	-5.53782	1.20701	-0.356729	K	4			___1	amine biosynthetic process;amine catabolic process;amine metabolic process;anatomical structure development;biological regulation;biosynthetic process;carboxylic acid biosynthetic process;carboxylic acid catabolic process;carboxylic acid metabolic process;catabolic process;cellular amine metabolic process;cellular amino acid biosynthetic process;cellular amino acid catabolic process;cellular amin…	adenyl nucleotide binding;adenyl ribonucleotide binding;ADP binding;amine binding;amino acid binding;ATP binding;binding;carboxylic acid binding;catalytic activity;coenzyme binding;cofactor binding;glutamate dehydrogenase (NAD+) activity;glutamate dehydrogenase [NAD(P)+] activity;GTP binding;guanyl nucleotide binding;guanyl ribonucleotide binding;identical protein binding;leucine binding;NAD bind…	cell part;cytoplasm;cytoplasmic part;intracellular membrane-bounded organelle;intracellular organelle;intracellular organelle lumen;intracellular organelle part;intracellular part;membrane-bounded organelle;membrane-enclosed lumen;mitochondrial matrix;mitochondrial part;mitochondrion;organelle;organelle lumen;organelle part	amine metabolic process;anatomical structure development;biological regulation;biosynthetic process;catabolic process;cellular amino acid metabolic process;cellular ketone metabolic process;cellular metabolic process;cellular nitrogen compound metabolic process;cellular process;developmental process;metabolic process;nitrogen compound metabolic process;organic acid metabolic process;primary metab…	cell part;cytoplasm;intracellular membrane-bounded organelle;intracellular organelle;mitochondrion;organelle	Alanine, aspartate and glutamate metabolism;Arginine and proline metabolism;D-Glutamine and D-glutamate metabolism;Nitrogen metabolism;Proximal tubule bicarbonate reclamation	ELFV_dehydrog;ELFV_dehydrog_N	ACEVEDO_LIVER_CANCER_DN;ACEVEDO_LIVER_TUMOR_VS_NORMAL_ADJACENT_TISSUE_DN;ACEVEDO_NORMAL_TISSUE_ADJACENT_TO_LIVER_TUMOR_DN;AMINE_CATABOLIC_PROCESS;AMINE_METABOLIC_PROCESS;AMINO_ACID_AND_DERIVATIVE_METABOLIC_PROCESS;AMINO_ACID_CATABOLIC_PROCESS;AMINO_ACID_METABOLIC_PROCESS;ATGCTGC,MIR-103,MIR-107;BAE_BRCA1_TARGETS_DN;BENPORATH_NANOG_TARGETS;BLALOCK_ALZHEIMERS_DISEASE_DN;CARBOXYLIC_ACID_METABOLIC_PR…	3D-structure;Acetylation;ADP-ribosylation;Alternativesplicing;ATP-binding;Completeproteome;Directproteinsequencing;Diseasemutation;GTP-binding;Mitochondrion;NADP;Nucleotide-binding;Oxidoreductase;Phosphoprotein;Referenceproteome;Transitpeptide					0.794428	2.46e-156	168.33	168.33	87.228	0.23339	1366700000	0.297331	SNYHLLMSVQESLERKFGKHGGTIPIVPTAE	UID760
Q53GW3	428	1.00402	0.409269	3.22249	4.46298	-3.13286	-3.03018	1.20701	-0.356729	K	4			___1	amine metabolic process;carboxylic acid metabolic process;cellular amine metabolic process;cellular amino acid metabolic process;cellular ketone metabolic process;cellular metabolic process;cellular nitrogen compound metabolic process;cellular process;metabolic process;nitrogen compound metabolic process;organic acid metabolic process;oxoacid metabolic process;primary metabolic process;small mole…	catalytic activity;oxidoreductase activity		amine metabolic process;cellular amino acid metabolic process;cellular ketone metabolic process;cellular metabolic process;cellular nitrogen compound metabolic process;cellular process;metabolic process;nitrogen compound metabolic process;organic acid metabolic process;primary metabolic process;small molecule metabolic process			ELFV_dehydrog;ELFV_dehydrog_N		Oxidoreductase					0.794428	2.46e-156	168.33	168.33	87.228	0.23339	1366700000	0.227934	SNYHLLMSVQESLERKFGKHGGTIPIVPTAE	UID761
B4E0N9	428	1.00402	0.409269	3.22249	4.46298	-4.46268	-4.09429	1.20701	-0.356729	K	4			___1	amine metabolic process;carboxylic acid metabolic process;cellular amine metabolic process;cellular amino acid metabolic process;cellular ketone metabolic process;cellular metabolic process;cellular nitrogen compound metabolic process;cellular process;metabolic process;nitrogen compound metabolic process;organic acid metabolic process;oxoacid metabolic process;primary metabolic process;small mole…	catalytic activity;oxidoreductase activity;oxidoreductase activity, acting on the CH-NH2 group of donors;oxidoreductase activity, acting on the CH-NH2 group of donors, NAD or NADP as acceptor		amine metabolic process;cellular amino acid metabolic process;cellular ketone metabolic process;cellular metabolic process;cellular nitrogen compound metabolic process;cellular process;metabolic process;nitrogen compound metabolic process;organic acid metabolic process;primary metabolic process;small molecule metabolic process			ELFV_dehydrog;ELFV_dehydrog_N		Oxidoreductase					0.794428	2.46e-156	168.33	168.33	87.228	0.23339	1366700000	0.173749	SNYHLLMSVQESLERKFGKHGGTIPIVPTAE	UID762
B4DMG8	428	1.00402	0.409269	3.22249	4.46298	-4.62721	-4.47315	1.20701	-0.356729	K	4			___1	amine metabolic process;carboxylic acid metabolic process;cellular amine metabolic process;cellular amino acid metabolic process;cellular ketone metabolic process;cellular metabolic process;cellular nitrogen compound metabolic process;cellular process;metabolic process;nitrogen compound metabolic process;organic acid metabolic process;oxoacid metabolic process;primary metabolic process;small mole…	catalytic activity;oxidoreductase activity;oxidoreductase activity, acting on the CH-NH2 group of donors;oxidoreductase activity, acting on the CH-NH2 group of donors, NAD or NADP as acceptor		amine metabolic process;cellular amino acid metabolic process;cellular ketone metabolic process;cellular metabolic process;cellular nitrogen compound metabolic process;cellular process;metabolic process;nitrogen compound metabolic process;organic acid metabolic process;primary metabolic process;small molecule metabolic process			ELFV_dehydrog;ELFV_dehydrog_N		Oxidoreductase					0.794428	2.46e-156	168.33	168.33	87.228	0.23339	1366700000	0.177821	SNYHLLMSVQESLERKFGKHGGTIPIVPTAE	UID763
P00367-3	428	1.00402	0.409269	3.22249	4.46298	-3.78034	-3.49735	1.20701	-0.356729	K	4			___1	amine biosynthetic process;amine catabolic process;amine metabolic process;anatomical structure development;biological regulation;biosynthetic process;carboxylic acid biosynthetic process;carboxylic acid catabolic process;carboxylic acid metabolic process;catabolic process;cellular amine metabolic process;cellular amino acid biosynthetic process;cellular amino acid catabolic process;cellular amin…	adenyl nucleotide binding;adenyl ribonucleotide binding;ADP binding;amine binding;amino acid binding;ATP binding;binding;carboxylic acid binding;catalytic activity;coenzyme binding;cofactor binding;glutamate dehydrogenase (NAD+) activity;glutamate dehydrogenase [NAD(P)+] activity;GTP binding;guanyl nucleotide binding;guanyl ribonucleotide binding;identical protein binding;leucine binding;NAD bind…	cell part;cytoplasm;cytoplasmic part;intracellular membrane-bounded organelle;intracellular organelle;intracellular organelle lumen;intracellular organelle part;intracellular part;membrane-bounded organelle;membrane-enclosed lumen;mitochondrial matrix;mitochondrial part;mitochondrion;organelle;organelle lumen;organelle part	amine metabolic process;anatomical structure development;biological regulation;biosynthetic process;catabolic process;cellular amino acid metabolic process;cellular ketone metabolic process;cellular metabolic process;cellular nitrogen compound metabolic process;cellular process;developmental process;metabolic process;nitrogen compound metabolic process;organic acid metabolic process;primary metab…	cell part;cytoplasm;intracellular membrane-bounded organelle;intracellular organelle;mitochondrion;organelle	Alanine, aspartate and glutamate metabolism;Arginine and proline metabolism;D-Glutamine and D-glutamate metabolism;Nitrogen metabolism;Proximal tubule bicarbonate reclamation	ELFV_dehydrog;ELFV_dehydrog_N	ACEVEDO_LIVER_CANCER_DN;ACEVEDO_LIVER_TUMOR_VS_NORMAL_ADJACENT_TISSUE_DN;ACEVEDO_NORMAL_TISSUE_ADJACENT_TO_LIVER_TUMOR_DN;AMINE_CATABOLIC_PROCESS;AMINE_METABOLIC_PROCESS;AMINO_ACID_AND_DERIVATIVE_METABOLIC_PROCESS;AMINO_ACID_CATABOLIC_PROCESS;AMINO_ACID_METABOLIC_PROCESS;ATGCTGC,MIR-103,MIR-107;BAE_BRCA1_TARGETS_DN;BENPORATH_NANOG_TARGETS;BLALOCK_ALZHEIMERS_DISEASE_DN;CARBOXYLIC_ACID_METABOLIC_PR…	3D-structure;Acetylation;ADP-ribosylation;Alternativesplicing;ATP-binding;Completeproteome;Directproteinsequencing;Diseasemutation;GTP-binding;Mitochondrion;NADP;Nucleotide-binding;Oxidoreductase;Phosphoprotein;Referenceproteome;Transitpeptide					0.794428	2.46e-156	168.33	168.33	87.228	0.23339	1366700000	0.194738	SNYHLLMSVQESLERKFGKHGGTIPIVPTAE	UID764
P00367-2	428	1.00402	0.409269	3.22249	4.46298	-5.20594	-3.25965	1.20701	-0.356729	K	4			___1	amine biosynthetic process;amine catabolic process;amine metabolic process;anatomical structure development;biological regulation;biosynthetic process;carboxylic acid biosynthetic process;carboxylic acid catabolic process;carboxylic acid metabolic process;catabolic process;cellular amine metabolic process;cellular amino acid biosynthetic process;cellular amino acid catabolic process;cellular amin…	adenyl nucleotide binding;adenyl ribonucleotide binding;ADP binding;amine binding;amino acid binding;ATP binding;binding;carboxylic acid binding;catalytic activity;coenzyme binding;cofactor binding;glutamate dehydrogenase (NAD+) activity;glutamate dehydrogenase [NAD(P)+] activity;GTP binding;guanyl nucleotide binding;guanyl ribonucleotide binding;identical protein binding;leucine binding;NAD bind…	cell part;cytoplasm;cytoplasmic part;intracellular membrane-bounded organelle;intracellular organelle;intracellular organelle lumen;intracellular organelle part;intracellular part;membrane-bounded organelle;membrane-enclosed lumen;mitochondrial matrix;mitochondrial part;mitochondrion;organelle;organelle lumen;organelle part	amine metabolic process;anatomical structure development;biological regulation;biosynthetic process;catabolic process;cellular amino acid metabolic process;cellular ketone metabolic process;cellular metabolic process;cellular nitrogen compound metabolic process;cellular process;developmental process;metabolic process;nitrogen compound metabolic process;organic acid metabolic process;primary metab…	cell part;cytoplasm;intracellular membrane-bounded organelle;intracellular organelle;mitochondrion;organelle	Alanine, aspartate and glutamate metabolism;Arginine and proline metabolism;D-Glutamine and D-glutamate metabolism;Nitrogen metabolism;Proximal tubule bicarbonate reclamation	ELFV_dehydrog;ELFV_dehydrog_N	ACEVEDO_LIVER_CANCER_DN;ACEVEDO_LIVER_TUMOR_VS_NORMAL_ADJACENT_TISSUE_DN;ACEVEDO_NORMAL_TISSUE_ADJACENT_TO_LIVER_TUMOR_DN;AMINE_CATABOLIC_PROCESS;AMINE_METABOLIC_PROCESS;AMINO_ACID_AND_DERIVATIVE_METABOLIC_PROCESS;AMINO_ACID_CATABOLIC_PROCESS;AMINO_ACID_METABOLIC_PROCESS;ATGCTGC,MIR-103,MIR-107;BAE_BRCA1_TARGETS_DN;BENPORATH_NANOG_TARGETS;BLALOCK_ALZHEIMERS_DISEASE_DN;CARBOXYLIC_ACID_METABOLIC_PR…	3D-structure;Acetylation;ADP-ribosylation;Alternativesplicing;ATP-binding;Completeproteome;Directproteinsequencing;Diseasemutation;GTP-binding;Mitochondrion;NADP;Nucleotide-binding;Oxidoreductase;Phosphoprotein;Referenceproteome;Transitpeptide					0.794428	2.46e-156	168.33	168.33	87.228	0.23339	1366700000	0.109871	SNYHLLMSVQESLERKFGKHGGTIPIVPTAE	UID765
B3KT18	428	1.00402	0.409269	3.22249	4.46298	-4.4815	-3.56514	1.20701	-0.356729	K	4			___1	amine metabolic process;carboxylic acid metabolic process;cellular amine metabolic process;cellular amino acid metabolic process;cellular ketone metabolic process;cellular metabolic process;cellular nitrogen compound metabolic process;cellular process;metabolic process;nitrogen compound metabolic process;organic acid metabolic process;oxoacid metabolic process;primary metabolic process;small mole…	catalytic activity;oxidoreductase activity;oxidoreductase activity, acting on the CH-NH2 group of donors;oxidoreductase activity, acting on the CH-NH2 group of donors, NAD or NADP as acceptor		amine metabolic process;cellular amino acid metabolic process;cellular ketone metabolic process;cellular metabolic process;cellular nitrogen compound metabolic process;cellular process;metabolic process;nitrogen compound metabolic process;organic acid metabolic process;primary metabolic process;small molecule metabolic process			ELFV_dehydrog;ELFV_dehydrog_N		Oxidoreductase					0.794428	2.46e-156	168.33	168.33	87.228	0.23339	1366700000	0.153435	SNYHLLMSVQESLERKFGKHGGTIPIVPTAE	UID766
Q14400	428	1.00402	0.409269	3.22249	4.46298	-4.0495	-3.62731	1.20701	-0.356729	K	4			___1	amine metabolic process;carboxylic acid metabolic process;cellular amine metabolic process;cellular amino acid metabolic process;cellular ketone metabolic process;cellular metabolic process;cellular nitrogen compound metabolic process;cellular process;metabolic process;nitrogen compound metabolic process;organic acid metabolic process;oxoacid metabolic process;primary metabolic process;small mole…	catalytic activity;oxidoreductase activity		amine metabolic process;cellular amino acid metabolic process;cellular ketone metabolic process;cellular metabolic process;cellular nitrogen compound metabolic process;cellular process;metabolic process;nitrogen compound metabolic process;organic acid metabolic process;primary metabolic process;small molecule metabolic process			ELFV_dehydrog	ACEVEDO_LIVER_CANCER_DN;ACEVEDO_LIVER_TUMOR_VS_NORMAL_ADJACENT_TISSUE_DN;ACEVEDO_NORMAL_TISSUE_ADJACENT_TO_LIVER_TUMOR_DN;AMINE_CATABOLIC_PROCESS;AMINE_METABOLIC_PROCESS;AMINO_ACID_AND_DERIVATIVE_METABOLIC_PROCESS;AMINO_ACID_CATABOLIC_PROCESS;AMINO_ACID_METABOLIC_PROCESS;ATGCTGC,MIR-103,MIR-107;BAE_BRCA1_TARGETS_DN;BENPORATH_NANOG_TARGETS;BLALOCK_ALZHEIMERS_DISEASE_DN;CARBOXYLIC_ACID_METABOLIC_PR…						0.794428	2.46e-156	168.33	168.33	87.228	0.23339	1366700000	0.181438	SNYHLLMSVQESLERKFGKHGGTIPIVPTAE	UID767
B4DMF5	478	3.35548	3.14615	2.74087	3.80068	-4.15817	-4.65326	0.00918007	0.46838	K	2			___1	amine metabolic process;carboxylic acid metabolic process;cellular amine metabolic process;cellular amino acid metabolic process;cellular ketone metabolic process;cellular metabolic process;cellular nitrogen compound metabolic process;cellular process;metabolic process;nitrogen compound metabolic process;organic acid metabolic process;oxoacid metabolic process;primary metabolic process;small mole…	catalytic activity;oxidoreductase activity;oxidoreductase activity, acting on the CH-NH2 group of donors;oxidoreductase activity, acting on the CH-NH2 group of donors, NAD or NADP as acceptor		amine metabolic process;cellular amino acid metabolic process;cellular ketone metabolic process;cellular metabolic process;cellular nitrogen compound metabolic process;cellular process;metabolic process;nitrogen compound metabolic process;organic acid metabolic process;primary metabolic process;small molecule metabolic process			ELFV_dehydrog;ELFV_dehydrog_N		Oxidoreductase					1	0	286.86	242.1	51.092	-0.14481	5224600000	0.680198	YTMERSARQIMRTAMKYNLGLDLRTAAYVNA	UID781
E9KL48	478	3.35548	3.14615	2.74087	3.80068	-4.14112	-3.20991	0.00918007	0.46838	K	2			___1	amine metabolic process;carboxylic acid metabolic process;cellular amine metabolic process;cellular amino acid metabolic process;cellular ketone metabolic process;cellular metabolic process;cellular nitrogen compound metabolic process;cellular process;metabolic process;nitrogen compound metabolic process;organic acid metabolic process;oxoacid metabolic process;primary metabolic process;small mole…	catalytic activity;oxidoreductase activity		amine metabolic process;cellular amino acid metabolic process;cellular ketone metabolic process;cellular metabolic process;cellular nitrogen compound metabolic process;cellular process;metabolic process;nitrogen compound metabolic process;organic acid metabolic process;primary metabolic process;small molecule metabolic process		Alanine, aspartate and glutamate metabolism;Arginine and proline metabolism;D-Glutamine and D-glutamate metabolism;Nitrogen metabolism;Proximal tubule bicarbonate reclamation	ELFV_dehydrog;ELFV_dehydrog_N	ACEVEDO_LIVER_CANCER_DN;ACEVEDO_LIVER_TUMOR_VS_NORMAL_ADJACENT_TISSUE_DN;ACEVEDO_NORMAL_TISSUE_ADJACENT_TO_LIVER_TUMOR_DN;AMINE_CATABOLIC_PROCESS;AMINE_METABOLIC_PROCESS;AMINO_ACID_AND_DERIVATIVE_METABOLIC_PROCESS;AMINO_ACID_CATABOLIC_PROCESS;AMINO_ACID_METABOLIC_PROCESS;ATGCTGC,MIR-103,MIR-107;BAE_BRCA1_TARGETS_DN;BENPORATH_NANOG_TARGETS;BLALOCK_ALZHEIMERS_DISEASE_DN;CARBOXYLIC_ACID_METABOLIC_PR…	Oxidoreductase					1	0	286.86	242.1	51.092	-0.14481	5224600000	0.666535	YTMERSARQIMRTAMKYNLGLDLRTAAYVNA	UID782
P00367	478	3.35548	3.14615	2.74087	3.80068	-3.64543	-3.53652	0.00918007	0.46838	K	2			___1	amine biosynthetic process;amine catabolic process;amine metabolic process;anatomical structure development;biological regulation;biosynthetic process;carboxylic acid biosynthetic process;carboxylic acid catabolic process;carboxylic acid metabolic process;catabolic process;cellular amine metabolic process;cellular amino acid biosynthetic process;cellular amino acid catabolic process;cellular amin…	adenyl nucleotide binding;adenyl ribonucleotide binding;ADP binding;amine binding;amino acid binding;ATP binding;binding;carboxylic acid binding;catalytic activity;coenzyme binding;cofactor binding;glutamate dehydrogenase (NAD+) activity;glutamate dehydrogenase [NAD(P)+] activity;GTP binding;guanyl nucleotide binding;guanyl ribonucleotide binding;identical protein binding;leucine binding;NAD bind…	cell part;cytoplasm;cytoplasmic part;intracellular membrane-bounded organelle;intracellular organelle;intracellular organelle lumen;intracellular organelle part;intracellular part;membrane-bounded organelle;membrane-enclosed lumen;mitochondrial matrix;mitochondrial part;mitochondrion;organelle;organelle lumen;organelle part	amine metabolic process;anatomical structure development;biological regulation;biosynthetic process;catabolic process;cellular amino acid metabolic process;cellular ketone metabolic process;cellular metabolic process;cellular nitrogen compound metabolic process;cellular process;developmental process;metabolic process;nitrogen compound metabolic process;organic acid metabolic process;primary metab…	cell part;cytoplasm;intracellular membrane-bounded organelle;intracellular organelle;mitochondrion;organelle	Alanine, aspartate and glutamate metabolism;Arginine and proline metabolism;D-Glutamine and D-glutamate metabolism;Nitrogen metabolism;Proximal tubule bicarbonate reclamation	ELFV_dehydrog;ELFV_dehydrog_N	ACEVEDO_LIVER_CANCER_DN;ACEVEDO_LIVER_TUMOR_VS_NORMAL_ADJACENT_TISSUE_DN;ACEVEDO_NORMAL_TISSUE_ADJACENT_TO_LIVER_TUMOR_DN;AMINE_CATABOLIC_PROCESS;AMINE_METABOLIC_PROCESS;AMINO_ACID_AND_DERIVATIVE_METABOLIC_PROCESS;AMINO_ACID_CATABOLIC_PROCESS;AMINO_ACID_METABOLIC_PROCESS;ATGCTGC,MIR-103,MIR-107;BAE_BRCA1_TARGETS_DN;BENPORATH_NANOG_TARGETS;BLALOCK_ALZHEIMERS_DISEASE_DN;CARBOXYLIC_ACID_METABOLIC_PR…	3D-structure;Acetylation;ADP-ribosylation;Alternativesplicing;ATP-binding;Completeproteome;Directproteinsequencing;Diseasemutation;GTP-binding;Mitochondrion;NADP;Nucleotide-binding;Oxidoreductase;Phosphoprotein;Referenceproteome;Transitpeptide		+	CST;HTP		1	0	286.86	242.1	51.092	-0.14481	5224600000	0.724267	YTMERSARQIMRTAMKYNLGLDLRTAAYVNA	UID783
Q53GW3	478	3.35548	3.14615	2.74087	3.80068	-3.59227	-2.90673	0.00918007	0.46838	K	2			___1	amine metabolic process;carboxylic acid metabolic process;cellular amine metabolic process;cellular amino acid metabolic process;cellular ketone metabolic process;cellular metabolic process;cellular nitrogen compound metabolic process;cellular process;metabolic process;nitrogen compound metabolic process;organic acid metabolic process;oxoacid metabolic process;primary metabolic process;small mole…	catalytic activity;oxidoreductase activity		amine metabolic process;cellular amino acid metabolic process;cellular ketone metabolic process;cellular metabolic process;cellular nitrogen compound metabolic process;cellular process;metabolic process;nitrogen compound metabolic process;organic acid metabolic process;primary metabolic process;small molecule metabolic process			ELFV_dehydrog;ELFV_dehydrog_N		Oxidoreductase					1	0	286.86	242.1	51.092	-0.14481	5224600000	0.720921	YTMERSARQIMRTAMKYNLGLDLRTAAYVNA	UID784
B4E0N9	478	3.35548	3.14615	2.74087	3.80068	-4.60985	-4.77301	0.00918007	0.46838	K	2			___1	amine metabolic process;carboxylic acid metabolic process;cellular amine metabolic process;cellular amino acid metabolic process;cellular ketone metabolic process;cellular metabolic process;cellular nitrogen compound metabolic process;cellular process;metabolic process;nitrogen compound metabolic process;organic acid metabolic process;oxoacid metabolic process;primary metabolic process;small mole…	catalytic activity;oxidoreductase activity;oxidoreductase activity, acting on the CH-NH2 group of donors;oxidoreductase activity, acting on the CH-NH2 group of donors, NAD or NADP as acceptor		amine metabolic process;cellular amino acid metabolic process;cellular ketone metabolic process;cellular metabolic process;cellular nitrogen compound metabolic process;cellular process;metabolic process;nitrogen compound metabolic process;organic acid metabolic process;primary metabolic process;small molecule metabolic process			ELFV_dehydrog;ELFV_dehydrog_N		Oxidoreductase					1	0	286.86	242.1	51.092	-0.14481	5224600000	0.641666	YTMERSARQIMRTAMKYNLGLDLRTAAYVNA	UID785
B4DMG8	478	3.35548	3.14615	2.74087	3.80068	-3.8482	-3.94288	0.00918007	0.46838	K	2			___1	amine metabolic process;carboxylic acid metabolic process;cellular amine metabolic process;cellular amino acid metabolic process;cellular ketone metabolic process;cellular metabolic process;cellular nitrogen compound metabolic process;cellular process;metabolic process;nitrogen compound metabolic process;organic acid metabolic process;oxoacid metabolic process;primary metabolic process;small mole…	catalytic activity;oxidoreductase activity;oxidoreductase activity, acting on the CH-NH2 group of donors;oxidoreductase activity, acting on the CH-NH2 group of donors, NAD or NADP as acceptor		amine metabolic process;cellular amino acid metabolic process;cellular ketone metabolic process;cellular metabolic process;cellular nitrogen compound metabolic process;cellular process;metabolic process;nitrogen compound metabolic process;organic acid metabolic process;primary metabolic process;small molecule metabolic process			ELFV_dehydrog;ELFV_dehydrog_N		Oxidoreductase					1	0	286.86	242.1	51.092	-0.14481	5224600000	0.706189	YTMERSARQIMRTAMKYNLGLDLRTAAYVNA	UID786
P00367-3	478	3.35548	3.14615	2.74087	3.80068	-3.86698	-4.474	0.00918007	0.46838	K	2			___1	amine biosynthetic process;amine catabolic process;amine metabolic process;anatomical structure development;biological regulation;biosynthetic process;carboxylic acid biosynthetic process;carboxylic acid catabolic process;carboxylic acid metabolic process;catabolic process;cellular amine metabolic process;cellular amino acid biosynthetic process;cellular amino acid catabolic process;cellular amin…	adenyl nucleotide binding;adenyl ribonucleotide binding;ADP binding;amine binding;amino acid binding;ATP binding;binding;carboxylic acid binding;catalytic activity;coenzyme binding;cofactor binding;glutamate dehydrogenase (NAD+) activity;glutamate dehydrogenase [NAD(P)+] activity;GTP binding;guanyl nucleotide binding;guanyl ribonucleotide binding;identical protein binding;leucine binding;NAD bind…	cell part;cytoplasm;cytoplasmic part;intracellular membrane-bounded organelle;intracellular organelle;intracellular organelle lumen;intracellular organelle part;intracellular part;membrane-bounded organelle;membrane-enclosed lumen;mitochondrial matrix;mitochondrial part;mitochondrion;organelle;organelle lumen;organelle part	amine metabolic process;anatomical structure development;biological regulation;biosynthetic process;catabolic process;cellular amino acid metabolic process;cellular ketone metabolic process;cellular metabolic process;cellular nitrogen compound metabolic process;cellular process;developmental process;metabolic process;nitrogen compound metabolic process;organic acid metabolic process;primary metab…	cell part;cytoplasm;intracellular membrane-bounded organelle;intracellular organelle;mitochondrion;organelle	Alanine, aspartate and glutamate metabolism;Arginine and proline metabolism;D-Glutamine and D-glutamate metabolism;Nitrogen metabolism;Proximal tubule bicarbonate reclamation	ELFV_dehydrog;ELFV_dehydrog_N	ACEVEDO_LIVER_CANCER_DN;ACEVEDO_LIVER_TUMOR_VS_NORMAL_ADJACENT_TISSUE_DN;ACEVEDO_NORMAL_TISSUE_ADJACENT_TO_LIVER_TUMOR_DN;AMINE_CATABOLIC_PROCESS;AMINE_METABOLIC_PROCESS;AMINO_ACID_AND_DERIVATIVE_METABOLIC_PROCESS;AMINO_ACID_CATABOLIC_PROCESS;AMINO_ACID_METABOLIC_PROCESS;ATGCTGC,MIR-103,MIR-107;BAE_BRCA1_TARGETS_DN;BENPORATH_NANOG_TARGETS;BLALOCK_ALZHEIMERS_DISEASE_DN;CARBOXYLIC_ACID_METABOLIC_PR…	3D-structure;Acetylation;ADP-ribosylation;Alternativesplicing;ATP-binding;Completeproteome;Directproteinsequencing;Diseasemutation;GTP-binding;Mitochondrion;NADP;Nucleotide-binding;Oxidoreductase;Phosphoprotein;Referenceproteome;Transitpeptide					1	0	286.86	242.1	51.092	-0.14481	5224600000	0.707285	YTMERSARQIMRTAMKYNLGLDLRTAAYVNA	UID787
P00367-2	478	3.35548	3.14615	2.74087	3.80068	-4.05476	-4.20038	0.00918007	0.46838	K	2			___1	amine biosynthetic process;amine catabolic process;amine metabolic process;anatomical structure development;biological regulation;biosynthetic process;carboxylic acid biosynthetic process;carboxylic acid catabolic process;carboxylic acid metabolic process;catabolic process;cellular amine metabolic process;cellular amino acid biosynthetic process;cellular amino acid catabolic process;cellular amin…	adenyl nucleotide binding;adenyl ribonucleotide binding;ADP binding;amine binding;amino acid binding;ATP binding;binding;carboxylic acid binding;catalytic activity;coenzyme binding;cofactor binding;glutamate dehydrogenase (NAD+) activity;glutamate dehydrogenase [NAD(P)+] activity;GTP binding;guanyl nucleotide binding;guanyl ribonucleotide binding;identical protein binding;leucine binding;NAD bind…	cell part;cytoplasm;cytoplasmic part;intracellular membrane-bounded organelle;intracellular organelle;intracellular organelle lumen;intracellular organelle part;intracellular part;membrane-bounded organelle;membrane-enclosed lumen;mitochondrial matrix;mitochondrial part;mitochondrion;organelle;organelle lumen;organelle part	amine metabolic process;anatomical structure development;biological regulation;biosynthetic process;catabolic process;cellular amino acid metabolic process;cellular ketone metabolic process;cellular metabolic process;cellular nitrogen compound metabolic process;cellular process;developmental process;metabolic process;nitrogen compound metabolic process;organic acid metabolic process;primary metab…	cell part;cytoplasm;intracellular membrane-bounded organelle;intracellular organelle;mitochondrion;organelle	Alanine, aspartate and glutamate metabolism;Arginine and proline metabolism;D-Glutamine and D-glutamate metabolism;Nitrogen metabolism;Proximal tubule bicarbonate reclamation	ELFV_dehydrog;ELFV_dehydrog_N	ACEVEDO_LIVER_CANCER_DN;ACEVEDO_LIVER_TUMOR_VS_NORMAL_ADJACENT_TISSUE_DN;ACEVEDO_NORMAL_TISSUE_ADJACENT_TO_LIVER_TUMOR_DN;AMINE_CATABOLIC_PROCESS;AMINE_METABOLIC_PROCESS;AMINO_ACID_AND_DERIVATIVE_METABOLIC_PROCESS;AMINO_ACID_CATABOLIC_PROCESS;AMINO_ACID_METABOLIC_PROCESS;ATGCTGC,MIR-103,MIR-107;BAE_BRCA1_TARGETS_DN;BENPORATH_NANOG_TARGETS;BLALOCK_ALZHEIMERS_DISEASE_DN;CARBOXYLIC_ACID_METABOLIC_PR…	3D-structure;Acetylation;ADP-ribosylation;Alternativesplicing;ATP-binding;Completeproteome;Directproteinsequencing;Diseasemutation;GTP-binding;Mitochondrion;NADP;Nucleotide-binding;Oxidoreductase;Phosphoprotein;Referenceproteome;Transitpeptide					1	0	286.86	242.1	51.092	-0.14481	5224600000	0.687398	YTMERSARQIMRTAMKYNLGLDLRTAAYVNA	UID788
B3KT18	478	3.35548	3.14615	2.74087	3.80068	-3.8014	-4.26614	0.00918007	0.46838	K	2			___1	amine metabolic process;carboxylic acid metabolic process;cellular amine metabolic process;cellular amino acid metabolic process;cellular ketone metabolic process;cellular metabolic process;cellular nitrogen compound metabolic process;cellular process;metabolic process;nitrogen compound metabolic process;organic acid metabolic process;oxoacid metabolic process;primary metabolic process;small mole…	catalytic activity;oxidoreductase activity;oxidoreductase activity, acting on the CH-NH2 group of donors;oxidoreductase activity, acting on the CH-NH2 group of donors, NAD or NADP as acceptor		amine metabolic process;cellular amino acid metabolic process;cellular ketone metabolic process;cellular metabolic process;cellular nitrogen compound metabolic process;cellular process;metabolic process;nitrogen compound metabolic process;organic acid metabolic process;primary metabolic process;small molecule metabolic process			ELFV_dehydrog;ELFV_dehydrog_N		Oxidoreductase					1	0	286.86	242.1	51.092	-0.14481	5224600000	0.713084	YTMERSARQIMRTAMKYNLGLDLRTAAYVNA	UID789
Q9UQV0	478	3.35548	3.14615	2.74087	3.80068	-4.37999	-2.65566	0.00918007	0.46838	K	2			___1		catalytic activity;glutamate dehydrogenase [NAD(P)+] activity;oxidoreductase activity;oxidoreductase activity, acting on the CH-NH2 group of donors;oxidoreductase activity, acting on the CH-NH2 group of donors, NAD or NADP as acceptor						ACEVEDO_LIVER_CANCER_DN;ACEVEDO_LIVER_TUMOR_VS_NORMAL_ADJACENT_TISSUE_DN;ACEVEDO_NORMAL_TISSUE_ADJACENT_TO_LIVER_TUMOR_DN;AMINE_CATABOLIC_PROCESS;AMINE_METABOLIC_PROCESS;AMINO_ACID_AND_DERIVATIVE_METABOLIC_PROCESS;AMINO_ACID_CATABOLIC_PROCESS;AMINO_ACID_METABOLIC_PROCESS;ATGCTGC,MIR-103,MIR-107;BAE_BRCA1_TARGETS_DN;BENPORATH_NANOG_TARGETS;BLALOCK_ALZHEIMERS_DISEASE_DN;CARBOXYLIC_ACID_METABOLIC_PR…	Oxidoreductase					1	0	286.86	242.1	51.092	-0.14481	5224600000	0.63126	YTMERSARQIMRTAMKYNLGLDLRTAAYVNA	UID790
Q14400	478	3.35548	3.14615	2.74087	3.80068	-4.26007	-4.30819	0.00918007	0.46838	K	2			___1	amine metabolic process;carboxylic acid metabolic process;cellular amine metabolic process;cellular amino acid metabolic process;cellular ketone metabolic process;cellular metabolic process;cellular nitrogen compound metabolic process;cellular process;metabolic process;nitrogen compound metabolic process;organic acid metabolic process;oxoacid metabolic process;primary metabolic process;small mole…	catalytic activity;oxidoreductase activity		amine metabolic process;cellular amino acid metabolic process;cellular ketone metabolic process;cellular metabolic process;cellular nitrogen compound metabolic process;cellular process;metabolic process;nitrogen compound metabolic process;organic acid metabolic process;primary metabolic process;small molecule metabolic process			ELFV_dehydrog	ACEVEDO_LIVER_CANCER_DN;ACEVEDO_LIVER_TUMOR_VS_NORMAL_ADJACENT_TISSUE_DN;ACEVEDO_NORMAL_TISSUE_ADJACENT_TO_LIVER_TUMOR_DN;AMINE_CATABOLIC_PROCESS;AMINE_METABOLIC_PROCESS;AMINO_ACID_AND_DERIVATIVE_METABOLIC_PROCESS;AMINO_ACID_CATABOLIC_PROCESS;AMINO_ACID_METABOLIC_PROCESS;ATGCTGC,MIR-103,MIR-107;BAE_BRCA1_TARGETS_DN;BENPORATH_NANOG_TARGETS;BLALOCK_ALZHEIMERS_DISEASE_DN;CARBOXYLIC_ACID_METABOLIC_PR…						1	0	286.86	242.1	51.092	-0.14481	5224600000	0.668815	YTMERSARQIMRTAMKYNLGLDLRTAAYVNA	UID791
V9HWC9	137	0.0933094	-0.750771	-0.709591	-1.39386	-0.432869	-1.99144	-3.33707	0.168079	K	5			___1	activation of MAPK activity;aging;amine metabolic process;anatomical structure homeostasis;anterograde axon cargo transport;auditory receptor cell stereocilium organization;axon cargo transport;behavior;biological regulation;biosynthetic process;carboxylic acid metabolic process;cation homeostasis;cell projection organization;cellular amine metabolic process;cellular amino acid metabolic process;…	antioxidant activity;binding;catalytic activity;cation binding;ion binding;metal ion binding;oxidoreductase activity;oxidoreductase activity, acting on superoxide radicals as acceptor;superoxide dismutase activity	cell part;cell projection;cytoplasmic membrane-bounded vesicle;cytoplasmic part;cytoplasmic vesicle;dense core granule;extracellular region;intracellular membrane-bounded organelle;intracellular organelle;intracellular organelle part;intracellular part;membrane-bounded organelle;membrane-bounded vesicle;membrane-enclosed lumen;microbody;mitochondrial intermembrane space;mitochondrial part;neuron …	aging;amine metabolic process;behavior;biological regulation;biosynthetic process;cellular amino acid metabolic process;cellular component movement;cellular component organization;cellular homeostasis;cellular ion homeostasis;cellular ketone metabolic process;cellular membrane organization;cellular metabolic process;cellular nitrogen compound metabolic process;cellular process;circulatory system …	cell part;cell projection;cytoplasmic membrane-bounded vesicle;extracellular region;intracellular membrane-bounded organelle;intracellular organelle;microbody;neuron projection;organelle;peroxisome;vesicle	Amyotrophic lateral sclerosis (ALS);Huntington's disease;Peroxisome;Prion diseases	Sod_Cu		Copper;Metal-binding;Oxidoreductase;Zinc					1	1.96e-13	116.35	98.559	110.78	-0.087428	1410800000	0.375286	EKADDLGKGGNEESTKTGNAGSRLACGVIGI	UID848
P00441	137	0.0933094	-0.750771	-0.709591	-1.39386	-0.432869	-1.99144	-3.33707	0.168079	K	5			___1	activation of MAPK activity;aging;amine metabolic process;anatomical structure development;anatomical structure homeostasis;anterograde axon cargo transport;auditory receptor cell stereocilium organization;axon cargo transport;behavior;biological regulation;biosynthetic process;blood coagulation;carboxylic acid metabolic process;cation homeostasis;cell activation;cell aging;cell projection organi…	antioxidant activity;binding;catalytic activity;cation binding;chaperone binding;copper ion binding;enzyme binding;GTPase binding;identical protein binding;ion binding;metal ion binding;oxidoreductase activity;oxidoreductase activity, acting on superoxide radicals as acceptor;phosphatase binding;protein binding;protein dimerization activity;protein homodimerization activity;protein phosphatase 2B…	cell body;cell part;cell projection cytoplasm;cell projection part;cytoplasm;cytoplasmic membrane-bounded vesicle;cytoplasmic part;cytoplasmic vesicle;cytosol;dendrite cytoplasm;dense core granule;extracellular matrix;extracellular membrane-bounded organelle;extracellular organelle;extracellular region;extracellular region part;extracellular space;extracellular vesicular exosome;intracellular mem…	aging;amine metabolic process;anatomical structure development;behavior;biological regulation;biosynthetic process;cell activation;cellular amino acid metabolic process;cellular component movement;cellular component organization;cellular homeostasis;cellular ion homeostasis;cellular ketone metabolic process;cellular membrane organization;cellular metabolic process;cellular nitrogen compound metab…	cell body;cell part;cytoplasm;cytoplasmic membrane-bounded vesicle;cytosol;extracellular matrix;extracellular organelle;extracellular region;extracellular space;intracellular membrane-bounded organelle;intracellular organelle;macromolecular complex;microbody;mitochondrion;neuronal cell body;nucleoplasm;nucleus;organelle;peroxisome;protein complex;vesicle	Amyotrophic lateral sclerosis (ALS);Huntington's disease;Peroxisome;Prion diseases	Sod_Cu	ACEVEDO_LIVER_CANCER_DN;ACEVEDO_NORMAL_TISSUE_ADJACENT_TO_LIVER_TUMOR_DN;ACTIVATION_OF_MAPK_ACTIVITY;AGING;ALCOHOL_METABOLIC_PROCESS;AMUNDSON_RESPONSE_TO_ARSENITE;ANATOMICAL_STRUCTURE_DEVELOPMENT;ANATOMICAL_STRUCTURE_MORPHOGENESIS;APOPTOSIS_GO;APOPTOTIC_NUCLEAR_CHANGES;APOPTOTIC_PROGRAM;BEHAVIOR;BENPORATH_MYC_MAX_TARGETS;BIOCARTA_FREE_PATHWAY;BIOCARTA_LONGEVITY_PATHWAY;BIOPOLYMER_CATABOLIC_PROCES…	3D-structure;Acetylation;Amyotrophiclateralsclerosis;Antioxidant;Completeproteome;Copper;Cytoplasm;Directproteinsequencing;Diseasemutation;Disulfidebond;Lipoprotein;Metal-binding;Neurodegeneration;Nucleus;Oxidoreductase;Palmitate;Phosphoprotein;Referenceproteome;Ublconjugation;Zinc					1	1.96e-13	116.35	98.559	110.78	-0.087428	1410800000	0.375286	EKADDLGKGGNEESTKTGNAGSRLACGVIGI	UID849
H7BYH4	137	0.0933094	-0.750771	-0.709591	-1.39386	-0.432869	-1.99144	-3.33707	0.168079	K	5			___1		antioxidant activity;binding;catalytic activity;cation binding;ion binding;metal ion binding;oxidoreductase activity;oxidoreductase activity, acting on superoxide radicals as acceptor;superoxide dismutase activity	cell part;cytoplasm;intracellular organelle part;intracellular part;nuclear part;nucleoplasm;organelle part		cell part;cytoplasm;nucleoplasm		Sod_Cu	ACEVEDO_LIVER_CANCER_DN;ACEVEDO_NORMAL_TISSUE_ADJACENT_TO_LIVER_TUMOR_DN;ACTIVATION_OF_MAPK_ACTIVITY;AGING;ALCOHOL_METABOLIC_PROCESS;AMUNDSON_RESPONSE_TO_ARSENITE;ANATOMICAL_STRUCTURE_DEVELOPMENT;ANATOMICAL_STRUCTURE_MORPHOGENESIS;APOPTOSIS_GO;APOPTOTIC_NUCLEAR_CHANGES;APOPTOTIC_PROGRAM;BEHAVIOR;BENPORATH_MYC_MAX_TARGETS;BIOCARTA_FREE_PATHWAY;BIOCARTA_LONGEVITY_PATHWAY;BIOPOLYMER_CATABOLIC_PROCES…	Completeproteome;Copper;Metal-binding;Oxidoreductase;Proteomicsidentification;Referenceproteome;Zinc					1	1.96e-13	116.35	98.559	110.78	-0.087428	1410800000	0.375286	EKADDLGKGGNEESTKTGNAGSRLACGVIGI	UID850
V9HWC9	123	1.69261	0.0974903	1.07481	-0.39259	-4.27784	-1.13397	-0.397421	0.49992	K	2			___1	activation of MAPK activity;aging;amine metabolic process;anatomical structure homeostasis;anterograde axon cargo transport;auditory receptor cell stereocilium organization;axon cargo transport;behavior;biological regulation;biosynthetic process;carboxylic acid metabolic process;cation homeostasis;cell projection organization;cellular amine metabolic process;cellular amino acid metabolic process;…	antioxidant activity;binding;catalytic activity;cation binding;ion binding;metal ion binding;oxidoreductase activity;oxidoreductase activity, acting on superoxide radicals as acceptor;superoxide dismutase activity	cell part;cell projection;cytoplasmic membrane-bounded vesicle;cytoplasmic part;cytoplasmic vesicle;dense core granule;extracellular region;intracellular membrane-bounded organelle;intracellular organelle;intracellular organelle part;intracellular part;membrane-bounded organelle;membrane-bounded vesicle;membrane-enclosed lumen;microbody;mitochondrial intermembrane space;mitochondrial part;neuron …	aging;amine metabolic process;behavior;biological regulation;biosynthetic process;cellular amino acid metabolic process;cellular component movement;cellular component organization;cellular homeostasis;cellular ion homeostasis;cellular ketone metabolic process;cellular membrane organization;cellular metabolic process;cellular nitrogen compound metabolic process;cellular process;circulatory system …	cell part;cell projection;cytoplasmic membrane-bounded vesicle;extracellular region;intracellular membrane-bounded organelle;intracellular organelle;microbody;neuron projection;organelle;peroxisome;vesicle	Amyotrophic lateral sclerosis (ALS);Huntington's disease;Peroxisome;Prion diseases	Sod_Cu		Copper;Metal-binding;Oxidoreductase;Zinc					1	0	301.8	264.57	71.555	-0.49165	5382500000	0.438604	SGDHCIIGRTLVVHEKADDLGKGGNEESTKT	UID855
P00441	123	1.69261	0.0974903	1.07481	-0.39259	-4.27784	-1.13397	-0.397421	0.49992	K	2			___1	activation of MAPK activity;aging;amine metabolic process;anatomical structure development;anatomical structure homeostasis;anterograde axon cargo transport;auditory receptor cell stereocilium organization;axon cargo transport;behavior;biological regulation;biosynthetic process;blood coagulation;carboxylic acid metabolic process;cation homeostasis;cell activation;cell aging;cell projection organi…	antioxidant activity;binding;catalytic activity;cation binding;chaperone binding;copper ion binding;enzyme binding;GTPase binding;identical protein binding;ion binding;metal ion binding;oxidoreductase activity;oxidoreductase activity, acting on superoxide radicals as acceptor;phosphatase binding;protein binding;protein dimerization activity;protein homodimerization activity;protein phosphatase 2B…	cell body;cell part;cell projection cytoplasm;cell projection part;cytoplasm;cytoplasmic membrane-bounded vesicle;cytoplasmic part;cytoplasmic vesicle;cytosol;dendrite cytoplasm;dense core granule;extracellular matrix;extracellular membrane-bounded organelle;extracellular organelle;extracellular region;extracellular region part;extracellular space;extracellular vesicular exosome;intracellular mem…	aging;amine metabolic process;anatomical structure development;behavior;biological regulation;biosynthetic process;cell activation;cellular amino acid metabolic process;cellular component movement;cellular component organization;cellular homeostasis;cellular ion homeostasis;cellular ketone metabolic process;cellular membrane organization;cellular metabolic process;cellular nitrogen compound metab…	cell body;cell part;cytoplasm;cytoplasmic membrane-bounded vesicle;cytosol;extracellular matrix;extracellular organelle;extracellular region;extracellular space;intracellular membrane-bounded organelle;intracellular organelle;macromolecular complex;microbody;mitochondrion;neuronal cell body;nucleoplasm;nucleus;organelle;peroxisome;protein complex;vesicle	Amyotrophic lateral sclerosis (ALS);Huntington's disease;Peroxisome;Prion diseases	Sod_Cu	ACEVEDO_LIVER_CANCER_DN;ACEVEDO_NORMAL_TISSUE_ADJACENT_TO_LIVER_TUMOR_DN;ACTIVATION_OF_MAPK_ACTIVITY;AGING;ALCOHOL_METABOLIC_PROCESS;AMUNDSON_RESPONSE_TO_ARSENITE;ANATOMICAL_STRUCTURE_DEVELOPMENT;ANATOMICAL_STRUCTURE_MORPHOGENESIS;APOPTOSIS_GO;APOPTOTIC_NUCLEAR_CHANGES;APOPTOTIC_PROGRAM;BEHAVIOR;BENPORATH_MYC_MAX_TARGETS;BIOCARTA_FREE_PATHWAY;BIOCARTA_LONGEVITY_PATHWAY;BIOPOLYMER_CATABOLIC_PROCES…	3D-structure;Acetylation;Amyotrophiclateralsclerosis;Antioxidant;Completeproteome;Copper;Cytoplasm;Directproteinsequencing;Diseasemutation;Disulfidebond;Lipoprotein;Metal-binding;Neurodegeneration;Nucleus;Oxidoreductase;Palmitate;Phosphoprotein;Referenceproteome;Ublconjugation;Zinc		+	CST;HTP;LTP		1	0	301.8	264.57	71.555	-0.49165	5382500000	0.438604	SGDHCIIGRTLVVHEKADDLGKGGNEESTKT	UID856
H7BYH4	123	1.69261	0.0974903	1.07481	-0.39259	-4.27784	-1.13397	-0.397421	0.49992	K	2			___1		antioxidant activity;binding;catalytic activity;cation binding;ion binding;metal ion binding;oxidoreductase activity;oxidoreductase activity, acting on superoxide radicals as acceptor;superoxide dismutase activity	cell part;cytoplasm;intracellular organelle part;intracellular part;nuclear part;nucleoplasm;organelle part		cell part;cytoplasm;nucleoplasm		Sod_Cu	ACEVEDO_LIVER_CANCER_DN;ACEVEDO_NORMAL_TISSUE_ADJACENT_TO_LIVER_TUMOR_DN;ACTIVATION_OF_MAPK_ACTIVITY;AGING;ALCOHOL_METABOLIC_PROCESS;AMUNDSON_RESPONSE_TO_ARSENITE;ANATOMICAL_STRUCTURE_DEVELOPMENT;ANATOMICAL_STRUCTURE_MORPHOGENESIS;APOPTOSIS_GO;APOPTOTIC_NUCLEAR_CHANGES;APOPTOTIC_PROGRAM;BEHAVIOR;BENPORATH_MYC_MAX_TARGETS;BIOCARTA_FREE_PATHWAY;BIOCARTA_LONGEVITY_PATHWAY;BIOPOLYMER_CATABOLIC_PROCES…	Completeproteome;Copper;Metal-binding;Oxidoreductase;Proteomicsidentification;Referenceproteome;Zinc					1	0	301.8	264.57	71.555	-0.49165	5382500000	0.438604	SGDHCIIGRTLVVHEKADDLGKGGNEESTKT	UID857
P00505	338	2.20943	2.86046	1.89547	2.55712	-3.99954	0.86669	0.26197	1.46396	K	2			___1	2-oxoglutarate metabolic process;4-hydroxyproline catabolic process;4-hydroxyproline metabolic process;alcohol biosynthetic process;alcohol metabolic process;amine biosynthetic process;amine catabolic process;amine metabolic process;aspartate biosynthetic process;aspartate catabolic process;aspartate family amino acid biosynthetic process;aspartate family amino acid catabolic process;aspartate fa…	binding;catalytic activity;cofactor binding;kynurenine-oxoglutarate transaminase activity;L-aspartate:2-oxoglutarate aminotransferase activity;L-phenylalanine aminotransferase activity;L-phenylalanine:2-oxoglutarate aminotransferase activity;pyridoxal phosphate binding;transaminase activity;transferase activity;transferase activity, transferring nitrogenous groups;vitamin B6 binding;vitamin bindi…	cell part;cytoplasmic part;extracellular membrane-bounded organelle;extracellular organelle;extracellular region part;extracellular vesicular exosome;intracellular membrane-bounded organelle;intracellular organelle;intracellular organelle lumen;intracellular organelle part;intracellular part;membrane;membrane-bounded organelle;membrane-bounded vesicle;membrane-enclosed lumen;mitochondrial inner m…	alcohol metabolic process;amine metabolic process;biosynthetic process;carbohydrate metabolic process;catabolic process;cellular amino acid metabolic process;cellular ketone metabolic process;cellular metabolic process;cellular nitrogen compound metabolic process;cellular process;establishment of localization;heterocycle metabolic process;lipid transport;metabolic process;nitrogen compound metabo…	cell part;extracellular organelle;intracellular membrane-bounded organelle;intracellular organelle;membrane;mitochondrion;organelle;plasma membrane;vesicle	Alanine, aspartate and glutamate metabolism;Arginine and proline metabolism;Cysteine and methionine metabolism;Fat digestion and absorption;Phenylalanine metabolism;Phenylalanine, tyrosine and tryptophan biosynthesis;Tyrosine metabolism	Aminotran_1_2	ACEVEDO_LIVER_CANCER_DN;ACEVEDO_NORMAL_TISSUE_ADJACENT_TO_LIVER_TUMOR_DN;AGGGCAG,MIR-18A;AIYAR_COBRA1_TARGETS_DN;AMINE_CATABOLIC_PROCESS;AMINE_METABOLIC_PROCESS;AMINO_ACID_AND_DERIVATIVE_METABOLIC_PROCESS;AMINO_ACID_CATABOLIC_PROCESS;AMINO_ACID_METABOLIC_PROCESS;BLALOCK_ALZHEIMERS_DISEASE_DN;BOYAULT_LIVER_CANCER_SUBCLASS_G123_DN;CAHOY_ASTROCYTIC;CARBOXYLIC_ACID_METABOLIC_PROCESS;CATABOLIC_PROCESS…	Acetylation;Alternativesplicing;Aminotransferase;Cellmembrane;Completeproteome;Directproteinsequencing;Lipidtransport;Membrane;Mitochondrion;Nitration;Phosphoprotein;Polymorphism;Pyridoxalphosphate;Referenceproteome;Transferase;Transitpeptide;Transport		+	HTP		1	6.09e-150	191.61	162.8	74.46	0.3079	1002700000	0.489594	GARIAAAILNTPDLRKQWLQEVKVMADRIIG	UID868
A8K482	338	2.20943	2.86046	1.89547	2.55712	-4.16074	0.86669	0.26197	1.46396	K	2			___1	amine metabolic process;biosynthetic process;carboxylic acid metabolic process;cellular amine metabolic process;cellular amino acid metabolic process;cellular ketone metabolic process;cellular metabolic process;cellular nitrogen compound metabolic process;cellular process;metabolic process;nitrogen compound metabolic process;organic acid metabolic process;oxoacid metabolic process;primary metabol…	binding;catalytic activity;cofactor binding;L-aspartate:2-oxoglutarate aminotransferase activity;L-phenylalanine aminotransferase activity;L-phenylalanine:2-oxoglutarate aminotransferase activity;pyridoxal phosphate binding;transaminase activity;transferase activity;transferase activity, transferring nitrogenous groups;vitamin B6 binding;vitamin binding		amine metabolic process;biosynthetic process;cellular amino acid metabolic process;cellular ketone metabolic process;cellular metabolic process;cellular nitrogen compound metabolic process;cellular process;metabolic process;nitrogen compound metabolic process;organic acid metabolic process;primary metabolic process;small molecule metabolic process			Aminotran_1_2		Aminotransferase;Pyridoxalphosphate;Transferase					1	6.09e-150	191.61	162.8	74.46	0.3079	1002700000	0.482471	GARIAAAILNTPDLRKQWLQEVKVMADRIIG	UID869
P00505-2	338	2.20943	2.86046	1.89547	2.55712	-4.09839	0.86669	0.26197	1.46396	K	2			___1	2-oxoglutarate metabolic process;4-hydroxyproline catabolic process;4-hydroxyproline metabolic process;alcohol biosynthetic process;alcohol metabolic process;amine biosynthetic process;amine catabolic process;amine metabolic process;aspartate biosynthetic process;aspartate catabolic process;aspartate family amino acid biosynthetic process;aspartate family amino acid catabolic process;aspartate fa…	binding;catalytic activity;cofactor binding;kynurenine-oxoglutarate transaminase activity;L-aspartate:2-oxoglutarate aminotransferase activity;L-phenylalanine aminotransferase activity;L-phenylalanine:2-oxoglutarate aminotransferase activity;pyridoxal phosphate binding;transaminase activity;transferase activity;transferase activity, transferring nitrogenous groups;vitamin B6 binding;vitamin bindi…	cell part;cytoplasmic part;extracellular membrane-bounded organelle;extracellular organelle;extracellular region part;extracellular vesicular exosome;intracellular membrane-bounded organelle;intracellular organelle;intracellular organelle lumen;intracellular organelle part;intracellular part;membrane;membrane-bounded organelle;membrane-bounded vesicle;membrane-enclosed lumen;mitochondrial inner m…	alcohol metabolic process;amine metabolic process;biosynthetic process;carbohydrate metabolic process;catabolic process;cellular amino acid metabolic process;cellular ketone metabolic process;cellular metabolic process;cellular nitrogen compound metabolic process;cellular process;establishment of localization;heterocycle metabolic process;lipid transport;metabolic process;nitrogen compound metabo…	cell part;extracellular organelle;intracellular membrane-bounded organelle;intracellular organelle;membrane;mitochondrion;organelle;plasma membrane;vesicle	Alanine, aspartate and glutamate metabolism;Arginine and proline metabolism;Cysteine and methionine metabolism;Fat digestion and absorption;Phenylalanine metabolism;Phenylalanine, tyrosine and tryptophan biosynthesis;Tyrosine metabolism	Aminotran_1_2	ACEVEDO_LIVER_CANCER_DN;ACEVEDO_NORMAL_TISSUE_ADJACENT_TO_LIVER_TUMOR_DN;AGGGCAG,MIR-18A;AIYAR_COBRA1_TARGETS_DN;AMINE_CATABOLIC_PROCESS;AMINE_METABOLIC_PROCESS;AMINO_ACID_AND_DERIVATIVE_METABOLIC_PROCESS;AMINO_ACID_CATABOLIC_PROCESS;AMINO_ACID_METABOLIC_PROCESS;BLALOCK_ALZHEIMERS_DISEASE_DN;BOYAULT_LIVER_CANCER_SUBCLASS_G123_DN;CAHOY_ASTROCYTIC;CARBOXYLIC_ACID_METABOLIC_PROCESS;CATABOLIC_PROCESS…	Acetylation;Alternativesplicing;Aminotransferase;Cellmembrane;Completeproteome;Directproteinsequencing;Lipidtransport;Membrane;Mitochondrion;Nitration;Phosphoprotein;Polymorphism;Pyridoxalphosphate;Referenceproteome;Transferase;Transitpeptide;Transport					1	6.09e-150	191.61	162.8	74.46	0.3079	1002700000	0.485166	GARIAAAILNTPDLRKQWLQEVKVMADRIIG	UID870
V9HWF4	361	-2.12021	-2.26184	-2.7359	-2.20992	-3.48279	-2.83645	-3.77343	-2.17804	K	2			___1	alcohol catabolic process;alcohol metabolic process;carbohydrate catabolic process;carbohydrate metabolic process;catabolic process;cellular carbohydrate catabolic process;cellular carbohydrate metabolic process;cellular metabolic process;cellular process;generation of precursor metabolites and energy;glucose catabolic process;glucose metabolic process;glycolysis;hexose catabolic process;hexose m…	adenyl nucleotide binding;adenyl ribonucleotide binding;ATP binding;binding;catalytic activity;kinase activity;nucleotide binding;phosphoglycerate kinase activity;phosphotransferase activity, carboxyl group as acceptor;purine nucleotide binding;purine ribonucleoside triphosphate binding;purine ribonucleotide binding;ribonucleotide binding;transferase activity;transferase activity, transferring ph…		alcohol metabolic process;carbohydrate metabolic process;catabolic process;cellular metabolic process;cellular process;generation of precursor metabolites and energy;metabolic process;primary metabolic process;small molecule metabolic process		Carbon fixation in photosynthetic organisms;Glycolysis / Gluconeogenesis	PGK		ATP-binding;Kinase;Nucleotide-binding;Transferase					1	1.06e-79	183.13	147.22	183.13	-0.22605	549990000	0.389564	EAFARGTKALMDEVVKATSRGCITIIGGGDT	UID903
P00558	361	-2.12021	-2.26184	-2.7359	-2.20992	-3.48279	-2.83645	-3.90997	-2.17804	K	2			___1	alcohol biosynthetic process;alcohol metabolic process;biosynthetic process;carbohydrate biosynthetic process;carbohydrate metabolic process;cell differentiation;cellular biosynthetic process;cellular carbohydrate biosynthetic process;cellular carbohydrate metabolic process;cellular developmental process;cellular metabolic process;cellular process;developmental process;epithelial cell differentia…	adenyl nucleotide binding;adenyl ribonucleotide binding;ATP binding;binding;catalytic activity;kinase activity;nucleotide binding;phosphoglycerate kinase activity;phosphotransferase activity, carboxyl group as acceptor;purine nucleotide binding;purine ribonucleoside triphosphate binding;purine ribonucleotide binding;ribonucleotide binding;transferase activity;transferase activity, transferring ph…	cell part;cytoplasmic part;cytosol;extracellular membrane-bounded organelle;extracellular organelle;extracellular region part;extracellular vesicular exosome;intracellular part;membrane;membrane part;membrane raft;membrane-bounded organelle;membrane-bounded vesicle;organelle;vesicle	alcohol metabolic process;biosynthetic process;carbohydrate metabolic process;cell differentiation;cellular metabolic process;cellular process;developmental process;metabolic process;phosphorus metabolic process;primary metabolic process;small molecule metabolic process	cell part;cytosol;extracellular organelle;membrane;organelle;vesicle	Carbon fixation in photosynthetic organisms;Glycolysis / Gluconeogenesis	PGK	ACEVEDO_LIVER_TUMOR_VS_NORMAL_ADJACENT_TISSUE_UP;ADENYL_NUCLEOTIDE_BINDING;ADENYL_RIBONUCLEOTIDE_BINDING;APPIERTO_RESPONSE_TO_FENRETINIDE_DN;ATP_BINDING;BASAKI_YBX1_TARGETS_DN;BERENJENO_TRANSFORMED_BY_RHOA_UP;BILANGES_RAPAMYCIN_SENSITIVE_VIA_TSC1_AND_TSC2;BIOCARTA_GLYCOLYSIS_PATHWAY;BLALOCK_ALZHEIMERS_DISEASE_DN;BOGNI_TREATMENT_RELATED_MYELOID_LEUKEMIA_UP;BOQUEST_STEM_CELL_CULTURED_VS_FRESH_UP;BO…	3D-structure;Acetylation;Alternativesplicing;ATP-binding;Completeproteome;Cytoplasm;Directproteinsequencing;Diseasemutation;Glycolysis;Hereditaryhemolyticanemia;Kinase;Nucleotide-binding;Phosphoprotein;Polymorphism;Referenceproteome;Transferase		+	CST;HTP;LTP		1	1.06e-79	183.13	147.22	183.13	-0.22605	549990000	0.385806	EAFARGTKALMDEVVKATSRGCITIIGGGDT	UID904
B4DHB3	361	-2.12021	-2.26184	-2.7359	-2.20992	-3.48279	-2.83645	-3.65004	-2.17804	K	2			___1	alcohol catabolic process;alcohol metabolic process;carbohydrate catabolic process;carbohydrate metabolic process;catabolic process;cellular carbohydrate catabolic process;cellular carbohydrate metabolic process;cellular metabolic process;cellular process;generation of precursor metabolites and energy;glucose catabolic process;glucose metabolic process;glycolysis;hexose catabolic process;hexose m…	catalytic activity;kinase activity;phosphoglycerate kinase activity;phosphotransferase activity, carboxyl group as acceptor;transferase activity;transferase activity, transferring phosphorus-containing groups		alcohol metabolic process;carbohydrate metabolic process;catabolic process;cellular metabolic process;cellular process;generation of precursor metabolites and energy;metabolic process;primary metabolic process;small molecule metabolic process			PGK		Kinase;Transferase					1	1.06e-79	183.13	147.22	183.13	-0.22605	549990000	0.393557	EAFARGTKALMDEVVKATSRGCITIIGGGDT	UID905
B4E1H9	361	-2.12021	-2.26184	-2.7359	-2.20992	-3.48279	-2.83645	-2.5581	-2.17804	K	2			___1	alcohol catabolic process;alcohol metabolic process;carbohydrate catabolic process;carbohydrate metabolic process;catabolic process;cellular carbohydrate catabolic process;cellular carbohydrate metabolic process;cellular metabolic process;cellular process;generation of precursor metabolites and energy;glucose catabolic process;glucose metabolic process;glycolysis;hexose catabolic process;hexose m…	catalytic activity;kinase activity;phosphoglycerate kinase activity;phosphotransferase activity, carboxyl group as acceptor;transferase activity;transferase activity, transferring phosphorus-containing groups		alcohol metabolic process;carbohydrate metabolic process;catabolic process;cellular metabolic process;cellular process;generation of precursor metabolites and energy;metabolic process;primary metabolic process;small molecule metabolic process			PGK		Kinase;Transferase					1	1.06e-79	183.13	147.22	183.13	-0.22605	549990000	0.447301	EAFARGTKALMDEVVKATSRGCITIIGGGDT	UID906
P00558-2	361	-2.12021	-2.26184	-2.7359	-2.20992	-3.48279	-2.83645	-3.53745	-2.17804	K	2			___1	alcohol biosynthetic process;alcohol metabolic process;biosynthetic process;carbohydrate biosynthetic process;carbohydrate metabolic process;cell differentiation;cellular biosynthetic process;cellular carbohydrate biosynthetic process;cellular carbohydrate metabolic process;cellular developmental process;cellular metabolic process;cellular process;developmental process;epithelial cell differentia…	adenyl nucleotide binding;adenyl ribonucleotide binding;ATP binding;binding;catalytic activity;kinase activity;nucleotide binding;phosphoglycerate kinase activity;phosphotransferase activity, carboxyl group as acceptor;purine nucleotide binding;purine ribonucleoside triphosphate binding;purine ribonucleotide binding;ribonucleotide binding;transferase activity;transferase activity, transferring ph…	cell part;cytoplasmic part;cytosol;extracellular membrane-bounded organelle;extracellular organelle;extracellular region part;extracellular vesicular exosome;intracellular part;membrane;membrane part;membrane raft;membrane-bounded organelle;membrane-bounded vesicle;organelle;vesicle	alcohol metabolic process;biosynthetic process;carbohydrate metabolic process;cell differentiation;cellular metabolic process;cellular process;developmental process;metabolic process;phosphorus metabolic process;primary metabolic process;small molecule metabolic process	cell part;cytosol;extracellular organelle;membrane;organelle;vesicle	Carbon fixation in photosynthetic organisms;Glycolysis / Gluconeogenesis	PGK	ACEVEDO_LIVER_TUMOR_VS_NORMAL_ADJACENT_TISSUE_UP;ADENYL_NUCLEOTIDE_BINDING;ADENYL_RIBONUCLEOTIDE_BINDING;APPIERTO_RESPONSE_TO_FENRETINIDE_DN;ATP_BINDING;BASAKI_YBX1_TARGETS_DN;BERENJENO_TRANSFORMED_BY_RHOA_UP;BILANGES_RAPAMYCIN_SENSITIVE_VIA_TSC1_AND_TSC2;BIOCARTA_GLYCOLYSIS_PATHWAY;BLALOCK_ALZHEIMERS_DISEASE_DN;BOGNI_TREATMENT_RELATED_MYELOID_LEUKEMIA_UP;BOQUEST_STEM_CELL_CULTURED_VS_FRESH_UP;BO…	3D-structure;Acetylation;Alternativesplicing;ATP-binding;Completeproteome;Cytoplasm;Directproteinsequencing;Diseasemutation;Glycolysis;Hereditaryhemolyticanemia;Kinase;Nucleotide-binding;Phosphoprotein;Polymorphism;Referenceproteome;Transferase					1	1.06e-79	183.13	147.22	183.13	-0.22605	549990000	0.397738	EAFARGTKALMDEVVKATSRGCITIIGGGDT	UID907
B4DHM5	361	-2.12021	-2.26184	-2.7359	-2.20992	-3.48279	-2.83645	-2.8325	-2.17804	K	2			___1	alcohol catabolic process;alcohol metabolic process;carbohydrate catabolic process;carbohydrate metabolic process;catabolic process;cellular carbohydrate catabolic process;cellular carbohydrate metabolic process;cellular metabolic process;cellular process;generation of precursor metabolites and energy;glucose catabolic process;glucose metabolic process;glycolysis;hexose catabolic process;hexose m…	catalytic activity;kinase activity;phosphoglycerate kinase activity;phosphotransferase activity, carboxyl group as acceptor;transferase activity;transferase activity, transferring phosphorus-containing groups		alcohol metabolic process;carbohydrate metabolic process;catabolic process;cellular metabolic process;cellular process;generation of precursor metabolites and energy;metabolic process;primary metabolic process;small molecule metabolic process			PGK		Kinase;Transferase					1	1.06e-79	183.13	147.22	183.13	-0.22605	549990000	0.433965	EAFARGTKALMDEVVKATSRGCITIIGGGDT	UID908
B4DWQ3	361	-2.12021	-2.26184	-2.7359	-2.20992	-3.48279	-2.83645	-2.77065	-2.17804	K	2			___1	alcohol catabolic process;alcohol metabolic process;carbohydrate catabolic process;carbohydrate metabolic process;catabolic process;cellular carbohydrate catabolic process;cellular carbohydrate metabolic process;cellular metabolic process;cellular process;generation of precursor metabolites and energy;glucose catabolic process;glucose metabolic process;glycolysis;hexose catabolic process;hexose m…	catalytic activity;kinase activity;phosphoglycerate kinase activity;phosphotransferase activity, carboxyl group as acceptor;transferase activity;transferase activity, transferring phosphorus-containing groups		alcohol metabolic process;carbohydrate metabolic process;catabolic process;cellular metabolic process;cellular process;generation of precursor metabolites and energy;metabolic process;primary metabolic process;small molecule metabolic process			PGK		Kinase;Transferase					1	1.06e-79	183.13	147.22	183.13	-0.22605	549990000	0.437313	EAFARGTKALMDEVVKATSRGCITIIGGGDT	UID909
V9HWF4	30	-0.37043	0.22175	0.195599	0.42803	1.52849	0.0883503	-0.71529	0.781559	K	3			___1	alcohol catabolic process;alcohol metabolic process;carbohydrate catabolic process;carbohydrate metabolic process;catabolic process;cellular carbohydrate catabolic process;cellular carbohydrate metabolic process;cellular metabolic process;cellular process;generation of precursor metabolites and energy;glucose catabolic process;glucose metabolic process;glycolysis;hexose catabolic process;hexose m…	adenyl nucleotide binding;adenyl ribonucleotide binding;ATP binding;binding;catalytic activity;kinase activity;nucleotide binding;phosphoglycerate kinase activity;phosphotransferase activity, carboxyl group as acceptor;purine nucleotide binding;purine ribonucleoside triphosphate binding;purine ribonucleotide binding;ribonucleotide binding;transferase activity;transferase activity, transferring ph…		alcohol metabolic process;carbohydrate metabolic process;catabolic process;cellular metabolic process;cellular process;generation of precursor metabolites and energy;metabolic process;primary metabolic process;small molecule metabolic process		Carbon fixation in photosynthetic organisms;Glycolysis / Gluconeogenesis	PGK		ATP-binding;Kinase;Nucleotide-binding;Transferase					1	6.2e-84	164.99	142.98	103.58	-0.3294	3769100000	0.277476	KGKRVVMRVDFNVPMKNNQITNNQRIKAAVP	UID914
P00558	30	-0.37043	0.22175	0.195599	0.42803	1.52849	0.0883503	-0.71529	0.781559	K	3			___1	alcohol biosynthetic process;alcohol metabolic process;biosynthetic process;carbohydrate biosynthetic process;carbohydrate metabolic process;cell differentiation;cellular biosynthetic process;cellular carbohydrate biosynthetic process;cellular carbohydrate metabolic process;cellular developmental process;cellular metabolic process;cellular process;developmental process;epithelial cell differentia…	adenyl nucleotide binding;adenyl ribonucleotide binding;ATP binding;binding;catalytic activity;kinase activity;nucleotide binding;phosphoglycerate kinase activity;phosphotransferase activity, carboxyl group as acceptor;purine nucleotide binding;purine ribonucleoside triphosphate binding;purine ribonucleotide binding;ribonucleotide binding;transferase activity;transferase activity, transferring ph…	cell part;cytoplasmic part;cytosol;extracellular membrane-bounded organelle;extracellular organelle;extracellular region part;extracellular vesicular exosome;intracellular part;membrane;membrane part;membrane raft;membrane-bounded organelle;membrane-bounded vesicle;organelle;vesicle	alcohol metabolic process;biosynthetic process;carbohydrate metabolic process;cell differentiation;cellular metabolic process;cellular process;developmental process;metabolic process;phosphorus metabolic process;primary metabolic process;small molecule metabolic process	cell part;cytosol;extracellular organelle;membrane;organelle;vesicle	Carbon fixation in photosynthetic organisms;Glycolysis / Gluconeogenesis	PGK	ACEVEDO_LIVER_TUMOR_VS_NORMAL_ADJACENT_TISSUE_UP;ADENYL_NUCLEOTIDE_BINDING;ADENYL_RIBONUCLEOTIDE_BINDING;APPIERTO_RESPONSE_TO_FENRETINIDE_DN;ATP_BINDING;BASAKI_YBX1_TARGETS_DN;BERENJENO_TRANSFORMED_BY_RHOA_UP;BILANGES_RAPAMYCIN_SENSITIVE_VIA_TSC1_AND_TSC2;BIOCARTA_GLYCOLYSIS_PATHWAY;BLALOCK_ALZHEIMERS_DISEASE_DN;BOGNI_TREATMENT_RELATED_MYELOID_LEUKEMIA_UP;BOQUEST_STEM_CELL_CULTURED_VS_FRESH_UP;BO…	3D-structure;Acetylation;Alternativesplicing;ATP-binding;Completeproteome;Cytoplasm;Directproteinsequencing;Diseasemutation;Glycolysis;Hereditaryhemolyticanemia;Kinase;Nucleotide-binding;Phosphoprotein;Polymorphism;Referenceproteome;Transferase		+	HTP		1	6.2e-84	164.99	142.98	103.58	-0.3294	3769100000	0.277476	KGKRVVMRVDFNVPMKNNQITNNQRIKAAVP	UID915
B4DHB3	30	-0.37043	0.22175	0.195599	0.42803	1.52849	0.0883503	-0.71529	0.781559	K	3			___1	alcohol catabolic process;alcohol metabolic process;carbohydrate catabolic process;carbohydrate metabolic process;catabolic process;cellular carbohydrate catabolic process;cellular carbohydrate metabolic process;cellular metabolic process;cellular process;generation of precursor metabolites and energy;glucose catabolic process;glucose metabolic process;glycolysis;hexose catabolic process;hexose m…	catalytic activity;kinase activity;phosphoglycerate kinase activity;phosphotransferase activity, carboxyl group as acceptor;transferase activity;transferase activity, transferring phosphorus-containing groups		alcohol metabolic process;carbohydrate metabolic process;catabolic process;cellular metabolic process;cellular process;generation of precursor metabolites and energy;metabolic process;primary metabolic process;small molecule metabolic process			PGK		Kinase;Transferase					1	6.2e-84	164.99	142.98	103.58	-0.3294	3769100000	0.277476	KGKRVVMRVDFNVPMKNNQITNNQRIKAAVP	UID916
V9HWF4	75	1.73505	1.9267	2.42905	1.40208	-4.05044	1.37929	0.12373	-3.03396	K	3			___1	alcohol catabolic process;alcohol metabolic process;carbohydrate catabolic process;carbohydrate metabolic process;catabolic process;cellular carbohydrate catabolic process;cellular carbohydrate metabolic process;cellular metabolic process;cellular process;generation of precursor metabolites and energy;glucose catabolic process;glucose metabolic process;glycolysis;hexose catabolic process;hexose m…	adenyl nucleotide binding;adenyl ribonucleotide binding;ATP binding;binding;catalytic activity;kinase activity;nucleotide binding;phosphoglycerate kinase activity;phosphotransferase activity, carboxyl group as acceptor;purine nucleotide binding;purine ribonucleoside triphosphate binding;purine ribonucleotide binding;ribonucleotide binding;transferase activity;transferase activity, transferring ph…		alcohol metabolic process;carbohydrate metabolic process;catabolic process;cellular metabolic process;cellular process;generation of precursor metabolites and energy;metabolic process;primary metabolic process;small molecule metabolic process		Carbon fixation in photosynthetic organisms;Glycolysis / Gluconeogenesis	PGK		ATP-binding;Kinase;Nucleotide-binding;Transferase					1	2.16e-06	86.324	68.416	75.703	-0.29415	1050800000	0.0076303	LMSHLGRPDGVPMPDKYSLEPVAVELKSLLG	UID929
P00558	75	1.73505	1.9267	2.42905	1.40208	-3.85634	1.37929	0.12373	-3.05012	K	3			___1	alcohol biosynthetic process;alcohol metabolic process;biosynthetic process;carbohydrate biosynthetic process;carbohydrate metabolic process;cell differentiation;cellular biosynthetic process;cellular carbohydrate biosynthetic process;cellular carbohydrate metabolic process;cellular developmental process;cellular metabolic process;cellular process;developmental process;epithelial cell differentia…	adenyl nucleotide binding;adenyl ribonucleotide binding;ATP binding;binding;catalytic activity;kinase activity;nucleotide binding;phosphoglycerate kinase activity;phosphotransferase activity, carboxyl group as acceptor;purine nucleotide binding;purine ribonucleoside triphosphate binding;purine ribonucleotide binding;ribonucleotide binding;transferase activity;transferase activity, transferring ph…	cell part;cytoplasmic part;cytosol;extracellular membrane-bounded organelle;extracellular organelle;extracellular region part;extracellular vesicular exosome;intracellular part;membrane;membrane part;membrane raft;membrane-bounded organelle;membrane-bounded vesicle;organelle;vesicle	alcohol metabolic process;biosynthetic process;carbohydrate metabolic process;cell differentiation;cellular metabolic process;cellular process;developmental process;metabolic process;phosphorus metabolic process;primary metabolic process;small molecule metabolic process	cell part;cytosol;extracellular organelle;membrane;organelle;vesicle	Carbon fixation in photosynthetic organisms;Glycolysis / Gluconeogenesis	PGK	ACEVEDO_LIVER_TUMOR_VS_NORMAL_ADJACENT_TISSUE_UP;ADENYL_NUCLEOTIDE_BINDING;ADENYL_RIBONUCLEOTIDE_BINDING;APPIERTO_RESPONSE_TO_FENRETINIDE_DN;ATP_BINDING;BASAKI_YBX1_TARGETS_DN;BERENJENO_TRANSFORMED_BY_RHOA_UP;BILANGES_RAPAMYCIN_SENSITIVE_VIA_TSC1_AND_TSC2;BIOCARTA_GLYCOLYSIS_PATHWAY;BLALOCK_ALZHEIMERS_DISEASE_DN;BOGNI_TREATMENT_RELATED_MYELOID_LEUKEMIA_UP;BOQUEST_STEM_CELL_CULTURED_VS_FRESH_UP;BO…	3D-structure;Acetylation;Alternativesplicing;ATP-binding;Completeproteome;Cytoplasm;Directproteinsequencing;Diseasemutation;Glycolysis;Hereditaryhemolyticanemia;Kinase;Nucleotide-binding;Phosphoprotein;Polymorphism;Referenceproteome;Transferase		+	CST;HTP		1	2.16e-06	86.324	68.416	75.703	-0.29415	1050800000	0.0127081	LMSHLGRPDGVPMPDKYSLEPVAVELKSLLG	UID930
P00558-2	75	1.73505	1.9267	2.42905	1.40208	-3.10732	1.37929	0.12373	-2.65158	K	3			___1	alcohol biosynthetic process;alcohol metabolic process;biosynthetic process;carbohydrate biosynthetic process;carbohydrate metabolic process;cell differentiation;cellular biosynthetic process;cellular carbohydrate biosynthetic process;cellular carbohydrate metabolic process;cellular developmental process;cellular metabolic process;cellular process;developmental process;epithelial cell differentia…	adenyl nucleotide binding;adenyl ribonucleotide binding;ATP binding;binding;catalytic activity;kinase activity;nucleotide binding;phosphoglycerate kinase activity;phosphotransferase activity, carboxyl group as acceptor;purine nucleotide binding;purine ribonucleoside triphosphate binding;purine ribonucleotide binding;ribonucleotide binding;transferase activity;transferase activity, transferring ph…	cell part;cytoplasmic part;cytosol;extracellular membrane-bounded organelle;extracellular organelle;extracellular region part;extracellular vesicular exosome;intracellular part;membrane;membrane part;membrane raft;membrane-bounded organelle;membrane-bounded vesicle;organelle;vesicle	alcohol metabolic process;biosynthetic process;carbohydrate metabolic process;cell differentiation;cellular metabolic process;cellular process;developmental process;metabolic process;phosphorus metabolic process;primary metabolic process;small molecule metabolic process	cell part;cytosol;extracellular organelle;membrane;organelle;vesicle	Carbon fixation in photosynthetic organisms;Glycolysis / Gluconeogenesis	PGK	ACEVEDO_LIVER_TUMOR_VS_NORMAL_ADJACENT_TISSUE_UP;ADENYL_NUCLEOTIDE_BINDING;ADENYL_RIBONUCLEOTIDE_BINDING;APPIERTO_RESPONSE_TO_FENRETINIDE_DN;ATP_BINDING;BASAKI_YBX1_TARGETS_DN;BERENJENO_TRANSFORMED_BY_RHOA_UP;BILANGES_RAPAMYCIN_SENSITIVE_VIA_TSC1_AND_TSC2;BIOCARTA_GLYCOLYSIS_PATHWAY;BLALOCK_ALZHEIMERS_DISEASE_DN;BOGNI_TREATMENT_RELATED_MYELOID_LEUKEMIA_UP;BOQUEST_STEM_CELL_CULTURED_VS_FRESH_UP;BO…	3D-structure;Acetylation;Alternativesplicing;ATP-binding;Completeproteome;Cytoplasm;Directproteinsequencing;Diseasemutation;Glycolysis;Hereditaryhemolyticanemia;Kinase;Nucleotide-binding;Phosphoprotein;Polymorphism;Referenceproteome;Transferase					1	2.16e-06	86.324	68.416	75.703	-0.29415	1050800000	0.0169726	LMSHLGRPDGVPMPDKYSLEPVAVELKSLLG	UID931
A0A384MQX1	470	-0.662081	-1.29229	-0.726061	-1.49433	-4.38332	-0.89007	-3.48431	1.06677	K	2			___1														1	6.28e-10	98.676	62.332	90.685	-0.79855	154190000	0.163775	RNKSNEDQSMGNWQIKRQNGDDPLLTYRFPP	UID1065
P02545	470	-0.662081	-1.29229	-0.726061	-1.49433	-3.86089	-0.89007	-3.24835	1.06677	K	2			___1	anatomical structure development;apoptosis;biological regulation;cardiac cell development;cardiac muscle cell development;cell cycle;cell cycle process;cell death;cell development;cellular component disassembly;cellular component disassembly at cellular level;cellular component disassembly involved in apoptosis;cellular component organization;cellular component organization at cellular level;cell…	structural molecule activity	cell part;cytoplasm;cytoplasmic part;cytoskeletal part;cytosol;envelope;intermediate filament;intracellular membrane-bounded organelle;intracellular organelle;intracellular organelle part;intracellular part;lamin filament;macromolecular complex;membrane;membrane-bounded organelle;nuclear body;nuclear envelope;nuclear lamina;nuclear membrane;nuclear part;nuclear speck;nucleoplasm;nucleoplasm part;…	anatomical structure development;biological regulation;cell cycle;cell death;cell development;cellular component disassembly;cellular component organization;cellular localization;cellular membrane organization;cellular metabolic process;cellular process;cytoskeleton organization;death;developmental process;establishment of localization;establishment or maintenance of cell polarity;localization;ma…	cell part;cytoplasm;cytosol;intracellular membrane-bounded organelle;intracellular organelle;macromolecular complex;membrane;nuclear envelope;nucleoplasm;nucleus;organelle;protein complex	Arrhythmogenic right ventricular cardiomyopathy (ARVC);Dilated cardiomyopathy;Hypertrophic cardiomyopathy (HCM)	Filament;LTD	AACTTT_UNKNOWN;ACCAAAG,MIR-9;ACEVEDO_LIVER_TUMOR_VS_NORMAL_ADJACENT_TISSUE_UP;ALCALAY_AML_BY_NPM1_LOCALIZATION_UP;AMUNDSON_POOR_SURVIVAL_AFTER_GAMMA_RADIATION_2G;BENPORATH_CYCLING_GENES;BENPORATH_MYC_TARGETS_WITH_EBOX;BIOCARTA_CASPASE_PATHWAY;BIOCARTA_DEATH_PATHWAY;BIOCARTA_FAS_PATHWAY;BIOCARTA_HIVNEF_PATHWAY;BIOCARTA_TNFR1_PATHWAY;BLALOCK_ALZHEIMERS_DISEASE_UP;BLUM_RESPONSE_TO_SALIRASIB_DN;BOYAU…	3D-structure;Acetylation;Alternativesplicing;Cardiomyopathy;Charcot-Marie-Toothdisease;Coiledcoil;Completeproteome;Congenitalmusculardystrophy;Directproteinsequencing;Diseasemutation;Emery-Dreifussmusculardystrophy;Intermediatefilament;Isopeptidebond;Limb-girdlemusculardystrophy;Lipoprotein;Methylation;Neurodegeneration;Neuropathy;Nucleus;Phosphoprotein;Polymorphism;Prenylation;Referenceproteome;…	CTCF-nucleophosmin-PARP-HIS-KPNA-LMNA-TOP complex;Emerin architectural complex;Emerin complex 24	+	CST;HTP		1	6.28e-10	98.676	62.332	90.685	-0.79855	154190000	0.154222	RNKSNEDQSMGNWQIKRQNGDDPLLTYRFPP	UID1066
P02545-2	470	-0.662081	-1.29229	-0.726061	-1.49433	-4.48161	-0.89007	-3.15385	1.06677	K	2			___1	anatomical structure development;apoptosis;biological regulation;cardiac cell development;cardiac muscle cell development;cell cycle;cell cycle process;cell death;cell development;cellular component disassembly;cellular component disassembly at cellular level;cellular component disassembly involved in apoptosis;cellular component organization;cellular component organization at cellular level;cell…	structural molecule activity	cell part;cytoplasm;cytoplasmic part;cytoskeletal part;cytosol;envelope;intermediate filament;intracellular membrane-bounded organelle;intracellular organelle;intracellular organelle part;intracellular part;lamin filament;macromolecular complex;membrane;membrane-bounded organelle;nuclear body;nuclear envelope;nuclear lamina;nuclear membrane;nuclear part;nuclear speck;nucleoplasm;nucleoplasm part;…	anatomical structure development;biological regulation;cell cycle;cell death;cell development;cellular component disassembly;cellular component organization;cellular localization;cellular membrane organization;cellular metabolic process;cellular process;cytoskeleton organization;death;developmental process;establishment of localization;establishment or maintenance of cell polarity;localization;ma…	cell part;cytoplasm;cytosol;intracellular membrane-bounded organelle;intracellular organelle;macromolecular complex;membrane;nuclear envelope;nucleoplasm;nucleus;organelle;protein complex	Arrhythmogenic right ventricular cardiomyopathy (ARVC);Dilated cardiomyopathy;Hypertrophic cardiomyopathy (HCM)	Filament;LTD	AACTTT_UNKNOWN;ACCAAAG,MIR-9;ACEVEDO_LIVER_TUMOR_VS_NORMAL_ADJACENT_TISSUE_UP;ALCALAY_AML_BY_NPM1_LOCALIZATION_UP;AMUNDSON_POOR_SURVIVAL_AFTER_GAMMA_RADIATION_2G;BENPORATH_CYCLING_GENES;BENPORATH_MYC_TARGETS_WITH_EBOX;BIOCARTA_CASPASE_PATHWAY;BIOCARTA_DEATH_PATHWAY;BIOCARTA_FAS_PATHWAY;BIOCARTA_HIVNEF_PATHWAY;BIOCARTA_TNFR1_PATHWAY;BLALOCK_ALZHEIMERS_DISEASE_UP;BLUM_RESPONSE_TO_SALIRASIB_DN;BOYAU…	3D-structure;Acetylation;Alternativesplicing;Cardiomyopathy;Charcot-Marie-Toothdisease;Coiledcoil;Completeproteome;Congenitalmusculardystrophy;Directproteinsequencing;Diseasemutation;Emery-Dreifussmusculardystrophy;Intermediatefilament;Isopeptidebond;Limb-girdlemusculardystrophy;Lipoprotein;Methylation;Neurodegeneration;Neuropathy;Nucleus;Phosphoprotein;Polymorphism;Prenylation;Referenceproteome;…	CTCF-nucleophosmin-PARP-HIS-KPNA-LMNA-TOP complex;Emerin architectural complex;Emerin complex 24	+	CST		1	6.28e-10	98.676	62.332	90.685	-0.79855	154190000	0.201004	RNKSNEDQSMGNWQIKRQNGDDPLLTYRFPP	UID1067
P02545-6	470	-0.662081	-1.29229	-0.726061	-1.49433	-4.37888	-0.89007	-2.6072	1.06677	K	2			___1	anatomical structure development;apoptosis;biological regulation;cardiac cell development;cardiac muscle cell development;cell cycle;cell cycle process;cell death;cell development;cellular component disassembly;cellular component disassembly at cellular level;cellular component disassembly involved in apoptosis;cellular component organization;cellular component organization at cellular level;cell…	structural molecule activity	cell part;cytoplasm;cytoplasmic part;cytoskeletal part;cytosol;envelope;intermediate filament;intracellular membrane-bounded organelle;intracellular organelle;intracellular organelle part;intracellular part;lamin filament;macromolecular complex;membrane;membrane-bounded organelle;nuclear body;nuclear envelope;nuclear lamina;nuclear membrane;nuclear part;nuclear speck;nucleoplasm;nucleoplasm part;…	anatomical structure development;biological regulation;cell cycle;cell death;cell development;cellular component disassembly;cellular component organization;cellular localization;cellular membrane organization;cellular metabolic process;cellular process;cytoskeleton organization;death;developmental process;establishment of localization;establishment or maintenance of cell polarity;localization;ma…	cell part;cytoplasm;cytosol;intracellular membrane-bounded organelle;intracellular organelle;macromolecular complex;membrane;nuclear envelope;nucleoplasm;nucleus;organelle;protein complex	Arrhythmogenic right ventricular cardiomyopathy (ARVC);Dilated cardiomyopathy;Hypertrophic cardiomyopathy (HCM)	Filament;LTD	AACTTT_UNKNOWN;ACCAAAG,MIR-9;ACEVEDO_LIVER_TUMOR_VS_NORMAL_ADJACENT_TISSUE_UP;ALCALAY_AML_BY_NPM1_LOCALIZATION_UP;AMUNDSON_POOR_SURVIVAL_AFTER_GAMMA_RADIATION_2G;BENPORATH_CYCLING_GENES;BENPORATH_MYC_TARGETS_WITH_EBOX;BIOCARTA_CASPASE_PATHWAY;BIOCARTA_DEATH_PATHWAY;BIOCARTA_FAS_PATHWAY;BIOCARTA_HIVNEF_PATHWAY;BIOCARTA_TNFR1_PATHWAY;BLALOCK_ALZHEIMERS_DISEASE_UP;BLUM_RESPONSE_TO_SALIRASIB_DN;BOYAU…	3D-structure;Acetylation;Alternativesplicing;Cardiomyopathy;Charcot-Marie-Toothdisease;Coiledcoil;Completeproteome;Congenitalmusculardystrophy;Directproteinsequencing;Diseasemutation;Emery-Dreifussmusculardystrophy;Intermediatefilament;Isopeptidebond;Limb-girdlemusculardystrophy;Lipoprotein;Methylation;Neurodegeneration;Neuropathy;Nucleus;Phosphoprotein;Polymorphism;Prenylation;Referenceproteome;…	CTCF-nucleophosmin-PARP-HIS-KPNA-LMNA-TOP complex;Emerin architectural complex;Emerin complex 24				1	6.28e-10	98.676	62.332	90.685	-0.79855	154190000	0.262846	RNKSNEDQSMGNWQIKRQNGDDPLLTYRFPP	UID1068
P02545-3	470	-0.662081	-1.29229	-0.726061	-1.49433	-4.11676	-0.89007	-2.61345	1.06677	K	2			___1	anatomical structure development;apoptosis;biological regulation;cardiac cell development;cardiac muscle cell development;cell cycle;cell cycle process;cell death;cell development;cellular component disassembly;cellular component disassembly at cellular level;cellular component disassembly involved in apoptosis;cellular component organization;cellular component organization at cellular level;cell…	structural molecule activity	cell part;cytoplasm;cytoplasmic part;cytoskeletal part;cytosol;envelope;intermediate filament;intracellular membrane-bounded organelle;intracellular organelle;intracellular organelle part;intracellular part;lamin filament;macromolecular complex;membrane;membrane-bounded organelle;nuclear body;nuclear envelope;nuclear lamina;nuclear membrane;nuclear part;nuclear speck;nucleoplasm;nucleoplasm part;…	anatomical structure development;biological regulation;cell cycle;cell death;cell development;cellular component disassembly;cellular component organization;cellular localization;cellular membrane organization;cellular metabolic process;cellular process;cytoskeleton organization;death;developmental process;establishment of localization;establishment or maintenance of cell polarity;localization;ma…	cell part;cytoplasm;cytosol;intracellular membrane-bounded organelle;intracellular organelle;macromolecular complex;membrane;nuclear envelope;nucleoplasm;nucleus;organelle;protein complex	Arrhythmogenic right ventricular cardiomyopathy (ARVC);Dilated cardiomyopathy;Hypertrophic cardiomyopathy (HCM)	Filament;LTD	AACTTT_UNKNOWN;ACCAAAG,MIR-9;ACEVEDO_LIVER_TUMOR_VS_NORMAL_ADJACENT_TISSUE_UP;ALCALAY_AML_BY_NPM1_LOCALIZATION_UP;AMUNDSON_POOR_SURVIVAL_AFTER_GAMMA_RADIATION_2G;BENPORATH_CYCLING_GENES;BENPORATH_MYC_TARGETS_WITH_EBOX;BIOCARTA_CASPASE_PATHWAY;BIOCARTA_DEATH_PATHWAY;BIOCARTA_FAS_PATHWAY;BIOCARTA_HIVNEF_PATHWAY;BIOCARTA_TNFR1_PATHWAY;BLALOCK_ALZHEIMERS_DISEASE_UP;BLUM_RESPONSE_TO_SALIRASIB_DN;BOYAU…	3D-structure;Acetylation;Alternativesplicing;Cardiomyopathy;Charcot-Marie-Toothdisease;Coiledcoil;Completeproteome;Congenitalmusculardystrophy;Directproteinsequencing;Diseasemutation;Emery-Dreifussmusculardystrophy;Intermediatefilament;Isopeptidebond;Limb-girdlemusculardystrophy;Lipoprotein;Methylation;Neurodegeneration;Neuropathy;Nucleus;Phosphoprotein;Polymorphism;Prenylation;Referenceproteome;…	CTCF-nucleophosmin-PARP-HIS-KPNA-LMNA-TOP complex;Emerin architectural complex;Emerin complex 24				1	6.28e-10	98.676	62.332	90.685	-0.79855	154190000	0.247878	RNKSNEDQSMGNWQIKRQNGDDPLLTYRFPP	UID1069
W8QEH3	470	-0.662081	-1.29229	-0.726061	-1.49433	-4.00627	-0.89007	-4.20091	1.06677	K	2			___1		structural molecule activity	cell part;cytoskeletal part;intermediate filament;intracellular organelle part;intracellular part;macromolecular complex;organelle part;protein complex		cell part;macromolecular complex;protein complex		Filament;LTD	AACTTT_UNKNOWN;ACCAAAG,MIR-9;ACEVEDO_LIVER_TUMOR_VS_NORMAL_ADJACENT_TISSUE_UP;ALCALAY_AML_BY_NPM1_LOCALIZATION_UP;AMUNDSON_POOR_SURVIVAL_AFTER_GAMMA_RADIATION_2G;BENPORATH_CYCLING_GENES;BENPORATH_MYC_TARGETS_WITH_EBOX;BIOCARTA_CASPASE_PATHWAY;BIOCARTA_DEATH_PATHWAY;BIOCARTA_FAS_PATHWAY;BIOCARTA_HIVNEF_PATHWAY;BIOCARTA_TNFR1_PATHWAY;BLALOCK_ALZHEIMERS_DISEASE_UP;BLUM_RESPONSE_TO_SALIRASIB_DN;BOYAU…	Coiledcoil;Intermediatefilament					1	6.28e-10	98.676	62.332	90.685	-0.79855	154190000	0.0962618	RNKSNEDQSMGNWQIKRQNGDDPLLTYRFPP	UID1070
Q5I6Y5	470	-0.662081	-1.29229	-0.726061	-1.49433	-4.81505	-0.89007	-2.10539	1.06677	K	2			___1		structural molecule activity	cell part;cytoskeletal part;intermediate filament;intracellular organelle part;intracellular part;macromolecular complex;organelle part;protein complex		cell part;macromolecular complex;protein complex		Filament;LTD	AACTTT_UNKNOWN;ACCAAAG,MIR-9;ACEVEDO_LIVER_TUMOR_VS_NORMAL_ADJACENT_TISSUE_UP;ALCALAY_AML_BY_NPM1_LOCALIZATION_UP;AMUNDSON_POOR_SURVIVAL_AFTER_GAMMA_RADIATION_2G;BENPORATH_CYCLING_GENES;BENPORATH_MYC_TARGETS_WITH_EBOX;BIOCARTA_CASPASE_PATHWAY;BIOCARTA_DEATH_PATHWAY;BIOCARTA_FAS_PATHWAY;BIOCARTA_HIVNEF_PATHWAY;BIOCARTA_TNFR1_PATHWAY;BLALOCK_ALZHEIMERS_DISEASE_UP;BLUM_RESPONSE_TO_SALIRASIB_DN;BOYAU…	Coiledcoil;Intermediatefilament					1	6.28e-10	98.676	62.332	90.685	-0.79855	154190000	0.355865	RNKSNEDQSMGNWQIKRQNGDDPLLTYRFPP	UID1071
P02545-5	470	-0.662081	-1.29229	-0.726061	-1.49433	-3.56827	-0.89007	-3.0046	1.06677	K	2			___1	anatomical structure development;apoptosis;biological regulation;cardiac cell development;cardiac muscle cell development;cell cycle;cell cycle process;cell death;cell development;cellular component disassembly;cellular component disassembly at cellular level;cellular component disassembly involved in apoptosis;cellular component organization;cellular component organization at cellular level;cell…	structural molecule activity	cell part;cytoplasm;cytoplasmic part;cytoskeletal part;cytosol;envelope;intermediate filament;intracellular membrane-bounded organelle;intracellular organelle;intracellular organelle part;intracellular part;lamin filament;macromolecular complex;membrane;membrane-bounded organelle;nuclear body;nuclear envelope;nuclear lamina;nuclear membrane;nuclear part;nuclear speck;nucleoplasm;nucleoplasm part;…	anatomical structure development;biological regulation;cell cycle;cell death;cell development;cellular component disassembly;cellular component organization;cellular localization;cellular membrane organization;cellular metabolic process;cellular process;cytoskeleton organization;death;developmental process;establishment of localization;establishment or maintenance of cell polarity;localization;ma…	cell part;cytoplasm;cytosol;intracellular membrane-bounded organelle;intracellular organelle;macromolecular complex;membrane;nuclear envelope;nucleoplasm;nucleus;organelle;protein complex	Arrhythmogenic right ventricular cardiomyopathy (ARVC);Dilated cardiomyopathy;Hypertrophic cardiomyopathy (HCM)	Filament;LTD	AACTTT_UNKNOWN;ACCAAAG,MIR-9;ACEVEDO_LIVER_TUMOR_VS_NORMAL_ADJACENT_TISSUE_UP;ALCALAY_AML_BY_NPM1_LOCALIZATION_UP;AMUNDSON_POOR_SURVIVAL_AFTER_GAMMA_RADIATION_2G;BENPORATH_CYCLING_GENES;BENPORATH_MYC_TARGETS_WITH_EBOX;BIOCARTA_CASPASE_PATHWAY;BIOCARTA_DEATH_PATHWAY;BIOCARTA_FAS_PATHWAY;BIOCARTA_HIVNEF_PATHWAY;BIOCARTA_TNFR1_PATHWAY;BLALOCK_ALZHEIMERS_DISEASE_UP;BLUM_RESPONSE_TO_SALIRASIB_DN;BOYAU…	3D-structure;Acetylation;Alternativesplicing;Cardiomyopathy;Charcot-Marie-Toothdisease;Coiledcoil;Completeproteome;Congenitalmusculardystrophy;Directproteinsequencing;Diseasemutation;Emery-Dreifussmusculardystrophy;Intermediatefilament;Isopeptidebond;Limb-girdlemusculardystrophy;Lipoprotein;Methylation;Neurodegeneration;Neuropathy;Nucleus;Phosphoprotein;Polymorphism;Prenylation;Referenceproteome;…	CTCF-nucleophosmin-PARP-HIS-KPNA-LMNA-TOP complex;Emerin architectural complex;Emerin complex 24				1	6.28e-10	98.676	62.332	90.685	-0.79855	154190000	0.160715	RNKSNEDQSMGNWQIKRQNGDDPLLTYRFPP	UID1072
P02545-4	470	-0.662081	-1.29229	-0.726061	-1.49433	-3.3561	-0.89007	-3.52353	1.06677	K	2			___1	anatomical structure development;apoptosis;biological regulation;cardiac cell development;cardiac muscle cell development;cell cycle;cell cycle process;cell death;cell development;cellular component disassembly;cellular component disassembly at cellular level;cellular component disassembly involved in apoptosis;cellular component organization;cellular component organization at cellular level;cell…	structural molecule activity	cell part;cytoplasm;cytoplasmic part;cytoskeletal part;cytosol;envelope;intermediate filament;intracellular membrane-bounded organelle;intracellular organelle;intracellular organelle part;intracellular part;lamin filament;macromolecular complex;membrane;membrane-bounded organelle;nuclear body;nuclear envelope;nuclear lamina;nuclear membrane;nuclear part;nuclear speck;nucleoplasm;nucleoplasm part;…	anatomical structure development;biological regulation;cell cycle;cell death;cell development;cellular component disassembly;cellular component organization;cellular localization;cellular membrane organization;cellular metabolic process;cellular process;cytoskeleton organization;death;developmental process;establishment of localization;establishment or maintenance of cell polarity;localization;ma…	cell part;cytoplasm;cytosol;intracellular membrane-bounded organelle;intracellular organelle;macromolecular complex;membrane;nuclear envelope;nucleoplasm;nucleus;organelle;protein complex	Arrhythmogenic right ventricular cardiomyopathy (ARVC);Dilated cardiomyopathy;Hypertrophic cardiomyopathy (HCM)	Filament;LTD	AACTTT_UNKNOWN;ACCAAAG,MIR-9;ACEVEDO_LIVER_TUMOR_VS_NORMAL_ADJACENT_TISSUE_UP;ALCALAY_AML_BY_NPM1_LOCALIZATION_UP;AMUNDSON_POOR_SURVIVAL_AFTER_GAMMA_RADIATION_2G;BENPORATH_CYCLING_GENES;BENPORATH_MYC_TARGETS_WITH_EBOX;BIOCARTA_CASPASE_PATHWAY;BIOCARTA_DEATH_PATHWAY;BIOCARTA_FAS_PATHWAY;BIOCARTA_HIVNEF_PATHWAY;BIOCARTA_TNFR1_PATHWAY;BLALOCK_ALZHEIMERS_DISEASE_UP;BLUM_RESPONSE_TO_SALIRASIB_DN;BOYAU…	3D-structure;Acetylation;Alternativesplicing;Cardiomyopathy;Charcot-Marie-Toothdisease;Coiledcoil;Completeproteome;Congenitalmusculardystrophy;Directproteinsequencing;Diseasemutation;Emery-Dreifussmusculardystrophy;Intermediatefilament;Isopeptidebond;Limb-girdlemusculardystrophy;Lipoprotein;Methylation;Neurodegeneration;Neuropathy;Nucleus;Phosphoprotein;Polymorphism;Prenylation;Referenceproteome;…	CTCF-nucleophosmin-PARP-HIS-KPNA-LMNA-TOP complex;Emerin architectural complex;Emerin complex 24				1	6.28e-10	98.676	62.332	90.685	-0.79855	154190000	0.0979121	RNKSNEDQSMGNWQIKRQNGDDPLLTYRFPP	UID1073
Q5TCI8	470	-0.662081	-1.29229	-0.726061	-1.49433	-4.81948	-0.89007	-3.44165	1.06677	K	2			___1		structural molecule activity	cell part;cytoplasm;cytoskeletal part;intermediate filament;intracellular organelle part;intracellular part;macromolecular complex;nuclear part;nucleoplasm;organelle part;protein complex		cell part;cytoplasm;macromolecular complex;nucleoplasm;protein complex	Arrhythmogenic right ventricular cardiomyopathy (ARVC);Dilated cardiomyopathy;Hypertrophic cardiomyopathy (HCM)	Filament;LTD	AACTTT_UNKNOWN;ACCAAAG,MIR-9;ACEVEDO_LIVER_TUMOR_VS_NORMAL_ADJACENT_TISSUE_UP;ALCALAY_AML_BY_NPM1_LOCALIZATION_UP;AMUNDSON_POOR_SURVIVAL_AFTER_GAMMA_RADIATION_2G;BENPORATH_CYCLING_GENES;BENPORATH_MYC_TARGETS_WITH_EBOX;BIOCARTA_CASPASE_PATHWAY;BIOCARTA_DEATH_PATHWAY;BIOCARTA_FAS_PATHWAY;BIOCARTA_HIVNEF_PATHWAY;BIOCARTA_TNFR1_PATHWAY;BLALOCK_ALZHEIMERS_DISEASE_UP;BLUM_RESPONSE_TO_SALIRASIB_DN;BOYAU…	Coiledcoil;Completeproteome;Intermediatefilament;Proteomicsidentification;Referenceproteome					1	6.28e-10	98.676	62.332	90.685	-0.79855	154190000	0.190763	RNKSNEDQSMGNWQIKRQNGDDPLLTYRFPP	UID1074
B4DFR3	470	-0.662081	-1.29229	-0.726061	-1.49433	-4.7032	-0.89007	-3.65449	1.06677	K	2			___1		structural molecule activity	cell part;cytoskeletal part;intermediate filament;intracellular organelle part;intracellular part;macromolecular complex;organelle part;protein complex		cell part;macromolecular complex;protein complex		Filament;LTD		Coiledcoil;Intermediatefilament					1	6.28e-10	98.676	62.332	90.685	-0.79855	154190000	0.166925	RNKSNEDQSMGNWQIKRQNGDDPLLTYRFPP	UID1075
A0A0C4DGC5	470	-0.662081	-1.29229	-0.726061	-1.49433	-4.37597	-0.89007	-3.91147	1.06677	K	2			___1		structural molecule activity	cell part;cytoskeletal part;intermediate filament;intracellular organelle part;intracellular part;macromolecular complex;organelle part;protein complex		cell part;macromolecular complex;protein complex		LTD	AACTTT_UNKNOWN;ACCAAAG,MIR-9;ACEVEDO_LIVER_TUMOR_VS_NORMAL_ADJACENT_TISSUE_UP;ALCALAY_AML_BY_NPM1_LOCALIZATION_UP;AMUNDSON_POOR_SURVIVAL_AFTER_GAMMA_RADIATION_2G;BENPORATH_CYCLING_GENES;BENPORATH_MYC_TARGETS_WITH_EBOX;BIOCARTA_CASPASE_PATHWAY;BIOCARTA_DEATH_PATHWAY;BIOCARTA_FAS_PATHWAY;BIOCARTA_HIVNEF_PATHWAY;BIOCARTA_TNFR1_PATHWAY;BLALOCK_ALZHEIMERS_DISEASE_UP;BLUM_RESPONSE_TO_SALIRASIB_DN;BOYAU…	Completeproteome;Proteomicsidentification;Referenceproteome					1	6.28e-10	98.676	62.332	90.685	-0.79855	154190000	0.131349	RNKSNEDQSMGNWQIKRQNGDDPLLTYRFPP	UID1076
A0A384MQX1	542	2.70864	2.59279	-3.47979	3.751	-3.04264	2.80385	3.07999	-1.60435	K	3			___1														1	3.87e-26	130.27	114.63	129.62	0.033333	517380000	0.221727	RTALINSTGEEVAMRKLVRSVTVVEDDEDED	UID1089
P02545	542	2.70864	2.59279	-3.47979	3.751	-4.37276	2.80385	3.07999	-1.60435	K	3			___1	anatomical structure development;apoptosis;biological regulation;cardiac cell development;cardiac muscle cell development;cell cycle;cell cycle process;cell death;cell development;cellular component disassembly;cellular component disassembly at cellular level;cellular component disassembly involved in apoptosis;cellular component organization;cellular component organization at cellular level;cell…	structural molecule activity	cell part;cytoplasm;cytoplasmic part;cytoskeletal part;cytosol;envelope;intermediate filament;intracellular membrane-bounded organelle;intracellular organelle;intracellular organelle part;intracellular part;lamin filament;macromolecular complex;membrane;membrane-bounded organelle;nuclear body;nuclear envelope;nuclear lamina;nuclear membrane;nuclear part;nuclear speck;nucleoplasm;nucleoplasm part;…	anatomical structure development;biological regulation;cell cycle;cell death;cell development;cellular component disassembly;cellular component organization;cellular localization;cellular membrane organization;cellular metabolic process;cellular process;cytoskeleton organization;death;developmental process;establishment of localization;establishment or maintenance of cell polarity;localization;ma…	cell part;cytoplasm;cytosol;intracellular membrane-bounded organelle;intracellular organelle;macromolecular complex;membrane;nuclear envelope;nucleoplasm;nucleus;organelle;protein complex	Arrhythmogenic right ventricular cardiomyopathy (ARVC);Dilated cardiomyopathy;Hypertrophic cardiomyopathy (HCM)	Filament;LTD	AACTTT_UNKNOWN;ACCAAAG,MIR-9;ACEVEDO_LIVER_TUMOR_VS_NORMAL_ADJACENT_TISSUE_UP;ALCALAY_AML_BY_NPM1_LOCALIZATION_UP;AMUNDSON_POOR_SURVIVAL_AFTER_GAMMA_RADIATION_2G;BENPORATH_CYCLING_GENES;BENPORATH_MYC_TARGETS_WITH_EBOX;BIOCARTA_CASPASE_PATHWAY;BIOCARTA_DEATH_PATHWAY;BIOCARTA_FAS_PATHWAY;BIOCARTA_HIVNEF_PATHWAY;BIOCARTA_TNFR1_PATHWAY;BLALOCK_ALZHEIMERS_DISEASE_UP;BLUM_RESPONSE_TO_SALIRASIB_DN;BOYAU…	3D-structure;Acetylation;Alternativesplicing;Cardiomyopathy;Charcot-Marie-Toothdisease;Coiledcoil;Completeproteome;Congenitalmusculardystrophy;Directproteinsequencing;Diseasemutation;Emery-Dreifussmusculardystrophy;Intermediatefilament;Isopeptidebond;Limb-girdlemusculardystrophy;Lipoprotein;Methylation;Neurodegeneration;Neuropathy;Nucleus;Phosphoprotein;Polymorphism;Prenylation;Referenceproteome;…	CTCF-nucleophosmin-PARP-HIS-KPNA-LMNA-TOP complex;Emerin architectural complex;Emerin complex 24				1	3.87e-26	130.27	114.63	129.62	0.033333	517380000	0.275723	RTALINSTGEEVAMRKLVRSVTVVEDDEDED	UID1090
P02545-2	542	2.70864	2.59279	-3.47979	3.751	-3.69765	2.80385	3.07999	-1.60435	K	3			___1	anatomical structure development;apoptosis;biological regulation;cardiac cell development;cardiac muscle cell development;cell cycle;cell cycle process;cell death;cell development;cellular component disassembly;cellular component disassembly at cellular level;cellular component disassembly involved in apoptosis;cellular component organization;cellular component organization at cellular level;cell…	structural molecule activity	cell part;cytoplasm;cytoplasmic part;cytoskeletal part;cytosol;envelope;intermediate filament;intracellular membrane-bounded organelle;intracellular organelle;intracellular organelle part;intracellular part;lamin filament;macromolecular complex;membrane;membrane-bounded organelle;nuclear body;nuclear envelope;nuclear lamina;nuclear membrane;nuclear part;nuclear speck;nucleoplasm;nucleoplasm part;…	anatomical structure development;biological regulation;cell cycle;cell death;cell development;cellular component disassembly;cellular component organization;cellular localization;cellular membrane organization;cellular metabolic process;cellular process;cytoskeleton organization;death;developmental process;establishment of localization;establishment or maintenance of cell polarity;localization;ma…	cell part;cytoplasm;cytosol;intracellular membrane-bounded organelle;intracellular organelle;macromolecular complex;membrane;nuclear envelope;nucleoplasm;nucleus;organelle;protein complex	Arrhythmogenic right ventricular cardiomyopathy (ARVC);Dilated cardiomyopathy;Hypertrophic cardiomyopathy (HCM)	Filament;LTD	AACTTT_UNKNOWN;ACCAAAG,MIR-9;ACEVEDO_LIVER_TUMOR_VS_NORMAL_ADJACENT_TISSUE_UP;ALCALAY_AML_BY_NPM1_LOCALIZATION_UP;AMUNDSON_POOR_SURVIVAL_AFTER_GAMMA_RADIATION_2G;BENPORATH_CYCLING_GENES;BENPORATH_MYC_TARGETS_WITH_EBOX;BIOCARTA_CASPASE_PATHWAY;BIOCARTA_DEATH_PATHWAY;BIOCARTA_FAS_PATHWAY;BIOCARTA_HIVNEF_PATHWAY;BIOCARTA_TNFR1_PATHWAY;BLALOCK_ALZHEIMERS_DISEASE_UP;BLUM_RESPONSE_TO_SALIRASIB_DN;BOYAU…	3D-structure;Acetylation;Alternativesplicing;Cardiomyopathy;Charcot-Marie-Toothdisease;Coiledcoil;Completeproteome;Congenitalmusculardystrophy;Directproteinsequencing;Diseasemutation;Emery-Dreifussmusculardystrophy;Intermediatefilament;Isopeptidebond;Limb-girdlemusculardystrophy;Lipoprotein;Methylation;Neurodegeneration;Neuropathy;Nucleus;Phosphoprotein;Polymorphism;Prenylation;Referenceproteome;…	CTCF-nucleophosmin-PARP-HIS-KPNA-LMNA-TOP complex;Emerin architectural complex;Emerin complex 24				1	3.87e-26	130.27	114.63	129.62	0.033333	517380000	0.249475	RTALINSTGEEVAMRKLVRSVTVVEDDEDED	UID1091
P02545-6	542	2.70864	2.59279	-3.47979	3.751	-3.94617	2.80385	3.07999	-1.60435	K	3			___1	anatomical structure development;apoptosis;biological regulation;cardiac cell development;cardiac muscle cell development;cell cycle;cell cycle process;cell death;cell development;cellular component disassembly;cellular component disassembly at cellular level;cellular component disassembly involved in apoptosis;cellular component organization;cellular component organization at cellular level;cell…	structural molecule activity	cell part;cytoplasm;cytoplasmic part;cytoskeletal part;cytosol;envelope;intermediate filament;intracellular membrane-bounded organelle;intracellular organelle;intracellular organelle part;intracellular part;lamin filament;macromolecular complex;membrane;membrane-bounded organelle;nuclear body;nuclear envelope;nuclear lamina;nuclear membrane;nuclear part;nuclear speck;nucleoplasm;nucleoplasm part;…	anatomical structure development;biological regulation;cell cycle;cell death;cell development;cellular component disassembly;cellular component organization;cellular localization;cellular membrane organization;cellular metabolic process;cellular process;cytoskeleton organization;death;developmental process;establishment of localization;establishment or maintenance of cell polarity;localization;ma…	cell part;cytoplasm;cytosol;intracellular membrane-bounded organelle;intracellular organelle;macromolecular complex;membrane;nuclear envelope;nucleoplasm;nucleus;organelle;protein complex	Arrhythmogenic right ventricular cardiomyopathy (ARVC);Dilated cardiomyopathy;Hypertrophic cardiomyopathy (HCM)	Filament;LTD	AACTTT_UNKNOWN;ACCAAAG,MIR-9;ACEVEDO_LIVER_TUMOR_VS_NORMAL_ADJACENT_TISSUE_UP;ALCALAY_AML_BY_NPM1_LOCALIZATION_UP;AMUNDSON_POOR_SURVIVAL_AFTER_GAMMA_RADIATION_2G;BENPORATH_CYCLING_GENES;BENPORATH_MYC_TARGETS_WITH_EBOX;BIOCARTA_CASPASE_PATHWAY;BIOCARTA_DEATH_PATHWAY;BIOCARTA_FAS_PATHWAY;BIOCARTA_HIVNEF_PATHWAY;BIOCARTA_TNFR1_PATHWAY;BLALOCK_ALZHEIMERS_DISEASE_UP;BLUM_RESPONSE_TO_SALIRASIB_DN;BOYAU…	3D-structure;Acetylation;Alternativesplicing;Cardiomyopathy;Charcot-Marie-Toothdisease;Coiledcoil;Completeproteome;Congenitalmusculardystrophy;Directproteinsequencing;Diseasemutation;Emery-Dreifussmusculardystrophy;Intermediatefilament;Isopeptidebond;Limb-girdlemusculardystrophy;Lipoprotein;Methylation;Neurodegeneration;Neuropathy;Nucleus;Phosphoprotein;Polymorphism;Prenylation;Referenceproteome;…	CTCF-nucleophosmin-PARP-HIS-KPNA-LMNA-TOP complex;Emerin architectural complex;Emerin complex 24				1	3.87e-26	130.27	114.63	129.62	0.033333	517380000	0.259433	RTALINSTGEEVAMRKLVRSVTVVEDDEDED	UID1092
P02545-5	542	2.70864	2.59279	-3.47979	3.751	-4.36953	2.80385	3.07999	-1.60435	K	3			___1	anatomical structure development;apoptosis;biological regulation;cardiac cell development;cardiac muscle cell development;cell cycle;cell cycle process;cell death;cell development;cellular component disassembly;cellular component disassembly at cellular level;cellular component disassembly involved in apoptosis;cellular component organization;cellular component organization at cellular level;cell…	structural molecule activity	cell part;cytoplasm;cytoplasmic part;cytoskeletal part;cytosol;envelope;intermediate filament;intracellular membrane-bounded organelle;intracellular organelle;intracellular organelle part;intracellular part;lamin filament;macromolecular complex;membrane;membrane-bounded organelle;nuclear body;nuclear envelope;nuclear lamina;nuclear membrane;nuclear part;nuclear speck;nucleoplasm;nucleoplasm part;…	anatomical structure development;biological regulation;cell cycle;cell death;cell development;cellular component disassembly;cellular component organization;cellular localization;cellular membrane organization;cellular metabolic process;cellular process;cytoskeleton organization;death;developmental process;establishment of localization;establishment or maintenance of cell polarity;localization;ma…	cell part;cytoplasm;cytosol;intracellular membrane-bounded organelle;intracellular organelle;macromolecular complex;membrane;nuclear envelope;nucleoplasm;nucleus;organelle;protein complex	Arrhythmogenic right ventricular cardiomyopathy (ARVC);Dilated cardiomyopathy;Hypertrophic cardiomyopathy (HCM)	Filament;LTD	AACTTT_UNKNOWN;ACCAAAG,MIR-9;ACEVEDO_LIVER_TUMOR_VS_NORMAL_ADJACENT_TISSUE_UP;ALCALAY_AML_BY_NPM1_LOCALIZATION_UP;AMUNDSON_POOR_SURVIVAL_AFTER_GAMMA_RADIATION_2G;BENPORATH_CYCLING_GENES;BENPORATH_MYC_TARGETS_WITH_EBOX;BIOCARTA_CASPASE_PATHWAY;BIOCARTA_DEATH_PATHWAY;BIOCARTA_FAS_PATHWAY;BIOCARTA_HIVNEF_PATHWAY;BIOCARTA_TNFR1_PATHWAY;BLALOCK_ALZHEIMERS_DISEASE_UP;BLUM_RESPONSE_TO_SALIRASIB_DN;BOYAU…	3D-structure;Acetylation;Alternativesplicing;Cardiomyopathy;Charcot-Marie-Toothdisease;Coiledcoil;Completeproteome;Congenitalmusculardystrophy;Directproteinsequencing;Diseasemutation;Emery-Dreifussmusculardystrophy;Intermediatefilament;Isopeptidebond;Limb-girdlemusculardystrophy;Lipoprotein;Methylation;Neurodegeneration;Neuropathy;Nucleus;Phosphoprotein;Polymorphism;Prenylation;Referenceproteome;…	CTCF-nucleophosmin-PARP-HIS-KPNA-LMNA-TOP complex;Emerin architectural complex;Emerin complex 24				1	3.87e-26	130.27	114.63	129.62	0.033333	517380000	0.275603	RTALINSTGEEVAMRKLVRSVTVVEDDEDED	UID1093
P02545-4	542	2.70864	2.59279	-3.47979	3.751	-3.09089	2.80385	3.07999	-1.60435	K	3			___1	anatomical structure development;apoptosis;biological regulation;cardiac cell development;cardiac muscle cell development;cell cycle;cell cycle process;cell death;cell development;cellular component disassembly;cellular component disassembly at cellular level;cellular component disassembly involved in apoptosis;cellular component organization;cellular component organization at cellular level;cell…	structural molecule activity	cell part;cytoplasm;cytoplasmic part;cytoskeletal part;cytosol;envelope;intermediate filament;intracellular membrane-bounded organelle;intracellular organelle;intracellular organelle part;intracellular part;lamin filament;macromolecular complex;membrane;membrane-bounded organelle;nuclear body;nuclear envelope;nuclear lamina;nuclear membrane;nuclear part;nuclear speck;nucleoplasm;nucleoplasm part;…	anatomical structure development;biological regulation;cell cycle;cell death;cell development;cellular component disassembly;cellular component organization;cellular localization;cellular membrane organization;cellular metabolic process;cellular process;cytoskeleton organization;death;developmental process;establishment of localization;establishment or maintenance of cell polarity;localization;ma…	cell part;cytoplasm;cytosol;intracellular membrane-bounded organelle;intracellular organelle;macromolecular complex;membrane;nuclear envelope;nucleoplasm;nucleus;organelle;protein complex	Arrhythmogenic right ventricular cardiomyopathy (ARVC);Dilated cardiomyopathy;Hypertrophic cardiomyopathy (HCM)	Filament;LTD	AACTTT_UNKNOWN;ACCAAAG,MIR-9;ACEVEDO_LIVER_TUMOR_VS_NORMAL_ADJACENT_TISSUE_UP;ALCALAY_AML_BY_NPM1_LOCALIZATION_UP;AMUNDSON_POOR_SURVIVAL_AFTER_GAMMA_RADIATION_2G;BENPORATH_CYCLING_GENES;BENPORATH_MYC_TARGETS_WITH_EBOX;BIOCARTA_CASPASE_PATHWAY;BIOCARTA_DEATH_PATHWAY;BIOCARTA_FAS_PATHWAY;BIOCARTA_HIVNEF_PATHWAY;BIOCARTA_TNFR1_PATHWAY;BLALOCK_ALZHEIMERS_DISEASE_UP;BLUM_RESPONSE_TO_SALIRASIB_DN;BOYAU…	3D-structure;Acetylation;Alternativesplicing;Cardiomyopathy;Charcot-Marie-Toothdisease;Coiledcoil;Completeproteome;Congenitalmusculardystrophy;Directproteinsequencing;Diseasemutation;Emery-Dreifussmusculardystrophy;Intermediatefilament;Isopeptidebond;Limb-girdlemusculardystrophy;Lipoprotein;Methylation;Neurodegeneration;Neuropathy;Nucleus;Phosphoprotein;Polymorphism;Prenylation;Referenceproteome;…	CTCF-nucleophosmin-PARP-HIS-KPNA-LMNA-TOP complex;Emerin architectural complex;Emerin complex 24				1	3.87e-26	130.27	114.63	129.62	0.033333	517380000	0.223839	RTALINSTGEEVAMRKLVRSVTVVEDDEDED	UID1094
Q5TCI8	542	2.70864	2.59279	-3.47979	3.751	-4.67358	2.80385	3.07999	-1.60435	K	3			___1		structural molecule activity	cell part;cytoplasm;cytoskeletal part;intermediate filament;intracellular organelle part;intracellular part;macromolecular complex;nuclear part;nucleoplasm;organelle part;protein complex		cell part;cytoplasm;macromolecular complex;nucleoplasm;protein complex	Arrhythmogenic right ventricular cardiomyopathy (ARVC);Dilated cardiomyopathy;Hypertrophic cardiomyopathy (HCM)	Filament;LTD	AACTTT_UNKNOWN;ACCAAAG,MIR-9;ACEVEDO_LIVER_TUMOR_VS_NORMAL_ADJACENT_TISSUE_UP;ALCALAY_AML_BY_NPM1_LOCALIZATION_UP;AMUNDSON_POOR_SURVIVAL_AFTER_GAMMA_RADIATION_2G;BENPORATH_CYCLING_GENES;BENPORATH_MYC_TARGETS_WITH_EBOX;BIOCARTA_CASPASE_PATHWAY;BIOCARTA_DEATH_PATHWAY;BIOCARTA_FAS_PATHWAY;BIOCARTA_HIVNEF_PATHWAY;BIOCARTA_TNFR1_PATHWAY;BLALOCK_ALZHEIMERS_DISEASE_UP;BLUM_RESPONSE_TO_SALIRASIB_DN;BOYAU…	Coiledcoil;Completeproteome;Intermediatefilament;Proteomicsidentification;Referenceproteome					1	3.87e-26	130.27	114.63	129.62	0.033333	517380000	0.286573	RTALINSTGEEVAMRKLVRSVTVVEDDEDED	UID1095
Q3BDU5	542	2.70864	2.59279	-3.47979	3.751	-4.18046	2.80385	3.07999	-1.60435	K	3			___1		structural molecule activity	cell part;cytoskeletal part;intermediate filament;intracellular organelle part;intracellular part;macromolecular complex;organelle part;protein complex		cell part;macromolecular complex;protein complex		Filament	AACTTT_UNKNOWN;ACCAAAG,MIR-9;ACEVEDO_LIVER_TUMOR_VS_NORMAL_ADJACENT_TISSUE_UP;ALCALAY_AML_BY_NPM1_LOCALIZATION_UP;AMUNDSON_POOR_SURVIVAL_AFTER_GAMMA_RADIATION_2G;BENPORATH_CYCLING_GENES;BENPORATH_MYC_TARGETS_WITH_EBOX;BIOCARTA_CASPASE_PATHWAY;BIOCARTA_DEATH_PATHWAY;BIOCARTA_FAS_PATHWAY;BIOCARTA_HIVNEF_PATHWAY;BIOCARTA_TNFR1_PATHWAY;BLALOCK_ALZHEIMERS_DISEASE_UP;BLUM_RESPONSE_TO_SALIRASIB_DN;BOYAU…	Coiledcoil;Completeproteome;Intermediatefilament;Proteomicsidentification;Referenceproteome					1	3.87e-26	130.27	114.63	129.62	0.033333	517380000	0.268509	RTALINSTGEEVAMRKLVRSVTVVEDDEDED	UID1096
B4DFR3	542	2.70864	2.59279	-3.47979	3.751	-4.59372	2.80385	3.07999	-1.60435	K	3			___1		structural molecule activity	cell part;cytoskeletal part;intermediate filament;intracellular organelle part;intracellular part;macromolecular complex;organelle part;protein complex		cell part;macromolecular complex;protein complex		Filament;LTD		Coiledcoil;Intermediatefilament					1	3.87e-26	130.27	114.63	129.62	0.033333	517380000	0.283745	RTALINSTGEEVAMRKLVRSVTVVEDDEDED	UID1097
A0A384P5Q0	457	0.621019	-0.40451	-0.191912	0.812491	-3.34415	-5.12775	0.54417	-1.60908	K	3			___1														1	8.25e-79	177.54	149.24	157.52	0.045117	664520000	0.296057	QVRAFYVNVLNEEQRKRLCENIAGHLKDAQI	UID1106
P04040	457	0.621019	-0.40451	-0.191912	0.812491	-4.59458	-4.41816	0.54417	-1.60908	K	3			___1	acylglycerol metabolic process;aerobic respiration;aging;alcohol metabolic process;anatomical structure development;biological regulation;catabolic process;cell differentiation;cellular aromatic compound metabolic process;cellular catabolic process;cellular component assembly;cellular component organization;cellular component organization or biogenesis;cellular developmental process;cellular lipi…	aminoacylase activity;antioxidant activity;binding;catalase activity;catalytic activity;cation binding;coenzyme binding;cofactor binding;enzyme binding;heme binding;hydrolase activity;hydrolase activity, acting on carbon-nitrogen (but not peptide) bonds;hydrolase activity, acting on carbon-nitrogen (but not peptide) bonds, in linear amides;identical protein binding;ion binding;iron ion binding;me…	adherens junction;anchoring junction;cell junction;cell part;cell-substrate adherens junction;cell-substrate junction;cytoplasmic part;cytosol;endoplasmic reticulum;extracellular membrane-bounded organelle;extracellular organelle;extracellular region part;extracellular vesicular exosome;focal adhesion;Golgi apparatus;intracellular membrane-bounded organelle;intracellular organelle;intracellular o…	aging;alcohol metabolic process;anatomical structure development;biological regulation;catabolic process;cell differentiation;cellular aromatic compound metabolic process;cellular component assembly;cellular component organization;cellular lipid metabolic process;cellular metabolic process;cellular nitrogen compound metabolic process;cellular process;cellular respiration;developmental process;gen…	cell part;cytosol;endoplasmic reticulum;extracellular organelle;Golgi apparatus;intracellular membrane-bounded organelle;intracellular organelle;lysosome;membrane;microbody;organelle;peroxisome;plasma membrane;vacuole;vesicle	Amyotrophic lateral sclerosis (ALS);Methane metabolism;Peroxisome;Tryptophan metabolism	Catalase;Catalase-rel	ACEVEDO_METHYLATED_IN_LIVER_CANCER_DN;ANTIOXIDANT_ACTIVITY;BASAKI_YBX1_TARGETS_DN;BIOCARTA_LONGEVITY_PATHWAY;BOCHKIS_FOXA2_TARGETS;BRUINS_UVC_RESPONSE_VIA_TP53_GROUP_A;BURTON_ADIPOGENESIS_6;CAIRO_HEPATOBLASTOMA_CLASSES_DN;CHIANG_LIVER_CANCER_SUBCLASS_PROLIFERATION_DN;CHIARETTI_T_ALL_RELAPSE_PROGNOSIS;chr11p13;CREIGHTON_ENDOCRINE_THERAPY_RESISTANCE_3;DUNNE_TARGETS_OF_AML1_MTG8_FUSION_UP;DURCHDEWAL…	3D-structure;Acetylation;Completeproteome;Directproteinsequencing;Heme;Hydrogenperoxide;Iron;Metal-binding;Mitogen;NADP;Oxidoreductase;Peroxidase;Peroxisome;Phosphoprotein;Referenceproteome					1	8.25e-79	177.54	149.24	157.52	0.045117	664520000	0.229101	QVRAFYVNVLNEEQRKRLCENIAGHLKDAQI	UID1107
B4DWK8	457	0.621019	-0.40451	-0.191912	0.812491	-4.78142	-3.67405	0.54417	-1.60908	K	3			___1	catabolic process;cellular catabolic process;cellular metabolic process;cellular process;cellular response to chemical stimulus;cellular response to hydrogen peroxide;cellular response to oxidative stress;cellular response to reactive oxygen species;cellular response to stimulus;cellular response to stress;hydrogen peroxide catabolic process;hydrogen peroxide metabolic process;metabolic process;r…	antioxidant activity;binding;catalase activity;catalytic activity;cation binding;heme binding;ion binding;iron ion binding;metal ion binding;oxidoreductase activity;oxidoreductase activity, acting on peroxide as acceptor;peroxidase activity;tetrapyrrole binding;transition metal ion binding		catabolic process;cellular metabolic process;cellular process;metabolic process;response to chemical stimulus;response to oxidative stress;response to stimulus;response to stress			Catalase;Catalase-rel		Heme;Hydrogenperoxide;Iron;Metal-binding;Oxidoreductase;Peroxidase					1	8.25e-79	177.54	149.24	157.52	0.045117	664520000	0.209704	QVRAFYVNVLNEEQRKRLCENIAGHLKDAQI	UID1108
Q8TAK2	457	0.621019	-0.40451	-0.191912	0.812491	-3.7304	-3.58051	0.54417	-1.60908	K	3			___1	response to chemical stimulus;response to oxidative stress;response to stimulus;response to stress	antioxidant activity;binding;catalase activity;catalytic activity;cation binding;heme binding;ion binding;iron ion binding;metal ion binding;oxidoreductase activity;oxidoreductase activity, acting on peroxide as acceptor;peroxidase activity;tetrapyrrole binding;transition metal ion binding		response to chemical stimulus;response to oxidative stress;response to stimulus;response to stress			Catalase;Catalase-rel							1	8.25e-79	177.54	149.24	157.52	0.045117	664520000	0.232568	QVRAFYVNVLNEEQRKRLCENIAGHLKDAQI	UID1109
A0A384P5Q0	106	-0.386829	-0.0188408	-0.489851	0.36034	-0.319969	-1.60379	0.77301	-1.65239	K	4			___1														0.986399	7.9e-27	141.97	118.12	141.97	-0.056673	185410000	0.184439	ITKYSKAKVFEHIGKKTPIAVRFSTVAGESG	UID1110
P04040	106	-0.386829	-0.0188408	-0.489851	0.36034	-0.319969	-1.60379	0.77301	-1.65239	K	4			___1	acylglycerol metabolic process;aerobic respiration;aging;alcohol metabolic process;anatomical structure development;biological regulation;catabolic process;cell differentiation;cellular aromatic compound metabolic process;cellular catabolic process;cellular component assembly;cellular component organization;cellular component organization or biogenesis;cellular developmental process;cellular lipi…	aminoacylase activity;antioxidant activity;binding;catalase activity;catalytic activity;cation binding;coenzyme binding;cofactor binding;enzyme binding;heme binding;hydrolase activity;hydrolase activity, acting on carbon-nitrogen (but not peptide) bonds;hydrolase activity, acting on carbon-nitrogen (but not peptide) bonds, in linear amides;identical protein binding;ion binding;iron ion binding;me…	adherens junction;anchoring junction;cell junction;cell part;cell-substrate adherens junction;cell-substrate junction;cytoplasmic part;cytosol;endoplasmic reticulum;extracellular membrane-bounded organelle;extracellular organelle;extracellular region part;extracellular vesicular exosome;focal adhesion;Golgi apparatus;intracellular membrane-bounded organelle;intracellular organelle;intracellular o…	aging;alcohol metabolic process;anatomical structure development;biological regulation;catabolic process;cell differentiation;cellular aromatic compound metabolic process;cellular component assembly;cellular component organization;cellular lipid metabolic process;cellular metabolic process;cellular nitrogen compound metabolic process;cellular process;cellular respiration;developmental process;gen…	cell part;cytosol;endoplasmic reticulum;extracellular organelle;Golgi apparatus;intracellular membrane-bounded organelle;intracellular organelle;lysosome;membrane;microbody;organelle;peroxisome;plasma membrane;vacuole;vesicle	Amyotrophic lateral sclerosis (ALS);Methane metabolism;Peroxisome;Tryptophan metabolism	Catalase;Catalase-rel	ACEVEDO_METHYLATED_IN_LIVER_CANCER_DN;ANTIOXIDANT_ACTIVITY;BASAKI_YBX1_TARGETS_DN;BIOCARTA_LONGEVITY_PATHWAY;BOCHKIS_FOXA2_TARGETS;BRUINS_UVC_RESPONSE_VIA_TP53_GROUP_A;BURTON_ADIPOGENESIS_6;CAIRO_HEPATOBLASTOMA_CLASSES_DN;CHIANG_LIVER_CANCER_SUBCLASS_PROLIFERATION_DN;CHIARETTI_T_ALL_RELAPSE_PROGNOSIS;chr11p13;CREIGHTON_ENDOCRINE_THERAPY_RESISTANCE_3;DUNNE_TARGETS_OF_AML1_MTG8_FUSION_UP;DURCHDEWAL…	3D-structure;Acetylation;Completeproteome;Directproteinsequencing;Heme;Hydrogenperoxide;Iron;Metal-binding;Mitogen;NADP;Oxidoreductase;Peroxidase;Peroxisome;Phosphoprotein;Referenceproteome					0.986399	7.9e-27	141.97	118.12	141.97	-0.056673	185410000	0.184439	ITKYSKAKVFEHIGKKTPIAVRFSTVAGESG	UID1111
B4DWK8	106	-0.386829	-0.0188408	-0.489851	0.36034	-0.319969	-1.60379	0.77301	-1.65239	K	4			___1	catabolic process;cellular catabolic process;cellular metabolic process;cellular process;cellular response to chemical stimulus;cellular response to hydrogen peroxide;cellular response to oxidative stress;cellular response to reactive oxygen species;cellular response to stimulus;cellular response to stress;hydrogen peroxide catabolic process;hydrogen peroxide metabolic process;metabolic process;r…	antioxidant activity;binding;catalase activity;catalytic activity;cation binding;heme binding;ion binding;iron ion binding;metal ion binding;oxidoreductase activity;oxidoreductase activity, acting on peroxide as acceptor;peroxidase activity;tetrapyrrole binding;transition metal ion binding		catabolic process;cellular metabolic process;cellular process;metabolic process;response to chemical stimulus;response to oxidative stress;response to stimulus;response to stress			Catalase;Catalase-rel		Heme;Hydrogenperoxide;Iron;Metal-binding;Oxidoreductase;Peroxidase					0.986399	7.9e-27	141.97	118.12	141.97	-0.056673	185410000	0.184439	ITKYSKAKVFEHIGKKTPIAVRFSTVAGESG	UID1112
H3BQN4	147	0.324249	-0.47205	0.0689583	0.733761	-0.51998	-4.62178	0.891979	0.279699	K	2			___1	alcohol catabolic process;alcohol metabolic process;carbohydrate catabolic process;carbohydrate metabolic process;catabolic process;cellular carbohydrate catabolic process;cellular carbohydrate metabolic process;cellular metabolic process;cellular process;generation of precursor metabolites and energy;glucose catabolic process;glucose metabolic process;glycolysis;hexose catabolic process;hexose m…	aldehyde-lyase activity;carbon-carbon lyase activity;catalytic activity;fructose-bisphosphate aldolase activity;lyase activity		alcohol metabolic process;carbohydrate metabolic process;catabolic process;cellular metabolic process;cellular process;generation of precursor metabolites and energy;metabolic process;primary metabolic process;small molecule metabolic process			Glycolytic	ACACTCC,MIR-122A;ALCOHOL_METABOLIC_PROCESS;BALLIF_DEVELOPMENTAL_DISABILITY_P16_P12_DELETION;BIOCARTA_MTA3_PATHWAY;BRACHAT_RESPONSE_TO_CAMPTOTHECIN_DN;BRACHAT_RESPONSE_TO_METHOTREXATE_DN;BUCKANOVICH_T_LYMPHOCYTE_HOMING_ON_TUMOR_DN;BURTON_ADIPOGENESIS_5;CACGTG_V$MYC_Q2;CACTGCC,MIR-34A,MIR-34C,MIR-449;CAGGTG_V$E12_Q6;CAMP_UP.V1_UP;CARBOHYDRATE_CATABOLIC_PROCESS;CARBOHYDRATE_METABOLIC_PROCESS;CARBON_…	Completeproteome;Glycolysis;Lyase;Proteomicsidentification;Referenceproteome					1	0.000185676	94.806	76.403	91.064	0.48565	254580000	0.15438	SERCAQYKKDGADFAKWRCVLKIGEHTPSAL;SERCAQYKKDGADFAKWRCVLKISERTPSAL	UID1141
V9HWN7	147	0.324249	-0.47205	0.0689583	0.733761	-0.51998	-2.98897	0.891979	0.279699	K	2			___1	alcohol catabolic process;alcohol metabolic process;carbohydrate catabolic process;carbohydrate metabolic process;catabolic process;cellular carbohydrate catabolic process;cellular carbohydrate metabolic process;cellular metabolic process;cellular process;generation of precursor metabolites and energy;glucose catabolic process;glucose metabolic process;glycolysis;hexose catabolic process;hexose m…	aldehyde-lyase activity;carbon-carbon lyase activity;catalytic activity;fructose-bisphosphate aldolase activity;lyase activity		alcohol metabolic process;carbohydrate metabolic process;catabolic process;cellular metabolic process;cellular process;generation of precursor metabolites and energy;metabolic process;primary metabolic process;small molecule metabolic process		Carbon fixation in photosynthetic organisms;Fructose and mannose metabolism;Glycolysis / Gluconeogenesis;Pentose phosphate pathway	Glycolytic		Glycolysis;Lyase					1	0.000185676	94.806	76.403	91.064	0.48565	254580000	0.092209	SERCAQYKKDGADFAKWRCVLKIGEHTPSAL;SERCAQYKKDGADFAKWRCVLKISERTPSAL	UID1142
P04075	147	0.324249	-0.47205	0.0689583	0.733761	-0.51998	-3.69107	0.891979	0.279699	K	2			___1	actin cytoskeleton organization;actin filament organization;actin filament-based process;alcohol biosynthetic process;alcohol catabolic process;alcohol metabolic process;anatomical structure homeostasis;ATP biosynthetic process;ATP metabolic process;biological regulation;biosynthetic process;blood coagulation;carbohydrate biosynthetic process;carbohydrate catabolic process;carbohydrate metabolic …	actin binding;aldehyde-lyase activity;binding;carbohydrate binding;carbon-carbon lyase activity;catalytic activity;cytoskeletal protein binding;fructose binding;fructose-bisphosphate aldolase activity;identical protein binding;lyase activity;monosaccharide binding;protein binding;sugar binding;tubulin binding	actin cytoskeleton;cell part;contractile fiber part;cytoplasmic membrane-bounded vesicle lumen;cytoplasmic part;cytoplasmic vesicle part;cytoskeleton;cytosol;extracellular membrane-bounded organelle;extracellular organelle;extracellular region;extracellular region part;extracellular space;extracellular vesicular exosome;I band;intracellular membrane-bounded organelle;intracellular non-membrane-bo…	alcohol metabolic process;biological regulation;biosynthetic process;carbohydrate metabolic process;catabolic process;cell activation;cellular component assembly;cellular component organization;cellular homeostasis;cellular metabolic process;cellular nitrogen compound metabolic process;cellular process;coagulation;cytoskeleton organization;establishment of localization;exocytosis;generation of pr…	cell part;cytoskeleton;cytosol;extracellular organelle;extracellular region;extracellular space;intracellular membrane-bounded organelle;intracellular non-membrane-bounded organelle;intracellular organelle;membrane;nucleus;organelle;vesicle	Carbon fixation in photosynthetic organisms;Fructose and mannose metabolism;Glycolysis / Gluconeogenesis;Pentose phosphate pathway	Glycolytic	ACACTCC,MIR-122A;ALCOHOL_METABOLIC_PROCESS;BALLIF_DEVELOPMENTAL_DISABILITY_P16_P12_DELETION;BIOCARTA_MTA3_PATHWAY;BRACHAT_RESPONSE_TO_CAMPTOTHECIN_DN;BRACHAT_RESPONSE_TO_METHOTREXATE_DN;BUCKANOVICH_T_LYMPHOCYTE_HOMING_ON_TUMOR_DN;BURTON_ADIPOGENESIS_5;CACGTG_V$MYC_Q2;CACTGCC,MIR-34A,MIR-34C,MIR-449;CAGGTG_V$E12_Q6;CAMP_UP.V1_UP;CARBOHYDRATE_CATABOLIC_PROCESS;CARBOHYDRATE_METABOLIC_PROCESS;CARBON_…	3D-structure;Acetylation;Alternativesplicing;Completeproteome;Cytoplasm;Directproteinsequencing;Diseasemutation;Glycogenstoragedisease;Glycolysis;Hereditaryhemolyticanemia;Lyase;Phosphoprotein;Polymorphism;Referenceproteome;Schiffbase		+	CST;HTP;LTP		1	0.000185676	94.806	76.403	91.064	0.48565	254580000	0.120997	SERCAQYKKDGADFAKWRCVLKIGEHTPSAL;SERCAQYKKDGADFAKWRCVLKISERTPSAL	UID1143
J3KPS3	147	0.324249	-0.47205	0.0689583	0.733761	-0.51998	-3.48293	0.891979	0.279699	K	2			___1	alcohol catabolic process;alcohol metabolic process;carbohydrate catabolic process;carbohydrate metabolic process;catabolic process;cellular carbohydrate catabolic process;cellular carbohydrate metabolic process;cellular metabolic process;cellular process;generation of precursor metabolites and energy;glucose catabolic process;glucose metabolic process;glycolysis;hexose catabolic process;hexose m…	aldehyde-lyase activity;carbon-carbon lyase activity;catalytic activity;fructose-bisphosphate aldolase activity;lyase activity		alcohol metabolic process;carbohydrate metabolic process;catabolic process;cellular metabolic process;cellular process;generation of precursor metabolites and energy;metabolic process;primary metabolic process;small molecule metabolic process			Glycolytic	ACACTCC,MIR-122A;ALCOHOL_METABOLIC_PROCESS;BALLIF_DEVELOPMENTAL_DISABILITY_P16_P12_DELETION;BIOCARTA_MTA3_PATHWAY;BRACHAT_RESPONSE_TO_CAMPTOTHECIN_DN;BRACHAT_RESPONSE_TO_METHOTREXATE_DN;BUCKANOVICH_T_LYMPHOCYTE_HOMING_ON_TUMOR_DN;BURTON_ADIPOGENESIS_5;CACGTG_V$MYC_Q2;CACTGCC,MIR-34A,MIR-34C,MIR-449;CAGGTG_V$E12_Q6;CAMP_UP.V1_UP;CARBOHYDRATE_CATABOLIC_PROCESS;CARBOHYDRATE_METABOLIC_PROCESS;CARBON_…	Completeproteome;Glycolysis;Lyase;Proteomicsidentification;Referenceproteome					1	0.000185676	94.806	76.403	91.064	0.48565	254580000	0.112692	SERCAQYKKDGADFAKWRCVLKIGEHTPSAL;SERCAQYKKDGADFAKWRCVLKISERTPSAL	UID1144
P04075-2	147	0.324249	-0.47205	0.0689583	0.733761	-0.51998	-5.72562	0.891979	0.279699	K	2			___1	actin cytoskeleton organization;actin filament organization;actin filament-based process;alcohol biosynthetic process;alcohol catabolic process;alcohol metabolic process;anatomical structure homeostasis;ATP biosynthetic process;ATP metabolic process;biological regulation;biosynthetic process;blood coagulation;carbohydrate biosynthetic process;carbohydrate catabolic process;carbohydrate metabolic …	actin binding;aldehyde-lyase activity;binding;carbohydrate binding;carbon-carbon lyase activity;catalytic activity;cytoskeletal protein binding;fructose binding;fructose-bisphosphate aldolase activity;identical protein binding;lyase activity;monosaccharide binding;protein binding;sugar binding;tubulin binding	actin cytoskeleton;cell part;contractile fiber part;cytoplasmic membrane-bounded vesicle lumen;cytoplasmic part;cytoplasmic vesicle part;cytoskeleton;cytosol;extracellular membrane-bounded organelle;extracellular organelle;extracellular region;extracellular region part;extracellular space;extracellular vesicular exosome;I band;intracellular membrane-bounded organelle;intracellular non-membrane-bo…	alcohol metabolic process;biological regulation;biosynthetic process;carbohydrate metabolic process;catabolic process;cell activation;cellular component assembly;cellular component organization;cellular homeostasis;cellular metabolic process;cellular nitrogen compound metabolic process;cellular process;coagulation;cytoskeleton organization;establishment of localization;exocytosis;generation of pr…	cell part;cytoskeleton;cytosol;extracellular organelle;extracellular region;extracellular space;intracellular membrane-bounded organelle;intracellular non-membrane-bounded organelle;intracellular organelle;membrane;nucleus;organelle;vesicle	Carbon fixation in photosynthetic organisms;Fructose and mannose metabolism;Glycolysis / Gluconeogenesis;Pentose phosphate pathway	Glycolytic	ACACTCC,MIR-122A;ALCOHOL_METABOLIC_PROCESS;BALLIF_DEVELOPMENTAL_DISABILITY_P16_P12_DELETION;BIOCARTA_MTA3_PATHWAY;BRACHAT_RESPONSE_TO_CAMPTOTHECIN_DN;BRACHAT_RESPONSE_TO_METHOTREXATE_DN;BUCKANOVICH_T_LYMPHOCYTE_HOMING_ON_TUMOR_DN;BURTON_ADIPOGENESIS_5;CACGTG_V$MYC_Q2;CACTGCC,MIR-34A,MIR-34C,MIR-449;CAGGTG_V$E12_Q6;CAMP_UP.V1_UP;CARBOHYDRATE_CATABOLIC_PROCESS;CARBOHYDRATE_METABOLIC_PROCESS;CARBON_…	3D-structure;Acetylation;Alternativesplicing;Completeproteome;Cytoplasm;Directproteinsequencing;Diseasemutation;Glycogenstoragedisease;Glycolysis;Hereditaryhemolyticanemia;Lyase;Phosphoprotein;Polymorphism;Referenceproteome;Schiffbase					1	0.000185676	94.806	76.403	91.064	0.48565	254580000	0.185895	SERCAQYKKDGADFAKWRCVLKIGEHTPSAL;SERCAQYKKDGADFAKWRCVLKISERTPSAL	UID1145
A0A0M4FNU3	147	0.324249	-0.47205	0.0689583	0.733761	-0.51998	-4.20216	0.891979	0.279699	K	2			___1														1	0.000185676	94.806	76.403	91.064	0.48565	254580000	0.140131	SERCAQYKKDGADFAKWRCVLKIGEHTPSAL;SERCAQYKKDGADFAKWRCVLKISERTPSAL	UID1146
H3BPS8	147	0.324249	-0.47205	0.0689583	0.733761	-0.51998	-2.91542	0.891979	0.279699	K	2			___1	alcohol catabolic process;alcohol metabolic process;carbohydrate catabolic process;carbohydrate metabolic process;catabolic process;cellular carbohydrate catabolic process;cellular carbohydrate metabolic process;cellular metabolic process;cellular process;generation of precursor metabolites and energy;glucose catabolic process;glucose metabolic process;glycolysis;hexose catabolic process;hexose m…	aldehyde-lyase activity;carbon-carbon lyase activity;catalytic activity;fructose-bisphosphate aldolase activity;lyase activity		alcohol metabolic process;carbohydrate metabolic process;catabolic process;cellular metabolic process;cellular process;generation of precursor metabolites and energy;metabolic process;primary metabolic process;small molecule metabolic process			Glycolytic	ACACTCC,MIR-122A;ALCOHOL_METABOLIC_PROCESS;BALLIF_DEVELOPMENTAL_DISABILITY_P16_P12_DELETION;BIOCARTA_MTA3_PATHWAY;BRACHAT_RESPONSE_TO_CAMPTOTHECIN_DN;BRACHAT_RESPONSE_TO_METHOTREXATE_DN;BUCKANOVICH_T_LYMPHOCYTE_HOMING_ON_TUMOR_DN;BURTON_ADIPOGENESIS_5;CACGTG_V$MYC_Q2;CACTGCC,MIR-34A,MIR-34C,MIR-449;CAGGTG_V$E12_Q6;CAMP_UP.V1_UP;CARBOHYDRATE_CATABOLIC_PROCESS;CARBOHYDRATE_METABOLIC_PROCESS;CARBON_…	Completeproteome;Glycolysis;Lyase;Proteomicsidentification;Referenceproteome					1	0.000185676	94.806	76.403	91.064	0.48565	254580000	0.0891289	SERCAQYKKDGADFAKWRCVLKIGEHTPSAL;SERCAQYKKDGADFAKWRCVLKISERTPSAL	UID1147
A4UCS9	147	0.324249	-0.47205	0.0689583	0.733761	-0.51998	-4.0193	0.891979	0.279699	K	2			___1	alcohol catabolic process;alcohol metabolic process;carbohydrate catabolic process;carbohydrate metabolic process;catabolic process;cellular carbohydrate catabolic process;cellular carbohydrate metabolic process;cellular metabolic process;cellular process;generation of precursor metabolites and energy;glucose catabolic process;glucose metabolic process;glycolysis;hexose catabolic process;hexose m…	aldehyde-lyase activity;carbon-carbon lyase activity;catalytic activity;fructose-bisphosphate aldolase activity;lyase activity		alcohol metabolic process;carbohydrate metabolic process;catabolic process;cellular metabolic process;cellular process;generation of precursor metabolites and energy;metabolic process;primary metabolic process;small molecule metabolic process			Glycolytic		Glycolysis;Lyase					1	0.000185676	94.806	76.403	91.064	0.48565	254580000	0.133505	SERCAQYKKDGADFAKWRCVLKIGEHTPSAL;SERCAQYKKDGADFAKWRCVLKISERTPSAL	UID1148
H3BUH7	147	0.324249	-0.47205	0.0689583	0.733761	-0.51998	-4.1503	0.891979	0.279699	K	2			___1	alcohol catabolic process;alcohol metabolic process;carbohydrate catabolic process;carbohydrate metabolic process;catabolic process;cellular carbohydrate catabolic process;cellular carbohydrate metabolic process;cellular metabolic process;cellular process;generation of precursor metabolites and energy;glucose catabolic process;glucose metabolic process;glycolysis;hexose catabolic process;hexose m…	aldehyde-lyase activity;carbon-carbon lyase activity;catalytic activity;fructose-bisphosphate aldolase activity;lyase activity		alcohol metabolic process;carbohydrate metabolic process;catabolic process;cellular metabolic process;cellular process;generation of precursor metabolites and energy;metabolic process;primary metabolic process;small molecule metabolic process			Glycolytic	ACACTCC,MIR-122A;ALCOHOL_METABOLIC_PROCESS;BALLIF_DEVELOPMENTAL_DISABILITY_P16_P12_DELETION;BIOCARTA_MTA3_PATHWAY;BRACHAT_RESPONSE_TO_CAMPTOTHECIN_DN;BRACHAT_RESPONSE_TO_METHOTREXATE_DN;BUCKANOVICH_T_LYMPHOCYTE_HOMING_ON_TUMOR_DN;BURTON_ADIPOGENESIS_5;CACGTG_V$MYC_Q2;CACTGCC,MIR-34A,MIR-34C,MIR-449;CAGGTG_V$E12_Q6;CAMP_UP.V1_UP;CARBOHYDRATE_CATABOLIC_PROCESS;CARBOHYDRATE_METABOLIC_PROCESS;CARBON_…	Completeproteome;Glycolysis;Lyase;Proteomicsidentification;Referenceproteome					1	0.000185676	94.806	76.403	91.064	0.48565	254580000	0.138277	SERCAQYKKDGADFAKWRCVLKIGEHTPSAL;SERCAQYKKDGADFAKWRCVLKISERTPSAL	UID1149
H3BR04	147	0.324249	-0.47205	0.0689583	0.733761	-0.51998	-3.80767	0.891979	0.279699	K	2			___1	alcohol catabolic process;alcohol metabolic process;carbohydrate catabolic process;carbohydrate metabolic process;catabolic process;cellular carbohydrate catabolic process;cellular carbohydrate metabolic process;cellular metabolic process;cellular process;generation of precursor metabolites and energy;glucose catabolic process;glucose metabolic process;glycolysis;hexose catabolic process;hexose m…	aldehyde-lyase activity;carbon-carbon lyase activity;catalytic activity;fructose-bisphosphate aldolase activity;lyase activity		alcohol metabolic process;carbohydrate metabolic process;catabolic process;cellular metabolic process;cellular process;generation of precursor metabolites and energy;metabolic process;primary metabolic process;small molecule metabolic process			Glycolytic	ACACTCC,MIR-122A;ALCOHOL_METABOLIC_PROCESS;BALLIF_DEVELOPMENTAL_DISABILITY_P16_P12_DELETION;BIOCARTA_MTA3_PATHWAY;BRACHAT_RESPONSE_TO_CAMPTOTHECIN_DN;BRACHAT_RESPONSE_TO_METHOTREXATE_DN;BUCKANOVICH_T_LYMPHOCYTE_HOMING_ON_TUMOR_DN;BURTON_ADIPOGENESIS_5;CACGTG_V$MYC_Q2;CACTGCC,MIR-34A,MIR-34C,MIR-449;CAGGTG_V$E12_Q6;CAMP_UP.V1_UP;CARBOHYDRATE_CATABOLIC_PROCESS;CARBOHYDRATE_METABOLIC_PROCESS;CARBON_…	Completeproteome;Glycolysis;Lyase;Proteomicsidentification;Referenceproteome					1	0.000185676	94.806	76.403	91.064	0.48565	254580000	0.125527	SERCAQYKKDGADFAKWRCVLKIGEHTPSAL;SERCAQYKKDGADFAKWRCVLKISERTPSAL	UID1150
[truncated: 2,216 more rows]

## Sheet: Sheet2
Protein	Position	N1	N2	P1	P2	P3	T1	T2	T3	N_mean	P_mean	T_mean	P/N FC	P/N pvalue	T/N FC	T/N pavlue	T/P FC	T/P pvalue
[truncated: 2,492 more rows]
