# Supplementary material for: Quantitative acetylome analysis reveals histone modifications that may predict prognosis in hepatitis B‐related hepatocellular carcinoma
Source: Clin Transl Med. 2021 Mar 8;11(3):e313. doi: 10.1002/ctm2.313 (PMC7939233; doi:10.1002/ctm2.313)
Supplement: Supplementary file 12 — Supporting Information [file CTM2-11-e313-s010.xlsx]

## Sheet: Description
Description	Differential expression analysis of acetylation levels between compared groups. For each paired group, KEGG pathway enrichment analysis results were also listed.
Abbr.	N, normal; P, paracancer; T, tumor.

## Sheet: T vs. N
Kac_site	Acetylation log FC (T/N)	Protein log FC (T/N)	type
A0A024QZZ7_12	1.21831	-0.04189	up		KEGG pathway analysis for Kac proteins with down-regulated Kac sites in T/N
A0A024QZZ7_13	1.37293	-0.04189	up		ID	Description	GeneRatio	BgRatio	pvalue	p.adjust	qvalue	geneID	Count
A0A024QZZ7_16	1.24365	-0.04189	up		hsa01200	Carbon metabolism	19/62	118/8073	7.72849e-21	6.80107e-19	4.96251e-19	ALDOC/ALDOB/CPS1/ENO1/MDH2/DLST/DLD/ACAT1/HAO1/GPI/HADHA/PGK1/CAT/GAPDH/PCCA/PDHA1/TPI1/RGN/ACO2	19
A0A024QZZ7_17	2.13692	-0.04189	up		hsa00280	Valine, leucine and isoleucine degradation	11/62	48/8073	3.91983e-14	1.72473e-12	1.25847e-12	ACAA1/DLD/ACADM/MCCC1/ACAT1/MCCC2/HADH/AUH/HADHA/HADHB/PCCA	11
A0A024QZZ7_21	2.13692	-0.04189	up		hsa00010	Glycolysis / Gluconeogenesis	11/62	67/8073	1.99538e-12	5.85312e-11	4.27082e-11	ALDOC/ALDOB/ENO1/DLD/GPI/PGK1/GAPDH/PDHA1/ADH6/TPI1/ADH4	11
A0A024QZZ7_6	1.21252	-0.04189	up		hsa00071	Fatty acid degradation	9/62	44/8073	2.92374e-11	6.43224e-10	4.69338e-10	ACAA1/ECI2/ACADM/ACAT1/HADH/HADHA/HADHB/ADH6/ADH4	9
A0A024QZZ7_86	1.44846	-0.04189	up		hsa00630	Glyoxylate and dicarboxylate metabolism	8/62	30/8073	3.89154e-11	6.84912e-10	4.99756e-10	MDH2/DLD/ACAT1/HAO1/CAT/PCCA/ACO2/GRHPR	8
A0A024R454_1479	1.56399	0.202298	up		hsa01230	Biosynthesis of amino acids	8/62	75/8073	8.5714e-08	1.25714e-06	9.1729e-07	ALDOC/ALDOB/CPS1/ENO1/PGK1/GAPDH/TPI1/ACO2	8
A0A024R454_1498	1.30007	0.202298	up		hsa01212	Fatty acid metabolism	7/62	57/8073	2.17947e-07	2.73991e-06	1.99922e-06	ACAA1/ACADM/HSD17B4/ACAT1/HADH/HADHA/HADHB	7
A0A024R4K3_217	1.99157	0.755981	up		hsa00620	Pyruvate metabolism	6/62	39/8073	4.29226e-07	4.72149e-06	3.4451e-06	MDH2/DLD/ACAT1/PDHA1/HAGH/GRHPR	6
A0A024R713_370	1.05485	-0.4329	up		hsa00380	Tryptophan metabolism	6/62	42/8073	6.7789e-07	6.62826e-06	4.83641e-06	DLST/DLD/ACAT1/HADH/HADHA/CAT	6
A0A024R9H2_101	1.56632	-0.875026	up		hsa00062	Fatty acid elongation	5/62	27/8073	1.60758e-06	1.41467e-05	1.03223e-05	HADH/ACOT1/HADHA/HADHB/ACOT2	5
A0A024R9H2_97	1.46662	-0.875026	up		hsa00020	Citrate cycle (TCA cycle)	5/62	30/8073	2.78797e-06	2.23038e-05	1.62743e-05	MDH2/DLST/DLD/PDHA1/ACO2	5
A0A024RCJ9_12	1.23263	-0.04189	up		hsa04146	Peroxisome	6/62	83/8073	3.82006e-05	0.000280138	0.000204407	ACAA1/ECI2/HSD17B4/HAO1/SOD1/CAT	6
A0A024RCJ9_13	1.25933	-0.04189	up		hsa01040	Biosynthesis of unsaturated fatty acids	4/62	27/8073	4.84919e-05	0.000328253	0.000239515	ACAA1/HSD17B4/ACOT1/ACOT2	4
A0A024RCJ9_16	1.36038	-0.04189	up		hsa00030	Pentose phosphate pathway	4/62	30/8073	7.44276e-05	0.00046783	0.00034136	ALDOC/ALDOB/GPI/RGN	4
A0A024RCJ9_17	2.13692	-0.04189	up		hsa00310	Lysine degradation	5/62	61/8073	9.69687e-05	0.000568883	0.000415094	DLST/DLD/ACAT1/HADH/HADHA	5
A0A024RCJ9_21	2.13692	-0.04189	up		hsa00051	Fructose and mannose metabolism	4/62	33/8073	0.000109233	0.000600783	0.00043837	ALDOC/ALDOB/TPI1/SORD	4
A0A024RCJ9_86	1.44846	-0.04189	up		hsa00640	Propanoate metabolism	4/62	34/8073	0.000123089	0.000637166	0.000464917	DLD/ACAT1/HADHA/PCCA	4
A0A0S2Z4J1_139	1.56164	0.903806	up		hsa04066	HIF-1 signaling pathway	6/62	109/8073	0.000175553	0.000858258	0.000626241	ALDOC/ALDOB/ENO1/PGK1/GAPDH/PDHA1	6
A0A0S2Z4J1_565	1.49138	0.903806	up		hsa00650	Butanoate metabolism	3/62	28/8073	0.00123246	0.00570822	0.00416509	ACAT1/HADH/HADHA	3
A0A2R8Y7L2_565	1.49138	0.903806	up		hsa00350	Tyrosine metabolism	3/62	36/8073	0.00257143	0.011233	0.0081963	ADH6/FAHD1/ADH4	3
A0A2R8YD50_139	1.56164	0.903806	up		hsa00250	Alanine, aspartate and glutamate metabolism	3/62	37/8073	0.00278311	0.011233	0.0081963	CPS1/ALDH4A1/NIT2	3
A0A2R8YD50_565	1.49138	0.903806	up		hsa00980	Metabolism of xenobiotics by cytochrome P450	4/62	77/8073	0.00280824	0.011233	0.0081963	GSTA1/CBR1/ADH6/ADH4	4
A0A2R8YDT8_139	1.56164	0.903806	up		hsa05204	Chemical carcinogenesis	4/62	82/8073	0.00352756	0.0134968	0.00984811	GSTA1/CBR1/ADH6/ADH4	4
A0A2R8YF45_139	1.56164	0.903806	up
A0A384N5Z8_631	1.33405	0.843307	up
A8K134_1479	1.28602	0.202298	up		KEGG pathway analysis for Kac proteins with up-regulated Kac sites in T/N
A8K134_1498	1.30007	0.202298	up		ID	Description	GeneRatio	BgRatio	pvalue	p.adjust	qvalue	geneID	Count
A8K9J7_12	1.13158	-0.04189	up		hsa05322	Systemic lupus erythematosus	46/58	136/8073	4.13e-74	1.94e-72	1.61e-72	H2BC5/H2BC15/H3-3A/H3-3B/H4C9/H4C1/H4C4/H4C6/H4C12/H4C11/H4C3/H4C8/H4C2/H4C5/H4C13/H4C14/H4-16/H4C15/H2BC8/H2BC7/H2BC6/H2BC10/H2BC4/H2AZ1/H3C1/H3C4/H3C3/H3C6/H3C11/H3C8/H3C12/H3C10/H3C2/H3C7/H3-4/H2BC21/H2BC18/H3-5/H3C14/H3C15/H3C13/H2AZ2/H2BU1/H2BC9/H2BC14/H2BC13	46
A8K9J7_13	1.27334	-0.04189	up		hsa05034	Alcoholism	46/58	187/8073	1.18e-66	2.76e-65	2.29e-65	H2BC5/H2BC15/H3-3A/H3-3B/H4C9/H4C1/H4C4/H4C6/H4C12/H4C11/H4C3/H4C8/H4C2/H4C5/H4C13/H4C14/H4-16/H4C15/H2BC8/H2BC7/H2BC6/H2BC10/H2BC4/H2AZ1/H3C1/H3C4/H3C3/H3C6/H3C11/H3C8/H3C12/H3C10/H3C2/H3C7/H3-4/H2BC21/H2BC18/H3-5/H3C14/H3C15/H3C13/H2AZ2/H2BU1/H2BC9/H2BC14/H2BC13	46
A8K9J7_16	1.64764	-0.04189	up		hsa05203	Viral carcinogenesis	27/58	204/8073	1.73e-28	2.71e-27	2.24e-27	H2BC5/H2BC15/H4C9/H4C1/H4C4/H4C6/H4C12/H4C11/H4C3/H4C8/H4C2/H4C5/H4C13/H4C14/H4-16/H4C15/H2BC8/H2BC7/H2BC6/H2BC10/H2BC4/H2BC21/H2BC18/H2BU1/H2BC9/H2BC14/H2BC13	27
A8K9J7_17	2.13692	-0.04189	up		hsa05202	Transcriptional misregulation in cancer	17/58	192/8073	1.03e-14	1.21e-13	1e-13	H3-3A/H3-3B/H3C1/H3C4/H3C3/H3C6/H3C11/H3C8/H3C12/H3C10/H3C2/H3C7/H3-4/H3-5/H3C14/H3C15/H3C13	17
A8K9J7_21	2.13692	-0.04189	up		hsa05131	Shigellosis	17/58	242/8073	4.81e-13	4.52e-12	3.75e-12	H3-3A/H3-3B/H3C1/H3C4/H3C3/H3C6/H3C11/H3C8/H3C12/H3C10/H3C2/H3C7/H3-4/H3-5/H3C14/H3C15/H3C13	17
A8K9J7_86	1.44846	-0.04189	up
B2M0Y1_145	2.27836	0.370886	up
B2M1S7_145	1.79123	0.370886	up
B2R4R0_13	1.04265	-0.307978	up
B2R4R0_17	1.08013	-0.307978	up
B2R4R0_9	1.26187	-0.307978	up
B2R4S9_12	2.21121	-0.04189	up
B2R4S9_13	2.14138	-0.04189	up
B2R4S9_16	2.59052	-0.04189	up
B2R4S9_17	2.13692	-0.04189	up
B2R4S9_21	2.13692	-0.04189	up
B2R4S9_86	1.44846	-0.04189	up
B2R659_139	1.56164	0.903806	up
B2R659_565	1.49138	0.903806	up
B3GQS7_202	1.47245	0.768852	up
B3KSP2_565	1.49138	0.903806	up
B4DDM5_565	1.49138	0.903806	up
B4DFL1_370	1.62332	-0.4329	up
B4DL87_123	2.36068	0.809034	up
B4DSD0_139	1.56164	0.903806	up
B4DSD0_565	1.49138	0.903806	up
B4DUI5_14	1.18568	0.09635	up
B7Z4F6_202	1.40754	0.768852	up
B7Z532_202	1.14403	-0.549722	up
B7Z597_202	1.30794	0.768852	up
B7Z5E7_202	1.25554	0.768852	up
B9VP19_202	1.20782	0.768852	up
C8C504_145	1.64072	0.209838	up
C9J0D1_12	2.08509	0.867962	up
C9J0D1_14	1.8587	0.867962	up
C9J0D1_5	1.8587	0.867962	up
C9J0D1_8	2.08509	0.867962	up
C9J386_12	2.08509	0.867962	up
C9J386_14	1.8587	0.867962	up
C9J386_5	1.8587	0.867962	up
C9J386_8	2.08509	0.867962	up
C9JNW5_27	1.39014	-0.268625	up
C9JXB8_27	1.39014	-0.268625	up
D9YZU5_145	2.05892	0.370886	up
E7EPL9_565	1.49138	0.903806	up
E7ER27_139	1.56164	0.903806	up
E7ET17_565	1.49138	0.903806	up
E7EUT5_260	1.33725	0.2526	up
E7EWE5_139	1.56164	0.903806	up
E7EWE5_565	1.49138	0.903806	up
E7EXB4_202	1.28795	0.768852	up
E9PEX6_370	1.1239	-0.4329	up
F5GZQ3_159	1.30317	0.353432	up
G3XAL0_217	1.68134	0.755981	up
G5E9S2_565	1.49138	0.903806	up
I6L9F7_6	1.67181	-0.04189	up
I6L9F7_86	1.44846	-0.04189	up
P04792_123	2.36068	0.809034	up
P0C0S5_12	1.28523	0.867962	up
P0C0S5_14	2.31553	0.867962	up
P0C0S5_5	2.31553	0.867962	up
P0C0S5_8	2.31351	0.867962	up
P10809_202	1.12094	0.768852	up
P23246_631	1.33405	0.843307	up
P31327_1479	1.76366	0.202298	up
P31327_1486	1.18241	0.202298	up
P31327_1498	1.30007	0.202298	up
P31327-2_1486	1.26852	0.202298	up
P31327-2_1498	1.30007	0.202298	up
P31327-3_1498	1.30007	0.202298	up
P40926_217	1.97907	0.755981	up
P40926-2_217	1.73698	0.755981	up
P51659_139	1.56164	0.903806	up
P51659_565	1.49138	0.903806	up
P51659-2_139	1.56164	0.903806	up
P51659-2_565	1.49138	0.903806	up
P51659-3_139	1.56164	0.903806	up
P51659-3_565	1.49138	0.903806	up
P52758_101	1.06458	-0.875026	up
P58876_12	1.12653	-0.04189	up
P58876_13	1.29122	-0.04189	up
P58876_16	1.56464	-0.04189	up
P58876_17	2.13692	-0.04189	up
P58876_21	2.13692	-0.04189	up
P58876_6	1.13068	-0.04189	up
P58876_86	1.44846	-0.04189	up
P62805_13	1.04265	-0.307978	up
P62805_17	1.08013	-0.307978	up
P62805_9	1.26187	-0.307978	up
P62807_12	2.21121	-0.04189	up
P62807_13	2.14138	-0.04189	up
P62807_16	2.56268	-0.04189	up
P62807_17	2.13692	-0.04189	up
P62807_21	2.13692	-0.04189	up
P62807_86	1.44846	-0.04189	up
P68871_145	1.10161	0.370886	up
P83731_27	1.39014	-0.268625	up
Q0QF37_217	1.478	0.755981	up
Q0VAS5_13	1.04265	-0.307978	up
Q0VAS5_17	1.08013	-0.307978	up
Q0VAS5_9	1.26187	-0.307978	up
Q16778_12	2.21121	0.873705	up
Q16778_13	2.14138	0.873705	up
Q16778_16	2.5478	0.873705	up
Q16778_17	2.13692	0.873705	up
Q16778_21	2.13692	0.873705	up
Q16778_86	1.44846	0.873705	up
Q53HE2_14	1.11892	0.09635	up
Q53SE2_202	1.41078	0.768852	up
Q59H27_565	1.49138	0.903806	up
Q5QNW6_12	1.48585	-0.04189	up
Q5QNW6_13	1.97908	-0.04189	up
Q5QNW6_16	1.97908	-0.04189	up
Q5QNW6_17	1.74482	-0.04189	up
Q5QNW6_21	1.97908	-0.04189	up
Q5QNW6_6	2.58419	-0.04189	up
Q5QNW6_86	1.44846	-0.04189	up
Q5QNW6-2_12	2.07879	-0.04189	up
Q5QNW6-2_13	1.97908	-0.04189	up
Q5QNW6-2_16	1.97908	-0.04189	up
Q5QNW6-2_17	1.66094	-0.04189	up
Q5QNW6-2_21	1.97908	-0.04189	up
Q5QNW6-2_6	2.58419	-0.04189	up
Q5QNW6-2_86	1.44846	-0.04189	up
Q5R206_1479	1.54235	0.202298	up
Q5R206_1498	1.30007	0.202298	up
Q5R208_1479	1.69283	0.202298	up
Q5R208_1498	1.30007	0.202298	up
Q5R210_1479	1.15551	0.202298	up
Q5R210_1498	1.30007	0.202298	up
Q6FHZ0_217	2.13096	0.755981	up
Q6VFQ5_145	1.67131	0.370886	up
Q71UI9_12	2.08509	0.867962	up
Q71UI9_14	1.8587	0.867962	up
Q71UI9_5	1.8587	0.867962	up
Q71UI9_8	2.08509	0.867962	up
Q71UI9-2_12	2.08509	0.867962	up
Q71UI9-2_14	1.8587	0.867962	up
Q71UI9-2_5	1.8587	0.867962	up
Q71UI9-2_8	2.08509	0.867962	up
Q71UI9-3_12	2.08509	0.867962	up
Q71UI9-3_14	1.8587	0.867962	up
Q71UI9-3_5	1.8587	0.867962	up
Q71UI9-3_8	2.08509	0.867962	up
Q71UI9-5_12	2.08509	0.427256	up
Q71UI9-5_14	1.8587	0.427256	up
Q71UI9-5_5	1.8587	0.427256	up
Q71UI9-5_8	2.08509	0.427256	up
Q75MT9_217	1.58777	0.755981	up
Q86VG2_631	1.33405	0.843307	up
Q8N257_21	2.13692	0.865134	up
Q8N257_86	1.44846	0.865134	up
Q93079_12	1.64771	-0.04189	up
Q93079_13	2.13692	-0.04189	up
Q93079_16	2.13692	-0.04189	up
Q93079_17	2.13692	-0.04189	up
Q93079_21	2.13692	-0.04189	up
Q93079_6	2.58419	-0.04189	up
Q93079_86	1.44846	-0.04189	up
Q99877_13	1.42211	-0.04189	up
Q99877_16	1.41203	-0.04189	up
Q99877_17	2.13692	-0.04189	up
Q99877_21	2.13692	-0.04189	up
Q99877_86	1.44846	-0.04189	up
Q99879_12	1.11389	-0.04189	up
Q99879_6	1.36975	-0.04189	up
Q99879_86	1.44846	-0.04189	up
Q99880_21	2.13692	0.368794	up
Q99880_86	1.44846	0.368794	up
Q9BSV4_631	1.33405	0.843307	up
Q9UK54_145	1.77175	0.370886	up
U3KQK0_12	1.03887	-0.04189	up
U3KQK0_13	1.2999	-0.04189	up
U3KQK0_16	1.43669	-0.04189	up
U3KQK0_17	2.13692	-0.04189	up
U3KQK0_21	2.13692	-0.04189	up
U3KQK0_86	1.44846	-0.04189	up
V9HW01_27	1.39014	-0.268625	up
V9HW43_123	2.36068	0.809034	up
A0A024RAZ7_3	2.94204	-1.598	up
A0A024RAZ7_8	2.94204	-1.598	up
A0A024RB53_3	2.94204	-1.598	up
A0A024RB53_8	2.94204	-1.598	up
A0A024RC46_3	2.94204	-1.598	up
A0A024RC46_8	2.94204	-1.598	up
A0A1X8XL64_15	1.32484	-1.61954	up
A8K4Y7_15	1.59134	-1.61954	up
B2R4P9_15	1.46798	-1.61954	up
B2R6Y1_15	1.55563	-1.61954	up
B4DEB1_15	1.58492	-3.27056	up
B4DI68_565	1.49138	-1.51411	up
B4DP35_3	2.94204	-1.598	up
B4DP35_8	2.94204	-1.598	up
B4E0B5_3	2.94204	-1.598	up
B4E0B5_8	2.94204	-1.598	up
B4E380_15	1.588	-3.27056	up
F8VTQ5_3	2.94204	-1.598	up
F8VTQ5_8	2.94204	-1.598	up
F8W646_3	2.94204	-1.598	up
F8W646_8	2.94204	-1.598	up
F8W6I7_3	2.94204	-1.598	up
F8W6I7_8	2.94204	-1.598	up
K7EK07_15	1.6541	-1.61954	up
K7EMV3_15	1.34316	-3.27056	up
K7EP01_15	1.53738	-3.27056	up
K7ES00_15	1.50731	-3.27056	up
P09651_3	2.94204	-1.598	up
P09651_8	2.94204	-1.598	up
P09651-2_3	2.94204	-1.598	up
P09651-2_8	2.94204	-1.598	up
P09651-3_3	2.94204	-1.598	up
P09651-3_8	2.94204	-1.598	up
P36542_55	1.38672	-4	up
P36542-2_55	1.28823	-4	up
P68431_15	1.28739	-3.27056	up
P84243_15	1.34086	-1.61954	up
Q16695_15	1.46678	-3.27056	up
Q6IPF2_3	2.94204	-1.598	up
Q6IPF2_8	2.94204	-1.598	up
Q6NXT2_15	1.61125	-3.27056	up
Q71DI3_15	1.68384	-3.27056	up
A0A087WT95_42	-2.58866	1.87921	down
A0A087X0W7_42	-2.65424	1.87921	down
A0A0G2JM88_70	-2.21094	2.09615	down
A0A0S2Z5R4_70	-2.19224	2.09615	down
A0A140VK29_70	-1.72277	2.09615	down
A0A140VK93_14	-1.15772	2.54613	down
A0A384ME44_19	-1.53712	1.28108	down
A0A384NL93_121	-2.21546	2.1007	down
A1L172_42	-2.86638	1.87921	down
A5PHJ9_351	-1.03332	3.08471	down
B4DDZ5_255	-1.92411	1.39723	down
B4DDZ5_289	-2.57267	1.39723	down
B4DDZ5_326	-2.54681	1.39723	down
B4DDZ5_350	-1.26088	1.39723	down
B4DLK2_14	-1.15772	2.54613	down
B4DV16_42	-2.9851	1.87921	down
B7ZMC1_42	-2.7542	1.87921	down
D6R9R1_70	-2.04121	2.09615	down
D6RDF7_70	-2.36254	2.09615	down
E9KL42_42	-2.96712	1.87921	down
F8VPP1_14	-1.15772	2.54613	down
F8VZG5_14	-1.15772	2.54613	down
F8W1A4_14	-1.15772	2.54613	down
G3V213_14	-1.15772	2.54613	down
G3V4F2_42	-2.70791	1.87921	down
H0YNP9_25	-2.58691	1.50515	down
H3BQN4_147	-1.07613	1.71405	down
H7BYH4_123	-1.23887	2.86752	down
H7BYH4_137	-1.39141	2.86752	down
J3QLR8_73	-1.16575	1.30799	down
P00167_10	-1.13204	1.28108	down
P00167_19	-1.122	1.28108	down
P00167-2_10	-1.10566	1.28108	down
P00167-3_10	-1.4582	1.28108	down
P00167-3_19	-1.0532	1.28108	down
P00441_123	-1.23887	2.86752	down
P00441_137	-1.39141	2.86752	down
P04075-2_147	-1.44408	1.71405	down
P08559_351	-1.01714	3.08471	down
P08559-3_115	-1.2412	3.08471	down
P08559-4_115	-1.03026	3.08471	down
P08559-4_351	-1.02648	3.08471	down
P0C7P0_86	-1.3439	1.09604	down
P10606_121	-2.15473	2.1007	down
P49753_42	-2.58125	1.87921	down
P54819_14	-1.15772	2.54613	down
P54819-3_14	-1.15772	2.54613	down
Q59F44_10	-1.68533	1.28108	down
Q59F44_19	-1.20317	1.28108	down
Q5JPU0_115	-1.09122	3.08471	down
Q5JPU1_115	-1.04211	3.08471	down
Q5TEC6_57	-2.27085	1.01274	down
Q6FHJ9_121	-2.40012	2.1007	down
Q6LCA3_351	-1.02577	3.08471	down
Q86TX2_42	-2.92807	1.87921	down
Q8N4P3_25	-2.77315	1.50515	down
Q8N4P3-2_25	-2.16405	1.50515	down
Q9HCC0_70	-1.85907	2.09615	down
Q9HCC0-2_70	-2.08812	2.09615	down
V9HWC9_123	-1.23887	2.86752	down
V9HWC9_137	-1.39141	2.86752	down
A0A024QZ64_147	-1.11304	-0.848046	down
A0A024QZU5_131	-2.52095	0.0514078	down
A0A024QZY0_226	-1.03276	-0.821637	down
A0A024R048_256	-4	-0.269994	down
A0A024R145_147	-3.27051	-0.462027	down
A0A024R145_317	-1.03546	-0.462027	down
A0A024R2M6_124	-1.16083	0.282574	down
A0A024R2M6_149	-1.35539	0.282574	down
A0A024R3X4_130	-1.84683	0.768852	down
A0A024R3X4_133	-1.99539	0.768852	down
A0A024R3X4_87	-1.61768	0.768852	down
A0A024R3X4_91	-2.55009	0.768852	down
A0A024R454_157	-3.0456	0.202298	down
A0A024R454_287	-1.57925	0.202298	down
A0A024R4F1_422	-1.16287	-0.0304952	down
A0A024R4K3_279	-1.17999	0.755981	down
A0A024R4K3_302	-1.53164	0.755981	down
A0A024R4K3_307	-1.08653	0.755981	down
A0A024R652_21	-2.60765	-0.614919	down
A0A024R6C9_191	-1.83907	-0.70059	down
A0A024R713_223	-1.17853	-0.4329	down
A0A024R713_93	-1.77452	-0.4329	down
A0A024R837_15	-2.41592	0.72769	down
A0A024RAD8_552	-1.43536	-0.560325	down
A0A024RDI3_17	-1.68538	0.264302	down
A0A024RE03_58	-2.71044	-0.648334	down
A0A087WVQ9_439	-1.20252	0.675663	down
A0A087WXX2_147	-2.81774	-0.462027	down
A0A096LPD9_153	-4	0.802592	down
A0A096LPK7_153	-3.91297	0.802592	down
A0A0A0MSE2_189	-2.38068	-0.199585	down
A0A0A0MSE2_316	-1.72246	-0.199585	down
A0A0A0MSZ4_330	-1.06485	-0.618312	down
A0A0A0MTN9_330	-1.0317	-0.618312	down
A0A0A0MTS2_128	-1.54251	0.110364	down
A0A0C4DGA2_131	-2.26969	0.0514078	down
A0A0C4DGN7_330	-1.14593	-0.618312	down
A0A0C4DGV3_256	-4	-0.269994	down
A0A0D9SFP2_189	-2.74982	-0.199585	down
A0A0D9SFP2_316	-1.4328	-0.199585	down
A0A0J9YX90_128	-1.54638	0.110364	down
A0A0J9YXP8_128	-1.74496	0.110364	down
A0A0J9YYH3_128	-1.4019	0.110364	down
A0A0K0K1H7_670	-1.56494	0.430362	down
A0A0S2Z366_420	-1.55213	0.490619	down
A0A0S2Z3A5_420	-1.52299	0.490619	down
A0A0S2Z3L0_126	-2.53093	-0.697178	down
A0A0S2Z3L0_139	-2.6174	-0.697178	down
A0A0S2Z3L0_332	-2.05409	-0.697178	down
A0A0S2Z3M4_126	-2.74164	-0.697178	down
A0A0S2Z3M4_139	-1.83518	-0.697178	down
A0A0S2Z3M4_332	-2.7128	-0.697178	down
A0A0S2Z415_130	-1.8225	0.768852	down
A0A0S2Z415_133	-2.67932	0.768852	down
A0A0S2Z415_87	-1.8867	0.768852	down
A0A0S2Z415_91	-2.70371	0.768852	down
A0A0S2Z4J1_140	-1.51369	0.903806	down
A0A0S2Z693_160	-1.24771	-0.834535	down
A0A140VJK4_4	-2.23161	-0.55741	down
A0A140VJK4_6	-2.45928	-0.55741	down
A0A140VJX0_124	-1.75402	0.282574	down
A0A140VJX0_149	-1.23788	0.282574	down
A0A140VJX1_230	-3.22659	0.487387	down
A0A140VJX1_403	-2.29768	0.487387	down
A0A140VK76_189	-2.45793	-0.199585	down
A0A140VK76_316	-1.29032	-0.199585	down
A0A182DWF2_153	-3.74974	0.802592	down
A0A182DWF3_153	-4	0.802592	down
A0A1B0GTR1_110	-2.91229	0.330255	down
A0A1B0GU58_110	-2.32559	0.330255	down
A0A1B0GUX9_110	-2.12718	0.330255	down
A0A1B0GWA1_110	-2.75039	0.330255	down
A0A1B0GWI4_110	-2.45386	0.330255	down
A0A1W2PNM1_189	-2.65847	-0.199585	down
A0A1W2PNM1_316	-1.59977	-0.199585	down
A0A1W2PQ78_316	-1.93813	-0.199585	down
A0A1W2PQC2_189	-2.59345	-0.199585	down
A0A1W2PQV5_189	-2.9266	-0.199585	down
A0A1W2PRT2_189	-2.63124	-0.199585	down
A0A1W6AYU6_128	-1.57685	0.110364	down
A0A286YFL3_20	-1.62169	-0.376484	down
A0A2R8Y4F5_255	-1.92411	-0.371625	down
A0A2R8Y4F5_289	-2.53197	-0.371625	down
A0A2R8Y4F5_326	-2.54681	-0.371625	down
A0A2R8Y4F5_350	-1.26088	-0.371625	down
A0A2R8Y688_255	-1.92411	-0.371625	down
A0A2R8Y688_289	-2.84429	-0.371625	down
A0A2R8Y6C7_128	-1.72936	0.110364	down
A0A2R8Y6G6_422	-1.27147	-0.0304952	down
A0A2R8YD50_140	-1.59212	0.903806	down
A0A2R8YF08_128	-1.56117	0.110364	down
A0A2R8YF45_140	-1.75384	0.903806	down
A0A2R8YG21_255	-1.92411	-0.371625	down
A0A2R8YG21_289	-2.71268	-0.371625	down
A0A2R8YG21_326	-2.54681	-0.371625	down
A0A2R8YG21_350	-1.26088	-0.371625	down
A0A2U3TZU2_128	-1.64749	0.110364	down
A0A384MQX1_542	-1.22422	0.455096	down
A0A384N5Y3_10	-1.37005	-0.614919	down
A0A384N5Y3_21	-3.00764	-0.614919	down
A0A384N605_173	-3.25961	-0.269777	down
A0A384N605_65	-1.55965	-0.269777	down
A0A384NL53_148	-2.51554	-0.295489	down
A0A384NL53_157	-1.65925	-0.295489	down
A0A384P5G6_90	-1.44985	0.774706	down
A0A384P5Q0_457	-2.17248	-0.703359	down
A0A3B3IS80_147	-2.66848	-0.462027	down
A0A3B3IS80_317	-1.03546	-0.462027	down
A0A3B3ITI4_66	-1.26248	0.774706	down
A0A3B3ITI4_90	-1.12084	0.774706	down
A2A274_670	-1.94114	0.430362	down
A3R0T7_63	-1.59677	0.43175	down
A3R0T8_63	-1.93809	0.43175	down
A4FTY4_153	-3.91	0.802592	down
A4QMW8_422	-1.65326	-0.0304952	down
A4UCT1_194	-1.47962	0.2526	down
A6PVX3_114	-1.20389	-0.0663512	down
A8K058_223	-1.30809	-0.586488	down
A8K134_157	-2.53605	0.202298	down
A8K134_287	-2.0241	0.202298	down
A8K430_147	-2.67861	-0.462027	down
A8K4I8_259	-1.97281	-0.767363	down
A8K9C4_439	-1.25752	0.675663	down
A8MVZ9_147	-1.2306	-0.848046	down
B2R659_140	-1.83277	0.903806	down
B2R6J3_120	-2.08914	-0.376168	down
B2R984_63	-1.69884	0.43175	down
B2RB06_189	-2.89287	-0.199585	down
B2RB06_316	-1.8373	-0.199585	down
B2RB06_85	-1.32908	-0.199585	down
B2RBW5_670	-1.6181	0.430362	down
B2RDE0_110	-2.7755	0.330255	down
B2RDY9_81	-1.0293	0.15154	down
B3GQS7_130	-1.43092	0.768852	down
B3GQS7_133	-1.74095	0.768852	down
B3GQS7_87	-1.57046	0.768852	down
B3GQS7_91	-2.76945	0.768852	down
B3KSQ6_330	-1.08364	-0.618312	down
B3KTM1_302	-1.39673	0.755981	down
B3KTM1_307	-1.07062	0.755981	down
B3KTT6_189	-2.67387	-0.199585	down
B3KTT6_316	-1.71575	-0.199585	down
B3KTT6_85	-1.6929	-0.199585	down
B3KUF6_15	-2.51918	0.72769	down
B3KUQ5_153	-4	0.802592	down
B4DDC9_166	-2.51951	0.353432	down
B4DDC9_168	-1.32472	0.353432	down
B4DDC9_276	-2.67602	0.353432	down
B4DDC9_310	-3.6713	0.353432	down
B4DDI9_330	-1.0424	-0.618312	down
B4DE36_128	-1.60735	0.110364	down
B4DEC3_670	-1.88739	0.430362	down
B4DEN6_124	-1.71592	0.282574	down
B4DEN6_149	-1.20319	0.282574	down
B4DEN6_88	-1.17338	0.282574	down
B4DFL1_217	-1.24695	-0.4329	down
B4DFL1_223	-1.14242	-0.4329	down
B4DFL1_72	-1.44494	-0.4329	down
B4DFL1_93	-1.77948	-0.4329	down
B4DFR3_542	-1.22422	0.455096	down
B4DHB3_17	-1.25319	-0.119199	down
B4DHP4_120	-1.48035	-0.376168	down
B4DI38_81	-1.28895	0.15154	down
B4DJE7_420	-1.50752	0.490619	down
B4DJW1_670	-1.73627	0.430362	down
B4DKI2_212	-3.19808	-0.787373	down
B4DLL3_131	-2.40271	0.0514078	down
B4DLY4_670	-1.63231	0.430362	down
B4DMK9_217	-1.61887	-0.4329	down
B4DQI7_171	-1.48132	-0.767363	down
B4DQI7_259	-1.6855	-0.767363	down
B4DRH6_255	-1.92411	-0.371625	down
B4DRH6_289	-2.55881	-0.371625	down
B4DRH6_326	-2.54681	-0.371625	down
B4DRH6_350	-1.26088	-0.371625	down
B4DSD0_140	-1.25947	0.903806	down
B4DT01_231	-2.26037	-0.0977109	down
B4DU60_58	-2.55028	-0.648334	down
B4DUK1_63	-1.66286	-0.454412	down
B4DV42_439	-1.1117	0.675663	down
B4DVB1_420	-1.73074	0.490619	down
B4DVJ0_128	-1.52237	0.110364	down
B4DW08_670	-1.59304	0.430362	down
B4DWK8_457	-1.68791	-0.703359	down
B4DWX6_420	-1.76289	0.490619	down
B4DY96_166	-2.43951	0.353432	down
B4DY96_168	-1.32472	0.353432	down
B4DY96_276	-2.48896	0.353432	down
B4DY96_310	-3.12545	0.353432	down
B4DYI6_113	-1.01715	-0.666803	down
B4DYI6_204	-1.80821	-0.666803	down
B4DYI6_211	-2.02935	-0.666803	down
B4DZ08_670	-1.82772	0.430362	down
B4DZT3_312	-1.08649	0.315192	down
B4E072_124	-1.59939	0.282574	down
B4E072_149	-1.11607	0.282574	down
B4E1H9_17	-1.08687	-0.119199	down
B5MCP9_74	-1.07277	0.084991	down
B5MD38_276	-2.55976	0.353432	down
B5MD38_310	-3.51877	0.353432	down
B5MD38_50	-2.02021	0.353432	down
B7Z1F9_4	-2.45123	-0.55741	down
B7Z1F9_6	-2.33578	-0.55741	down
B7Z1V7_90	-1.12543	0.774706	down
B7Z1Z9_147	-1.30573	-0.848046	down
B7Z3K9_147	-1.18694	-0.848046	down
B7Z4F6_130	-2.01361	0.768852	down
B7Z4F6_133	-1.83238	0.768852	down
B7Z4F6_87	-1.5258	0.768852	down
B7Z4F6_91	-2.64534	0.768852	down
B7Z4V2_66	-1.14517	0.774706	down
B7Z4V2_90	-1.06073	0.774706	down
B7Z597_130	-1.71764	0.768852	down
B7Z597_133	-2.30855	0.768852	down
B7Z597_87	-1.56289	0.768852	down
B7Z597_91	-2.67276	0.768852	down
B7Z5E7_87	-1.38639	0.768852	down
B7Z5E7_91	-2.33514	0.768852	down
B7Z809_10	-1.45063	-0.614919	down
B7Z809_21	-2.76275	-0.614919	down
B7Z8V7_256	-4	-0.269994	down
B7Z9I1_420	-1.67104	0.490619	down
B7ZAW3_160	-1.43556	-0.834535	down
B9VPB4_130	-2.32352	0.768852	down
B9VPB4_133	-1.66919	0.768852	down
C9JB63_131	-2.07954	0.0514078	down
C9JCQ4_87	-1.86035	0.768852	down
C9JCQ4_91	-2.7845	0.768852	down
C9JDE9_124	-1.61078	0.282574	down
C9JDE9_127	-1.16852	0.282574	down
C9JDE9_149	-1.16494	0.282574	down
C9JDV8_171	-1.19547	-0.767363	down
C9JE81_50	-2.02021	0.353432	down
C9JEY0_50	-2.02021	0.353432	down
C9JL25_130	-1.71357	0.768852	down
C9JL25_133	-1.77292	0.768852	down
C9JL25_87	-1.75451	0.768852	down
C9JL25_91	-2.5632	0.768852	down
C9K0M0_50	-2.02021	0.353432	down
D3YTF8_153	-3.679	0.802592	down
D6RDN5_17	-2.26	0.264302	down
D6RH17_17	-2.34332	0.264302	down
D6W539_166	-2.66821	0.353432	down
D6W539_168	-1.32472	0.353432	down
D6W539_276	-2.4697	0.353432	down
D6W539_310	-3.15628	0.353432	down
D6W539_50	-2.02021	0.353432	down
E2DRY6_422	-1.35418	-0.0304952	down
E7ER27_140	-1.00156	0.903806	down
E7ESH4_130	-1.81584	0.768852	down
E7ESH4_133	-2.22223	0.768852	down
E7ESH4_87	-1.91739	0.768852	down
E7ESH4_91	-2.42808	0.768852	down
E7EUT5_194	-1.57627	0.2526	down
E7EUT5_334	-1.69107	0.2526	down
E7EWE5_140	-1.74092	0.903806	down
E7EWK1_153	-3.79894	0.802592	down
E7EXB4_130	-1.50744	0.768852	down
E7EXB4_133	-1.72088	0.768852	down
E7EXB4_87	-1.52922	0.768852	down
E7EXB4_91	-3.07853	0.768852	down
E9KL44_255	-1.92411	-0.371625	down
E9KL44_289	-2.45182	-0.371625	down
E9KL44_326	-2.54681	-0.371625	down
E9KL44_350	-1.26088	-0.371625	down
E9PBF6_312	-1.26869	0.315192	down
E9PEX6_217	-1.48884	-0.4329	down
E9PEX6_72	-1.10863	-0.4329	down
E9PEX6_93	-2.19714	-0.4329	down
E9PF18_189	-2.59065	-0.199585	down
E9PF18_316	-2.20268	-0.199585	down
E9PG35_160	-1.20083	-0.834535	down
F1LLU7_131	-2.42675	0.0514078	down
F5GZQ3_166	-2.14126	0.353432	down
F5GZQ3_168	-1.32472	0.353432	down
F5GZQ3_276	-2.80438	0.353432	down
F5GZQ3_310	-3.51698	0.353432	down
F5H2F4_10	-1.14479	-0.614919	down
F5H2F4_21	-2.69025	-0.614919	down
F8VY04_14	-1.15772	-0.737805	down
F8WAW4_131	-2.55013	0.0514078	down
G3XAL0_279	-1.15995	0.755981	down
G3XAL0_302	-2.01333	0.755981	down
G3XAL0_307	-1.10711	0.755981	down
G5E9X5_160	-1.25325	-0.834535	down
H0Y4D4_124	-1.12616	0.282574	down
H0Y4D4_127	-1.11356	0.282574	down
H0Y4D4_149	-1.42522	0.282574	down
H0YFD6_255	-1.92411	-0.371625	down
H0YFD6_289	-3.00403	-0.371625	down
H0YFD6_326	-2.54681	-0.371625	down
H0YFD6_350	-1.26088	-0.371625	down
H0YK49_126	-2.51468	-0.697178	down
H0YK49_139	-2.44775	-0.697178	down
H0YK49_332	-2.64108	-0.697178	down
H0YKF0_126	-2.275	-0.697178	down
H0YKF0_139	-2.16919	-0.697178	down
H0YL12_126	-2.91457	-0.697178	down
H0YL12_139	-2.17333	-0.697178	down
H0YL83_332	-2.67805	-0.697178	down
H0YLA4_212	-2.60018	-0.787373	down
H0YLU7_126	-2.68384	-0.697178	down
H0YLU7_139	-2.0944	-0.697178	down
H0YNX6_126	-2.78475	-0.697178	down
H0YNX6_139	-2.14325	-0.697178	down
H3BPK3_231	-2.26037	-0.0977109	down
H3BV79_231	-2.26037	-0.0977109	down
H7C086_60	-1.74854	0.209025	down
H7C0C1_60	-1.32164	0.209025	down
H7C131_124	-1.37961	0.282574	down
H7C131_127	-1.01552	0.282574	down
H7C131_149	-1.36119	0.282574	down
J3QQV6_20	-1.62169	-0.376484	down
J3QQZ9_20	-1.62169	-0.376484	down
K7EJ68_137	-1.57482	0.69702	down
K7ELR7_128	-1.33696	0.110364	down
K7EME0_211	-3.88804	0.69702	down
K7EME0_212	-1.21335	0.69702	down
K7EME0_270	-3.09234	0.69702	down
K7EME0_305	-1.17605	0.69702	down
K7EP41_128	-1.52151	0.110364	down
K7EPY4_128	-1.50928	0.110364	down
K7EQ48_128	-1.74387	0.110364	down
K7ERC6_128	-1.50194	0.110364	down
K7ERK8_128	-1.58983	0.110364	down
M0QYF7_24	-1.38154	0.150369	down
M0R2L9_24	-1.1554	0.150369	down
O75521_131	-1.98495	0.0514078	down
O75521-2_131	-2.4051	0.0514078	down
O75944_670	-1.849	0.430362	down
O75947_125	-1.09787	0.133927	down
O75947-2_125	-1.47786	0.133927	down
O95831_274	-1.88596	-0.171027	down
O95831-3_274	-1.73976	-0.171027	down
O95831-4_274	-1.84239	-0.171027	down
O95831-6_274	-1.83059	-0.171027	down
P00558_17	-1.54089	-0.119199	down
P00558_75	-2.34657	-0.119199	down
P00558-2_75	-2.21373	-0.119199	down
P02545_542	-1.22422	0.455096	down
P02545-2_542	-1.22422	0.455096	down
P02545-4_542	-1.22422	0.455096	down
P02545-5_542	-1.22422	0.455096	down
P02545-6_542	-1.22422	0.455096	down
P04040_457	-1.93595	-0.703359	down
P04406_194	-1.38996	0.2526	down
P04406_334	-1.41191	0.2526	down
P04406-2_194	-1.31104	0.2526	down
P04406-2_334	-1.40325	0.2526	down
P05062_147	-2.95347	-0.462027	down
P05062_317	-1.03546	-0.462027	down
P05165_110	-2.34209	0.330255	down
P05165-2_110	-2.04593	0.330255	down
P05165-3_110	-2.38293	0.330255	down
P06733_422	-1.48413	-0.0304952	down
P06733-2_422	-1.63315	-0.0304952	down
P06744_128	-1.61393	0.110364	down
P06744-2_128	-1.04271	0.110364	down
P08263_4	-2.47138	-0.55741	down
P08263_6	-2.32462	-0.55741	down
P09110_124	-1.28283	0.282574	down
P09110_149	-1.57462	0.282574	down
P09110-2_124	-1.34232	0.282574	down
P09110-2_149	-1.188	0.282574	down
P09110-2_88	-1.25346	0.282574	down
P09622_217	-1.02094	-0.4329	down
P09622_72	-1.07735	-0.4329	down
P09622_93	-1.9004	-0.4329	down
P09622-2_217	-1.48476	-0.4329	down
P09622-2_72	-1.07078	-0.4329	down
P09622-2_93	-1.54087	-0.4329	down
P09622-3_217	-1.06352	-0.4329	down
P09622-3_72	-1.26659	-0.4329	down
P09622-3_93	-1.56962	-0.4329	down
P10412_63	-2.05237	0.43175	down
P10809_130	-2.37518	0.768852	down
P10809_133	-1.25707	0.768852	down
P10809_87	-1.79238	0.768852	down
P10809_91	-2.73579	0.768852	down
P10809-2_130	-1.98029	0.768852	down
P10809-2_133	-1.41597	0.768852	down
P10809-2_87	-1.69327	0.768852	down
P10809-2_91	-2.68738	0.768852	down
P11310_420	-1.60342	0.490619	down
P11310-2_420	-1.51663	0.490619	down
P11586_10	-1.0015	-0.614919	down
P11586_21	-3.27493	-0.614919	down
P13804_126	-2.66193	-0.697178	down
P13804_139	-2.09129	-0.697178	down
P13804_332	-2.5991	-0.697178	down
P13804-2_126	-2.87732	-0.697178	down
P13804-2_139	-2.35412	-0.697178	down
P13804-2_332	-2.79989	-0.697178	down
P16152_148	-2.30156	-0.295489	down
P16152_157	-1.72457	-0.295489	down
P16402_63	-2.16795	0.43175	down
P16403_63	-2.15495	0.43175	down
P20700_312	-1.41253	0.315192	down
P24752_230	-2.80888	0.487387	down
P24752_403	-2.01906	0.487387	down
P28332_17	-1.74393	0.264302	down
P28332-2_17	-2.07701	0.264302	down
P30038_552	-1.80317	-0.560325	down
P30038-2_552	-1.30411	-0.560325	down
P30038-3_552	-1.63128	-0.560325	down
P31327_157	-2.74303	0.202298	down
P31327_287	-1.55836	0.202298	down
P31327-3_157	-2.81315	0.202298	down
P31327-3_287	-1.60175	0.202298	down
P36957_191	-1.86896	-0.70059	down
P36957-2_191	-1.80185	-0.70059	down
P38646_66	-1.27434	0.774706	down
P39019_24	-1.33139	0.150369	down
P40306_101	-1.0694	0.241058	down
P40926_279	-1.30136	0.755981	down
P40926_302	-2.00987	0.755981	down
P40926_307	-1.08994	0.755981	down
P40926-2_279	-1.10097	0.755981	down
P40926-2_302	-1.53098	0.755981	down
P40926-2_307	-1.06949	0.755981	down
P40939_255	-1.92411	-0.371625	down
P40939_289	-2.60612	-0.371625	down
P40939_326	-2.54681	-0.371625	down
P40939_350	-1.26088	-0.371625	down
P43155-2_270	-1.24347	0.336077	down
P43155-3_270	-1.12955	0.336077	down
P48047_192	-1.60512	0.209025	down
P48047_199	-1.00435	0.209025	down
P48047_60	-1.12997	0.209025	down
P51659_140	-1.56448	0.903806	down
P51659-2_140	-1.61593	0.903806	down
P51659-3_140	-1.60973	0.903806	down
P54819-2_14	-1.15772	-0.737805	down
P54819-5_14	-1.15772	-0.737805	down
P55036_114	-1.20389	-0.0663512	down
P55036-2_114	-1.20389	-0.0663512	down
P55084_166	-2.12468	0.353432	down
P55084_168	-1.32472	0.353432	down
P55084_276	-2.39922	0.353432	down
P55084_310	-3.2101	0.353432	down
P55084_50	-2.02021	0.353432	down
P55084-2_166	-2.32037	0.353432	down
P55084-2_168	-1.32472	0.353432	down
P55084-2_276	-2.84858	0.353432	down
P55084-2_310	-3.48961	0.353432	down
P55084-2_50	-2.02021	0.353432	down
P60174_194	-1.15041	0.09635	down
P62081_74	-1.27256	0.084991	down
P68104_439	-1.31106	0.675663	down
Q00796_212	-2.64036	-0.787373	down
Q01518-2_81	-1.74685	0.15154	down
Q05CV6_157	-2.56575	0.202298	down
Q0QET7_194	-1.33133	0.2526	down
Q0QF37_279	-1.28846	0.755981	down
Q0QF37_302	-1.43238	0.755981	down
Q13825_204	-1.80821	-0.666803	down
Q13825_211	-2.02935	-0.666803	down
Q13825-2_204	-1.80821	-0.666803	down
Q13825-2_211	-2.02935	-0.666803	down
Q14222_439	-1.03736	0.675663	down
Q15493_161	-1.9684	-0.560873	down
Q15493-2_161	-1.99258	-0.560873	down
Q16187_191	-1.73618	-0.70059	down
Q16577_439	-1.00265	0.675663	down
Q16768_334	-1.14101	0.2526	down
Q16775_231	-2.26037	-0.0977109	down
Q16775-2_231	-2.26037	-0.0977109	down
Q16836_189	-2.7177	-0.199585	down
Q16836_316	-1.63045	-0.199585	down
Q16836-2_189	-2.37105	-0.199585	down
Q16836-2_316	-1.81642	-0.199585	down
Q16836-3_189	-2.65245	-0.199585	down
Q16836-3_316	-1.37375	-0.199585	down
Q17RE6_153	-3.89037	0.802592	down
Q2TSD0_194	-1.1126	0.2526	down
Q2TSD0_334	-1.46869	0.2526	down
Q3BDU5_542	-1.22422	0.455096	down
Q4G0N4_256	-4	-0.269994	down
Q4G0N4-2_256	-4	-0.269994	down
Q4G0N4-3_256	-4	-0.269994	down
Q4VB24_63	-1.69498	0.43175	down
Q504Z0_439	-1.20776	0.675663	down
Q53FP0_20	-1.62169	-0.376484	down
Q53G85_439	-1.23705	0.675663	down
Q53GA1_439	-1.35375	0.675663	down
Q53GC8_131	-2.4344	0.0514078	down
Q53GE9_439	-1.38733	0.675663	down
Q53GW3_428	-1.43328	-0.719059	down
Q53GW3_454	-2.80896	-0.719059	down
Q53GW3_478	-4	-0.719059	down
Q53HG3_131	-2.69657	0.0514078	down
Q53HH2_172	-1.07331	0.209025	down
Q53HH2_192	-1.73634	0.209025	down
Q53HH2_199	-1.00435	0.209025	down
Q53HH2_60	-1.19579	0.209025	down
Q53HM9_439	-1.18138	0.675663	down
Q53HQ7_439	-1.15939	0.675663	down
Q53HR1_439	-1.0833	0.675663	down
Q53HR5_439	-1.00947	0.675663	down
Q53SE2_130	-1.89605	0.768852	down
Q53SE2_133	-1.99787	0.768852	down
Q53SE2_87	-1.81902	0.768852	down
Q53SE2_91	-2.57612	0.768852	down
Q59E94_131	-2.21113	0.0514078	down
Q59ET7_153	-3.84531	0.802592	down
Q5HYG7_420	-1.41316	0.490619	down
Q5M7Z5_173	-2.92084	-0.269777	down
Q5M7Z5_65	-1.55965	-0.269777	down
Q5R206_157	-2.91825	0.202298	down
Q5R206_287	-1.70091	0.202298	down
Q5R207_157	-2.58885	0.202298	down
Q5R207_287	-1.61934	0.202298	down
Q5R208_157	-2.59302	0.202298	down
Q5R208_287	-1.87481	0.202298	down
Q5R209_157	-2.43167	0.202298	down
Q5R209_287	-1.56523	0.202298	down
Q5R209_412	-1.07352	0.202298	down
Q5R210_157	-2.45552	0.202298	down
Q5R210_287	-1.96891	0.202298	down
Q5R211_157	-2.61105	0.202298	down
Q5R211_287	-1.71009	0.202298	down
Q5RZ99_274	-2.20546	-0.171027	down
Q5RZA0_274	-1.82664	-0.171027	down
Q5T0R1_81	-1.18793	0.15154	down
Q5T0R2_81	-1.04399	0.15154	down
Q5T0R4_81	-1.08068	0.15154	down
Q5T0R6_81	-1.17869	0.15154	down
Q5T0R9_81	-1.15624	0.15154	down
Q5T4U5_420	-1.79063	0.490619	down
Q5TCI8_542	-1.22422	0.455096	down
Q5VTE0_439	-1.3657	0.675663	down
Q5VWC4_114	-1.20389	-0.0663512	down
Q6DC98_312	-1.02573	0.315192	down
Q6FHZ0_279	-1.13175	0.755981	down
Q6FHZ0_302	-1.61905	0.755981	down
Q6IB22_101	-1.18427	0.241058	down
Q6IBN4_131	-1.96532	0.0514078	down
Q6IBS5_191	-1.954	-0.70059	down
Q6IPN6_439	-1.37727	0.675663	down
Q6IPS9_439	-1.30458	0.675663	down
Q6IPT9_439	-1.18741	0.675663	down
Q6M1B7_153	-3.81379	0.802592	down
Q6P082_439	-1.04985	0.675663	down
Q6P4C9_439	-1.23374	0.675663	down
Q6P587_80	-1.69684	-0.699312	down
Q6P587-2_80	-1.87471	-0.699312	down
Q6P587-3_80	-2.21524	-0.699312	down
Q71UF1_670	-1.87094	0.430362	down
Q75MT9_302	-1.52726	0.755981	down
Q86SW4_191	-1.82499	-0.70059	down
Q86TQ8_191	-1.70418	-0.70059	down
Q86TW7_191	-1.76994	-0.70059	down
Q86WA6_226	-1.45233	-0.821637	down
Q86WA6-2_226	-1.23313	-0.821637	down
Q8IUN7_17	-2.13685	0.264302	down
Q8N0X4_58	-2.60505	-0.648334	down
Q8N0X4-2_58	-2.42721	-0.648334	down
Q8N1C8_66	-1.21537	0.774706	down
Q8N1C8_90	-1.08125	0.774706	down
Q8NCW8_124	-1.624	0.282574	down
Q8NCW8_149	-1.54274	0.282574	down
Q8NCW8_88	-1.22545	0.282574	down
Q8NHT3_147	-2.86745	0.7638	down
Q8TAK2_457	-1.65673	-0.703359	down
Q8WVX7_24	-1.08	0.150369	down
Q96CD8_439	-1.01333	0.675663	down
Q96EB3_439	-1.05168	0.675663	down
Q96EY8_120	-1.98041	-0.376168	down
Q99798_670	-1.8182	0.430362	down
Q9BPW8_259	-1.74455	-0.767363	down
Q9BSH5_15	-2.29693	0.72769	down
Q9NNW7_153	-3.65829	0.802592	down
Q9NNW7-2_153	-4	0.802592	down
Q9NNW7-3_153	-3.91767	0.802592	down
Q9NQR4_275	-1.68724	-0.974437	down
Q9NVS9_20	-1.62169	-0.376484	down
Q9NVS9-3_20	-1.62169	-0.376484	down
Q9NVS9-4_20	-1.62169	-0.376484	down
Q9NYD2_131	-2.80981	0.0514078	down
Q9NZS6_439	-1.198	0.675663	down
Q9UBQ7_173	-2.92092	-0.269777	down
Q9UBQ7_65	-1.55965	-0.269777	down
Q9UBQ7-2_173	-3.31257	-0.269777	down
Q9UJM8_223	-1.81899	-0.586488	down
S4R3P5_120	-1.83417	-0.376168	down
U3KQ56_173	-3.02915	-0.269777	down
U3KQ56_65	-1.55965	-0.269777	down
V9HVX7_237	-4	0.6041	down
V9HVX7_4	-3.00947	0.6041	down
V9HVX7_9	-3.00947	0.6041	down
V9HVZ4_194	-1.26492	0.2526	down
V9HVZ4_334	-1.69492	0.2526	down
V9HW45_20	-1.62169	-0.376484	down
V9HW84_66	-1.02557	0.774706	down
V9HW84_90	-1.17817	0.774706	down
V9HW89_212	-2.85531	-0.787373	down
V9HW91_275	-1.68724	-0.974437	down
V9HWC7_63	-1.19929	-0.454412	down
V9HWF4_11	-1.23061	-0.119199	down
V9HWF4_75	-2.34119	-0.119199	down
V9HWF8_161	-2.06393	-0.560873	down

## Sheet: T vs. P
Kac_site	Acetylation log FC (T/P)	Protein log FC (T/P)	type
A0A024QZ64_153	1.03684	-0.950037	up		KEGG pathway analysis for Kac proteins with down-regulated Kac sites in T/P
A0A024QZZ7_109	2.32944	0.132942	up		ID	Description	GeneRatio	BgRatio	pvalue	p.adjust	qvalue	geneID	Count
A0A024QZZ7_12	1.17877	0.132942	up		hsa01200	Carbon metabolism	2020-08-28	118/8073	3.99546e-09	2.59705e-07	1.80847e-07	ALDOC/DLST/PDHA1/ACAT1/HADHA/GAPDH/TPI1/RGN	8
A0A024QZZ7_121	1.42992	0.132942	up		hsa01212	Fatty acid metabolism	2020-06-28	57/8073	3.16101e-08	1.02733e-06	7.15386e-07	ACAT1/SCP2/HADH/HADHA/HADHB/MECR	6
A0A024QZZ7_13	1.0214	0.132942	up		hsa00071	Fatty acid degradation	2020-05-28	44/8073	3.40823e-07	7.38449e-06	5.14224e-06	ACAT1/HADH/HADHA/HADHB/ADH4	5
A0A024QZZ7_6	1.25102	0.132942	up		hsa00280	Valine, leucine and isoleucine degradation	2020-05-28	48/8073	5.32278e-07	8.64952e-06	6.02315e-06	ACAT1/MCCC2/HADH/HADHA/HADHB	5
A0A024QZZ7_86	2.36709	0.132942	up		hsa00062	Fatty acid elongation	2020-04-28	27/8073	1.92353e-06	2.50058e-05	1.7413e-05	HADH/HADHA/HADHB/MECR	4
A0A024R2M6_285	1.48884	-0.131838	up		hsa00010	Glycolysis / Gluconeogenesis	2020-05-28	67/8073	2.86923e-06	3.10833e-05	2.16451e-05	ALDOC/PDHA1/GAPDH/TPI1/ADH4	5
A0A024R3X4_202	1.30718	0.250473	up		hsa00620	Pyruvate metabolism	2020-04-28	39/8073	8.76084e-06	8.13506e-05	5.6649e-05	PDHA1/ACAT1/HAGH/GRHPR	4
A0A024R3X4_389	2.65013	0.250473	up		hsa00380	Tryptophan metabolism	2020-04-28	42/8073	1.18371e-05	9.61768e-05	6.69733e-05	DLST/ACAT1/HADH/HADHA	4
A0A024R3X4_473	2.627	0.250473	up		hsa00310	Lysine degradation	2020-04-28	61/8073	5.27461e-05	0.000380944	0.000265273	DLST/ACAT1/HADH/HADHA	4
A0A024R454_1498	3.06874	0.190107	up		hsa00650	Butanoate metabolism	2020-03-28	28/8073	0.00011552	0.00075088	0.00052288	ACAT1/HADH/HADHA	3
A0A024R4F1_54	1.22591	-0.244763	up		hsa01230	Biosynthesis of amino acids	2020-03-28	75/8073	0.00213518	0.0124711	0.00868432	ALDOC/GAPDH/TPI1	3
A0A024R4K3_217	2.02394	0.52077	up		hsa00980	Metabolism of xenobiotics by cytochrome P450	2020-03-28	77/8073	0.00230235	0.0124711	0.00868432	GSTA1/CBR1/ADH4	3
A0A024RA28_100	1.16497	-0.790502	up		hsa05204	Chemical carcinogenesis	2020-03-28	82/8073	0.00275529	0.0137765	0.00959333	GSTA1/CBR1/ADH4	3
A0A024RCJ9_109	2.24158	0.132942	up		hsa00020	Citrate cycle (TCA cycle)	2020-02-28	30/8073	0.00475241	0.0193067	0.0134443	DLST/PDHA1	2
A0A024RCJ9_12	1.09775	0.132942	up		hsa00030	Pentose phosphate pathway	2020-02-28	30/8073	0.00475241	0.0193067	0.0134443	ALDOC/RGN	2
A0A024RCJ9_121	1.42992	0.132942	up		hsa00630	Glyoxylate and dicarboxylate metabolism	2020-02-28	30/8073	0.00475241	0.0193067	0.0134443	ACAT1/GRHPR	2
A0A024RCJ9_16	1.00885	0.132942	up		hsa00051	Fructose and mannose metabolism	2020-02-28	33/8073	0.00573156	0.020992	0.0146179	ALDOC/TPI1	2
A0A024RCJ9_86	2.37407	0.132942	up		hsa00640	Propanoate metabolism	2020-02-28	34/8073	0.00607677	0.020992	0.0146179	ACAT1/HADHA	2
A0A096LP96_506	1.51956	0.943387	up		hsa04066	HIF-1 signaling pathway	2020-03-28	109/8073	0.00613613	0.020992	0.0146179	ALDOC/PDHA1/GAPDH	3
A0A096LPB7_506	1.24965	0.943387	up
A0A096LPH4_506	1.26447	0.943387	up
A0A0A0MSS8_270	1.41656	0.552508	up		KEGG pathway analysis for Kac proteins with up-regulated Kac sites in T/P
A0A0B4J2B4_58	1.31764	0.748149	up		ID	Description	GeneRatio	BgRatio	pvalue	p.adjust	qvalue	geneID	Count
A0A0G2JLD8_104	1.23194	0.310787	up		hsa05322	Systemic lupus erythematosus	45/82	136/8073	8.91437e-61	7.22064e-59	5.44246e-59	H2BC5/H2BC15/H3-3A/H3-3B/H4C9/H4C1/H4C4/H4C6/H4C12/H4C11/H4C3/H4C8/H4C2/H4C5/H4C13/H4C14/H4-16/H4C15/H2BC8/H2BC7/H2BC6/H2BC10/H2BC4/H2AZ1/H3C1/H3C4/H3C3/H3C6/H3C11/H3C8/H3C12/H3C10/H3C2/H3C7/H3-4/H2BC18/H3-5/H3C14/H3C15/H3C13/H2AZ2/H2BU1/H2BC9/H2BC14/H2BC13	45
A0A0G2JLD8_113	1.59145	0.310787	up		hsa05034	Alcoholism	45/82	187/8073	1.38707e-53	5.61763e-52	4.23421e-52	H2BC5/H2BC15/H3-3A/H3-3B/H4C9/H4C1/H4C4/H4C6/H4C12/H4C11/H4C3/H4C8/H4C2/H4C5/H4C13/H4C14/H4-16/H4C15/H2BC8/H2BC7/H2BC6/H2BC10/H2BC4/H2AZ1/H3C1/H3C4/H3C3/H3C6/H3C11/H3C8/H3C12/H3C10/H3C2/H3C7/H3-4/H2BC18/H3-5/H3C14/H3C15/H3C13/H2AZ2/H2BU1/H2BC9/H2BC14/H2BC13	45
A0A0K0K1H7_633	1.3113	0.706063	up		hsa05203	Viral carcinogenesis	27/82	204/8073	1.34906e-23	3.64246e-22	2.74546e-22	H2BC5/H2BC15/H4C9/H4C1/H4C4/H4C6/H4C12/H4C11/H4C3/H4C8/H4C2/H4C5/H4C13/H4C14/H4-16/H4C15/H2BC8/H2BC7/H2BC6/H2BC10/H2BC4/H2BC18/H2BU1/H2BC9/H2BC14/H2BC13/VDAC3	27
A0A0M4FNU3_153	2.45986	0.0821542	up		hsa05202	Transcriptional misregulation in cancer	17/82	192/8073	5.13486e-12	1.03981e-10	7.83742e-11	H3-3A/H3-3B/H3C1/H3C4/H3C3/H3C6/H3C11/H3C8/H3C12/H3C10/H3C2/H3C7/H3-4/H3-5/H3C14/H3C15/H3C13	17
A0A0S2Z3S9_23	1.06126	-0.241462	up		hsa05131	Shigellosis	17/82	242/8073	2.07538e-10	3.36211e-09	2.53415e-09	H3-3A/H3-3B/H3C1/H3C4/H3C3/H3C6/H3C11/H3C8/H3C12/H3C10/H3C2/H3C7/H3-4/H3-5/H3C14/H3C15/H3C13	17
A0A0S2Z3S9_37	1.4498	-0.241462	up		hsa01200	Carbon metabolism	9/82	118/8073	2.6849e-06	3.62461e-05	2.732e-05	ALDOC/CPS1/ENO1/MDH2/FH/ALDOA/GAPDH/SUCLG1/ACO2	9
A0A0S2Z3W2_23	1.06126	-0.241462	up		hsa01230	Biosynthesis of amino acids	7/82	75/8073	9.79434e-06	0.000113334	8.54243e-05	ALDOC/CPS1/ENO1/GLUL/ALDOA/GAPDH/ACO2	7
A0A0S2Z3X6_23	1.06126	-0.241462	up		hsa00020	Citrate cycle (TCA cycle)	4/82	30/8073	0.000221624	0.00199462	0.00150342	MDH2/FH/SUCLG1/ACO2	4
A0A0S2Z3X6_37	1.02338	-0.241462	up		hsa00630	Glyoxylate and dicarboxylate metabolism	4/82	30/8073	0.000221624	0.00199462	0.00150342	MDH2/GLUL/ACO2/GRHPR	4
A0A0S2Z4C3_23	1.06126	-0.241462	up		hsa03010	Ribosome	7/82	158/8073	0.00107037	0.00866999	0.00653489	RPS6/RPS15/RPL34/RPL14/RPS7/RPL11/RPL24	7
A0A0S2Z4C3_37	1.39466	-0.241462	up		hsa00010	Glycolysis / Gluconeogenesis	4/82	67/8073	0.00466499	0.033058	0.024917	ALDOC/ENO1/ALDOA/GAPDH	4
A0A0S2Z4H0_23	1.06126	-0.241462	up		hsa04066	HIF-1 signaling pathway	5/82	109/8073	0.00489747	0.033058	0.024917	ALDOC/ENO1/RPS6/ALDOA/GAPDH	5
A0A0S2Z4H0_37	1.29664	-0.241462	up		hsa00620	Pyruvate metabolism	3/82	39/8073	0.00709501	0.0442073	0.0333207	MDH2/FH/GRHPR	3
A0A0S2Z4J1_139	1.90782	0.631688	up
A0A0S2Z4J1_565	2.93148	0.631688	up
A0A0U1RQX0_506	1.41972	0.943387	up
A0A140VJX0_285	1.58448	-0.131838	up
A0A182DWF2_506	1.43072	0.943387	up
A0A182DWF3_506	1.31628	0.943387	up
A0A2R8Y623_90	1.06582	-0.0408723	up
A0A2R8Y6G6_54	1.14309	-0.244763	up
A0A2R8Y7L2_565	2.81487	0.631688	up
A0A2R8Y879_54	1.7489	-0.244763	up
A0A2R8Y879_80	1.02529	-0.244763	up
A0A2R8YD50_139	1.90782	0.631688	up
A0A2R8YD50_565	2.77242	0.631688	up
A0A2R8YDT1_11	2.95366	-0.969106	up
A0A2R8YDT8_139	1.90782	0.631688	up
A0A2R8YDT8_140	1.14833	0.631688	up
A0A2R8YEG5_54	1.23153	-0.244763	up
A0A2R8YEM5_54	1.18736	-0.244763	up
A0A2R8YF45_139	1.90782	0.631688	up
A0A384MQX1_470	1.0987	0.131439	up
A0A384MQX1_542	2.35031	0.131439	up
A0A384N5Z8_631	1.43552	0.896357	up
A0A384NL29_221	1.07011	0.767881	up
A0A384NL58_100	1.44099	-0.790502	up
A2A274_633	1.452	0.706063	up
A2A3R5_79	1.14101	-0.872145	up
A2A3R6_79	1.14101	-0.872145	up
A4D1U3_104	1.23194	0.310787	up
A4D1U3_113	2.36029	0.310787	up
A4UCS9_153	2.47882	0.0821542	up
A4UCT0_153	2.46531	0.0821542	up
A8K134_1486	1.06735	0.190107	up
A8K134_1498	2.83443	0.190107	up
A8K486_125	2.59106	0.061295	up
A8K486_155	1.54185	0.061295	up
A8K486_44	1.40028	0.061295	up
A8K4W7_158	1.14177	0.265356	up
A8K9J7_109	2.414	0.132942	up
A8K9J7_12	1.24208	0.132942	up
A8K9J7_121	1.42992	0.132942	up
A8K9J7_16	1.29611	0.132942	up
A8K9J7_86	2.30078	0.132942	up
A8YXX4_11	3.04078	-0.969106	up
B2R4R0_13	1.73215	-0.266368	up
B2R4R0_17	2.78578	-0.266368	up
B2R4S9_109	2.29153	0.132942	up
B2R4S9_12	1.87827	0.132942	up
B2R4S9_121	1.42992	0.132942	up
B2R4S9_13	1.61002	0.132942	up
B2R4S9_16	1.61002	0.132942	up
B2R4S9_86	2.26139	0.132942	up
B2R659_139	1.90782	0.631688	up
B2R659_565	2.79135	0.631688	up
B2RBW5_633	1.66785	0.706063	up
B2RE56_125	2.58005	0.061295	up
B2RXF3_44	1.31175	0.061295	up
B3GQS7_202	1.82972	0.250473	up
B3GQS7_473	2.627	0.250473	up
B3KM26_58	1.56235	0.697909	up
B3KMU8_58	1.27117	0.697909	up
B3KSP2_565	2.62	0.631688	up
B4DDM5_565	2.7761	0.631688	up
B4DEB1_10	2.02227	0.255385	up
B4DEB1_15	2.08748	0.255385	up
B4DEC3_633	1.38748	0.706063	up
B4DEN6_285	1.36666	-0.131838	up
B4DFR3_470	1.1486	0.131439	up
B4DFR3_542	2.86733	0.131439	up
B4DI68_565	3.10511	-0.761504	up
B4DJW1_633	1.42075	0.706063	up
B4DL87_123	2.31568	0.431459	up
B4DLY4_633	1.39288	0.706063	up
B4DM82_125	2.56626	0.061295	up
B4DM82_155	1.54185	0.061295	up
B4DM82_44	1.06898	0.061295	up
B4DSD0_139	1.90782	0.631688	up
B4DSD0_142	1.0377	0.631688	up
B4DSD0_565	2.39449	0.631688	up
B4DW08_633	1.58136	0.706063	up
B4DZ08_633	1.90072	0.706063	up
B4E380_10	1.55608	0.255385	up
B4E380_15	2.15925	0.255385	up
B4E380_80	1.23047	0.255385	up
B5MCP9_90	1.3293	-0.0408723	up
B7Z268_104	1.23194	0.310787	up
B7Z268_113	1.36729	0.310787	up
B7Z3K9_153	1.06332	-0.950037	up
B7Z438_158	1.19949	0.265356	up
B7Z4F6_202	1.76481	0.250473	up
B7Z4F6_389	2.4886	0.250473	up
B7Z4F6_473	2.627	0.250473	up
B7Z4V2_90	1.03097	0.975641	up
B7Z532_202	1.5013	0.556011	up
B7Z597_202	1.66521	0.250473	up
B7Z597_389	3.13328	0.250473	up
B7Z597_473	2.627	0.250473	up
B7Z5E7_202	1.61281	0.250473	up
B7Z5E7_389	2.39639	0.250473	up
B7Z5E7_473	2.627	0.250473	up
B9VP19_202	1.56509	0.250473	up
B9VPB4_202	1.29623	0.250473	up
C9JDE9_285	1.43028	-0.131838	up
C9JNW5_27	3.03876	0.0569841	up
C9JXB8_27	3.30076	0.0569841	up
C9K0U8_104	1.23194	0.310787	up
D3YTF8_506	1.44777	0.943387	up
D6RB81_58	1.22237	0.697909	up
E7EPL9_565	2.54874	0.631688	up
E7ER27_139	1.90782	0.631688	up
E7ER27_140	1.06083	0.631688	up
E7ET17_565	2.70803	0.631688	up
E7EUT5_260	1.26221	-0.40947	up
E7EUY5_104	1.23194	0.310787	up
E7EUY5_113	1.32029	0.310787	up
E7EWE5_139	1.90782	0.631688	up
E7EWE5_142	1.1161	0.631688	up
E7EWE5_565	2.84042	0.631688	up
E7EXB4_202	1.64521	0.250473	up
F8WE65_44	1.16156	0.061295	up
G3XAL0_217	1.71371	0.52077	up
G5E9S2_565	2.73796	0.631688	up
H0Y4D4_285	1.83169	-0.131838	up
H0Y804_270	1.07242	0.533964	up
H3BPS8_153	2.7738	0.0821542	up
H3BQN4_153	2.52863	0.0821542	up
H3BR04_153	2.55932	0.0821542	up
H3BU78_153	2.55399	0.0821542	up
H7C131_285	1.43374	-0.131838	up
I6L957_100	1.25172	-0.790502	up
I6L9F7_109	1.98415	0.132942	up
I6L9F7_121	1.42992	0.132942	up
I6L9F7_6	1.65089	0.132942	up
I6L9F7_86	2.42396	0.132942	up
J3KPS3_153	2.40648	0.0821542	up
K7EKH5_153	1.207	-0.950037	up
K7ELC2_58	1.64859	0.396037	up
K7EM90_54	1.42341	-0.244763	up
K7EMV3_10	1.47183	0.255385	up
K7EMV3_15	1.92562	0.255385	up
K7EMV3_19	1.09488	0.255385	up
K7EMV3_80	1.03667	0.255385	up
K7EP01_10	1.58598	0.255385	up
K7EP01_15	2.00462	0.255385	up
K7EP01_24	1.00316	0.255385	up
K7ERS8_54	1.22963	-0.244763	up
K7ES00_10	1.75566	0.255385	up
K7ES00_15	1.81101	0.255385	up
O75944_633	1.29247	0.706063	up
P02545_470	1.00321	0.131439	up
P02545_542	2.79368	0.131439	up
P02545-2_470	1.24161	0.131439	up
P02545-2_542	2.56865	0.131439	up
P02545-3_470	1.30013	0.131439	up
P02545-4_542	2.36639	0.131439	up
P02545-5_542	2.79261	0.131439	up
P02545-6_470	1.38959	0.131439	up
P02545-6_542	2.65148	0.131439	up
P04075_153	2.50874	0.0821542	up
P04075-2_153	2.89804	0.0821542	up
P04179-2_221	1.14967	0.767881	up
P04406_260	1.06475	-0.40947	up
P04406-2_260	1.1206	-0.40947	up
P04792_123	2.31568	0.431459	up
P07954_23	1.06126	-0.241462	up
P07954_37	1.65319	-0.241462	up
P07954-2_23	1.06126	-0.241462	up
P07954-2_37	1.3852	-0.241462	up
P09110_285	1.64722	-0.131838	up
P09110-2_285	1.50191	-0.131838	up
P10809_202	1.47821	0.250473	up
P10809_389	2.75436	0.250473	up
P10809_473	2.627	0.250473	up
P15104_11	3.19651	-0.969106	up
P22626_100	1.66966	-0.790502	up
P22626-2_100	1.33786	-0.790502	up
P23246_631	1.43552	0.896357	up
P31327_1486	1.78955	0.190107	up
P31327_1498	2.96424	0.190107	up
P31327-2_1486	1.05158	0.190107	up
P31327-2_1498	3.11146	0.190107	up
P31327-3_1486	1.10703	0.190107	up
P31327-3_1498	2.91088	0.190107	up
P38646_90	1.26103	0.975641	up
P40926_217	2.01144	0.52077	up
P40926-2_217	1.76935	0.52077	up
P42330_270	1.22207	0.552508	up
P42330-2_270	1.59218	0.552508	up
P51659_139	1.90782	0.631688	up
P51659_565	2.527	0.631688	up
P51659-2_139	1.90782	0.631688	up
P51659-2_565	2.57924	0.631688	up
P51659-3_139	1.90782	0.631688	up
P51659-3_142	1.05588	0.631688	up
P51659-3_565	2.52903	0.631688	up
P53597_156	1.09353	0.265356	up
P53597_158	1.26357	0.265356	up
P58876_109	2.0488	0.132942	up
P58876_12	1.11431	0.132942	up
P58876_121	1.42992	0.132942	up
P58876_16	1.21311	0.132942	up
P58876_6	1.61991	0.132942	up
P58876_86	2.04469	0.132942	up
P62081_90	1.11577	-0.0408723	up
P62753_79	1.14101	-0.872145	up
P62805_13	1.72474	-0.266368	up
P62805_17	2.75283	-0.266368	up
P62807_109	1.99975	0.132942	up
P62807_12	1.87827	0.132942	up
P62807_121	1.42992	0.132942	up
P62807_13	1.61002	0.132942	up
P62807_16	1.61002	0.132942	up
P62807_86	2.44789	0.132942	up
P62841_58	1.32057	0.396037	up
P62913_41	1.5427	0.102688	up
P62913-2_41	1.53039	0.102688	up
P62937_125	2.2869	0.061295	up
P62937_155	1.54185	0.061295	up
P62937-2_125	2.58475	0.061295	up
P62937-2_155	1.54185	0.061295	up
P68431_10	1.61257	0.255385	up
P68431_15	1.7912	0.255385	up
P83731_27	2.58036	0.0569841	up
Q04837_104	1.23194	0.310787	up
Q04837_113	2.21102	0.310787	up
Q08ES8_41	1.4774	0.102688	up
Q0QF37_217	1.51037	0.52077	up
Q0VAS5_13	1.66441	-0.266368	up
Q0VAS5_17	2.58754	-0.266368	up
Q13825_204	1.45044	0.299311	up
Q13825_211	1.10806	0.299311	up
Q13825-2_204	1.16165	0.299311	up
Q16695_10	1.44072	0.255385	up
Q16695_15	1.94263	0.255385	up
Q16695_24	1.00122	0.255385	up
Q17RE6_506	1.25294	0.943387	up
Q2TSD0_260	1.19355	-0.40947	up
Q2TU80_11	2.88633	-0.969106	up
Q3BDU5_542	2.72958	0.131439	up
Q53GV0_58	1.06225	0.697909	up
Q53SE2_202	1.76804	0.250473	up
Q567R6_113	1.68067	0.310787	up
Q59ET7_506	1.45819	0.943387	up
Q59H27_565	2.98922	0.631688	up
Q5I6Y5_470	1.70225	0.131439	up
Q5QNW6_109	1.91581	0.132942	up
Q5QNW6_121	1.42992	0.132942	up
Q5QNW6_13	1.54552	0.132942	up
Q5QNW6_16	1.54552	0.132942	up
Q5QNW6_21	1.54552	0.132942	up
Q5QNW6_6	2.37175	0.132942	up
Q5QNW6_86	2.91057	0.132942	up
Q5QNW6-2_109	1.93256	0.132942	up
Q5QNW6-2_121	1.42992	0.132942	up
Q5QNW6-2_13	1.54552	0.132942	up
Q5QNW6-2_16	1.54552	0.132942	up
Q5QNW6-2_21	1.54552	0.132942	up
Q5QNW6-2_6	2.37175	0.132942	up
Q5QNW6-2_86	2.26821	0.132942	up
Q5R206_1486	1.024	0.190107	up
Q5R206_1498	3.14653	0.190107	up
Q5R208_1486	1.32669	0.190107	up
Q5R208_1498	3.03254	0.190107	up
Q5R208_157	1.54135	0.190107	up
Q5R210_1498	2.88529	0.190107	up
Q5TCI8_470	1.25831	0.131439	up
Q5TCI8_542	2.89395	0.131439	up
Q5TEC6_10	1.57808	0.208814	up
Q5TEC6_15	1.99033	0.208814	up
Q5VVC8_41	1.18937	0.102688	up
Q5VVD0_41	1.79311	0.102688	up
Q5ZEY3_260	1.03857	-0.40947	up
Q6FHZ0_217	2.16333	0.52077	up
Q6FHZ0_307	1.17033	0.52077	up
Q6IAL5_156	1.04602	0.265356	up
Q6NXT2_10	1.80722	0.255385	up
Q6NXT2_15	1.87691	0.255385	up
Q6NXT2_24	1.05698	0.255385	up
Q6TXQ4_80	1.10047	0.255385	up
Q6VRU3_58	2.03553	0.697909	up
Q71DI3_10	1.71177	0.255385	up
Q71DI3_15	2.25475	0.255385	up
Q71UF1_633	1.19999	0.706063	up
Q71UI9-5_12	1.73681	-0.731906	up
Q71UI9-5_14	1.13674	-0.731906	up
Q71UI9-5_5	1.13674	-0.731906	up
Q71UI9-5_8	1.65707	-0.731906	up
Q71V99_125	2.38053	0.061295	up
Q75MT9_217	1.62014	0.52077	up
Q86VG2_348	1.15397	0.896357	up
Q86VG2_631	1.43552	0.896357	up
Q8N257_86	2.39436	0.705148	up
Q8NCW8_285	1.81596	-0.131838	up
Q93079_109	2.11175	0.132942	up
Q93079_12	1.30157	0.132942	up
Q93079_121	1.42992	0.132942	up
Q93079_6	2.37175	0.132942	up
Q93079_86	2.50541	0.132942	up
Q96DV6_79	1.14101	-0.872145	up
Q99798_633	1.50471	0.706063	up
Q99877_109	2.38496	0.132942	up
Q99877_12	1.00845	0.132942	up
Q99877_121	1.42992	0.132942	up
Q99877_13	1.07058	0.132942	up
Q99877_16	1.0605	0.132942	up
Q99877_86	2.63036	0.132942	up
Q99879_109	1.63243	0.132942	up
Q99879_121	1.42992	0.132942	up
Q99879_6	1.57603	0.132942	up
Q99879_86	2.7832	0.132942	up
Q9BSV4_631	1.43552	0.896357	up
Q9BZU1_79	1.14101	-0.872145	up
Q9NNW7_506	1.2359	0.943387	up
Q9NNW7-2_506	1.51115	0.943387	up
Q9NNW7-3_506	1.64752	0.943387	up
Q9NNW7-4_506	1.60845	0.943387	up
Q9NSP3_11	3.25867	-0.969106	up
Q9UBQ7_65	1.06312	-0.276514	up
Q9UHK6_58	1.64265	0.697909	up
Q9UHK6-5_58	1.1093	0.697909	up
Q9Y277_87	2.0284	-0.612487	up
Q9Y277-2_87	1.61075	-0.612487	up
S4R3Z2_270	1.27608	0.552508	up
U3KQK0_109	2.41745	0.132942	up
U3KQK0_12	1.14714	0.132942	up
U3KQK0_121	1.42992	0.132942	up
U3KQK0_16	1.08515	0.132942	up
U3KQK0_86	2.30349	0.132942	up
V9GYP4_58	1.58802	0.697909	up
V9GZ45_58	1.47639	0.697909	up
V9HVZ4_260	1.04794	-0.40947	up
V9HW01_27	2.90719	0.0569841	up
V9HW43_123	2.31568	0.431459	up
V9HWF5_125	2.70996	0.061295	up
V9HWF5_155	1.54185	0.061295	up
V9HWF5_44	1.10404	0.061295	up
V9HWN7_153	2.6286	0.0821542	up
A0A024R6W0_279	1.00373	-3.4338	up
A0A024RAZ7_3	2.92479	-2.76672	up
A0A024RAZ7_350	1.39475	-2.76672	up
A0A024RAZ7_8	3.05649	-2.76672	up
A0A024RB53_3	3.34196	-2.76672	up
A0A024RB53_350	1.61694	-2.76672	up
A0A024RB53_8	2.92345	-2.76672	up
A0A024RC46_3	2.93731	-2.76672	up
A0A024RC46_8	2.99002	-2.76672	up
A0A096LNH5_117	1.0187	-4	up
A0A096LPI6_117	1.3418	-4	up
A0A0B4J2D5_117	1.03687	-4	up
A0A0B4J2H4_117	1.11199	-4	up
A0A0S2Z4Z9_109	1.38083	-3.96218	up
A0A1X8XL64_10	1.7043	-1.6765	up
A0A1X8XL64_15	1.96075	-1.6765	up
A0A286YFL3_20	1.16115	-1.84959	up
A0PJ62_85	1.54487	-2.12427	up
A8K3Q9_85	1.22189	-2.12427	up
A8K4Y7_10	1.69289	-1.6765	up
A8K4Y7_15	2.03808	-1.6765	up
A8K525_109	1.01558	-3.96218	up
A8K7N0_85	1.35196	-2.12427	up
B2R4P9_10	1.85335	-1.6765	up
B2R4P9_15	1.86083	-1.6765	up
B2R6Y1_10	1.4908	-1.6765	up
B2R6Y1_15	1.82316	-1.6765	up
B4DK69_270	1.24881	-1.52616	up
B4DP35_3	3.22774	-2.76672	up
B4DP35_350	1.88067	-2.76672	up
B4DP35_8	2.81616	-2.76672	up
B4DSP7_169	1.84524	-3.62321	up
B4E0B5_3	3.12306	-2.76672	up
B4E0B5_350	1.7451	-2.76672	up
B4E0B5_8	2.95767	-2.76672	up
B4E1M2_43	1.49533	-2.43452	up
B7Z6S8_85	1.26883	-2.12427	up
C9IZL7_109	1.23245	-3.96218	up
C9J0D1_12	1.50492	-1.04894	up
C9J0D1_14	1.13674	-1.04894	up
C9J0D1_5	1.13674	-1.04894	up
C9J0D1_8	1.59243	-1.04894	up
C9J386_12	1.84759	-1.04894	up
C9J386_14	1.13674	-1.04894	up
C9J386_5	1.13674	-1.04894	up
C9J386_8	1.71066	-1.04894	up
E5RFH6_43	1.29724	-2.43452	up
E5RFU2_43	1.29393	-2.43452	up
E5RI53_43	1.38902	-2.43452	up
E7EPB3_85	1.44614	-2.12427	up
F8VTQ5_3	3.00151	-2.76672	up
F8VTQ5_8	3.39701	-2.76672	up
F8W646_3	2.74212	-2.76672	up
F8W646_8	2.91553	-2.76672	up
F8W6I7_3	2.68657	-2.76672	up
F8W6I7_350	1.30464	-2.76672	up
F8W6I7_8	3.16169	-2.76672	up
H0Y962_169	1.59896	-3.62321	up
H0YH80_350	1.53549	-2.76672	up
H7C2G3_117	1.0508	-4	up
H7C367_109	1.9442	-3.96218	up
J3QQV6_20	1.08896	-1.84959	up
K7EK07_10	1.62482	-1.6765	up
K7EK07_15	2.01164	-1.6765	up
P09651_3	2.67273	-2.76672	up
P09651_350	1.36349	-2.76672	up
P09651_8	2.5989	-2.76672	up
P09651-2_3	3.35911	-2.76672	up
P09651-2_350	1.21018	-2.76672	up
P09651-2_8	3.03306	-2.76672	up
P09651-3_3	2.95421	-2.76672	up
P09651-3_350	1.93951	-2.76672	up
P09651-3_8	3.22784	-2.76672	up
P0C0S5_12	2.57431	-1.04894	up
P0C0S5_14	2.789	-1.04894	up
P0C0S5_5	2.789	-1.04894	up
P0C0S5_8	2.41738	-1.04894	up
P0DPI2-2_117	1.1353	-4	up
P34913_43	1.35928	-2.43452	up
P49207_19	1.24597	-1.5152	up
P50914_85	1.29755	-2.12427	up
P52895_270	1.75806	-1.52616	up
P84243_10	1.6883	-1.6765	up
P84243_15	2.02636	-1.6765	up
Q15233_109	1.18658	-3.96218	up
Q15233-2_109	1.49277	-3.96218	up
Q3MI39_350	1.59313	-2.76672	up
Q53FP0_20	1.11091	-1.84959	up
Q6IPF2_3	3.17754	-2.76672	up
Q6IPF2_350	2.09451	-2.76672	up
Q6IPF2_8	2.96521	-2.76672	up
Q6IPH7_85	1.6815	-2.12427	up
Q71UI9_12	1.59934	-1.04894	up
Q71UI9_14	1.13674	-1.04894	up
Q71UI9_5	1.13674	-1.04894	up
Q71UI9_8	1.72736	-1.04894	up
Q71UI9-2_12	1.73848	-1.04894	up
Q71UI9-2_14	1.13674	-1.04894	up
Q71UI9-2_5	1.13674	-1.04894	up
Q71UI9-2_8	1.84361	-1.04894	up
Q71UI9-3_12	1.74952	-1.04894	up
Q71UI9-3_14	1.13674	-1.04894	up
Q71UI9-3_5	1.13674	-1.04894	up
Q71UI9-3_8	1.65492	-1.04894	up
Q8N4T8_169	1.59699	-3.62321	up
Q8N4T8-2_169	1.81706	-3.62321	up
Q99880_109	1.62185	-1.90518	up
Q99880_121	1.42992	-1.90518	up
Q99880_86	2.71701	-1.90518	up
Q9BSM5_350	1.45223	-2.76672	up
V9HW45_20	1.04371	-1.84959	up
geneSymbol	Foldchange1	Foldchange2	group
A0A024R048_256	-3.68248	1.15788	down
A0A024RBX9_359	-1.2746	2.50355	down
A0A0C4DGV3_256	-3.34432	1.15788	down
A0A140VK93_14	-2.04365	3.00625	down
A0A140VK93_176	-1.19289	3.00625	down
A0A140VKF9_66	-1.04263	2.21072	down
A5PHJ9_359	-1.67794	2.50355	down
A5YPB6_359	-1.32574	2.50355	down
B4DLK2_14	-2.04365	3.00625	down
B4DV18_140	-1.13934	1.35515	down
B7Z8V7_256	-3.57511	1.15788	down
F8VPP1_14	-2.04365	3.00625	down
F8VZG5_14	-2.04365	3.00625	down
F8W1A4_14	-2.04365	3.00625	down
F8W1A4_176	-1.18931	3.00625	down
G3V213_14	-2.04365	3.00625	down
P08559_359	-1.48985	2.50355	down
P08559-2_359	-1.03424	2.50355	down
P08559-3_359	-1.11433	2.50355	down
P08559-4_359	-1.33522	2.50355	down
P54819_14	-2.04365	3.00625	down
P54819-3_14	-2.04365	3.00625	down
P54819-6_176	-1.08661	3.00625	down
Q01518-2_81	-1.42221	1.93142	down
Q4G0N4_256	-3.39234	1.15788	down
Q4G0N4-2_256	-3.76317	1.15788	down
Q4G0N4-3_256	-3.69307	1.15788	down
Q53GE3_359	-1.61868	2.50355	down
Q5JPU3_359	-1.07109	2.50355	down
Q5W0J8_66	-1.04263	2.21072	down
Q6FHJ9_121	-1.20866	1.27498	down
Q6LCA3_359	-1.60151	2.50355	down
Q96DC8_66	-1.04263	2.21072	down
Q9BV79_140	-1.13934	1.35515	down
V9HVX7_237	-1.83029	1.14356	down
A0A024QZ64_147	-1.28119	-0.950037	down
A0A024QZY0_226	-1.85033	0.139963	down
A0A024R3X4_130	-2.01646	0.250473	down
A0A024R6C9_191	-1.52062	-0.150883	down
A0A024R837_15	-2.96978	0.0680347	down
A0A024RE03_58	-2.35701	-0.0466063	down
A0A096LPD9_153	-3.81576	0.943387	down
A0A096LPK7_153	-3.6401	0.943387	down
A0A0A0MSE2_316	-2.64994	-0.727566	down
A0A0D9SFP2_316	-2.36028	-0.727566	down
A0A0G2JM88_70	-2.37996	0.217909	down
A0A0J9YXP8_128	-1.00302	0.751348	down
A0A0M4FNU3_147	-1.10441	0.0821542	down
A0A0S2Z415_130	-1.99213	0.250473	down
A0A0S2Z415_133	-1.22192	0.250473	down
A0A0S2Z5R4_70	-2.36126	0.217909	down
A0A140VJK4_4	-2.45071	0.498715	down
A0A140VJK4_6	-2.67838	0.498715	down
A0A140VJX1_230	-1.51482	0.0446167	down
A0A140VJX1_403	-1.00734	0.0446167	down
A0A140VK29_70	-1.89179	0.217909	down
A0A140VK76_316	-2.2178	-0.727566	down
A0A182DWF2_153	-3.47686	0.943387	down
A0A182DWF3_153	-4	0.943387	down
A0A1B0GTR1_110	-1.41213	-0.105299	down
A0A1W2PNM1_316	-2.52725	-0.727566	down
A0A1W2PQ78_316	-2.86561	-0.727566	down
A0A2R8Y4F5_255	-1.78046	-0.395533	down
A0A2R8Y4F5_289	-2.70916	-0.395533	down
A0A2R8Y4F5_350	-2.05499	-0.395533	down
A0A2R8Y688_255	-1.78046	-0.395533	down
A0A2R8Y688_289	-3.02148	-0.395533	down
A0A2R8Y6C7_128	-1.13254	0.751348	down
A0A2R8YG21_255	-1.78046	-0.395533	down
A0A2R8YG21_289	-2.88987	-0.395533	down
A0A2R8YG21_350	-2.05499	-0.395533	down
A0A384ME44_10	-1.43525	0.320451	down
A0A384ME44_19	-2.04768	0.320451	down
A0A384N605_173	-3.18326	-0.276514	down
A0A384NL53_148	-1.80682	-0.104636	down
A0A384NL53_157	-1.51268	-0.104636	down
A0A384NY87_429	-1.03957	-0.637156	down
A4FTY4_153	-3.63712	0.943387	down
A4UCS9_147	-1.04345	0.0821542	down
A4UCT1_194	-1.74345	-0.40947	down
A8MVZ9_147	-1.39875	-0.950037	down
B2R6J3_120	-2.66467	-0.473867	down
B2R761_429	-1.22888	-0.637156	down
B2R8A1_192	-1.04993	0.265356	down
B2RB06_316	-2.76478	-0.727566	down
B2RB06_85	-2.53953	-0.727566	down
B2RDE0_110	-1.24788	-0.105299	down
B3GQS7_130	-1.60055	0.250473	down
B3GQS7_418	-1.00109	0.250473	down
B3KTT6_316	-2.64323	-0.727566	down
B3KTT6_85	-2.90335	-0.727566	down
B3KUF6_15	-3.07304	0.0680347	down
B3KUQ5_153	-3.75055	0.943387	down
B4DDC9_166	-2.30689	-0.360136	down
B4DDC9_276	-2.45992	-0.360136	down
B4DDC9_310	-1.45792	-0.360136	down
B4DDZ5_255	-1.78046	0.928405	down
B4DDZ5_289	-2.74987	0.928405	down
B4DDZ5_350	-2.05499	0.928405	down
B4DEN6_88	-1.19639	-0.131838	down
B4DHP4_120	-2.05588	-0.473867	down
B4DKI2_212	-1.08426	-0.814304	down
B4DRH6_255	-1.78046	-0.395533	down
B4DRH6_289	-2.73601	-0.395533	down
B4DRH6_350	-2.05499	-0.395533	down
B4DT01_231	-1.80146	0.272461	down
B4DU60_58	-2.09713	-0.0466063	down
B4DY96_166	-2.22689	-0.360136	down
B4DY96_276	-2.27286	-0.360136	down
B4E0J3_429	-1.0743	-0.637156	down
B5MD38_276	-2.34366	-0.360136	down
B5MD38_310	-1.01698	-0.360136	down
B7Z1F9_4	-2.67033	0.498715	down
B7Z1F9_6	-2.55488	0.498715	down
B7Z1Y2_147	-1.34932	-0.846098	down
B7Z1Z9_147	-1.47388	-0.950037	down
B7Z3K9_147	-1.35509	-0.950037	down
B7Z4F6_130	-2.18324	0.250473	down
B7Z597_130	-1.88727	0.250473	down
B7Z597_133	-1.12245	0.250473	down
B7Z5E7_418	-1.05692	0.250473	down
B7Z809_21	-1.03272	-0.497766	down
B9VPB4_130	-2.49314	0.250473	down
C9JL25_130	-1.88319	0.250473	down
D3YTF8_153	-3.40612	0.943387	down
D6R9R1_70	-2.21023	0.217909	down
D6RDF7_70	-2.53156	0.217909	down
D6W539_159	-1.38153	-0.360136	down
D6W539_166	-2.45559	-0.360136	down
D6W539_276	-2.2536	-0.360136	down
E7ESH4_130	-1.98546	0.250473	down
E7EUT5_194	-1.84009	-0.40947	down
E7EWK1_153	-3.52606	0.943387	down
E7EXB4_130	-1.67707	0.250473	down
E9KL44_255	-1.78046	-0.395533	down
E9KL44_289	-2.62901	-0.395533	down
E9KL44_350	-2.05499	-0.395533	down
E9PF18_316	-3.13016	-0.727566	down
F5GZQ3_166	-1.92864	-0.360136	down
F5GZQ3_276	-2.58828	-0.360136	down
F5GZQ3_310	-1.13048	-0.360136	down
H0YF61_429	-1.2432	-0.637156	down
H0YFD6_255	-1.78046	-0.395533	down
H0YFD6_289	-3.18123	-0.395533	down
H0YFD6_350	-2.05499	-0.395533	down
H3BPK3_231	-1.80146	0.272461	down
H3BQN4_147	-1.24428	0.0821542	down
H3BU78_147	-1.05686	0.0821542	down
H3BUH7_147	-1.08712	0.0821542	down
H3BV79_231	-1.80146	0.272461	down
H7C086_60	-1.19671	-0.012796	down
H9ZYJ2_96	-1.07628	0.299938	down
J3QKP5_147	-1.06766	-0.950037	down
K7EII7_272	-1.16846	-0.849534	down
K7EJ68_137	-4	0.970593	down
K7EME0_137	-4	0.970593	down
K7EME0_181	-2.13934	0.970593	down
K7EME0_211	-1.65051	0.970593	down
K7EME0_305	-2.3158	0.970593	down
K7EQ48_128	-1.02275	0.751348	down
M0QYF7_24	-1.20367	-0.429018	down
P00167_10	-1.64259	0.320451	down
P00167_19	-1.63256	0.320451	down
P00167-2_10	-1.61622	0.320451	down
P00167-2_19	-1.48697	0.320451	down
P00167-3_10	-1.96876	0.320451	down
P00167-3_19	-1.56376	0.320451	down
P04075-2_147	-1.61223	0.0821542	down
P04406_194	-1.65379	-0.40947	down
P04406-2_194	-1.57486	-0.40947	down
P05165-3_110	-1.26729	-0.105299	down
P08263_4	-2.69048	0.498715	down
P08263_6	-2.54372	0.498715	down
P09110-2_88	-1.27648	-0.131838	down
P10599_96	-1.06121	0.299938	down
P10599-2_96	-1.54245	0.299938	down
P10809_130	-2.54481	0.250473	down
P10809-2_130	-2.14992	0.250473	down
P16152_148	-1.59285	-0.104636	down
P16152_157	-1.578	-0.104636	down
P22307-2_429	-1.26858	-0.637156	down
P22307-6_429	-1.00524	-0.637156	down
P22307-7_429	-1.12159	-0.637156	down
P22307-8_429	-1.04404	-0.637156	down
P36957_191	-1.5505	-0.150883	down
P36957-2_191	-1.48339	-0.150883	down
P39019_24	-1.15353	-0.429018	down
P40939_255	-1.78046	-0.395533	down
P40939_289	-2.78332	-0.395533	down
P40939_350	-2.05499	-0.395533	down
P43155_270	-1.90459	-0.484422	down
P43155-2_270	-2.1874	-0.484422	down
P43155-3_270	-2.07347	-0.484422	down
P48047_192	-1.56804	-0.012796	down
P48047_199	-1.71025	-0.012796	down
P51570_272	-1.31168	-0.849534	down
P55084_159	-1.08044	-0.360136	down
P55084_166	-1.91206	-0.360136	down
P55084_276	-2.18313	-0.360136	down
P55084-2_166	-2.10774	-0.360136	down
P55084-2_276	-2.63248	-0.360136	down
P55084-2_310	-1.15878	-0.360136	down
P60174_194	-1.74897	-0.608305	down
P60174-1_194	-1.39431	-0.608305	down
P60174-4_194	-1.32709	-0.608305	down
Q0QET7_194	-1.59516	-0.40947	down
Q15493_161	-1.56082	-0.173035	down
Q15493-2_161	-1.58499	-0.173035	down
Q16187_191	-1.41772	-0.150883	down
Q16775_231	-1.80146	0.272461	down
Q16775-2_231	-1.80146	0.272461	down
Q16836_316	-2.55793	-0.727566	down
Q16836-2_316	-2.7439	-0.727566	down
Q16836-3_316	-2.30123	-0.727566	down
Q17RE6_153	-3.61749	0.943387	down
Q2QD09_194	-1.41319	-0.608305	down
Q2TSD0_194	-1.37643	-0.40947	down
Q53HE2_194	-1.47968	-0.608305	down
Q53HH2_192	-1.52563	-0.012796	down
Q53HH2_199	-1.71025	-0.012796	down
Q53SE2_130	-2.06568	0.250473	down
Q59ET7_153	-3.57243	0.943387	down
Q59F44_10	-2.19589	0.320451	down
Q59F44_19	-1.71373	0.320451	down
Q5M7Z5_173	-2.84449	-0.276514	down
Q6IBS5_191	-1.63555	-0.150883	down
Q6M1B7_153	-3.54092	0.943387	down
Q86SW4_191	-1.50653	-0.150883	down
Q86TQ8_191	-1.38572	-0.150883	down
Q86TW7_191	-1.45148	-0.150883	down
Q86WA6_226	-2.26991	0.139963	down
Q86WA6-2_226	-2.05071	0.139963	down
Q8N0X4_58	-2.21842	-0.0466063	down
Q8N0X4-2_58	-2.16618	-0.0466063	down
Q8NCW8_88	-1.24846	-0.131838	down
Q8NHT3_147	-3.88044	0.254944	down
Q96EY8_120	-2.55594	-0.473867	down
Q9BSH5_15	-2.8508	0.0680347	down
Q9HCC0_70	-2.02809	0.217909	down
Q9HCC0-2_70	-2.25714	0.217909	down
Q9NNW7_153	-3.38541	0.943387	down
Q9NNW7-2_153	-3.74336	0.943387	down
Q9NNW7-3_153	-3.64479	0.943387	down
Q9UBQ7_173	-2.84457	-0.276514	down
Q9UBQ7-2_173	-3.23622	-0.276514	down
S4R3P5_120	-2.40971	-0.473867	down
U3KPZ0_194	-1.14258	-0.608305	down
U3KQ56_173	-2.9528	-0.276514	down
V9HVZ4_194	-1.52875	-0.40947	down
V9HWE7_272	-1.06557	-0.849534	down
V9HWF8_161	-1.65634	-0.173035	down
V9HWK1_194	-1.25621	-0.608305	down

## Sheet: P vs. N
Kac_site	Acetylation log FC (P/N)	Protein log FC (P/N)	type
A0A024QZZ7_17	1.37473	-0.174832	up		KEGG pathway analysis for Kac proteins with down-regulated Kac sites in P/N
A0A024QZZ7_21	1.37473	-0.174832	up		ID	Description	GeneRatio	BgRatio	pvalue	p.adjust	qvalue	geneID	Count
A0A024R145_147	1.01299	0.676992	up		hsa05322	Systemic lupus erythematosus	32/118	136/8073	8.80581e-31	1.14476e-28	8.24965e-29	H2BC5/H2BC15/H2BC12/H3-3A/H3-3B/H4C9/H4C1/H4C4/H4C6/H4C12/H4C11/H4C3/H4C8/H4C2/H4C5/H4C13/H4C14/H4-16/H4C15/H2BC8/H2BC7/H2BC6/H2BC10/H2BC4/H2AZ1/LOC102724334/H2BC21/H2BC18/H2AZ2/H2BC9/H2BC14/H2BC13	32
A0A024R454_1479	2.33844	0.012191	up		hsa05034	Alcoholism	32/118	187/8073	4.32703e-26	2.81257e-24	2.02687e-24	H2BC5/H2BC15/H2BC12/H3-3A/H3-3B/H4C9/H4C1/H4C4/H4C6/H4C12/H4C11/H4C3/H4C8/H4C2/H4C5/H4C13/H4C14/H4-16/H4C15/H2BC8/H2BC7/H2BC6/H2BC10/H2BC4/H2AZ1/LOC102724334/H2BC21/H2BC18/H2AZ2/H2BC9/H2BC14/H2BC13	32
A0A024RCJ9_17	1.37473	-0.174832	up		hsa05203	Viral carcinogenesis	29/118	204/8073	2.9572e-21	1.28145e-19	9.23476e-20	H2BC5/H2BC15/H2BC12/H4C9/H4C1/H4C4/H4C6/H4C12/H4C11/H4C3/H4C8/H4C2/H4C5/H4C13/H4C14/H4-16/H4C15/H2BC8/H2BC7/H2BC6/H2BC10/H2BC4/LOC102724334/H2BC21/H2BC18/H2BC9/H2BC14/H2BC13/VDAC3	29
A0A024RCJ9_21	1.37473	-0.174832	up		hsa01200	Carbon metabolism	23/118	118/8073	3.81057e-20	1.23843e-18	8.92475e-19	ALDOC/CPS1/ENO1/MDH2/DLD/PDHA1/FH/ACAT1/HAO1/IDH2/HADHA/GLUD1/GOT2/PGK1/CAT/ALDOA/GAPDH/PCCA/SHMT2/MDH1/SUCLG1/EHHADH/ACO2	23
A0A024RCL8_16	1.10477	0.626619	up		hsa00280	Valine, leucine and isoleucine degradation	14/118	48/8073	2.94106e-15	7.64677e-14	5.51063e-14	BCKDHA/ACAA1/DLD/HIBADH/ACADM/ACAT1/MCCC2/ACAA2/HADH/AUH/HADHA/HADHB/PCCA/EHHADH	14
A0A024RCL8_17	1.37473	0.626619	up		hsa00071	Fatty acid degradation	13/118	44/8073	2.51617e-14	5.4517e-13	3.92876e-13	ACAA1/ACADM/ACAT1/ACAA2/HADH/ADH1B/HADHA/HADHB/ADH1C/ADH1A/ADH4/ADH6/EHHADH	13
A0A024RCL8_21	1.37473	0.626619	up		hsa00630	Glyoxylate and dicarboxylate metabolism	11/118	30/8073	1.75366e-13	3.2568e-12	2.347e-12	MDH2/DLD/ACAT1/HAO1/GLUL/CAT/PCCA/SHMT2/MDH1/ACO2/GRHPR	11
A0A087WXX2_147	1.01299	0.676992	up		hsa00010	Glycolysis / Gluconeogenesis	13/118	67/8073	9.2889e-12	1.50945e-10	1.08778e-10	ALDOC/ENO1/DLD/PDHA1/ADH1B/ADH1C/PGK1/ALDOA/GAPDH/ADH1A/ADH4/ADH6/AKR1A1	13
A0A0A6YYL1_150	1.37216	0.697575	up		hsa01212	Fatty acid metabolism	11/118	57/8073	4.25503e-10	6.14615e-09	4.42921e-09	ACAA1/ACADM/HSD17B4/ACAT1/ACAA2/HADH/HADHA/HADHB/EHHADH/CBR4/MECR	11
A0A0B4J2A4_137	3.51278	0.179906	up		hsa00020	Citrate cycle (TCA cycle)	8/118	30/8073	7.34276e-09	9.54558e-08	6.879e-08	MDH2/DLD/PDHA1/FH/IDH2/MDH1/SUCLG1/ACO2	8
A0A0B4J2A4_181	1.23848	0.179906	up		hsa01230	Biosynthesis of amino acids	11/118	75/8073	9.05962e-09	1.07068e-07	7.71585e-08	ALDOC/CPS1/ENO1/GLUL/IDH2/GOT2/PGK1/ALDOA/GAPDH/SHMT2/ACO2	11
A0A0B4J2A4_305	1.13975	0.179906	up		hsa00062	Fatty acid elongation	7/118	27/8073	8.31e-08	9.0025e-07	6.48763e-07	ACAA2/HADH/ACOT1/HADHA/HADHB/ACOT2/MECR	7
A0A0C4DFN8_330	1.08629	0.736747	up		hsa04146	Peroxisome	10/118	83/8073	3.00723e-07	3.00723e-06	2.16715e-06	ACAA1/HSD17B4/HAO1/IDH2/SOD1/CAT/EPHX2/EHHADH/DHRS4/AMACR	10
A0A0U1RQM3_150	1.08787	0.697575	up		hsa00640	Propanoate metabolism	7/118	34/8073	4.62564e-07	4.29524e-06	3.09535e-06	BCKDHA/DLD/ACAT1/HADHA/PCCA/SUCLG1/EHHADH	7
A0A3B3IS80_147	1.01299	0.676992	up		hsa00350	Tyrosine metabolism	7/118	36/8073	7.00633e-07	6.07215e-06	4.37588e-06	ADH1B/ADH1C/GOT2/ADH1A/ADH4/ADH6/FAHD1	7
A8K134_1479	1.66069	0.012191	up		hsa00620	Pyruvate metabolism	7/118	39/8073	1.24499e-06	1.01156e-05	7.28976e-06	MDH2/DLD/PDHA1/FH/ACAT1/MDH1/GRHPR	7
A8K430_147	1.01299	0.676992	up		hsa00250	Alanine, aspartate and glutamate metabolism	6/118	37/8073	1.37839e-05	0.000105407	7.59611e-05	CPS1/ALDH4A1/GLUL/GLUD1/GOT2/NIT2	6
A8K9J7_17	1.37473	-0.174832	up		hsa00380	Tryptophan metabolism	6/118	42/8073	2.93048e-05	0.000211645	0.000152522	DLD/ACAT1/HADH/HADHA/CAT/EHHADH	6
A8K9J7_21	1.37473	-0.174832	up		hsa00830	Retinol metabolism	7/118	68/8073	5.53103e-05	0.000378439	0.000272721	DHRS4L2/ADH1B/ADH1C/ADH1A/ADH4/ADH6/DHRS4	7
B2R4S9_17	1.37473	-0.174832	up		hsa00220	Arginine biosynthesis	4/118	22/8073	0.000258852	0.00168254	0.00121252	CPS1/GLUL/GLUD1/GOT2	4
B2R4S9_21	1.37473	-0.174832	up		hsa01040	Biosynthesis of unsaturated fatty acids	4/118	27/8073	0.000586981	0.00363369	0.00261861	ACAA1/HSD17B4/ACOT1/ACOT2	4
B2R8A1_192	1.13069	0.1897	up		hsa00650	Butanoate metabolism	4/118	28/8073	0.00067714	0.00400128	0.00288352	ACAT1/HADH/HADHA/EHHADH	4
B2RB06_85	1.21045	0.527982	up		hsa04066	HIF-1 signaling pathway	7/118	109/8073	0.00103895	0.00587232	0.00423187	ALDOC/ENO1/PDHA1/RPS6/PGK1/ALDOA/GAPDH	7
B2RB23_137	3.0309	0.179906	up		hsa05204	Chemical carcinogenesis	6/118	82/8073	0.00121708	0.00659252	0.00475089	AKR1C2/ADH1B/ADH1C/ADH1A/ADH4/ADH6	6
B2RB23_181	1.23848	0.179906	up		hsa00910	Nitrogen metabolism	3/118	17/8073	0.00178249	0.00926896	0.00667966	CPS1/GLUL/GLUD1	3
B2RB23_305	1.13975	0.179906	up		hsa00310	Lysine degradation	5/118	61/8073	0.00189839	0.00949197	0.00684036	DLD/ACAT1/HADH/HADHA/EHHADH	5
B3KNP8_137	2.99283	0.179906	up		hsa01210	2-Oxocarboxylic acid metabolism	3/118	19/8073	0.00248654	0.0119722	0.00862777	IDH2/GOT2/ACO2	3
B3KNP8_181	1.23848	0.179906	up		hsa00982	Drug metabolism - cytochrome P450	5/118	71/8073	0.00370138	0.017185	0.0123843	ADH1B/ADH1C/ADH1A/ADH4/ADH6	5
B3KNP8_305	1.13975	0.179906	up		hsa00980	Metabolism of xenobiotics by cytochrome P450	5/118	77/8073	0.00524158	0.0234967	0.0169329	ADH1B/ADH1C/ADH1A/ADH4/ADH6	5
B3KTT6_85	1.21045	0.527982	up		hsa04217	Necroptosis	7/118	159/8073	0.00856123	0.0370987	0.0267351	GLUL/GLUD1/AIFM1/H2AZ1/PPIA/H2AZ2/VDAC3	7
B4DDC9_159	1.42245	0.713567	up
B4DUI5_14	1.19944	0.704655	up
B4DY96_159	1.56977	0.713567	up		KEGG pathway analysis for Kac proteins with up-regulated Kac sites in P/N
D6W539_159	1.95514	0.713567	up		ID	Description	GeneRatio	BgRatio	pvalue	p.adjust	qvalue	geneID	Count
F5GZQ3_159	1.93319	0.713567	up		hsa05322	Systemic lupus erythematosus	2020-12-22	136/8073	1.79136e-16	5.01582e-15	2.82847e-15	H2BC5/H2BC15/H2BC12/H2BC8/H2BC7/H2BC6/H2BC10/H2BC4/LOC102724334/H2BC21/H2BU1/H2BC9	12
K7EJ68_137	2.90917	-0.273573	up		hsa05034	Alcoholism	2020-12-22	187/8073	8.86063e-15	1.24049e-13	6.99524e-14	H2BC5/H2BC15/H2BC12/H2BC8/H2BC7/H2BC6/H2BC10/H2BC4/LOC102724334/H2BC21/H2BU1/H2BC9	12
K7EME0_137	3.86426	-0.273573	up		hsa05203	Viral carcinogenesis	2020-12-22	204/8073	2.54446e-14	2.37483e-13	1.33919e-13	H2BC5/H2BC15/H2BC12/H2BC8/H2BC7/H2BC6/H2BC10/H2BC4/LOC102724334/H2BC21/H2BU1/H2BC9	12
K7EME0_181	1.23848	-0.273573	up		hsa00062	Fatty acid elongation	2020-03-22	27/8073	4.92535e-05	0.000344775	0.000194422	ACAA2/HADH/HADHB	3
K7EME0_305	1.13975	-0.273573	up		hsa00071	Fatty acid degradation	2020-03-22	44/8073	0.000216417	0.00121193	0.000683421	ACAA2/HADH/HADHB	3
O60814_17	1.37473	0.626619	up		hsa00280	Valine, leucine and isoleucine degradation	2020-03-22	48/8073	0.00028064	0.00130965	0.000738526	ACAA2/HADH/HADHB	3
O60814_21	1.37473	0.626619	up		hsa01212	Fatty acid metabolism	2020-03-22	57/8073	0.00046728	0.00186912	0.00105402	ACAA2/HADH/HADHB	3
P05062_147	1.01299	0.676992	up		hsa01230	Biosynthesis of amino acids	2020-03-22	75/8073	0.00104465	0.00365627	0.00206181	ALDOB/CPS1/TPI1	3
P22570-5_330	1.37513	0.736747	up		hsa00670	One carbon pool by folate	2020-02-22	20/8073	0.00130758	0.00406802	0.00229399	ST20-MTHFS/MTHFS	2
P22570-6_330	1.02232	0.736747	up		hsa00051	Fructose and mannose metabolism	2020-02-22	33/8073	0.00355663	0.00974341	0.0054944	ALDOB/TPI1	2
P31327_1479	1.7445	0.012191	up		hsa01200	Carbon metabolism	2020-03-22	118/8073	0.00382777	0.00974341	0.0054944	ALDOB/CPS1/TPI1	3
P31327-2_1479	1.50991	0.012191	up		hsa00010	Glycolysis / Gluconeogenesis	2020-02-22	67/8073	0.0140837	0.0328619	0.0185312	ALDOB/TPI1	2
P31327-3_1479	1.36545	0.012191	up
P42765_137	3.29477	0.179906	up
P42765_181	1.23848	0.179906	up
P42765_305	1.13975	0.179906	up
P49914_150	1.28815	0.697575	up
P49914-2_150	1.74423	0.697575	up
P55084_159	1.6977	0.713567	up
P56381_21	1.09299	0.543274	up
P57053_17	1.37473	0.626619	up
P57053_21	1.37473	0.626619	up
P58876_17	1.37473	-0.174832	up
P58876_21	1.37473	-0.174832	up
P62807_17	1.37473	-0.174832	up
P62807_21	1.37473	-0.174832	up
Q0D2M2_17	1.37473	0.626619	up
Q0D2M2_21	1.37473	0.626619	up
Q16778_17	1.37473	-0.256657	up
Q16778_21	1.37473	-0.256657	up
Q53HE2_14	1.13268	0.704655	up
Q5QNW6-2_12	1.20127	-0.174832	up
Q5R206_1479	1.65634	0.012191	up
Q5R208_1479	1.79096	0.012191	up
Q5R210_1479	1.36078	0.012191	up
Q6IAL5_192	1.14453	0.1897	up
Q8N257_21	1.37473	0.159986	up
Q8NHT3_147	1.01299	0.508856	up
Q93079_13	1.37473	-0.174832	up
Q93079_16	1.37473	-0.174832	up
Q93079_17	1.37473	-0.174832	up
Q93079_21	1.37473	-0.174832	up
Q96EE9_150	1.62888	0.697575	up
Q99877_17	1.37473	-0.174832	up
Q99877_21	1.37473	-0.174832	up
Q9Y2Q3-2_112	1.36358	0.895154	up
U3KQK0_17	1.37473	-0.174832	up
U3KQK0_21	1.37473	-0.174832	up
P36542_55	1.07444	-1.85164	up
A0A024R1N1_206	-1.20707	2.06082	down
A0A024R6W0_279	-2.67447	1.29873	down
A0A024R713_217	-1.7058	2.13143	down
A0A024R713_223	-1.51754	2.13143	down
A0A024R713_72	-1.56179	2.13143	down
A0A024R713_93	-1.16946	2.13143	down
A0A024RAD8_552	-1.23702	1.04566	down
A0A024RAZ7_350	-2.41451	1.16873	down
A0A024RB53_350	-2.81069	1.16873	down
A0A024RDI3_17	-1.27944	1.58465	down
A0A087WT95_42	-2.45014	1.54075	down
A0A087X0W7_42	-2.25816	1.54075	down
A0A096LNH5_117	-1.6363	1.44209	down
A0A096LPI6_117	-1.9594	1.44209	down
A0A0B4J2D5_117	-1.65448	1.44209	down
A0A0B4J2D5-2_117	-1.5806	1.44209	down
A0A0B4J2H4_117	-1.72959	1.44209	down
A0A0M4FNU3_153	-2.21274	1.63189	down
A0A0S2Z4Z9_109	-2.20421	2.2605	down
A0A0U4BW16_206	-1.16313	2.06082	down
A0A140VKB0_117	-1.51512	1.44209	down
A0A286YFL3_20	-2.78284	1.47311	down
A0A2R8YDT1_11	-3.06409	1.32661	down
A0PJ62_85	-1.56534	1.97276	down
A0PJH2_32	-1.26331	1.06082	down
A1L172_42	-2.19906	1.54075	down
A4UCS9_153	-2.2317	1.63189	down
A4UCT0_153	-2.21819	1.63189	down
A8K3Q9_85	-1.24236	1.97276	down
A8K482_338	-2.43766	1.29873	down
A8K525_109	-1.87075	2.2605	down
A8K7N0_85	-1.37243	1.97276	down
A8YXX4_11	-3.15121	1.32661	down
B3KUZ8_279	-2.59882	1.29873	down
B4DFL1_217	-1.02678	2.13143	down
B4DFL1_223	-1.38775	2.13143	down
B4DFL1_72	-1.18981	2.13143	down
B4DFL1_93	-1.33643	2.13143	down
B4DMK9_217	-1.02914	2.13143	down
B4DMK9_223	-1.31361	2.13143	down
B4DMK9_72	-1.0224	2.13143	down
B4DP35_350	-2.97369	1.16873	down
B4DV16_42	-2.07109	1.54075	down
B4DZT3_312	-1.97792	1.65145	down
B4E0B5_350	-3.19077	1.16873	down
B7Z6S8_85	-1.2893	1.97276	down
B7ZMC1_42	-2.72527	1.54075	down
C9IZL7_109	-2.01757	2.2605	down
D6RDN5_17	-1.40799	1.58465	down
D6RH17_17	-1.37779	1.58465	down
E7EPB3_85	-1.46661	1.97276	down
E9KL42_42	-2.8949	1.54075	down
E9PBF6_312	-1.61425	1.65145	down
E9PEX6_223	-1.72313	2.13143	down
E9PEX6_72	-1.43362	2.13143	down
E9PEX6_93	-1.40547	2.13143	down
F5H608_32	-1.27054	1.06082	down
F8W6I7_350	-2.41284	1.16873	down
G3V4F2_42	-2.58379	1.54075	down
H0YH80_350	-2.51298	1.16873	down
H3BPS8_153	-2.52668	1.63189	down
H3BQN4_153	-2.28151	1.63189	down
H3BR04_153	-2.3122	1.63189	down
H3BU78_153	-2.30687	1.63189	down
H7BYH4_123	-2.09359	3.88164	down
H7C1F6_117	-1.58711	1.44209	down
H7C2G3_117	-1.6684	1.44209	down
H7C367_109	-2.23045	2.2605	down
J3KPS3_153	-2.15936	1.63189	down
J3QQV6_20	-2.71065	1.47311	down
J3QQZ9_20	-2.0838	1.47311	down
O75947_32	-1.17251	1.06082	down
O75947-2_32	-1.17862	1.06082	down
P00441_123	-2.09359	3.88164	down
P00505_338	-2.38393	1.29873	down
P00505-2_338	-2.41688	1.29873	down
P04075_153	-2.26162	1.63189	down
P04075-2_153	-2.65092	1.63189	down
P09622_217	-1.21876	2.13143	down
P09622_223	-1.46207	2.13143	down
P09622_93	-1.90643	2.13143	down
P09622-2_223	-1.5696	2.13143	down
P09622-2_72	-1.17878	2.13143	down
P09622-2_93	-1.65878	2.13143	down
P09622-3_217	-1.1807	2.13143	down
P09622-3_223	-1.35093	2.13143	down
P09622-3_93	-1.80636	2.13143	down
P09651_350	-2.87104	1.16873	down
P09651-2_350	-2.75621	1.16873	down
P09651-3_350	-2.79378	1.16873	down
P0C0S5_12	-1.28908	1.9169	down
P0C7P0_86	-1.59913	1.03525	down
P0DPI2_117	-1.4216	1.44209	down
P0DPI2-2_117	-1.7529	1.44209	down
P15104_11	-3.30694	1.32661	down
P20700_312	-1.48856	1.65145	down
P28332_17	-1.46131	1.58465	down
P28332-2_17	-1.29392	1.58465	down
P30038_552	-1.052	1.04566	down
P30038-2_552	-1.51719	1.04566	down
P30038-3_552	-1.13831	1.04566	down
P35579_206	-1.08502	2.06082	down
P48735-2_166	-1.02743	2.50627	down
P49753_42	-2.26415	1.54075	down
P50914_85	-1.31801	1.97276	down
P52895_270	-1.1809	4	down
Q15233_109	-2.17626	2.2605	down
Q15233-2_109	-2.34798	2.2605	down
Q2TU80_11	-2.99676	1.32661	down
Q3MI39_350	-3.06377	1.16873	down
Q53FP0_20	-2.7326	1.47311	down
Q53GL5_166	-1.0741	2.50627	down
Q6DC98_312	-1.50733	1.65145	down
Q6IPF2_350	-3.3626	1.16873	down
Q6IPH7_85	-1.70197	1.97276	down
Q6ZNL4_206	-1.08853	2.06082	down
Q86TX2_42	-2.15719	1.54075	down
Q99880_109	-1.12816	2.27397	down
Q99880_86	-1.26855	2.27397	down
Q9BSM5_350	-2.64757	1.16873	down
Q9NSP3_11	-3.3691	1.32661	down
Q9NVS9_20	-2.37851	1.47311	down
Q9NVS9-3_20	-2.35368	1.47311	down
Q9NVS9-4_20	-2.21389	1.47311	down
V9HW45_20	-2.6654	1.47311	down
V9HWC9_123	-2.09359	3.88164	down
V9HWN7_153	-2.38148	1.63189	down
A0A024QZ64_153	-1.59182	0.101991	down
A0A024QZY0_174	-1.69653	-0.961599	down
A0A024QZZ7_109	-1.83575	-0.174832	down
A0A024R0K3_379	-2.14689	0.321862	down
A0A024R2M6_124	-2.03706	0.414412	down
A0A024R2M6_127	-1.34807	0.414412	down
A0A024R2M6_149	-1.59629	0.414412	down
A0A024R3X4_133	-1.38861	0.518379	down
A0A024R3X4_389	-2.26895	0.518379	down
A0A024R3X4_473	-2.66276	0.518379	down
A0A024R3X4_87	-1.30369	0.518379	down
A0A024R3X4_91	-2.45255	0.518379	down
A0A024R454_1498	-1.76867	0.012191	down
A0A024R454_157	-3.28882	0.012191	down
A0A024R454_287	-2.01348	0.012191	down
A0A024R454_412	-1.49533	0.012191	down
A0A024R4F1_422	-1.72009	0.214267	down
A0A024R4F1_54	-1.6313	0.214267	down
A0A024R4K3_279	-1.49842	0.235211	down
A0A024R4K3_302	-2.10597	0.235211	down
A0A024R652_10	-1.69374	-0.117153	down
A0A024R652_21	-2.36847	-0.117153	down
A0A024RA28_100	-1.10855	0.62582	down
A0A024RA75_297	-1.02324	0.38914	down
A0A024RBX9_115	-1.41883	0.58116	down
A0A024RCJ9_109	-1.74789	-0.174832	down
A0A024RCL8_109	-1.84404	0.626619	down
A0A024RCL8_86	-1.16948	0.626619	down
A0A024RDF8_237	-2.91359	0.743893	down
A0A024RDF8_4	-1.71809	0.743893	down
A0A024RDF8_9	-1.81259	0.743893	down
A0A024RDH8_19	-1.09932	0.381157	down
A0A024RDI5_20	-1.76457	0.422642	down
A0A024RDI5_227	-2.93859	0.422642	down
A0A024RDI5_367	-2.25938	0.422642	down
A0A087WU81_227	-2.93859	0.693415	down
A0A087WXI8_126	-1.60949	-0.414555	down
A0A087WXI8_128	-1.33327	-0.414555	down
A0A096LP96_506	-2.26257	-0.140795	down
A0A096LPB7_506	-1.99266	-0.140795	down
A0A096LPH4_506	-2.00748	-0.140795	down
A0A0A0MSE2_189	-2.39481	0.527982	down
A0A0A0MSS8_270	-1.22268	0.363228	down
A0A0B4J2A4_211	-2.67227	0.179906	down
A0A0B4J2A4_212	-1.23914	0.179906	down
A0A0B4J2A4_270	-2.76912	0.179906	down
A0A0B4J2B4_58	-1.34458	0.522235	down
A0A0C4DGC5_470	-1.2216	0.323658	down
A0A0D9SFB5_237	-2.64421	0.743893	down
A0A0D9SFB5_4	-2.36341	0.743893	down
A0A0D9SFB5_9	-2.10142	0.743893	down
A0A0D9SFP2_189	-1.92026	0.527982	down
A0A0G2JLD8_104	-1.73555	0.117647	down
A0A0G2JLD8_113	-1.79164	0.117647	down
A0A0K0K1H7_670	-2.1394	-0.275701	down
A0A0S2Z366_420	-1.60417	-0.0146705	down
A0A0S2Z3A5_420	-1.60417	-0.0146705	down
A0A0S2Z3L0_126	-2.73653	0.42276	down
A0A0S2Z3L0_332	-2.20644	0.42276	down
A0A0S2Z3M4_126	-3.03496	0.42276	down
A0A0S2Z3M4_332	-2.50335	0.42276	down
A0A0S2Z3S9_23	-1.44979	0.523695	down
A0A0S2Z3S9_37	-1.98369	0.523695	down
A0A0S2Z3W2_23	-1.44979	0.523695	down
A0A0S2Z3W2_37	-1.51633	0.523695	down
A0A0S2Z3X6_23	-1.44979	0.523695	down
A0A0S2Z3X6_37	-1.55727	0.523695	down
A0A0S2Z415_133	-1.4574	0.518379	down
A0A0S2Z415_87	-1.42638	0.518379	down
A0A0S2Z415_91	-2.83843	0.518379	down
A0A0S2Z4C3_23	-1.44979	0.523695	down
A0A0S2Z4C3_37	-1.92855	0.523695	down
A0A0S2Z4H0_23	-1.44979	0.523695	down
A0A0S2Z4H0_37	-1.83053	0.523695	down
A0A0S2Z4J1_140	-2.37207	0.272118	down
A0A0S2Z4J1_142	-1.3325	0.272118	down
A0A0S2Z4J1_565	-1.4401	0.272118	down
A0A0U1RQX0_506	-2.16273	-0.140795	down
A0A140VJX0_124	-1.93983	0.414412	down
A0A140VJX0_127	-1.24727	0.414412	down
A0A140VJX0_149	-1.59276	0.414412	down
A0A140VJX0_285	-1.0256	0.414412	down
A0A140VJX1_230	-1.71177	0.442771	down
A0A140VJX1_403	-1.29034	0.442771	down
A0A140VK76_189	-1.9265	0.527982	down
A0A182DWF2_506	-2.17373	-0.140795	down
A0A182DWF3_506	-2.05929	-0.140795	down
A0A1B0GTR1_110	-1.50016	0.435554	down
A0A1B0GU58_110	-1.42661	0.435554	down
A0A1B0GUX9_110	-1.52765	0.435554	down
A0A1B0GWA1_110	-1.78385	0.435554	down
A0A1B0GWI4_110	-1.5641	0.435554	down
A0A1W2PNM1_189	-2.19446	0.527982	down
A0A1W2PQC2_189	-2.04098	0.527982	down
A0A1W2PQV5_189	-2.19141	0.527982	down
A0A1W2PRT2_189	-2.18047	0.527982	down
A0A1X8XL64_10	-1.23806	0.0569563	down
A0A1X8XL64_24	-1.35287	0.0569563	down
A0A1X8XL64_80	-1.82878	0.0569563	down
A0A2R8Y4F5_326	-1.89817	0.0239083	down
A0A2R8Y6G6_422	-1.4598	0.214267	down
A0A2R8Y6G6_54	-1.5966	0.214267	down
A0A2R8Y798_54	-1.26145	0.214267	down
A0A2R8Y7L2_565	-1.3235	0.272118	down
A0A2R8Y879_54	-1.85239	0.214267	down
A0A2R8YD50_140	-1.77148	0.272118	down
A0A2R8YD50_142	-1.3325	0.272118	down
A0A2R8YD50_565	-1.28104	0.272118	down
A0A2R8YDT8_140	-1.96236	0.272118	down
A0A2R8YDT8_142	-1.3325	0.272118	down
A0A2R8YEG5_54	-1.24526	0.214267	down
A0A2R8YEM5_54	-1.43215	0.214267	down
A0A2R8YF08_128	-1.15459	-0.640985	down
A0A2R8YF45_140	-2.09262	0.272118	down
A0A2R8YF45_142	-1.3325	0.272118	down
A0A2R8YG21_326	-2.44178	0.0239083	down
A0A384MQX1_470	-1.22405	0.323658	down
A0A384MQX1_542	-3.57453	0.323658	down
A0A384N5Y3_10	-1.634	-0.117153	down
A0A384N5Y3_21	-2.56725	-0.117153	down
A0A384N605_65	-2.34833	0.00673667	down
A0A384NL58_100	-1.21814	0.62582	down
A0A384NL93_121	-1.22121	0.825721	down
A0A384NY87_108	-1.20401	0.439314	down
A0A384P5G6_90	-1.89489	-0.200935	down
A0A384P5Q0_457	-1.01611	0.814662	down
A0A3B3ITI4_66	-1.31899	-0.200935	down
A0A3B3ITI4_90	-2.10404	-0.200935	down
A2A274_670	-2.45115	-0.275701	down
A3R0T7_63	-1.7286	0.698408	down
A3R0T8_63	-2.34846	0.698408	down
A4D1U3_104	-1.73555	0.117647	down
A4D1U3_113	-1.93653	0.117647	down
A4QMW8_422	-1.33665	0.214267	down
A6PVX3_114	-1.57274	-0.445196	down
A8K058_223	-1.3107	0.789199	down
A8K134_1498	-1.53436	0.012191	down
A8K134_157	-3.27615	0.012191	down
A8K134_287	-1.92084	0.012191	down
A8K486_125	-2.09665	0.4301	down
A8K486_155	-1.77887	0.4301	down
A8K486_44	-1.71931	0.4301	down
A8K4W7_156	-1.12773	0.1897	down
A8K4Y7_10	-1.19665	0.0569563	down
A8K4Y7_24	-1.33887	0.0569563	down
A8K4Y7_80	-2.14225	0.0569563	down
A8K9J7_109	-1.92031	-0.174832	down
A8MVZ9_153	-1.28599	0.101991	down
B2R4P9_10	-1.23479	0.0569563	down
B2R4P9_24	-1.33931	0.0569563	down
B2R4P9_57	-1.69982	0.0569563	down
B2R4P9_80	-2.22016	0.0569563	down
B2R4R0_17	-1.70565	-0.0416092	down
B2R4S9_109	-1.79784	-0.174832	down
B2R659_140	-1.67577	0.272118	down
B2R659_142	-1.3325	0.272118	down
B2R659_565	-1.29998	0.272118	down
B2R6Y1_10	-1.06553	0.0569563	down
B2R6Y1_24	-1.41429	0.0569563	down
B2R6Y1_57	-1.63445	0.0569563	down
B2R6Y1_80	-2.45416	0.0569563	down
B2R8A1_156	-1.66738	0.1897	down
B2R984_63	-2.24104	0.698408	down
B2RB06_189	-2.12344	0.527982	down
B2RB23_211	-2.17998	0.179906	down
B2RB23_270	-2.36618	0.179906	down
B2RBW5_670	-2.12479	-0.275701	down
B2RDE0_110	-1.52762	0.435554	down
B2RE56_125	-2.08564	0.4301	down
B2RXF3_44	-1.53446	0.4301	down
B3GQS7_133	-1.50133	0.518379	down
B3GQS7_473	-2.66276	0.518379	down
B3GQS7_87	-1.34755	0.518379	down
B3GQS7_91	-2.55467	0.518379	down
B3KM26_58	-1.32271	0.36231	down
B3KMU8_58	-1.17213	0.36231	down
B3KNP8_211	-2.20987	0.179906	down
B3KNP8_212	-1.0371	0.179906	down
B3KNP8_270	-2.15924	0.179906	down
B3KSP2_565	-1.12863	0.272118	down
B3KT18_454	-1.67161	0.139371	down
B3KT18_478	-2.33743	0.139371	down
B3KTM1_302	-2.2134	0.235211	down
B3KTM1_307	-1.21967	0.235211	down
B3KTT6_189	-2.01671	0.527982	down
B4DDC9_168	-1.88114	0.713567	down
B4DDC9_310	-2.21339	0.713567	down
B4DDM5_565	-1.28472	0.272118	down
B4DDZ5_326	-2.17792	0.468828	down
B4DEC3_670	-2.31427	-0.275701	down
B4DEN6_124	-1.78442	0.414412	down
B4DEN6_127	-1.46366	0.414412	down
B4DEN6_149	-1.57365	0.414412	down
B4DFR3_470	-1.33068	0.323658	down
B4DFR3_542	-4	0.323658	down
B4DHB3_17	-1.14044	0.114587	down
B4DI68_565	-1.61373	-0.752605	down
B4DJE7_420	-1.60417	-0.0146705	down
B4DJW1_670	-2.16124	-0.275701	down
B4DKI2_212	-2.11382	0.0269313	down
B4DLY4_670	-2.06983	-0.275701	down
B4DM82_125	-2.07185	0.4301	down
B4DM82_155	-1.77887	0.4301	down
B4DM82_44	-1.15409	0.4301	down
B4DMF5_454	-1.97743	0.139371	down
B4DMF5_478	-2.45636	0.139371	down
B4DMG8_454	-1.99818	0.139371	down
B4DMG8_478	-2.35303	0.139371	down
B4DR52_109	-1.54788	0.626619	down
B4DR52_86	-1.01036	0.626619	down
B4DRH6_326	-2.32894	0.0239083	down
B4DSD0_140	-1.78953	0.272118	down
B4DSD0_142	-1.3325	0.272118	down
B4DSP7_169	-2.74982	0.375303	down
B4DVB1_420	-1.60417	-0.0146705	down
B4DVZ4_24	-1.2025	0.526524	down
B4DW08_670	-2.02929	-0.275701	down
B4DWK8_457	-1.4952	0.814662	down
B4DWX6_420	-1.60417	-0.0146705	down
B4DY96_168	-1.10319	0.713567	down
B4DY96_310	-2.37168	0.713567	down
B4DYI6_113	-1.74172	-0.966114	down
B4DYI6_204	-2.7679	-0.966114	down
B4DYI6_211	-2.90411	-0.966114	down
B4DZ08_633	-1.12018	-0.275701	down
B4DZ08_670	-2.13993	-0.275701	down
B4DZ87_185	-1.31189	-0.104892	down
B4E072_124	-1.53243	0.414412	down
B4E072_127	-1.07456	0.414412	down
B4E072_149	-1.43067	0.414412	down
B4E0N9_454	-2.32755	0.139371	down
B4E0N9_478	-2.60692	0.139371	down
B4E1G2_103	-1.21599	0.0479378	down
B4E1M2_43	-1.61105	-0.836722	down
B4E1R1_227	-2.93859	0.422642	down
B4E1R1_367	-1.9392	0.422642	down
B4E2R9_20	-1.76457	0.422642	down
B4E2R9_227	-2.93859	0.422642	down
B4E2R9_367	-1.66456	0.422642	down
B5MCP9_90	-1.16923	0.125863	down
B5MD38_310	-2.50178	0.713567	down
B5MD38_50	-2.51428	0.713567	down
B7Z1N6_153	-1.24026	0.101991	down
B7Z1V7_66	-1.27325	-0.200935	down
B7Z1V7_90	-2.05369	-0.200935	down
B7Z1Z9_153	-1.36726	0.101991	down
B7Z268_104	-1.73555	0.117647	down
B7Z268_113	-1.42637	0.117647	down
B7Z3K7_153	-1.49509	0.101991	down
B7Z3K9_153	-1.60211	0.101991	down
B7Z438_156	-1.03691	0.1897	down
B7Z438_158	-1.06625	0.1897	down
B7Z4F6_133	-1.59155	0.518379	down
B7Z4F6_389	-2.10742	0.518379	down
B7Z4F6_473	-2.66276	0.518379	down
B7Z4F6_87	-1.76295	0.518379	down
B7Z4F6_91	-2.34741	0.518379	down
B7Z4V2_66	-1.30671	-0.200935	down
B7Z4V2_90	-2.0917	-0.200935	down
B7Z597_133	-1.1861	0.518379	down
B7Z597_389	-2.7521	0.518379	down
B7Z597_473	-2.66276	0.518379	down
B7Z597_87	-1.46995	0.518379	down
B7Z597_91	-2.36733	0.518379	down
B7Z5E7_389	-2.01521	0.518379	down
B7Z5E7_473	-2.66276	0.518379	down
B7Z5E7_87	-1.47513	0.518379	down
B7Z5E7_91	-2.31945	0.518379	down
B7Z809_10	-1.38346	-0.117153	down
B7Z809_21	-1.73003	-0.117153	down
B7Z9I1_420	-1.60417	-0.0146705	down
B7ZB36_227	-2.93859	0.422642	down
B7ZB36_367	-2.16023	0.422642	down
B9VPB4_133	-1.53343	0.518379	down
C9J5S7_44	-1.02476	0.4301	down
C9JCQ4_87	-1.21614	0.518379	down
C9JCQ4_91	-3.09295	0.518379	down
C9JDE9_124	-1.69594	0.414412	down
C9JDE9_127	-1.4325	0.414412	down
C9JDE9_149	-1.64971	0.414412	down
C9JE81_50	-2.50967	0.713567	down
C9JEY0_50	-2.50744	0.713567	down
C9JL25_133	-1.37126	0.518379	down
C9JL25_87	-1.68055	0.518379	down
C9JL25_91	-2.51657	0.518379	down
C9JNW5_27	-1.64862	-0.325609	down
C9JXB8_27	-1.91062	-0.325609	down
C9K0M0_50	-2.61051	0.713567	down
C9K0U8_104	-1.73555	0.117647	down
D3YTF8_506	-2.19078	-0.140795	down
D5KJA1_126	-1.31531	-0.414555	down
D5KJA1_128	-1.5145	-0.414555	down
D5KJA2_126	-1.51046	-0.414555	down
D5KJA2_128	-1.70583	-0.414555	down
D6R9K8_237	-2.13703	0.743893	down
D6RB81_58	-1.0705	0.36231	down
D6RHZ6_227	-2.93859	0.422642	down
D6RHZ6_367	-1.69681	0.422642	down
D6RIB1_4	-2.06805	0.743893	down
D6RIB1_9	-1.98841	0.743893	down
D6RJI2_66	-1.31995	-0.200935	down
D6W539_168	-1.71125	0.713567	down
D6W539_310	-2.56942	0.713567	down
D6W539_50	-2.5328	0.713567	down
E2DRY6_422	-1.30957	0.214267	down
E5RFH6_43	-1.41295	-0.836722	down
E5RFU2_43	-1.40965	-0.836722	down
E5RI53_43	-1.50474	-0.836722	down
E7EPL9_565	-1.05737	0.272118	down
E7ER27_140	-2.0624	0.272118	down
E7ER27_142	-1.3325	0.272118	down
E7ESH4_133	-1.33282	0.518379	down
E7ESH4_87	-1.44457	0.518379	down
E7ESH4_91	-2.97952	0.518379	down
E7ET17_565	-1.21666	0.272118	down
E7EUT5_334	-1.2497	0.66207	down
E7EUY5_104	-1.73555	0.117647	down
E7EUY5_113	-1.20443	0.117647	down
E7EWE5_140	-1.81614	0.272118	down
E7EWE5_142	-1.3325	0.272118	down
E7EWE5_565	-1.34905	0.272118	down
E7EXB4_133	-1.26047	0.518379	down
E7EXB4_87	-1.39919	0.518379	down
E7EXB4_91	-2.29249	0.518379	down
E9KL44_326	-2.15276	0.0239083	down
E9KL48_454	-2.25461	0.139371	down
E9KL48_478	-2.45067	0.139371	down
E9PF18_189	-2.10218	0.527982	down
E9PS50_9	-1.09596	0.68103	down
F5GZQ3_168	-1.25055	0.713567	down
F5GZQ3_310	-2.3865	0.713567	down
F5H2F4_10	-1.51538	-0.117153	down
F5H2F4_21	-2.19367	-0.117153	down
F5H5P2_379	-1.94348	0.321862	down
F5HB16_20	-1.76457	0.422642	down
F5HB16_227	-2.93859	0.422642	down
F5HB16_367	-2.04747	0.422642	down
F8WE65_44	-1.2807	0.4301	down
G3V2E4_103	-1.21916	0.0479378	down
G3XAL0_279	-1.024	0.235211	down
G3XAL0_302	-2.36373	0.235211	down
G3XAL0_307	-1.14892	0.235211	down
G5E9S2_565	-1.24658	0.272118	down
H0Y4D4_124	-1.72182	0.414412	down
H0Y4D4_149	-1.78058	0.414412	down
H0Y4D4_285	-1.27281	0.414412	down
H0Y804_270	-1.25134	0.0717313	down
H0Y962_169	-2.61462	0.375303	down
H0Y9N0_237	-2.93467	0.743893	down
H0YAW7_43	-1.10808	-0.836722	down
H0YFD6_326	-2.16675	0.0239083	down
H0YK49_126	-2.59978	0.42276	down
H0YK49_332	-2.02783	0.42276	down
H0YKF0_126	-2.78476	0.42276	down
H0YL12_126	-2.72162	0.42276	down
H0YL83_332	-2.03678	0.42276	down
H0YLA4_212	-2.72696	0.0269313	down
H0YLU7_126	-2.58469	0.42276	down
H0YNP7_126	-1.76824	-0.414555	down
H0YNP7_128	-1.60943	-0.414555	down
H0YNP9_25	-2.33988	-0.677362	down
H0YNX6_126	-2.45757	0.42276	down
H7C131_124	-2.30479	0.414412	down
H7C131_127	-1.40683	0.414412	down
H7C131_149	-1.50803	0.414412	down
I6L957_100	-1.02289	0.62582	down
I6L9F7_109	-1.49046	-0.174832	down
J3KSV6_153	-1.24613	0.101991	down
J3QKP5_153	-1.39914	0.101991	down
J3QLR8_73	-1.75045	0.149333	down
K7EK07_10	-1.15315	0.0569563	down
K7EK07_24	-1.20608	0.0569563	down
K7EK07_57	-1.67776	0.0569563	down
K7EK07_80	-2.05968	0.0569563	down
K7EKH5_153	-1.70231	0.101991	down
K7EM90_54	-1.61055	0.214267	down
K7EME0_211	-2.23752	-0.273573	down
K7EME0_212	-1.78095	-0.273573	down
K7EME0_270	-2.29328	-0.273573	down
K7ERS8_54	-1.56578	0.214267	down
M0QY67_19	-1.9563	-0.262786	down
O60814_109	-1.65986	0.626619	down
O75944_670	-2.01254	-0.275701	down
O94826_185	-1.31189	-0.104892	down
O95831_274	-1.9874	0.662272	down
O95831-3_274	-1.61604	0.662272	down
O95831-4_274	-1.64038	0.662272	down
O95831-6_274	-1.06097	0.662272	down
P00325_20	-1.76457	0.422642	down
P00325_227	-2.93859	0.422642	down
P00325_367	-1.77491	0.422642	down
P00325-2_227	-2.93859	0.422642	down
P00325-2_367	-1.44433	0.422642	down
P00326_227	-2.93859	0.693415	down
P00367_454	-2.08312	0.139371	down
P00367_478	-2.28544	0.139371	down
P00367-2_454	-1.87887	0.139371	down
P00367-2_478	-2.42189	0.139371	down
P00367-3_454	-2.10211	0.139371	down
P00367-3_478	-2.35929	0.139371	down
P00558_11	-1.02362	0.114587	down
P00558_17	-1.07509	0.114587	down
P00558_75	-1.83928	0.114587	down
P00558-2_75	-1.5896	0.114587	down
P02545_470	-1.04991	0.323658	down
P02545_542	-4	0.323658	down
P02545-2_470	-1.25681	0.323658	down
P02545-2_542	-3.79286	0.323658	down
P02545-3_470	-1.1352	0.323658	down
P02545-4_542	-3.59061	0.323658	down
P02545-5_542	-4	0.323658	down
P02545-6_470	-1.22257	0.323658	down
P02545-6_542	-3.8757	0.323658	down
P04040_457	-1.43292	0.814662	down
P04179-2_221	-1.02546	-0.0645444	down
P04406_334	-1.14573	0.66207	down
P04406-2_334	-1.40916	0.66207	down
P05165_110	-1.69527	0.435554	down
P05165-2_110	-1.32451	0.435554	down
P05165-3_110	-1.11565	0.435554	down
P06733_422	-1.65275	0.214267	down
P06733_54	-1.41994	0.214267	down
P06733-2_422	-1.49867	0.214267	down
P07327_227	-2.93859	0.585172	down
P07327_367	-2.45196	0.585172	down
P07954_23	-1.44979	0.523695	down
P07954_37	-2.18708	0.523695	down
P07954-2_23	-1.44979	0.523695	down
P07954-2_37	-1.91909	0.523695	down
P08319_237	-2.5723	0.743893	down
P08319_4	-2.12191	0.743893	down
P08319_9	-1.99763	0.743893	down
P08319-2_237	-2.94096	0.743893	down
P08559_115	-1.32023	0.58116	down
P08559-2_115	-1.05582	0.58116	down
P08559-3_115	-1.15938	0.58116	down
P08559-4_115	-1.20954	0.58116	down
P09110_124	-1.84303	0.414412	down
P09110_127	-1.45855	0.414412	down
P09110_149	-1.60548	0.414412	down
P09110_285	-1.08834	0.414412	down
P09110-2_124	-1.75208	0.414412	down
P09110-2_127	-1.09557	0.414412	down
P09110-2_149	-1.39276	0.414412	down
P09972_153	-1.26778	0.101991	down
P0CG22_126	-1.44941	-0.414555	down
P0CG22_128	-1.64165	-0.414555	down
P10412_63	-2.24341	0.698408	down
P10606_121	-1.16147	0.825721	down
P10809_133	-1.38219	0.518379	down
P10809_389	-2.37318	0.518379	down
P10809_473	-2.66276	0.518379	down
P10809_87	-1.64495	0.518379	down
P10809_91	-2.55012	0.518379	down
P10809-2_133	-1.53871	0.518379	down
P10809-2_87	-1.73812	0.518379	down
P10809-2_91	-2.24432	0.518379	down
P11310_420	-1.60417	-0.0146705	down
P11310-2_420	-1.60417	-0.0146705	down
P11586_10	-1.30935	-0.117153	down
P11586_21	-2.2863	-0.117153	down
P12694_379	-2.75329	0.321862	down
P12694-2_379	-2.18442	0.321862	down
P13804_126	-2.72423	0.42276	down
P13804_332	-2.45344	0.42276	down
P13804-2_126	-2.63037	0.42276	down
P13804-2_332	-1.95938	0.42276	down
P16402_63	-1.98987	0.698408	down
P16403_63	-2.02296	0.698408	down
P22307-4_522	-1.07938	0.439314	down
P22307-7_108	-1.09755	0.439314	down
P22307-7_522	-1.17711	0.439314	down
P22626_100	-1.51375	0.62582	down
P22626-2_100	-1.25476	0.62582	down
P24752_230	-2.15693	0.442771	down
P24752_403	-1.29034	0.442771	down
P31327_1498	-1.66418	0.012191	down
P31327_157	-3.26479	0.012191	down
P31327_287	-2.31838	0.012191	down
P31327_412	-1.02297	0.012191	down
P31327-2_1498	-1.81139	0.012191	down
P31327-3_1498	-1.61082	0.012191	down
P31327-3_157	-3.26017	0.012191	down
P31327-3_287	-2.41572	0.012191	down
P31327-3_412	-1.12263	0.012191	down
P31937_297	-1.67137	0.38914	down
P34897_103	-1.08868	0.0479378	down
P34913_43	-1.475	-0.836722	down
P38117_19	-1.92788	-0.262786	down
P38646_66	-1.37972	-0.200935	down
P38646_90	-2.01982	-0.200935	down
P40926_279	-1.37051	0.235211	down
P40926_302	-2.197	0.235211	down
P40926_307	-1.3569	0.235211	down
P40926-2_279	-1.89522	0.235211	down
P40926-2_302	-1.93006	0.235211	down
P40939_326	-2.21293	0.0239083	down
P42330_270	-1.06154	0.363228	down
P42765_211	-2.33802	0.179906	down
P42765_212	-1.15424	0.179906	down
P42765_270	-2.56111	0.179906	down
P49207_19	-1.09932	0.381157	down
P51659_140	-1.88993	0.272118	down
P51659_142	-1.3325	0.272118	down
P51659_565	-1.03562	0.272118	down
P51659-2_140	-2.05878	0.272118	down
P51659-2_142	-1.3325	0.272118	down
P51659-2_565	-1.08786	0.272118	down
P51659-3_140	-1.96771	0.272118	down
P51659-3_142	-1.3325	0.272118	down
P51659-3_565	-1.03766	0.272118	down
P53597_156	-1.87506	0.1897	down
P53597_158	-1.20805	0.1897	down
P55036_114	-1.57274	-0.445196	down
P55036-2_114	-1.57274	-0.445196	down
P55084_168	-1.7442	0.713567	down
P55084_310	-2.51784	0.713567	down
P55084_50	-2.04275	0.713567	down
P55084-2_168	-1.37411	0.713567	down
P55084-2_310	-2.33083	0.713567	down
P55084-2_50	-2.34422	0.713567	down
P57053_109	-1.53654	0.626619	down
P58876_109	-1.55511	-0.174832	down
P62805_17	-1.6727	-0.0416092	down
P62807_109	-1.50606	-0.174832	down
P62851_94	-1.32736	0.722041	down
P62913_41	-1.58628	-0.617721	down
P62913-2_41	-1.57397	-0.617721	down
P62937_125	-1.79249	0.4301	down
P62937_155	-1.77887	0.4301	down
P62937-2_125	-2.09034	0.4301	down
P62937-2_155	-1.77887	0.4301	down
P83731_27	-1.19022	-0.325609	down
P84243_10	-1.08582	0.0569563	down
P84243_24	-1.39871	0.0569563	down
P84243_57	-1.69707	0.0569563	down
P84243_80	-2.26821	0.0569563	down
Q00796_212	-2.37439	0.0269313	down
Q04837_104	-1.73555	0.117647	down
Q04837_113	-1.93882	0.117647	down
Q05CV6_157	-3.47458	0.012191	down
Q08426_598	-1.4125	0.0844137	down
Q08ES8_41	-1.52098	-0.617721	down
Q0D2M2_86	-1.22718	0.626619	down
Q0QF37_279	-1.16901	0.235211	down
Q0QF37_302	-1.55238	0.235211	down
Q0VAS5_17	-1.50741	-0.0416092	down
Q13825_113	-1.0213	-0.966114	down
Q13825_204	-3.25865	-0.966114	down
Q13825_211	-3.13741	-0.966114	down
Q13825-2_113	-1.24212	-0.966114	down
Q13825-2_204	-2.96986	-0.966114	down
Q13825-2_211	-2.64668	-0.966114	down
Q14400_454	-2.12121	0.139371	down
Q14400_478	-2.49032	0.139371	down
Q16768_334	-1.13575	0.66207	down
Q16778_109	-1.99759	-0.256657	down
Q16836_189	-2.12979	0.527982	down
Q16836-2_189	-2.65377	0.527982	down
Q16836-3_189	-2.27382	0.527982	down
Q17RE6_506	-1.99595	-0.140795	down
Q2TSD0_334	-1.13184	0.66207	down
Q3BDU5_542	-3.9538	0.323658	down
Q4VB24_63	-2.04339	0.698408	down
Q53EW8_24	-1.01525	0.526524	down
Q53GE3_115	-1.6607	0.58116	down
Q53GV0_58	-1.18558	0.36231	down
Q53GW3_454	-2.16693	0.283143	down
Q53GW3_478	-2.26772	0.283143	down
Q53SE2_133	-1.41242	0.518379	down
Q53SE2_87	-1.29266	0.518379	down
Q53SE2_91	-2.35307	0.518379	down
Q567R6_113	-1.51332	0.117647	down
Q59EI3_379	-2.22671	0.321862	down
Q59ET7_506	-2.2012	-0.140795	down
Q59H27_565	-1.49785	0.272118	down
Q5HYG7_420	-1.60417	-0.0146705	down
Q5I6Y5_470	-1.36796	0.323658	down
Q5JPT9_115	-1.16805	0.58116	down
Q5JPU0_115	-1.18983	0.58116	down
Q5JPU1_115	-1.56569	0.58116	down
Q5M7Z5_65	-2.29882	0.00673667	down
Q5QNW6_109	-1.42212	-0.174832	down
Q5QNW6_86	-1.4621	-0.174832	down
Q5QNW6-2_109	-1.43887	-0.174832	down
Q5R206_1498	-1.84647	0.012191	down
Q5R206_157	-3.20694	0.012191	down
Q5R206_287	-2.06326	0.012191	down
Q5R207_157	-3.38599	0.012191	down
Q5R207_287	-2.19313	0.012191	down
Q5R208_1498	-1.73248	0.012191	down
Q5R208_157	-4	0.012191	down
Q5R208_287	-1.86135	0.012191	down
Q5R209_157	-3.05752	0.012191	down
Q5R209_287	-2.12893	0.012191	down
Q5R210_1498	-1.58523	0.012191	down
Q5R210_157	-2.89965	0.012191	down
Q5R210_287	-2.08609	0.012191	down
Q5R210_412	-1.06513	0.012191	down
Q5R211_157	-3.37716	0.012191	down
Q5R211_287	-1.87615	0.012191	down
Q5RZ99_274	-1.79444	0.662272	down
Q5RZA0_274	-1.13373	0.662272	down
Q5T4U5_420	-1.60417	-0.0146705	down
Q5TCI8_470	-1.36944	0.323658	down
Q5TCI8_542	-4	0.323658	down
Q5TEC6_10	-1.0966	0.803926	down
Q5TEC6_24	-1.63001	0.803926	down
Q5TEC6_57	-1.44196	0.803926	down
Q5VVC8_41	-1.23295	-0.617721	down
Q5VVD0_41	-1.83669	-0.617721	down
Q5VWC4_114	-1.57274	-0.445196	down
Q6FHJ9_121	-1.19147	0.825721	down
Q6FHZ0_279	-1.352	0.235211	down
Q6FHZ0_302	-2.01661	0.235211	down
Q6FHZ0_307	-1.39436	0.235211	down
Q6IAL5_156	-1.74921	0.1897	down
Q6IAL5_158	-1.77048	0.1897	down
Q6P587_80	-1.44766	-0.314382	down
Q6P587-2_80	-1.63844	-0.314382	down
Q6P587-3_80	-1.79158	-0.314382	down
Q6VRU3_58	-1.88344	0.36231	down
Q6ZSA3_379	-2.15018	0.321862	down
Q71UF1_670	-1.68383	-0.275701	down
Q71V99_125	-1.88612	0.4301	down
Q71V99_44	-1.16852	0.4301	down
Q75MT9_279	-1.31495	0.235211	down
Q75MT9_302	-1.89827	0.235211	down
Q86WA6_174	-1.87211	-0.961599	down
Q86WA6-2_174	-1.83893	-0.961599	down
Q8N1C8_66	-1.353	-0.200935	down
Q8N1C8_90	-2.02519	-0.200935	down
Q8N4P3_25	-2.89311	-0.677362	down
Q8N4P3-2_25	-2.25909	-0.677362	down
Q8N4T8_169	-2.94002	0.375303	down
Q8N4T8-2_169	-2.6014	0.375303	down
Q8NCW8_124	-2.11083	0.414412	down
Q8NCW8_127	-1.25209	0.414412	down
Q8NCW8_149	-1.59117	0.414412	down
Q8NCW8_285	-1.25709	0.414412	down
Q8TAK2_457	-1.14486	0.814662	down
Q93079_109	-1.61806	-0.174832	down
Q93079_86	-1.05695	-0.174832	down
Q99798_670	-2.23773	-0.275701	down
Q99877_109	-1.89127	-0.174832	down
Q99877_86	-1.1819	-0.174832	down
Q99879_109	-1.13874	-0.174832	down
Q99879_86	-1.33474	-0.174832	down
Q9BTZ2_126	-1.44166	-0.414555	down
Q9BTZ2_128	-1.29451	-0.414555	down
Q9BTZ2-4_126	-1.22556	-0.414555	down
Q9BTZ2-4_128	-1.68166	-0.414555	down
Q9BTZ2-8_128	-1.41405	-0.414555	down
Q9NNW7_506	-1.97891	-0.140795	down
Q9NNW7-2_506	-2.25415	-0.140795	down
Q9NNW7-3_506	-2.39053	-0.140795	down
Q9NNW7-4_506	-2.35146	-0.140795	down
Q9NQR4_275	-1.59441	0.149931	down
Q9UBQ7_65	-2.62277	0.00673667	down
Q9UHK6_58	-1.56873	0.36231	down
Q9UHK6-5_58	-1.28669	0.36231	down
Q9UJM8_223	-1.15846	0.789199	down
Q9UQV0_478	-2.5303	0.139371	down
Q9Y277_87	-1.56643	0.896347	down
Q9Y277-2_87	-1.3908	0.896347	down
Q9Y3D9_73	-1.62826	0.149333	down
Q9Y3I0_496	-2.2724	-0.907118	down
U3KQ56_65	-2.11629	0.00673667	down
U3KQK0_109	-1.92376	-0.174832	down
V9GYP4_58	-1.44005	0.36231	down
V9GZ45_58	-1.51123	0.36231	down
V9HVX7_237	-2.48454	-0.53946	down
V9HVX7_4	-2.13039	-0.53946	down
V9HVX7_9	-2.40444	-0.53946	down
V9HVZ4_334	-1.21887	0.66207	down
V9HW01_27	-1.51705	-0.325609	down
V9HW50_20	-1.76457	0.422642	down
V9HW50_227	-2.93859	0.422642	down
V9HW50_367	-1.68315	0.422642	down
V9HW84_66	-1.16168	-0.200935	down
V9HW84_90	-1.97802	-0.200935	down
V9HW89_212	-2.07784	0.0269313	down
V9HW91_275	-1.72611	0.149931	down
V9HWF4_75	-1.90398	0.114587	down
V9HWF5_125	-2.21555	0.4301	down
V9HWF5_155	-1.77887	0.4301	down
V9HWF5_44	-1.35349	0.4301	down
V9HWI0_263	-1.00739	-0.13598	down
W8QEH3_470	-1.09837	0.323658	down
