# Supplementary material for: Quantitative acetylome analysis reveals histone modifications that may predict prognosis in hepatitis B‐related hepatocellular carcinoma
Source: Clin Transl Med. 2021 Mar 8;11(3):e313. doi: 10.1002/ctm2.313 (PMC7939233; doi:10.1002/ctm2.313)
Supplement: Supplementary file 13 — Supporting Information [file CTM2-11-e313-s011.xlsx]

## Sheet: Description
Description
Sheet1	Acetylation sites identified in our research. HCC tissue: A1, B1 and C1; Paracancer tissue: A2, B2 and C2.
Sheet2	Acetylation sites annotation based on gene ontology, domain and pathway analyses, and subcellular localization
Sheet3	GO enrichment and KEGG pathway analysis of the acetylated proteins
Sheet4	Differentially regulated acetylation sites between tumor and para-carcinoma tissues.
Note:	The numbering sequencing of the lysine acetylation sites is with a starting value of 1. And the start Methionine is present in uniprot database.

## Sheet: Sheet1_TMT-based acetylome
Protein ID	Protein name	Gene name	Fasta header	Localization prob	Score	Mass error [ppm]	PEP	Positions within proteins	Modified sequence	Charge	m/z	Intensity	Ratio A1/A2 normalized	Ratio B1/B2 normalized	Ratio C1/C2 normalized	Ratio ABC1/ABC2 normalized
P46940	Ras GTPase-activating-like protein IQGAP1	IQGAP1	>sp|P46940|IQGA1_HUMAN Ras GTPase-activating-like protein IQGAP1 OS=Homo sapiens GN=IQGAP1 PE=1 SV=1	1	78.903	-1.7164	0.00115822	1455	_EDSNLTLQEK(ac)K_	3	449.565	20656000	NA	NA	NA	NA
Q07065	Cytoskeleton-associated protein 4	CKAP4	>sp|Q07065|CKAP4_HUMAN Cytoskeleton-associated protein 4 OS=Homo sapiens GN=CKAP4 PE=1 SV=2	1	72.848	-0.81041	0.0172882	270	_EINDMK(ac)AK_	2	495.75	17223000	1.19905	1.94783	1.22042	1.40444
P27635	60S ribosomal protein L10	RPL10	>sp|P27635|RL10_HUMAN 60S ribosomal protein L10 OS=Homo sapiens GN=RPL10 PE=1 SV=4	1	229.44	1.5454	0	188	_FNADEFEDMVAEK(ac)R_	2	871.888	154720000	0.863224	2.74917	1.11109	1.44524
P14324	Farnesyl pyrophosphate synthase	FDPS	>sp|P14324|FPPS_HUMAN Farnesyl pyrophosphate synthase OS=Homo sapiens GN=FDPS PE=1 SV=4	1	164.93	-1.2803	3.91387e-24	123	_EVLEYNAIGGK(ac)YNR_	3	556.618	244560000	1.14861	1.49941	0.756569	1.08149
P53621	Coatomer subunit alpha	COPA	>sp|P53621|COPA_HUMAN Coatomer subunit alpha OS=Homo sapiens GN=COPA PE=1 SV=2	1	112.13	-1.9429	0.000738676	1028	_FEEAVEK(ac)FR_	3	399.536	148100000	1.63359	1.80496	1.87218	1.75068
P53621	Coatomer subunit alpha	COPA	>sp|P53621|COPA_HUMAN Coatomer subunit alpha OS=Homo sapiens GN=COPA PE=1 SV=2	1	92.653	0.28766	0.0081067	8	_FETK(ac)SAR_	2	440.73	8862500	NA	NA	NA	NA
P53621	Coatomer subunit alpha	COPA	>sp|P53621|COPA_HUMAN Coatomer subunit alpha OS=Homo sapiens GN=COPA PE=1 SV=2	1	110.64	0.081254	0.00193861	607	_K(ac)YDEVLHMVR_	3	444.564	235460000	0.889955	1.74342	1.36651	1.29966
P57740	Nuclear pore complex protein Nup107	NUP107	>sp|P57740|NU107_HUMAN Nuclear pore complex protein Nup107 OS=Homo sapiens GN=NUP107 PE=1 SV=1	1	66.708	0.21187	0.00264	814	_GHLDALTADVK(ac)EK_	3	480.256	6844400	NA	NA	NA	NA
Q9NXC5	WD repeat-containing protein mio	MIOS	>sp|Q9NXC5|MIO_HUMAN WD repeat-containing protein mio OS=Homo sapiens GN=MIOS PE=1 SV=2	1	53.878	-3.5931	0.0112057	111	_EFVPK(ac)HAR_	3	342.522	1786600	NA	NA	NA	NA
Q00839	Heterogeneous nuclear ribonucleoprotein U	HNRNPU	>sp|Q00839|HNRPU_HUMAN Heterogeneous nuclear ribonucleoprotein U OS=Homo sapiens GN=HNRNPU PE=1 SV=6	1	59.84	1.3868	0.0510437	635	_DLPEHAVLK(ac)M(ox)K_	3	446.908	3953700	1.13107	1.51907	1.25413	1.30803
P22694	cAMP-dependent protein kinase catalytic subunit beta	PRKACB	>sp|P22694|KAPCB_HUMAN cAMP-dependent protein kinase catalytic subunit beta OS=Homo sapiens GN=PRKACB PE=1 SV=2	1	105.65	0.77548	0.000503631	93	_QIEHTLNEK(ac)R_	2	655.347	40523000	1.54645	2.10586	1.32789	1.65565
P22694	cAMP-dependent protein kinase catalytic subunit beta	PRKACB	>sp|P22694|KAPCB_HUMAN cAMP-dependent protein kinase catalytic subunit beta OS=Homo sapiens GN=PRKACB PE=1 SV=2	1	50.966	1.0973	0.0111832	62	_VMLVK(ac)HK_	3	299.518	53045000	NA	NA	NA	NA
Q04828	Aldo-keto reductase family 1 member C1	AKR1C1	>sp|P52895|AK1C2_HUMAN Aldo-keto reductase family 1 member C2 OS=Homo sapiens GN=AKR1C2 PE=1 SV=3	1	187.74	-0.30366	6.33e-43	270	_GVVVLAK(ac)SYNEQR_	3	502.275	1905400060	1.28268	1.10982	1.26804	1.23135
Q04828	Aldo-keto reductase family 1 member C1	AKR1C1	>sp|P52895|AK1C2_HUMAN Aldo-keto reductase family 1 member C2 OS=Homo sapiens GN=AKR1C2 PE=1 SV=3	1	99.139	0.3813	0.0208496	75	_IADGSVK(ac)R_	2	444.251	148280000	1.00044	1.00817	1.21759	1.08429
Q04828	Aldo-keto reductase family 1 member C1	AKR1C1	>sp|P52895|AK1C2_HUMAN Aldo-keto reductase family 1 member C2 OS=Homo sapiens GN=AKR1C2 PE=1 SV=3	1	96.342	2.3238	0.00228477	207	_LLDFCK(ac)SK_	2	526.776	49748000	NA	NA	NA	NA
Q04828	Aldo-keto reductase family 1 member C1	AKR1C1	>sp|P52895|AK1C2_HUMAN Aldo-keto reductase family 1 member C2 OS=Homo sapiens GN=AKR1C2 PE=1 SV=3	0.99887	86.497	-3.7108	0.00112879	183	_QLEMILNKPGLK(ac)YK_	3	572.995	67142000	1.19928	0.802272	0.952167	0.984513
Q04828	Aldo-keto reductase family 1 member C1	AKR1C1	>sp|P52895|AK1C2_HUMAN Aldo-keto reductase family 1 member C2 OS=Homo sapiens GN=AKR1C2 PE=1 SV=3	1	111.97	2.5111	1.54111e-30	246	_EEPWVDPNSPVLLEDPVLCALAK(ac)K_	4	691.108	598009980	1.4483	13.0776	5.88266	5.50059
Q9GZN1	Actin-related protein 6	ACTR6	>sp|Q9GZN1|ARP6_HUMAN Actin-related protein 6 OS=Homo sapiens GN=ACTR6 PE=1 SV=1	1	90.614	1.6491	0.0012309	260	_EEMVLSGK(ac)YK_	2	613.31	23767000	1.18215	1.637	2.35924	1.67861
Q8NBS9	Thioredoxin domain-containing protein 5	TXNDC5	>sp|Q8NBS9|TXND5_HUMAN Thioredoxin domain-containing protein 5 OS=Homo sapiens GN=TXNDC5 PE=1 SV=2	1	126.84	2.6992	2.09578e-22	105	_LQPTWNDLGDK(ac)YNSMEDAK_	3	756.348	20265000	0.770912	1.49593	1.33024	1.17093
Q9NSE4	Isoleucine--tRNA ligase, mitochondrial	IARS2	>sp|Q9NSE4|SYIM_HUMAN Isoleucine--tRNA ligase, mitochondrial OS=Homo sapiens GN=IARS2 PE=1 SV=2	1	117.4	-0.34841	0.00208555	725	_DDISK(ac)LR_	2	444.743	78216000	0.693008	1.05668	0.901686	0.88267
Q6P5R6	60S ribosomal protein L22-like 1	RPL22L1	>sp|Q6P5R6|RL22L_HUMAN 60S ribosomal protein L22-like 1 OS=Homo sapiens GN=RPL22L1 PE=1 SV=2	1	76.064	-2.2629	0.0155587	78	_YLK(ac)YLTK_	2	485.784	6407800	NA	NA	NA	NA
Q99424	Peroxisomal acyl-coenzyme A oxidase 2	ACOX2	>sp|Q99424|ACOX2_HUMAN Peroxisomal acyl-coenzyme A oxidase 2 OS=Homo sapiens GN=ACOX2 PE=1 SV=1	1	183.81	0.20647	1.167e-42	573	_LENEPAIQQVLK(ac)R_	3	527.298	66002000	0.562343	0.910166	1.03292	0.816277
P46939	Utrophin	UTRN	>sp|P46939|UTRO_HUMAN Utrophin OS=Homo sapiens GN=UTRN PE=1 SV=2	1	93.649	-0.13148	0.00367289	2971	_GLLEEK(ac)YR_	2	525.285	12117000	0.909231	1.14274	1.4541	1.15837
P13073	Cytochrome c oxidase subunit 4 isoform 1, mitochondrial	COX4I1	>sp|P13073|COX41_HUMAN Cytochrome c oxidase subunit 4 isoform 1, mitochondrial OS=Homo sapiens GN=COX4I1 PE=1 SV=1	1	93.345	-2.3343	0.00103942	164	_WDYEK(ac)NEWK_	3	447.203	23194000	0.713174	1.13927	1.20992	1.00458
P14314	Glucosidase 2 subunit beta	PRKCSH	>sp|P14314|GLU2B_HUMAN Glucosidase 2 subunit beta OS=Homo sapiens GN=PRKCSH PE=1 SV=2	1	89.359	-1.0042	0.00533416	167	_K(ac)SLEDQVEMLR_	2	695.356	30930000	0.864515	1.63973	0.961404	1.12016
Q8IVH4	Methylmalonic aciduria type A protein, mitochondrial	MMAA	>sp|Q8IVH4|MMAA_HUMAN Methylmalonic aciduria type A protein, mitochondrial OS=Homo sapiens GN=MMAA PE=1 SV=1	1	139.3	0.54727	2.3602e-12	341	_SGEGISEMWDK(ac)MK_	3	513.899	88890000	0.322258	0.411749	0.343425	0.366612
P14317	Hematopoietic lineage cell-specific protein	HCLS1	>sp|P14317|HCLS1_HUMAN Hematopoietic lineage cell-specific protein OS=Homo sapiens GN=HCLS1 PE=1 SV=3	1	79.659	-3.2054	0.0316148	249	_FESMAEEK(ac)R_	2	584.769	11240000	NA	NA	NA	NA
O75891	Cytosolic 10-formyltetrahydrofolate dehydrogenase	ALDH1L1	>sp|O75891|AL1L1_HUMAN Cytosolic 10-formyltetrahydrofolate dehydrogenase OS=Homo sapiens GN=ALDH1L1 PE=1 SV=2	1	56.768	0.30556	0.0166251	128	_GASAINWTLIHGDK(ac)K_	3	551.63	9079500	NA	NA	NA	NA
O75891	Cytosolic 10-formyltetrahydrofolate dehydrogenase	ALDH1L1	>sp|O75891|AL1L1_HUMAN Cytosolic 10-formyltetrahydrofolate dehydrogenase OS=Homo sapiens GN=ALDH1L1 PE=1 SV=2	1	121.33	0.70008	4.95829e-31	865	_LQAGTVFVNTYNK(ac)TDVAAPFGGFK_	3	863.111	228710000	0.898215	0.70797	0.76373	0.809234
O75891	Cytosolic 10-formyltetrahydrofolate dehydrogenase	ALDH1L1	>sp|O75891|AL1L1_HUMAN Cytosolic 10-formyltetrahydrofolate dehydrogenase OS=Homo sapiens GN=ALDH1L1 PE=1 SV=2	1	162.44	-0.39794	0	876	_TDVAAPFGGFK(ac)QSGFGK(ac)DLGEAALNEYLR_	3	1048.19	208260000	0.744196	0.729576	0.799141	0.771363
O75891	Cytosolic 10-formyltetrahydrofolate dehydrogenase	ALDH1L1	>sp|O75891|AL1L1_HUMAN Cytosolic 10-formyltetrahydrofolate dehydrogenase OS=Homo sapiens GN=ALDH1L1 PE=1 SV=2	1	113.51	-2.606	2.62189e-11	415	_LRGDDEEGECSIDYVEMAVNK(ac)R_	3	876.395	17978000	0.680525	1.18365	1.21884	1.00478
O75891	Cytosolic 10-formyltetrahydrofolate dehydrogenase	ALDH1L1	>sp|O75891|AL1L1_HUMAN Cytosolic 10-formyltetrahydrofolate dehydrogenase OS=Homo sapiens GN=ALDH1L1 PE=1 SV=2	1	162.44	-0.39794	0	882	_TDVAAPFGGFK(ac)QSGFGK(ac)DLGEAALNEYLR_	3	1048.19	208260000	0.744196	0.729576	0.799141	0.771363
Q9UGI8	Testin	TES	>sp|Q9UGI8|TES_HUMAN Testin OS=Homo sapiens GN=TES PE=1 SV=1	1	76.759	2.877	0.00364685	183	_YK(ac)SEALGVGDVK_	3	436.566	854990	NA	NA	NA	NA
P40227	T-complex protein 1 subunit zeta	CCT6A	>sp|P40227|TCPZ_HUMAN T-complex protein 1 subunit zeta OS=Homo sapiens GN=CCT6A PE=1 SV=3	1	79.492	-1.2891	0.000406919	127	_IITEGFEAAK(ac)EK_	3	459.914	9300400	NA	NA	NA	NA
Q8NE86	Calcium uniporter protein, mitochondrial	MCU	>sp|Q8NE86|MCU_HUMAN Calcium uniporter protein, mitochondrial OS=Homo sapiens GN=MCU PE=1 SV=1	1	119.17	-0.58398	6.25893e-06	332	_DAIAQAEMDLK(ac)R_	2	701.853	182620000	0.965397	1.29122	1.1981	1.14796
P52565	Rho GDP-dissociation inhibitor 1	ARHGDIA	>sp|P52565|GDIR1_HUMAN Rho GDP-dissociation inhibitor 1 OS=Homo sapiens GN=ARHGDIA PE=1 SV=3	1	114.64	-0.15866	3.12668e-09	141	_IDK(ac)TDYMVGSYGPR_	3	548.596	12596000	NA	NA	NA	NA
P52566	Rho GDP-dissociation inhibitor 2	ARHGDIB	>sp|P52566|GDIR2_HUMAN Rho GDP-dissociation inhibitor 2 OS=Homo sapiens GN=ARHGDIB PE=1 SV=3	1	64.52	-0.80304	0.00443371	124	_DIVSGLK(ac)YVQHTYR_	3	574.305	30364000	NA	NA	NA	NA
Q13642	Four and a half LIM domains protein 1	FHL1	>sp|Q13642|FHL1_HUMAN Four and a half LIM domains protein 1 OS=Homo sapiens GN=FHL1 PE=1 SV=4	1	84.244	0.79257	0.00254718	57	_EVHYK(ac)NR_	3	329.838	9273500	NA	NA	NA	NA
Q86XE5	4-hydroxy-2-oxoglutarate aldolase, mitochondrial	HOGA1	>sp|Q86XE5|HOGA1_HUMAN 4-hydroxy-2-oxoglutarate aldolase, mitochondrial OS=Homo sapiens GN=HOGA1 PE=1 SV=1	1	73.616	-1.1683	0.0299595	102	_QAMPK(ac)NR_	2	443.732	5997700	0.144399	0.278862	0.250145	0.222837
Q9BRX8	Redox-regulatory protein FAM213A	FAM213A	>sp|Q9BRX8|F213A_HUMAN Redox-regulatory protein FAM213A OS=Homo sapiens GN=FAM213A PE=1 SV=3	1	104.22	0.18243	0.0014706	137	_GEIFLDEK(ac)K_	3	374.201	259750000	0.520678	1.74198	0.682089	0.943069
P32754	4-hydroxyphenylpyruvate dioxygenase	HPD	>sp|P32754|HPPD_HUMAN 4-hydroxyphenylpyruvate dioxygenase OS=Homo sapiens GN=HPD PE=1 SV=2	1	86.214	0.44458	8.49322e-05	88	_EMGDHLVK(ac)HGDGVK_	3	521.924	358220000	0.546927	1.02551	0.835231	0.797949
P32754	4-hydroxyphenylpyruvate dioxygenase	HPD	>sp|P32754|HPPD_HUMAN 4-hydroxyphenylpyruvate dioxygenase OS=Homo sapiens GN=HPD PE=1 SV=2	1	77.185	1.0807	0.000565577	127	_EPWVEQDK(ac)FGK_	3	468.898	31210000	0.649269	0.703611	0.968943	0.763848
P32754	4-hydroxyphenylpyruvate dioxygenase	HPD	>sp|P32754|HPPD_HUMAN 4-hydroxyphenylpyruvate dioxygenase OS=Homo sapiens GN=HPD PE=1 SV=2	1	63.225	-1.7129	0.000710218	249	_K(ac)SQIQEYVDYNGGAGVQHIALK_	4	615.818	17585000	0.413137	1.21444	0.838276	0.779108
P21549	Serine--pyruvate aminotransferase	AGXT	>sp|P21549|SPYA_HUMAN Serine--pyruvate aminotransferase OS=Homo sapiens GN=AGXT PE=1 SV=1	1	48.423	-0.098252	0.0495565	389	_AALQHCPK(ac)K_	3	365.531	31682000	NA	NA	NA	NA
P21549	Serine--pyruvate aminotransferase	AGXT	>sp|P21549|SPYA_HUMAN Serine--pyruvate aminotransferase OS=Homo sapiens GN=AGXT PE=1 SV=1	1	129.88	1.778	3.12652e-21	225	_ALNAPPGTSLISFSDK(ac)AK_	4	465.503	382960000	1.10337	0.707299	0.995992	0.938016
P21549	Serine--pyruvate aminotransferase	AGXT	>sp|P21549|SPYA_HUMAN Serine--pyruvate aminotransferase OS=Homo sapiens GN=AGXT PE=1 SV=1	1	126.51	-2.0078	9.83419e-23	177	_YK(ac)CLLLVDSVASLGGTPLYMDR_	3	838.431	28108000	0.67944	1.02034	1.30774	0.970403
P13667	Protein disulfide-isomerase A4	PDIA4	>sp|P13667|PDIA4_HUMAN Protein disulfide-isomerase A4 OS=Homo sapiens GN=PDIA4 PE=1 SV=2	1	109.95	0.11021	4.6032e-07	391	_DFVLK(ac)YALPLVGHR_	3	557.319	16958000	0.926776	1.28743	1.28301	1.15563
P13667	Protein disulfide-isomerase A4	PDIA4	>sp|P13667|PDIA4_HUMAN Protein disulfide-isomerase A4 OS=Homo sapiens GN=PDIA4 PE=1 SV=2	1	211.43	2.1828	0	484	_DLGLSESGEDVNAAILDESGK(ac)K_	3	763.708	38672000	1.22781	1.84754	1.53577	1.52419
P13667	Protein disulfide-isomerase A4	PDIA4	>sp|P13667|PDIA4_HUMAN Protein disulfide-isomerase A4 OS=Homo sapiens GN=PDIA4 PE=1 SV=2	1	84.508	-1.8461	5.84728e-05	485	_K(ac)FAMEPEEFDSDTLR_	3	619.617	13852000	NA	NA	NA	NA
P13667	Protein disulfide-isomerase A4	PDIA4	>sp|P13667|PDIA4_HUMAN Protein disulfide-isomerase A4 OS=Homo sapiens GN=PDIA4 PE=1 SV=2	1	106.75	-0.99871	9.22582e-10	272	_EK(ac)YGIVDYMIEQSGPPSK_	3	695.007	98740000	1.03054	1.73763	1.50254	1.39963
P13667	Protein disulfide-isomerase A4	PDIA4	>sp|P13667|PDIA4_HUMAN Protein disulfide-isomerase A4 OS=Homo sapiens GN=PDIA4 PE=1 SV=2	1	63.076	-1.3745	0.0363497	366	_FQSK(ac)YEPR_	2	548.775	10308000	1.55873	1.11053	1.19388	1.26374
P13667	Protein disulfide-isomerase A4	PDIA4	>sp|P13667|PDIA4_HUMAN Protein disulfide-isomerase A4 OS=Homo sapiens GN=PDIA4 PE=1 SV=2	1	60.157	0.32173	0.0385979	163	_TQEEIVAK(ac)VR_	2	607.841	3332700	1.14053	1.28034	1.06861	1.15029
O75083	WD repeat-containing protein 1	WDR1	>sp|O75083|WDR1_HUMAN WD repeat-containing protein 1 OS=Homo sapiens GN=WDR1 PE=1 SV=4	1	92.866	-0.6291	0.00891855	115	_DIAWTEDSK(ac)R_	2	631.804	149690000	0.740786	1.18354	1.1108	1.00045
O75083	WD repeat-containing protein 1	WDR1	>sp|O75083|WDR1_HUMAN WD repeat-containing protein 1 OS=Homo sapiens GN=WDR1 PE=1 SV=4	1	68.972	-1.0503	0.000967211	95	_EHLLK(ac)YEYQPFAGK_	3	588.97	78157000	1.16931	0.850503	1.00396	1.01374
P26885	Peptidyl-prolyl cis-trans isomerase FKBP2	FKBP2	>sp|P26885|FKBP2_HUMAN Peptidyl-prolyl cis-trans isomerase FKBP2 OS=Homo sapiens GN=FKBP2 PE=1 SV=2	1	129.11	-0.45728	1.31315e-15	101	_GWDQGLLGMCEGEK(ac)R_	2	889.403	71515000	0.708839	2.69143	1.94005	1.6462
P26885	Peptidyl-prolyl cis-trans isomerase FKBP2	FKBP2	>sp|P26885|FKBP2_HUMAN Peptidyl-prolyl cis-trans isomerase FKBP2 OS=Homo sapiens GN=FKBP2 PE=1 SV=2	1	60.598	0.96201	0.051053	45	_RVDHCPIK(ac)SR_	4	328.175	3016700	NA	NA	NA	NA
P55072	Transitional endoplasmic reticulum ATPase	VCP	>sp|P55072|TERA_HUMAN Transitional endoplasmic reticulum ATPase OS=Homo sapiens GN=VCP PE=1 SV=4	1	85.666	0.075493	0.0113181	565	_EIFDK(ac)AR_	2	460.745	187920000	1.18124	1.65498	1.50274	1.43692
P55072	Transitional endoplasmic reticulum ATPase	VCP	>sp|P55072|TERA_HUMAN Transitional endoplasmic reticulum ATPase OS=Homo sapiens GN=VCP PE=1 SV=4	1	198.49	0.56653	0	486	_ETVVEVPQVTWEDIGGLEDVK(ac)R_	3	847.434	83150000	0.713138	1.66943	1.18627	1.17471
P55072	Transitional endoplasmic reticulum ATPase	VCP	>sp|P55072|TERA_HUMAN Transitional endoplasmic reticulum ATPase OS=Homo sapiens GN=VCP PE=1 SV=4	1	91.401	-0.90896	1.08101e-06	312	_NAPAIIFIDELDAIAPK(ac)R_	3	670.374	10165000	NA	NA	NA	NA
P63104	14-3-3 protein zeta/delta	YWHAZ	>sp|P63104|1433Z_HUMAN 14-3-3 protein zeta/delta OS=Homo sapiens GN=YWHAZ PE=1 SV=1	1	173.71	-3.3574	3.1401e-25	49	_NLLSVAYK(ac)NVVGAR_	3	515.963	248570000	1.30014	2.08347	1.79445	1.71064
P63104	14-3-3 protein zeta/delta	YWHAZ	>sp|P63104|1433Z_HUMAN 14-3-3 protein zeta/delta OS=Homo sapiens GN=YWHAZ PE=1 SV=1	1	105.39	2.7581	0.0028581	120	_VFYLK(ac)MK_	3	324.186	209130000	1.26397	1.73609	1.69213	1.55154
P63104	14-3-3 protein zeta/delta	YWHAZ	>sp|P63104|1433Z_HUMAN 14-3-3 protein zeta/delta OS=Homo sapiens GN=YWHAZ PE=1 SV=1	1	157.98	-0.51114	0	157	_GIVDQSQQAYQEAFEISK(ac)K_	4	553.529	197260000	1.47726	2.18316	2.56502	2.04637
P63104	14-3-3 protein zeta/delta	YWHAZ	>sp|P63104|1433Z_HUMAN 14-3-3 protein zeta/delta OS=Homo sapiens GN=YWHAZ PE=1 SV=1	1	109	-2.6048	0.000690711	3	_MDK(ac)NELVQK(ac)AK_	3	463.247	463489984	2.05629	2.61845	2.74657	2.4557
P63104	14-3-3 protein zeta/delta	YWHAZ	>sp|P63104|1433Z_HUMAN 14-3-3 protein zeta/delta OS=Homo sapiens GN=YWHAZ PE=1 SV=1	1	109	-2.6048	0.000690711	9	_MDK(ac)NELVQK(ac)AK_	3	463.247	463489984	2.05629	2.61845	2.74657	2.4557
P63104	14-3-3 protein zeta/delta	YWHAZ	>sp|P63104|1433Z_HUMAN 14-3-3 protein zeta/delta OS=Homo sapiens GN=YWHAZ PE=1 SV=1	1	87.476	-0.040605	0.0558967	74	_TEGAEK(ac)K_	2	402.709	3526600	1.41821	1.38802	3.45575	2.44699
P63104	14-3-3 protein zeta/delta	YWHAZ	>sp|P63104|1433Z_HUMAN 14-3-3 protein zeta/delta OS=Homo sapiens GN=YWHAZ PE=1 SV=1	1	143.98	0.41969	3.74355e-15	138	_YLAEVAAGDDK(ac)K_	3	441.226	106520000	1.73566	2.58356	3.40118	2.5305
Q5VTE0	Putative elongation factor 1-alpha-like 3	EEF1A1P5	>sp|Q5VTE0|EF1A3_HUMAN Putative elongation factor 1-alpha-like 3 OS=Homo sapiens GN=EEF1A1P5 PE=5 SV=1	1	138.98	-0.68207	9.5161e-11	179	_EVSTYIK(ac)K_	2	505.282	1366700030	0.685771	1.03479	0.773439	0.828876
Q5VTE0	Putative elongation factor 1-alpha-like 3	EEF1A1P5	>sp|Q5VTE0|EF1A3_HUMAN Putative elongation factor 1-alpha-like 3 OS=Homo sapiens GN=EEF1A1P5 PE=5 SV=1	1	77.923	0.80229	0.00321873	41	_TIEK(ac)FEK_	3	312.839	46996000	1.2732	1.94607	1.54891	1.56816
P27824	Calnexin	CANX	>sp|P27824|CALX_HUMAN Calnexin OS=Homo sapiens GN=CANX PE=1 SV=2	1	113.4	0.7612	2.0199e-06	99	_KDDTDDEIAK(ac)YDGK_	4	414.442	177020000	1.42453	2.55347	1.55794	1.84397
P27824	Calnexin	CANX	>sp|P27824|CALX_HUMAN Calnexin OS=Homo sapiens GN=CANX PE=1 SV=2	1	124.07	1.0442	1.84123e-06	103	_YDGK(ac)WEVEEMK_	2	728.327	60569000	1.60802	3.12892	1.94943	2.17857
P27824	Calnexin	CANX	>sp|P27824|CALX_HUMAN Calnexin OS=Homo sapiens GN=CANX PE=1 SV=2	1	100.22	0.98039	0.00427398	90	_K(ac)DDTDDEIAK_	3	397.851	49138000	1.4241	2.89614	1.90716	2.05965
P27824	Calnexin	CANX	>sp|P27824|CALX_HUMAN Calnexin OS=Homo sapiens GN=CANX PE=1 SV=2	1	85.813	0.5833	0.0150478	515	_QTSGMEYK(ac)K_	2	557.266	8122700	NA	4.51828	3.51613	NA
P27824	Calnexin	CANX	>sp|P27824|CALX_HUMAN Calnexin OS=Homo sapiens GN=CANX PE=1 SV=2	1	63.624	-0.97359	0.00499804	217	_TGIYEEK(ac)HAK_	3	406.544	42385000	NA	NA	NA	NA
P27824	Calnexin	CANX	>sp|P27824|CALX_HUMAN Calnexin OS=Homo sapiens GN=CANX PE=1 SV=2	1	87.639	-0.79935	0.0491703	233	_TYFTDK(ac)K_	2	472.74	56251000	1.96594	2.33227	1.48151	1.87504
Q8NE71	ATP-binding cassette sub-family F member 1	ABCF1	>sp|Q8NE71|ABCF1_HUMAN ATP-binding cassette sub-family F member 1 OS=Homo sapiens GN=ABCF1 PE=1 SV=2	1	75.378	0.83246	0.0187877	430	_ATGAAAAEAK(ac)AR_	2	565.302	4902900	NA	NA	NA	NA
P51991	Heterogeneous nuclear ribonucleoprotein A3	HNRNPA3	>sp|P51991|ROA3_HUMAN Heterogeneous nuclear ribonucleoprotein A3 OS=Homo sapiens GN=HNRNPA3 PE=1 SV=2	1	109.66	-1.7373	0.00113367	148	_DYFEK(ac)YGK_	2	546.256	140190000	0.967112	2.47431	1.95322	1.75404
P51991	Heterogeneous nuclear ribonucleoprotein A3	HNRNPA3	>sp|P51991|ROA3_HUMAN Heterogeneous nuclear ribonucleoprotein A3 OS=Homo sapiens GN=HNRNPA3 PE=1 SV=2	1	73.279	-2.8806	0.000339135	57	_EHFEK(ac)WGTLTDCVVMR_	3	683.989	29591000	NA	NA	NA	NA
P07108	Acyl-CoA-binding protein	DBI	>sp|P07108|ACBP_HUMAN Acyl-CoA-binding protein OS=Homo sapiens GN=DBI PE=1 SV=2	1	133.32	3.0463	1.13478e-06	55	_AK(ac)WDAWNELK_	2	651.827	177730000	0.554236	0.749454	0.589731	0.61593
P07108	Acyl-CoA-binding protein	DBI	>sp|P07108|ACBP_HUMAN Acyl-CoA-binding protein OS=Homo sapiens GN=DBI PE=1 SV=2	1	119.45	3.0236	4.1984e-14	19	_TK(ac)PSDEEM(ox)LFIYGHYK_	3	672.652	1331299970	0.475095	0.638335	0.465013	0.509095
Q99447	Ethanolamine-phosphate cytidylyltransferase	PCYT2	>sp|Q99447|PCY2_HUMAN Ethanolamine-phosphate cytidylyltransferase OS=Homo sapiens GN=PCYT2 PE=1 SV=1	1	92.38	-2.5131	2.47501e-05	309	_VDLVCHGK(ac)TEIIPDR_	3	598.645	19559000	NA	NA	NA	NA
P07814	Bifunctional glutamate/proline--tRNA ligase	EPRS	>sp|P07814|SYEP_HUMAN Bifunctional glutamate/proline--tRNA ligase OS=Homo sapiens GN=EPRS PE=1 SV=5	1	191.51	1.6429	1.3e-44	300	_AYVDDTPAEQMK(ac)AER_	2	883.407	48253000	0.93588	1.1798	1.05826	1.06129
P07814	Bifunctional glutamate/proline--tRNA ligase	EPRS	>sp|P07814|SYEP_HUMAN Bifunctional glutamate/proline--tRNA ligase OS=Homo sapiens GN=EPRS PE=1 SV=5	1	94.006	-0.90676	0.0236169	497	_IWAFNK(ac)K_	3	316.848	63849000	0.840564	1.10417	1.07154	1.00205
O75874	Isocitrate dehydrogenase [NADP] cytoplasmic	IDH1	>sp|O75874|IDHC_HUMAN Isocitrate dehydrogenase [NADP] cytoplasmic OS=Homo sapiens GN=IDH1 PE=1 SV=2	1	162.38	-0.72023	8.58733e-23	81	_CATITPDEK(ac)R_	2	616.801	133000000	1.05076	4.59831	2.1906	2.5172
O75874	Isocitrate dehydrogenase [NADP] cytoplasmic	IDH1	>sp|O75874|IDHC_HUMAN Isocitrate dehydrogenase [NADP] cytoplasmic OS=Homo sapiens GN=IDH1 PE=1 SV=2	1	70.056	-0.92076	0.00271256	27	_IIWELIK(ac)EK_	2	607.363	69663000	NA	NA	NA	NA
O75874	Isocitrate dehydrogenase [NADP] cytoplasmic	IDH1	>sp|O75874|IDHC_HUMAN Isocitrate dehydrogenase [NADP] cytoplasmic OS=Homo sapiens GN=IDH1 PE=1 SV=2	1	128.36	-0.83992	6.16336e-06	236	_QYK(ac)SQFEAQK_	2	649.822	421300000	0.534234	0.793777	0.56635	0.625679
O75874	Isocitrate dehydrogenase [NADP] cytoplasmic	IDH1	>sp|O75874|IDHC_HUMAN Isocitrate dehydrogenase [NADP] cytoplasmic OS=Homo sapiens GN=IDH1 PE=1 SV=2	1	80.438	0.79506	0.0267883	87	_RVEEFK(ac)LK_	3	364.213	49822000	NA	NA	NA	NA
P52758	Ribonuclease UK114	HRSP12	>sp|P52758|UK114_HUMAN Ribonuclease UK114 OS=Homo sapiens GN=HRSP12 PE=1 SV=1	1	113.76	0.85124	9.44983e-06	117	_AAYQVAALPK(ac)GSR_	2	687.38	346550016	0.685273	0.739796	0.684626	0.709249
P52758	Ribonuclease UK114	HRSP12	>sp|P52758|UK114_HUMAN Ribonuclease UK114 OS=Homo sapiens GN=HRSP12 PE=1 SV=1	1	110.08	-0.33818	0.000464109	101	_QYFK(ac)SNFPAR_	2	650.328	181030000	0.830979	0.806994	0.899348	0.849447
P55084	Trifunctional enzyme subunit beta, mitochondrial	HADHB	>sp|P55084|ECHB_HUMAN Trifunctional enzyme subunit beta, mitochondrial OS=Homo sapiens GN=HADHB PE=1 SV=3	1	122.52	2.0019	0.000229243	332	_ALAMGYK(ac)PK_	2	510.781	331889984	0.948365	0.902025	0.814016	0.87957
P55084	Trifunctional enzyme subunit beta, mitochondrial	HADHB	>sp|P55084|ECHB_HUMAN Trifunctional enzyme subunit beta, mitochondrial OS=Homo sapiens GN=HADHB PE=1 SV=3	1	102.52	1.3146	0.000943842	188	_LMLDLNK(ac)AK_	2	544.313	6373600	NA	NA	NA	NA
P55084	Trifunctional enzyme subunit beta, mitochondrial	HADHB	>sp|P55084|ECHB_HUMAN Trifunctional enzyme subunit beta, mitochondrial OS=Homo sapiens GN=HADHB PE=1 SV=3	1	74.424	0.92261	0.0218558	201	_LSLISK(ac)FR_	2	503.308	17389000	NA	NA	NA	NA
Q16719	Kynureninase	KYNU	>sp|Q16719|KYNU_HUMAN Kynureninase OS=Homo sapiens GN=KYNU PE=1 SV=1	1	94.309	-2.3444	0.00143795	420	_DVFQELEK(ac)R_	3	402.544	6697600	NA	NA	NA	NA
Q16719	Kynureninase	KYNU	>sp|Q16719|KYNU_HUMAN Kynureninase OS=Homo sapiens GN=KYNU PE=1 SV=1	1	106.32	0.2472	3.72198e-06	84	_MVK(ac)TYLEEELDK_	3	513.925	20304000	0.485981	0.803491	0.561129	0.604563
Q16718	NADH dehydrogenase [ubiquinone] 1 alpha subcomplex subunit 5	NDUFA5	>sp|Q16718|NDUA5_HUMAN NADH dehydrogenase [ubiquinone] 1 alpha subcomplex subunit 5 OS=Homo sapiens GN=NDUFA5 PE=1 SV=3	1	107.65	0.20468	6.07919e-15	98	_EWK(ac)LWEPLVEEPPADQWK_	3	774.72	21413000	0.366867	0.490689	1.03367	0.550821
Q16718	NADH dehydrogenase [ubiquinone] 1 alpha subcomplex subunit 5	NDUFA5	>sp|Q16718|NDUA5_HUMAN NADH dehydrogenase [ubiquinone] 1 alpha subcomplex subunit 5 OS=Homo sapiens GN=NDUFA5 PE=1 SV=3	1	97.734	0.7567	0.00053973	46	_K(ac)YTEQITNEK_	3	432.554	27444000	NA	NA	NA	NA
P55083	Microfibril-associated glycoprotein 4	MFAP4	>sp|P55083|MFAP4_HUMAN Microfibril-associated glycoprotein 4 OS=Homo sapiens GN=MFAP4 PE=1 SV=2	1	99.092	0.98811	4.54357e-10	123	_ADGEYWLGLQNMHLLTLK(ac)QK_	4	600.815	43399000	NA	NA	NA	NA
P55083	Microfibril-associated glycoprotein 4	MFAP4	>sp|P55083|MFAP4_HUMAN Microfibril-associated glycoprotein 4 OS=Homo sapiens GN=MFAP4 PE=1 SV=2	1	123.72	-1.7494	0.000645855	246	_GFYYSLK(ac)R_	2	538.282	51123000	1.62306	0.71099	0.816216	0.914676
P55083	Microfibril-associated glycoprotein 4	MFAP4	>sp|P55083|MFAP4_HUMAN Microfibril-associated glycoprotein 4 OS=Homo sapiens GN=MFAP4 PE=1 SV=2	1	82.241	2.7884	0.0756383	84	_WTVFQK(ac)R_	2	503.777	132580000	NA	NA	NA	NA
Q6UX53	Methyltransferase-like protein 7B	METTL7B	>sp|Q6UX53|MET7B_HUMAN Methyltransferase-like protein 7B OS=Homo sapiens GN=METTL7B PE=1 SV=2	1	116.24	2.5839	0.00033811	109	_FLTK(ac)SMAENR_	2	619.814	106750000	1.22054	0.811554	0.934059	0.9988
O75452	Retinol dehydrogenase 16	RDH16	>sp|O75452|RDH16_HUMAN Retinol dehydrogenase 16 OS=Homo sapiens GN=RDH16 PE=1 SV=2	1	93.374	-1.3924	0.039555	247	_FVADYK(ac)K_	2	456.745	244950000	0.666302	0.495248	0.396944	0.502463
O75452	Retinol dehydrogenase 16	RDH16	>sp|O75452|RDH16_HUMAN Retinol dehydrogenase 16 OS=Homo sapiens GN=RDH16 PE=1 SV=2	1	110.08	-0.45486	0.00224406	248	_K(ac)SAEQMEQK_	2	560.769	143410000	0.480137	0.502817	0.371017	0.439319
Q9NNW7	Thioredoxin reductase 2, mitochondrial	TXNRD2	>sp|Q9NNW7|TRXR2_HUMAN Thioredoxin reductase 2, mitochondrial OS=Homo sapiens GN=TXNRD2 PE=1 SV=3	1	97.798	2.2608	0.00234239	153	_VK(ac)YFNIK_	2	477.276	424129984	0.355199	0.621383	0.462788	0.488279
Q9NNW7	Thioredoxin reductase 2, mitochondrial	TXNRD2	>sp|Q9NNW7|TRXR2_HUMAN Thioredoxin reductase 2, mitochondrial OS=Homo sapiens GN=TXNRD2 PE=1 SV=3	1	85.469	-0.2793	7.13385e-05	506	_TVGIHPTCSEEVVK(ac)LR_	3	622.996	9899700	0.791825	2.13601	1.11691	1.27281
P35221	Catenin alpha-1	CTNNA1	>sp|P35221|CTNA1_HUMAN Catenin alpha-1 OS=Homo sapiens GN=CTNNA1 PE=1 SV=1	1	146.77	-2.5058	4.46471e-18	695	_IAEQVASFQEEK(ac)SK_	3	545.946	15004000	NA	NA	NA	NA
Q9P0Z9	Peroxisomal sarcosine oxidase	PIPOX	>sp|Q9P0Z9|SOX_HUMAN Peroxisomal sarcosine oxidase OS=Homo sapiens GN=PIPOX PE=1 SV=2	1	77.185	-2.408	0.00864491	57	_K(ac)AYLEDFYTR_	2	674.333	186330000	1.22483	0.51324	1.10635	0.949617
Q9P0Z9	Peroxisomal sarcosine oxidase	PIPOX	>sp|Q9P0Z9|SOX_HUMAN Peroxisomal sarcosine oxidase OS=Homo sapiens GN=PIPOX PE=1 SV=2	1	125.97	-0.27115	5.46325e-11	126	_VEHQCLSSEELK(ac)QR_	3	595.625	42823000	1.48704	1.13453	1.23637	1.27455
O95831	Apoptosis-inducing factor 1, mitochondrial	AIFM1	>sp|O95831|AIFM1_HUMAN Apoptosis-inducing factor 1, mitochondrial OS=Homo sapiens GN=AIFM1 PE=1 SV=1	1	119.65	-2.8642	9.26643e-11	189	_ELWFSDDPNVTK(ac)TLR_	3	621.648	43915000	0.700371	1.38298	1.16724	1.05264
O95831	Apoptosis-inducing factor 1, mitochondrial	AIFM1	>sp|O95831|AIFM1_HUMAN Apoptosis-inducing factor 1, mitochondrial OS=Homo sapiens GN=AIFM1 PE=1 SV=1	1	170.11	0.25695	6.9357e-36	593	_K(ac)IIK(ac)DGEQHEDLNEVAK_	4	513.267	321550016	0.667882	0.690523	0.92752	0.764399
O95831	Apoptosis-inducing factor 1, mitochondrial	AIFM1	>sp|O95831|AIFM1_HUMAN Apoptosis-inducing factor 1, mitochondrial OS=Homo sapiens GN=AIFM1 PE=1 SV=1	1	159.26	0.25695	7.6998e-24	590	_K(ac)IIK(ac)DGEQHEDLNEVAK_	4	513.267	23329000	0.760285	0.956671	0.938532	0.882214
P00738	Haptoglobin	HP	>sp|P00738|HPT_HUMAN Haptoglobin OS=Homo sapiens GN=HP PE=1 SV=1	1	81.017	0.64804	0.00102337	321	_HYEGSTVPEK(ac)K_	3	439.554	246660000	NA	NA	NA	NA
P00738	Haptoglobin	HP	>sp|P00738|HPT_HUMAN Haptoglobin OS=Homo sapiens GN=HP PE=1 SV=1	1	189.09	-0.8028	0	71	_TEGDGVYTLNDK(ac)K_	3	494.575	131570000	1.20969	0.665309	0.792673	0.701484
P51572	B-cell receptor-associated protein 31	BCAP31	>sp|P51572|BAP31_HUMAN B-cell receptor-associated protein 31 OS=Homo sapiens GN=BCAP31 PE=1 SV=3	1	90.05	-1.2005	0.0208068	72	_K(ac)YDDVTEK_	2	520.251	44419000	0.81017	2.49338	1.84694	1.65032
P05181	Cytochrome P450 2E1	CYP2E1	>sp|P05181|CP2E1_HUMAN Cytochrome P450 2E1 OS=Homo sapiens GN=CYP2E1 PE=1 SV=1	1	106.3	-0.29196	1.26099e-05	94	_EALLDYK(ac)DEFSGR_	2	792.881	18076000	0.337642	1.69802	1.5701	1.06267
P05181	Cytochrome P450 2E1	CYP2E1	>sp|P05181|CP2E1_HUMAN Cytochrome P450 2E1 OS=Homo sapiens GN=CYP2E1 PE=1 SV=1	1	119.68	-0.11112	3.31441e-06	84	_MVVMHGYK(ac)AVK_	3	435.567	31695000	0.599576	1.40438	1.36968	1.08186
P50440	Glycine amidinotransferase, mitochondrial	GATM	>sp|P50440|GATM_HUMAN Glycine amidinotransferase, mitochondrial OS=Homo sapiens GN=GATM PE=1 SV=1	1	90.412	3.6996	2.01144e-05	102	_ANTYEK(ac)YWPFYQK_	3	593.951	347100000	0.537684	1.05671	0.669769	0.74337
P50440	Glycine amidinotransferase, mitochondrial	GATM	>sp|P50440|GATM_HUMAN Glycine amidinotransferase, mitochondrial OS=Homo sapiens GN=GATM PE=1 SV=1	1	75.018	1.0882	0.00038174	55	_NSCAADDK(ac)ATEPLPK_	3	553.595	6051400	NA	NA	NA	NA
P50440	Glycine amidinotransferase, mitochondrial	GATM	>sp|P50440|GATM_HUMAN Glycine amidinotransferase, mitochondrial OS=Homo sapiens GN=GATM PE=1 SV=1	1	112.42	-3.0827	0.000107385	152	_RPDPIDWSLK(ac)YK_	3	520.612	1323500030	0.640424	0.940342	0.551627	0.698349
P50440	Glycine amidinotransferase, mitochondrial	GATM	>sp|P50440|GATM_HUMAN Glycine amidinotransferase, mitochondrial OS=Homo sapiens GN=GATM PE=1 SV=1	1	103.88	-0.96286	1.53836e-07	154	_YK(ac)TPDFESTGLYSAMPR_	3	668.984	38488000	NA	NA	NA	NA
P50440	Glycine amidinotransferase, mitochondrial	GATM	>sp|P50440|GATM_HUMAN Glycine amidinotransferase, mitochondrial OS=Homo sapiens GN=GATM PE=1 SV=1	1	120.7	2.3596	7.17636e-09	368	_WLSMNVLMLDEK(ac)R_	2	838.929	243540000	0.69587	0.878666	0.844099	0.804682
O15173	Membrane-associated progesterone receptor component 2	PGRMC2	>sp|O15173|PGRC2_HUMAN Membrane-associated progesterone receptor component 2 OS=Homo sapiens GN=PGRMC2 PE=1 SV=1	1	74.841	-2.8188	0.0192921	193	_EK(ac)YDYVGR_	2	536.259	93124000	1.17245	0.890232	0.912941	0.989096
O15173	Membrane-associated progesterone receptor component 2	PGRMC2	>sp|O15173|PGRC2_HUMAN Membrane-associated progesterone receptor component 2 OS=Homo sapiens GN=PGRMC2 PE=1 SV=1	1	105.46	-0.60516	0.000701105	191	_EWEMQFK(ac)EK_	3	432.869	249180000	3.71081	2.12564	0.869212	2.05941
P07148	Fatty acid-binding protein, liver	FABP1	>sp|P07148|FABPL_HUMAN Fatty acid-binding protein, liver OS=Homo sapiens GN=FABP1 PE=1 SV=1	1	164.68	-1.9714	1.55581e-23	31	_AIGLPEELIQK(ac)GK_	2	719.419	387960000	0.842698	1.17748	0.921863	0.970945
P07148	Fatty acid-binding protein, liver	FABP1	>sp|P07148|FABPL_HUMAN Fatty acid-binding protein, liver OS=Homo sapiens GN=FABP1 PE=1 SV=1	1	112.13	4.3841	0.000274361	96	_LVTTFK(ac)NIK_	3	369.225	387040000	1.00051	0.898542	0.963988	0.96837
P07148	Fatty acid-binding protein, liver	FABP1	>sp|P07148|FABPL_HUMAN Fatty acid-binding protein, liver OS=Homo sapiens GN=FABP1 PE=1 SV=1	1	109.72	-0.83632	8.49731e-14	6	_(ac)SFSGK(ac)YQLQSQENFEAFMK_	4	589.026	256910000	0.869355	1.11726	0.833215	0.931324
P07148	Fatty acid-binding protein, liver	FABP1	>sp|P07148|FABPL_HUMAN Fatty acid-binding protein, liver OS=Homo sapiens GN=FABP1 PE=1 SV=1	1	260.24	0.25825	0	121	_SVTELNGDIITNTMTLGDIVFK(ac)R_	4	645.59	50340000	0.733205	1.1169	0.86098	0.888861
Q13423	NAD(P) transhydrogenase, mitochondrial	NNT	>sp|Q13423|NNTM_HUMAN NAD(P) transhydrogenase, mitochondrial OS=Homo sapiens GN=NNT PE=1 SV=3	1	127.76	0.59905	1.11336e-05	70	_EIFQNEK(ac)R_	3	369.193	6079900200	0.51898	0.532137	0.68698	0.564928
Q13423	NAD(P) transhydrogenase, mitochondrial	NNT	>sp|Q13423|NNTM_HUMAN NAD(P) transhydrogenase, mitochondrial OS=Homo sapiens GN=NNT PE=1 SV=3	1	111.12	-0.74248	2.98622e-05	171	_K(ac)TTVLAMDQVPR_	2	700.882	5288600	0.69713	0.691788	0.986058	0.78672
P15880	40S ribosomal protein S2	RPS2	>sp|P15880|RS2_HUMAN 40S ribosomal protein S2 OS=Homo sapiens GN=RPS2 PE=1 SV=2	1	65.105	2.265	0.0173319	275	_SPYQEFTDHLVK(ac)THTR_	4	501.001	11623000	0.96808	1.34196	1.1777	1.15098
P21333	Filamin-A	FLNA	>sp|P21333|FLNA_HUMAN Filamin-A OS=Homo sapiens GN=FLNA PE=1 SV=4	1	79.059	-0.65496	0.0630338	2000	_EEPCLLK(ac)R_	2	543.784	30020000	NA	NA	NA	NA
P21333	Filamin-A	FLNA	>sp|P21333|FLNA_HUMAN Filamin-A OS=Homo sapiens GN=FLNA PE=1 SV=4	1	86.08	-2.1799	9.17797e-11	1593	_K(ac)THIQDNHDGTYTVAYVPDVTGR_	4	658.071	30526000	0.930922	1.35918	1.00772	1.07182
P21333	Filamin-A	FLNA	>sp|P21333|FLNA_HUMAN Filamin-A OS=Homo sapiens GN=FLNA PE=1 SV=4	1	91.789	2.7776	0.000273158	837	_NDNDTFTVK(ac)YTPR_	2	806.884	1980300	1.24615	1.11794	2.52764	1.5651
Q9H2G2	STE20-like serine/threonine-protein kinase	SLK	>sp|Q9H2G2|SLK_HUMAN STE20-like serine/threonine-protein kinase OS=Homo sapiens GN=SLK PE=1 SV=1	1	51.059	0.76045	0.0639411	25	_QYEHVK(ac)R_	3	334.51	990400	NA	NA	NA	NA
P00740	Coagulation factor IX	F9	>sp|P00740|FA9_HUMAN Coagulation factor IX OS=Homo sapiens GN=F9 PE=1 SV=2	1	211.33	-1.0159	0	293	_ITVVAGEHNIEETEHTEQK(ac)R_	4	591.296	41621000	0.846562	1.15725	1.14248	1.04046
P19338	Nucleolin	NCL	>sp|P19338|NUCL_HUMAN Nucleolin OS=Homo sapiens GN=NCL PE=1 SV=3	1	63.306	-0.83216	0.0398017	228	_VVPVK(ac)AK_	2	391.76	8630900	NA	NA	NA	NA
P25788	Proteasome subunit alpha type-3	PSMA3	>sp|P25788|PSA3_HUMAN Proteasome subunit alpha type-3 OS=Homo sapiens GN=PSMA3 PE=1 SV=2	1	98.048	0.61513	0.00219037	238	_EEAEK(ac)YAK_	2	505.245	66377000	1.09244	1.34768	1.17413	1.19174
P25789	Proteasome subunit alpha type-4	PSMA4	>sp|P25789|PSA4_HUMAN Proteasome subunit alpha type-4 OS=Homo sapiens GN=PSMA4 PE=1 SV=1	1	109.66	0.8465	0.00453318	238	_EVEQLIK(ac)K_	2	514.803	46914000	0.847898	1.16458	1.06864	1.02087
P25789	Proteasome subunit alpha type-4	PSMA4	>sp|P25789|PSA4_HUMAN Proteasome subunit alpha type-4 OS=Homo sapiens GN=PSMA4 PE=1 SV=1	1	71.614	-1.8064	0.0105958	239	_K(ac)HEEEEAK_	3	347.833	1345600	NA	NA	NA	NA
P25789	Proteasome subunit alpha type-4	PSMA4	>sp|P25789|PSA4_HUMAN Proteasome subunit alpha type-4 OS=Homo sapiens GN=PSMA4 PE=1 SV=1	1	75.788	-3.2695	0.00192398	127	_QAYTQFGGK(ac)R_	2	599.304	0	NA	NA	NA	NA
P25789	Proteasome subunit alpha type-4	PSMA4	>sp|P25789|PSA4_HUMAN Proteasome subunit alpha type-4 OS=Homo sapiens GN=PSMA4 PE=1 SV=1	1	88.101	-1.7568	0.00148454	199	_VLNK(ac)TMDVSK_	2	588.818	28401000	1.12248	1.07441	1.12218	1.10521
P25786	Proteasome subunit alpha type-1	PSMA1	>sp|P25786|PSA1_HUMAN Proteasome subunit alpha type-1 OS=Homo sapiens GN=PSMA1 PE=1 SV=1	1	90.697	0.17376	0.000449713	61	_AQSELAAHQK(ac)K_	3	418.226	15541000	0.972786	1.7005	1.74882	1.45943
Q9NVA2	Septin-11	2018-09-11	>sp|Q9NVA2|SEP11_HUMAN Septin-11 OS=Homo sapiens GN=SEPT11 PE=1 SV=3	1	102.4	3.4331	3.6496e-06	397	_ELEEEVNNFQK(ac)K_	3	516.923	23624000	NA	NA	NA	NA
P04899	Guanine nucleotide-binding protein G(i) subunit alpha-2	GNAI2	>sp|P04899|GNAI2_HUMAN Guanine nucleotide-binding protein G(i) subunit alpha-2 OS=Homo sapiens GN=GNAI2 PE=1 SV=3	1	117.1	-1.2126	0.00464748	313	_FEDLNK(ac)R_	2	482.248	49811000	1.05968	1.36861	1.42642	1.27519
O15382	Branched-chain-amino-acid aminotransferase, mitochondrial	BCAT2	>sp|O15382|BCAT2_HUMAN Branched-chain-amino-acid aminotransferase, mitochondrial OS=Homo sapiens GN=BCAT2 PE=1 SV=2	1	109.07	0.70849	3.09256e-09	44	_AADLQLEMTQK(ac)PHK_	4	413.717	123270000	0.932682	1.50688	1.40724	1.28258
P05165	Propionyl-CoA carboxylase alpha chain, mitochondrial	PCCA	>sp|P05165|PCCA_HUMAN Propionyl-CoA carboxylase alpha chain, mitochondrial OS=Homo sapiens GN=PCCA PE=1 SV=4	1	120.36	-0.21668	0.000270707	519	_GHMLTK(ac)SEK_	2	536.776	697539970	NA	NA	NA	NA
P00751	Complement factor B	CFB	>sp|P00751|CFAB_HUMAN Complement factor B OS=Homo sapiens GN=CFB PE=1 SV=2	1	83.182	-0.3252	0.00124372	707	_GDSGGPLIVHK(ac)R_	3	426.57	26955000	1.62219	1.41529	1.19045	1.37082
Q9HB07	UPF0160 protein MYG1, mitochondrial	C12orf10	>sp|Q9HB07|MYG1_HUMAN UPF0160 protein MYG1, mitochondrial OS=Homo sapiens GN=C12orf10 PE=1 SV=2	1	66.777	-0.4435	0.000947802	218	_LNPTWNHPDQDTEAGFK(ac)R_	3	723.343	7656600	NA	NA	NA	NA
P05166	Propionyl-CoA carboxylase beta chain, mitochondrial	PCCB	>sp|P05166|PCCB_HUMAN Propionyl-CoA carboxylase beta chain, mitochondrial OS=Homo sapiens GN=PCCB PE=1 SV=3	1	95.428	2.7822	0.000649041	101	_NK(ac)FPGDSVVTGR_	2	659.841	18658000	0.529515	0.624375	0.918999	0.655489
P05166	Propionyl-CoA carboxylase beta chain, mitochondrial	PCCB	>sp|P05166|PCCB_HUMAN Propionyl-CoA carboxylase beta chain, mitochondrial OS=Homo sapiens GN=PCCB PE=1 SV=3	1	80.438	-0.64011	0.0381609	60	_RIDAQHK(ac)R_	3	355.869	13063000	NA	NA	NA	NA
Q13404	Ubiquitin-conjugating enzyme E2 variant 1	UBE2V1	>sp|Q13404|UB2V1_HUMAN Ubiquitin-conjugating enzyme E2 variant 1 OS=Homo sapiens GN=UBE2V1 PE=1 SV=2	1	48.216	-2.2907	0.0120683	74	_IECGPK(ac)YPEAPPFVR_	3	601.303	18803000	NA	NA	NA	NA
P00966	Argininosuccinate synthase	ASS1	>sp|P00966|ASSY_HUMAN Argininosuccinate synthase OS=Homo sapiens GN=ASS1 PE=1 SV=2	1	158.65	-0.084164	1.29641e-31	228	_APNTPDILEIEFK(ac)K_	2	828.946	2168900100	0.0799768	0.420647	0.234008	0.231174
P00966	Argininosuccinate synthase	ASS1	>sp|P00966|ASSY_HUMAN Argininosuccinate synthase OS=Homo sapiens GN=ASS1 PE=1 SV=2	1	101.43	0.49707	1.73407e-05	112	_EGAK(ac)YVSHGATGK_	3	449.561	86918000	0.131603	0.284917	0.304268	0.22757
P00966	Argininosuccinate synthase	ASS1	>sp|P00966|ASSY_HUMAN Argininosuccinate synthase OS=Homo sapiens GN=ASS1 PE=1 SV=2	1	47.749	-0.38751	0.052269	277	_FIGMK(ac)SR_	2	440.739	215190000	NA	NA	NA	NA
P00966	Argininosuccinate synthase	ASS1	>sp|P00966|ASSY_HUMAN Argininosuccinate synthase OS=Homo sapiens GN=ASS1 PE=1 SV=2	1	128.86	1.53	2.8196e-05	340	_HCIAK(ac)SQER_	3	390.861	398750016	NA	NA	NA	NA
P00966	Argininosuccinate synthase	ASS1	>sp|P00966|ASSY_HUMAN Argininosuccinate synthase OS=Homo sapiens GN=ASS1 PE=1 SV=2	1	67.646	-1.306	0.00195677	209	_NQAPPGLYTK(ac)TQDPAK_	4	443.481	126880000	0.519548	0.767535	1.00614	0.736
P46952	3-hydroxyanthranilate 3,4-dioxygenase	HAAO	>sp|P46952|3HAO_HUMAN 3-hydroxyanthranilate 3,4-dioxygenase OS=Homo sapiens GN=HAAO PE=1 SV=2	1	74.301	0.42815	0.00502724	71	_VLEQGK(ac)HR_	2	504.783	26731000	0.265299	0.718658	0.694618	0.513412
P25398	40S ribosomal protein S12	RPS12	>sp|P25398|RS12_HUMAN 40S ribosomal protein S12 OS=Homo sapiens GN=RPS12 PE=1 SV=3	1	58.699	-0.9859	0.0321164	129	_DVIEEYFK(ac)CK_	3	458.22	0	NA	NA	NA	NA
P26641	Elongation factor 1-gamma	EEF1G	>sp|P26641|EF1G_HUMAN Elongation factor 1-gamma OS=Homo sapiens GN=EEF1G PE=1 SV=3	1	123.86	0.61849	0.000142098	434	_AFNQGK(ac)IFK_	2	547.803	265550000	1.28271	1.17703	1.14186	1.20014
O95865	N(G),N(G)-dimethylarginine dimethylaminohydrolase 2	DDAH2	>sp|O95865|DDAH2_HUMAN N(G),N(G)-dimethylarginine dimethylaminohydrolase 2 OS=Homo sapiens GN=DDAH2 PE=1 SV=1	1	67.207	-1.2631	0.00685434	51	_EHGVLGGK(ac)LR_	3	369.88	33932000	NA	NA	NA	NA
P13639	Elongation factor 2	EEF2	>sp|P13639|EF2_HUMAN Elongation factor 2 OS=Homo sapiens GN=EEF2 PE=1 SV=4	1	105.65	0.53837	2.3999e-08	571	_DLEEDHACIPIK(ac)K_	4	403.203	114800000	0.860624	9.61819	4.37337	4.47562
P13639	Elongation factor 2	EEF2	>sp|P13639|EF2_HUMAN Elongation factor 2 OS=Homo sapiens GN=EEF2 PE=1 SV=4	1	75.474	0.76715	0.0655462	572	_K(ac)SDPVVSYR_	2	546.788	32910000	1.18039	2.35846	1.35668	1.59309
P13639	Elongation factor 2	EEF2	>sp|P13639|EF2_HUMAN Elongation factor 2 OS=Homo sapiens GN=EEF2 PE=1 SV=4	1	81.017	0.59635	0.00477887	445	_EDLYLK(ac)PIQR_	2	658.864	7510300	NA	NA	NA	NA
P13639	Elongation factor 2	EEF2	>sp|P13639|EF2_HUMAN Elongation factor 2 OS=Homo sapiens GN=EEF2 PE=1 SV=4	1	83.862	-0.75167	0.0013624	308	_VFDAIMNFK(ac)K_	3	418.89	40777000	1.09818	2.3979	1.29102	1.55004
P05156	Complement factor I	CFI	>sp|P05156|CFAI_HUMAN Complement factor I OS=Homo sapiens GN=CFI PE=1 SV=2	1	106.58	1.3093	1.50702e-08	200	_GLETSLAECTFTK(ac)R_	3	552.275	2743500	NA	NA	NA	NA
P50416	Carnitine O-palmitoyltransferase 1, liver isoform	CPT1A	>sp|P50416|CPT1A_HUMAN Carnitine O-palmitoyltransferase 1, liver isoform OS=Homo sapiens GN=CPT1A PE=1 SV=2	1	65.88	0.046146	0.0390876	292	_EEIK(ac)PIR_	2	463.769	28165000	NA	NA	NA	NA
P50416	Carnitine O-palmitoyltransferase 1, liver isoform	CPT1A	>sp|P50416|CPT1A_HUMAN Carnitine O-palmitoyltransferase 1, liver isoform OS=Homo sapiens GN=CPT1A PE=1 SV=2	1	72.359	0.16936	0.00116971	441	_SEDPDTSMDSYAK(ac)SLLHGR_	3	717.66	3550100	NA	NA	NA	NA
P08621	U1 small nuclear ribonucleoprotein 70 kDa	SNRNP70	>sp|P08621|RU17_HUMAN U1 small nuclear ribonucleoprotein 70 kDa OS=Homo sapiens GN=SNRNP70 PE=1 SV=2	1	81.017	-1.6374	0.0172268	130	_EFEVYGPIK(ac)R_	2	640.338	17668000	0.879895	1.48693	1.31823	1.2033
P18077	60S ribosomal protein L35a	RPL35A	>sp|P18077|RL35A_HUMAN 60S ribosomal protein L35a OS=Homo sapiens GN=RPL35A PE=1 SV=2	1	122.69	0.67798	9.83454e-05	45	_DETEFYLGK(ac)R_	3	433.879	96630000	0.931635	1.71472	1.40757	1.31344
Q16531	DNA damage-binding protein 1	DDB1	>sp|Q16531|DDB1_HUMAN DNA damage-binding protein 1 OS=Homo sapiens GN=DDB1 PE=1 SV=1	1	84.31	-0.97062	0.000856008	191	_HVK(ac)TYEVSLR_	3	425.235	7207600	NA	NA	NA	NA
P04406	Glyceraldehyde-3-phosphate dehydrogenase	GAPDH	>sp|P04406|G3P_HUMAN Glyceraldehyde-3-phosphate dehydrogenase OS=Homo sapiens GN=GAPDH PE=1 SV=3	1	86.882	1.2203	0.00147363	117	_AGAHLQGGAK(ac)R_	2	554.305	33217000	NA	NA	NA	NA
P04406	Glyceraldehyde-3-phosphate dehydrogenase	GAPDH	>sp|P04406|G3P_HUMAN Glyceraldehyde-3-phosphate dehydrogenase OS=Homo sapiens GN=GAPDH PE=1 SV=3	1	120.84	0.93945	4.50438e-05	254	_PAK(ac)YDDIK_	3	331.175	1362700030	0.844929	0.938173	0.717139	0.827024
P04406	Glyceraldehyde-3-phosphate dehydrogenase	GAPDH	>sp|P04406|G3P_HUMAN Glyceraldehyde-3-phosphate dehydrogenase OS=Homo sapiens GN=GAPDH PE=1 SV=3	1	166.91	4.1386	0	139	_VIISAPSADAPMFVMGVNHEK(ac)YDNSLK_	4	744.621	171410000	1.07726	1.06769	1.06799	1.07522
P04406	Glyceraldehyde-3-phosphate dehydrogenase	GAPDH	>sp|P04406|G3P_HUMAN Glyceraldehyde-3-phosphate dehydrogenase OS=Homo sapiens GN=GAPDH PE=1 SV=3	1	43.68	-1.586	0.0731098	334	_VVDLMAHMASK(ac)E_	3	458.225	31696000	NA	NA	NA	NA
Q01082	Spectrin beta chain, non-erythrocytic 1	SPTBN1	>sp|Q01082|SPTB2_HUMAN Spectrin beta chain, non-erythrocytic 1 OS=Homo sapiens GN=SPTBN1 PE=1 SV=2	1	130.71	-2.5383	1.03746e-10	497	_ELEAENYHDIK(ac)R_	3	520.255	337750016	0.81429	2.20036	1.42155	1.4586
Q01082	Spectrin beta chain, non-erythrocytic 1	SPTBN1	>sp|Q01082|SPTB2_HUMAN Spectrin beta chain, non-erythrocytic 1 OS=Homo sapiens GN=SPTBN1 PE=1 SV=2	1	84.817	-0.54653	0.00618941	1913	_LVDTGDK(ac)FR_	2	546.788	181950000	0.687173	2.14465	1.15597	1.26627
Q01082	Spectrin beta chain, non-erythrocytic 1	SPTBN1	>sp|Q01082|SPTB2_HUMAN Spectrin beta chain, non-erythrocytic 1 OS=Homo sapiens GN=SPTBN1 PE=1 SV=2	1	58.17	-0.77139	0.0425607	832	_YK(ac)EVAELTR_	2	575.809	60227000	1.27767	0.992557	0.999484	1.07745
E7EU14	Protein PPP5D1	PPP5D1	>sp|E7EU14|PP5D1_HUMAN Protein PPP5D1 OS=Homo sapiens GN=PPP5D1 PE=2 SV=2	1	89.886	0.66602	0.00129211	66	_AIAGDEHK(ac)R_	3	346.849	0	NA	NA	NA	NA
P12268	Inosine-5'-monophosphate dehydrogenase 2	IMPDH2	>sp|P12268|IMDH2_HUMAN Inosine-5'-monophosphate dehydrogenase 2 OS=Homo sapiens GN=IMPDH2 PE=1 SV=2	1	83.647	1.1914	0.0108901	134	_DVFEAK(ac)AR_	2	489.256	81408000	NA	NA	NA	NA
Q96IX5	Up-regulated during skeletal muscle growth protein 5	USMG5	>sp|Q96IX5|USMG5_HUMAN Up-regulated during skeletal muscle growth protein 5 OS=Homo sapiens GN=USMG5 PE=1 SV=1	1	119.65	0.31059	5.02244e-16	16	_AGPESDAQYQFTGIK(ac)K_	3	594.628	16925000	0.835604	1.31284	1.15434	1.08703
P12270	Nucleoprotein TPR	TPR	>sp|P12270|TPR_HUMAN Nucleoprotein TPR OS=Homo sapiens GN=TPR PE=1 SV=3	1	93.348	-3.0009	0.00102101	204	_TK(ac)TDELLALGR_	2	629.854	4137900	0.857559	1.57938	1.7125	1.34396
Q9H4A4	Aminopeptidase B	RNPEP	>sp|Q9H4A4|AMPB_HUMAN Aminopeptidase B OS=Homo sapiens GN=RNPEP PE=1 SV=2	1	108.9	0.81619	8.32313e-05	600	_EFLHNQGK(ac)QK_	3	424.223	77661000	NA	NA	NA	NA
P80404	4-aminobutyrate aminotransferase, mitochondrial	ABAT	>sp|P80404|GABT_HUMAN 4-aminobutyrate aminotransferase, mitochondrial OS=Homo sapiens GN=ABAT PE=1 SV=3	1	117.65	-0.71058	2.67269e-29	357	_FWAHEHWGLDDPADVMTFSK(ac)K_	4	640.549	246820000	0.81773	0.702216	0.838652	0.789679
P80404	4-aminobutyrate aminotransferase, mitochondrial	ABAT	>sp|P80404|GABT_HUMAN 4-aminobutyrate aminotransferase, mitochondrial OS=Homo sapiens GN=ABAT PE=1 SV=3	1	138.45	-2.0203	2.53624e-07	252	_LK(ac)YPLEEFVK_	2	654.366	1975900030	0.482991	0.494981	0.620484	0.527014
P80404	4-aminobutyrate aminotransferase, mitochondrial	ABAT	>sp|P80404|GABT_HUMAN 4-aminobutyrate aminotransferase, mitochondrial OS=Homo sapiens GN=ABAT PE=1 SV=3	1	137.8	-4.1635	1.00493e-11	400	_NLLLAEVINIIK(ac)R_	2	775.985	147190000	0.496681	0.714012	0.689302	0.62751
Q9HB71	Calcyclin-binding protein	CACYBP	>sp|Q9HB71|CYBP_HUMAN Calcyclin-binding protein OS=Homo sapiens GN=CACYBP PE=1 SV=2	1	89.301	0.071779	0.0052569	207	_IYEDGDDDMK(ac)R_	2	699.796	3793000	1.18003	2.83137	2.52076	2.10463
P61978	Heterogeneous nuclear ribonucleoprotein K	HNRNPK	>sp|P61978|HNRPK_HUMAN Heterogeneous nuclear ribonucleoprotein K OS=Homo sapiens GN=HNRNPK PE=1 SV=1	1	122.33	-0.34449	1.85038e-06	34	_RPAEDMEEEQAFK(ac)R_	3	593.277	91935000	1.31729	0.933516	1.04135	1.09166
Q99497	Protein deglycase DJ-1	PARK7	>sp|Q99497|PARK7_HUMAN Protein deglycase DJ-1 OS=Homo sapiens GN=PARK7 PE=1 SV=2	1	103.79	0.84872	2.62949e-09	62	_DVVICPDASLEDAK(ac)K_	3	567.95	32629000	0.910269	5.19274	1.60291	2.18468
P04080	Cystatin-B	CSTB	>sp|P04080|CYTB_HUMAN Cystatin-B OS=Homo sapiens GN=CSTB PE=1 SV=2	1	53.751	-1.5463	0.046674	91	_AK(ac)HDELTYF_	2	583.28	270500000	0.498506	2.15682	8.96186	2.0854
Q9NUQ7	Ufm1-specific protease 2	UFSP2	>sp|Q9NUQ7|UFSP2_HUMAN Ufm1-specific protease 2 OS=Homo sapiens GN=UFSP2 PE=1 SV=3	1	103.44	-0.46613	9.2308e-06	97	_FIQFEPEEDIK(ac)R_	3	531.603	29469000	0.938997	1.55522	1.60759	1.35041
P04083	Annexin A1	ANXA1	>sp|P04083|ANXA1_HUMAN Annexin A1 OS=Homo sapiens GN=ANXA1 PE=1 SV=2	1	98.337	2.4851	2.50579e-05	250	_HDMNK(ac)VLDLELK_	3	499.597	84359000	0.877546	0.998673	2.04509	1.27431
P47989	Xanthine dehydrogenase/oxidase	XDH	>sp|P47989|XDH_HUMAN Xanthine dehydrogenase/oxidase OS=Homo sapiens GN=XDH PE=1 SV=4	1	78.342	1.0927	0.0026919	627	_SIDTSEAK(ac)K_	2	510.764	0	NA	NA	NA	NA
P47989	Xanthine dehydrogenase/oxidase	XDH	>sp|P47989|XDH_HUMAN Xanthine dehydrogenase/oxidase OS=Homo sapiens GN=XDH PE=1 SV=4	1	94.569	0.89756	2.63101e-06	18	_VVEK(ac)NADPETTLLAYLR_	3	658.69	27254000	0.512154	1.01086	0.907062	0.778916
Q92878	DNA repair protein RAD50	RAD50	>sp|Q92878|RAD50_HUMAN DNA repair protein RAD50 OS=Homo sapiens GN=RAD50 PE=1 SV=1	1	105.17	0.00032053	4.04538e-07	461	_NVK(ac)YELQQLEGSSDR_	3	603.299	4439600	0.777777	1.05743	1.20316	0.999897
P22626	Heterogeneous nuclear ribonucleoproteins A2/B1	HNRNPA2B1	>sp|P22626|ROA2_HUMAN Heterogeneous nuclear ribonucleoproteins A2/B1 OS=Homo sapiens GN=HNRNPA2B1 PE=1 SV=2	1	86.497	0.34973	0.0015749	112	_EESGKPGAHVTVK(ac)K_	4	377.957	170770000	1.60503	1.74092	1.71641	1.67192
P17987	T-complex protein 1 subunit alpha	TCP1	>sp|P17987|TCPA_HUMAN T-complex protein 1 subunit alpha OS=Homo sapiens GN=TCP1 PE=1 SV=1	1	107.06	0.87864	0.000806272	109	_NADELVK(ac)QK_	2	543.793	13731000	1.31899	1.48899	1.23941	1.33733
P17987	T-complex protein 1 subunit alpha	TCP1	>sp|P17987|TCPA_HUMAN T-complex protein 1 subunit alpha OS=Homo sapiens GN=TCP1 PE=1 SV=1	1	50.385	-0.01889	0.051182	400	_SLHDALCVVK(ac)R_	3	447.243	20773000	NA	NA	NA	NA
Q9H6R3	Acyl-CoA synthetase short-chain family member 3, mitochondrial	ACSS3	>sp|Q9H6R3|ACSS3_HUMAN Acyl-CoA synthetase short-chain family member 3, mitochondrial OS=Homo sapiens GN=ACSS3 PE=1 SV=1	1	112.82	0.35106	3.02243e-11	621	_DINATEEQVLEEIVK(ac)HVR_	3	722.046	11563000	NA	NA	NA	NA
Q9H6R3	Acyl-CoA synthetase short-chain family member 3, mitochondrial	ACSS3	>sp|Q9H6R3|ACSS3_HUMAN Acyl-CoA synthetase short-chain family member 3, mitochondrial OS=Homo sapiens GN=ACSS3 PE=1 SV=1	1	67.234	3.2679	0.00109024	524	_NQEAFK(ac)HLYFEK_	3	532.6	136990000	NA	NA	NA	NA
Q9H6R3	Acyl-CoA synthetase short-chain family member 3, mitochondrial	ACSS3	>sp|Q9H6R3|ACSS3_HUMAN Acyl-CoA synthetase short-chain family member 3, mitochondrial OS=Homo sapiens GN=ACSS3 PE=1 SV=1	1	69.229	2.7206	0.00451197	97	_TLENK(ac)HSPSTR_	3	437.893	134870000	NA	NA	NA	NA
P48163	NADP-dependent malic enzyme	ME1	>sp|P48163|MAOX_HUMAN NADP-dependent malic enzyme OS=Homo sapiens GN=ME1 PE=1 SV=1	1	128.06	-0.78832	4.42304e-11	60	_VVK(ac)NFEHLNSDFDR_	3	587.957	47095000	1.41006	1.28219	1.74183	1.49742
P60842	Eukaryotic initiation factor 4A-I	EIF4A1	>sp|P60842|IF4A1_HUMAN Eukaryotic initiation factor 4A-I OS=Homo sapiens GN=EIF4A1 PE=1 SV=1	1	117	0.14599	1.21764e-10	309	_DFTVSAMHGDMDQK(ac)ER_	3	636.945	10722000	0.905099	1.1927	1.51219	1.18381
P60842	Eukaryotic initiation factor 4A-I	EIF4A1	>sp|P60842|IF4A1_HUMAN Eukaryotic initiation factor 4A-I OS=Homo sapiens GN=EIF4A1 PE=1 SV=1	1	70.056	1.3695	0.0189259	174	_YLSPK(ac)YIK_	2	527.303	4877600	NA	NA	NA	NA
O43324	Eukaryotic translation elongation factor 1 epsilon-1	EEF1E1	>sp|O43324|MCA3_HUMAN Eukaryotic translation elongation factor 1 epsilon-1 OS=Homo sapiens GN=EEF1E1 PE=1 SV=1	1	79.07	-0.50135	0.0145123	138	_EK(ac)YLNVSR_	2	525.783	8184700	NA	NA	NA	NA
P02647	Apolipoprotein A-I	APOA1	>sp|P02647|APOA1_HUMAN Apolipoprotein A-I OS=Homo sapiens GN=APOA1 PE=1 SV=1	1	91.867	-0.57766	0.00317869	118	_DLEEVK(ac)AK_	2	487.264	233700000	0.959719	1.25565	1.45703	1.22015
P02647	Apolipoprotein A-I	APOA1	>sp|P02647|APOA1_HUMAN Apolipoprotein A-I OS=Homo sapiens GN=APOA1 PE=1 SV=1	1	71.219	-0.99702	0.0327015	131	_K(ac)WQEEMELYR_	2	727.343	13014000	0.833717	1.11718	1.33791	1.08791
Q6IB77	Glycine N-acyltransferase	GLYAT	>sp|Q6IB77|GLYAT_HUMAN Glycine N-acyltransferase OS=Homo sapiens GN=GLYAT PE=1 SV=3	1	84.653	-0.59371	2.23136e-05	16	_MLPLQGAQMLQMLEK(ac)SLR_	3	710.381	2975000	NA	NA	NA	NA
Q9BS26	Endoplasmic reticulum resident protein 44	ERP44	>sp|Q9BS26|ERP44_HUMAN Endoplasmic reticulum resident protein 44 OS=Homo sapiens GN=ERP44 PE=1 SV=1	1	67.207	-0.95526	0.0244909	106	_ISK(ac)YPTLK_	2	496.295	12383000	NA	NA	NA	NA
Q92887	Canalicular multispecific organic anion transporter 1	ABCC2	>sp|Q92887|MRP2_HUMAN Canalicular multispecific organic anion transporter 1 OS=Homo sapiens GN=ABCC2 PE=1 SV=3	1	90.966	-2.3389	6.48452e-05	728	_DNILFGTEFNEK(ac)R_	3	542.27	14308000	NA	NA	NA	NA
P53007	Tricarboxylate transport protein, mitochondrial	SLC25A1	>sp|P53007|TXTP_HUMAN Tricarboxylate transport protein, mitochondrial OS=Homo sapiens GN=SLC25A1 PE=1 SV=2	1	97.716	-0.081646	2.65107e-05	160	_FIHDQTSPNPK(ac)YR_	3	548.942	112690000	NA	NA	NA	NA
P53007	Tricarboxylate transport protein, mitochondrial	SLC25A1	>sp|P53007|TXTP_HUMAN Tricarboxylate transport protein, mitochondrial OS=Homo sapiens GN=SLC25A1 PE=1 SV=2	1	60.255	0.27498	0.00816608	255	_MQGLEAHK(ac)YR_	3	425.549	145440000	NA	NA	NA	NA
P12956	X-ray repair cross-complementing protein 6	XRCC6	>sp|P12956|XRCC6_HUMAN X-ray repair cross-complementing protein 6 OS=Homo sapiens GN=XRCC6 PE=1 SV=2	1	104.2	-1.0201	6.6675e-05	338	_QIILEKEETEELK(ac)R_	3	600.663	88131000	1.6259	2.00421	0.926697	1.44787
P12956	X-ray repair cross-complementing protein 6	XRCC6	>sp|P12956|XRCC6_HUMAN X-ray repair cross-complementing protein 6 OS=Homo sapiens GN=XRCC6 PE=1 SV=2	1	106.54	-0.47285	0.000291466	556	_RPK(ac)VEYSEEELK_	3	516.935	20371000	1.17591	2.24523	1.12548	1.51807
P56134	ATP synthase subunit f, mitochondrial	ATP5J2	>sp|P56134|ATPK_HUMAN ATP synthase subunit f, mitochondrial OS=Homo sapiens GN=ATP5J2 PE=1 SV=3	1	133.13	0.85259	9.05843e-07	54	_YYNK(ac)YINVK_	3	416.22	82439000	1.3506	1.09481	1.14331	1.17368
P45880	Voltage-dependent anion-selective channel protein 2	VDAC2	>sp|P45880|VDAC2_HUMAN Voltage-dependent anion-selective channel protein 2 OS=Homo sapiens GN=VDAC2 PE=1 SV=2	1	113.61	-0.8015	0.000303058	72	_VTGTLETK(ac)YK_	2	591.324	54108000	1.41004	2.02009	1.2931	1.54812
P04075	Fructose-bisphosphate aldolase A	ALDOA	>sp|P04075|ALDOA_HUMAN Fructose-bisphosphate aldolase A OS=Homo sapiens GN=ALDOA PE=1 SV=2	1	133.76	1.1896	6.39249e-06	330	_AAQEEYVK(ac)R_	2	568.291	122680000	1.47681	1.79014	1.74943	1.66067
P04075	Fructose-bisphosphate aldolase A	ALDOA	>sp|P04075|ALDOA_HUMAN Fructose-bisphosphate aldolase A OS=Homo sapiens GN=ALDOA PE=1 SV=2	1	168.5	-1.316	3.07953e-32	42	_GILAADESTGSIAK(ac)R_	2	765.91	122850000	1.52821	2.62657	4.01186	2.49349
P33121	Long-chain-fatty-acid--CoA ligase 1	ACSL1	>sp|P33121|ACSL1_HUMAN Long-chain-fatty-acid--CoA ligase 1 OS=Homo sapiens GN=ACSL1 PE=1 SV=1	1	104.24	1.6045	0.00011797	648	_DSGLK(ac)PFEQVK_	2	645.34	10049000	0.688325	0.745267	0.816761	0.744695
P33121	Long-chain-fatty-acid--CoA ligase 1	ACSL1	>sp|P33121|ACSL1_HUMAN Long-chain-fatty-acid--CoA ligase 1 OS=Homo sapiens GN=ACSL1 PE=1 SV=1	1	140.14	-1.7409	2.69635e-10	697	_SQIDDLYSTIK(ac)V_	3	475.249	70912000	0.687398	1.01971	0.944609	0.873101
P54136	Arginine--tRNA ligase, cytoplasmic	RARS	>sp|P54136|SYRC_HUMAN Arginine--tRNA ligase, cytoplasmic OS=Homo sapiens GN=RARS PE=1 SV=2	1	121.9	1.2844	1.22923e-05	287	_FDTEEEFK(ac)K_	3	405.524	73848000	0.82432	1.62782	1.03714	1.15539
P31040	Succinate dehydrogenase [ubiquinone] flavoprotein subunit, mitochondrial	SDHA	>sp|P31040|SDHA_HUMAN Succinate dehydrogenase [ubiquinone] flavoprotein subunit, mitochondrial OS=Homo sapiens GN=SDHA PE=1 SV=2	1	79.986	-1.3069	0.00540774	616	_K(ac)PFEEHWR_	3	390.861	13127000	NA	NA	NA	NA
P31040	Succinate dehydrogenase [ubiquinone] flavoprotein subunit, mitochondrial	SDHA	>sp|P31040|SDHA_HUMAN Succinate dehydrogenase [ubiquinone] flavoprotein subunit, mitochondrial OS=Homo sapiens GN=SDHA PE=1 SV=2	1	102.52	0.59705	0.000913792	547	_LYGDLK(ac)HLK_	3	376.885	1088899970	0.803663	0.715295	0.963724	0.809361
P52907	F-actin-capping protein subunit alpha-1	CAPZA1	>sp|P52907|CAZA1_HUMAN F-actin-capping protein subunit alpha-1 OS=Homo sapiens GN=CAPZA1 PE=1 SV=3	1	63.488	-0.16054	0.00654963	118	_EASDPQPEEADGGLK(ac)SWR_	3	671.976	6518400	NA	NA	NA	NA
P52907	F-actin-capping protein subunit alpha-1	CAPZA1	>sp|P52907|CAZA1_HUMAN F-actin-capping protein subunit alpha-1 OS=Homo sapiens GN=CAPZA1 PE=1 SV=3	1	82.287	-1.4073	0.00979291	268	_TK(ac)IDWNK_	2	473.753	54709000	1.39916	1.1276	1.13671	1.19968
P17980	26S protease regulatory subunit 6A	PSMC3	>sp|P17980|PRS6A_HUMAN 26S protease regulatory subunit 6A OS=Homo sapiens GN=PSMC3 PE=1 SV=3	1	71.176	-0.0096905	0.00121216	70	_VTHELQAMK(ac)DK_	3	447.899	20086000	NA	NA	NA	NA
Q00610	Clathrin heavy chain 1	CLTC	>sp|Q00610|CLH1_HUMAN Clathrin heavy chain 1 OS=Homo sapiens GN=CLTC PE=1 SV=5	1	142.51	-4.4872	9.2738e-17	637	_ALEHFTDLYDIK(ac)R_	3	554.954	242650000	0.898151	1.44767	1.14493	1.14834
Q00610	Clathrin heavy chain 1	CLTC	>sp|Q00610|CLH1_HUMAN Clathrin heavy chain 1 OS=Homo sapiens GN=CLTC PE=1 SV=5	1	176.94	1.6787	9.24888e-34	1609	_EYLTK(ac)VDK_	2	519.279	183810000	1.17277	2.46316	1.77475	1.76839
Q00610	Clathrin heavy chain 1	CLTC	>sp|Q00610|CLH1_HUMAN Clathrin heavy chain 1 OS=Homo sapiens GN=CLTC PE=1 SV=5	1	185.33	1.586	0	851	_GQFSTDELVAEVEK(ac)R_	2	875.436	250190000	1.07912	2.73882	2.39514	2.00511
P02654	Apolipoprotein C-I	APOC1	>sp|P02654|APOC1_HUMAN Apolipoprotein C-I OS=Homo sapiens GN=APOC1 PE=1 SV=1	1	62.338	1.4662	0.00745077	47	_EFGNTLEDK(ac)AR_	3	441.218	12663000	NA	NA	NA	NA
P02671	Fibrinogen alpha chain	FGA	>sp|P02671|FIBA_HUMAN Fibrinogen alpha chain OS=Homo sapiens GN=FGA PE=1 SV=2	1	104.42	-0.71142	0.0150677	167	_AQLVDMK(ac)R_	2	501.774	37521000	NA	NA	NA	NA
P60174	Triosephosphate isomerase	TPI1	>sp|P60174|TPIS_HUMAN Triosephosphate isomerase OS=Homo sapiens GN=TPI1 PE=1 SV=3	1	115.42	3.3126	2.86494e-15	197	_DWSK(ac)VVLAYEPVWAIGTGK_	3	721.049	7450200	NA	NA	NA	NA
P60174	Triosephosphate isomerase	TPI1	>sp|P60174|TPIS_HUMAN Triosephosphate isomerase OS=Homo sapiens GN=TPI1 PE=1 SV=3	1	234.77	-0.71174	0	225	_TATPQQAQEVHEK(ac)LR_	3	593.311	4259899900	0.947378	1.63315	1.03486	1.18565
O15144	Actin-related protein 2/3 complex subunit 2	ARPC2	>sp|O15144|ARPC2_HUMAN Actin-related protein 2/3 complex subunit 2 OS=Homo sapiens GN=ARPC2 PE=1 SV=1	1	179.55	-2.0872	5.305e-42	77	_ELQAHGADELLK(ac)R_	3	507.939	835609980	1.11752	0.886587	1.13261	1.04525
P50453	Serpin B9	SERPINB9	>sp|P50453|SPB9_HUMAN Serpin B9 OS=Homo sapiens GN=SERPINB9 PE=1 SV=1	1	85.976	-0.43399	0.00028086	170	_GK(ac)WNEPFDETYTR_	2	842.884	9161100	1.20941	1.11718	2.06869	1.36849
Q15276	Rab GTPase-binding effector protein 1	RABEP1	>sp|Q15276|RABE1_HUMAN Rab GTPase-binding effector protein 1 OS=Homo sapiens GN=RABEP1 PE=1 SV=2	1	83.182	0.49314	0.0002935	701	_TAADHVEEK(ac)LK_	3	428.226	5728000	NA	NA	NA	NA
P12236	ADP/ATP translocase 3	SLC25A6	>sp|P12236|ADT3_HUMAN ADP/ATP translocase 3 OS=Homo sapiens GN=SLC25A6 PE=1 SV=4	1	112.13	0.93381	0.000681507	268	_DEGGK(ac)AFFK_	3	347.506	106740000	0.757856	1.87225	1.78302	1.44878
P12236	ADP/ATP translocase 3	SLC25A6	>sp|P12236|ADT3_HUMAN ADP/ATP translocase 3 OS=Homo sapiens GN=SLC25A6 PE=1 SV=4	1	128.76	-0.055466	7.11071e-12	92	_YFPTQALNFAFK(ac)DK_	3	577.963	378680000	0.64692	1.19404	1.18155	0.986864
P12236	ADP/ATP translocase 3	SLC25A6	>sp|P12236|ADT3_HUMAN ADP/ATP translocase 3 OS=Homo sapiens GN=SLC25A6 PE=1 SV=4	1	107.65	4.1942	7.07686e-05	96	_YK(ac)QIFLGGVDK_	2	655.361	2187100	NA	NA	NA	NA
P12236	ADP/ATP translocase 3	SLC25A6	>sp|P12236|ADT3_HUMAN ADP/ATP translocase 3 OS=Homo sapiens GN=SLC25A6 PE=1 SV=4	1	96.848	-0.80538	1.37454e-07	23	_DFLAGGIAAAISK(ac)TAVAPIER_	3	705.06	37234000	NA	NA	NA	NA
P12236	ADP/ATP translocase 3	SLC25A6	>sp|P12236|ADT3_HUMAN ADP/ATP translocase 3 OS=Homo sapiens GN=SLC25A6 PE=1 SV=4	1	85.178	-3.5045	6.36173e-05	105	_QIFLGGVDK(ac)HTQFWR_	3	625.328	204540000	NA	NA	NA	NA
Q68CK6	Acyl-coenzyme A synthetase ACSM2B, mitochondrial	ACSM2B	>sp|Q08AH3|ACS2A_HUMAN Acyl-coenzyme A synthetase ACSM2A, mitochondrial OS=Homo sapiens GN=ACSM2A PE=1 SV=2	1	112.41	-1.3621	0.00216591	153	_LQMSK(ac)AK_	2	424.239	75024000	0.589585	0.453335	0.660815	0.568483
O75600	2-amino-3-ketobutyrate coenzyme A ligase, mitochondrial	GCAT	>sp|O75600|KBL_HUMAN 2-amino-3-ketobutyrate coenzyme A ligase, mitochondrial OS=Homo sapiens GN=GCAT PE=1 SV=1	1	78.264	1.4066	0.00355792	193	_LQEAQK(ac)HR_	3	351.193	5601700	0.883017	0.790155	1.33098	0.982851
Q14764	Major vault protein	MVP	>sp|Q14764|MVP_HUMAN Major vault protein OS=Homo sapiens GN=MVP PE=1 SV=4	1	85.837	-2.5862	7.53125e-06	793	_AQQLAEVEVK(ac)K_	2	642.862	13788000	NA	NA	NA	NA
Q14764	Major vault protein	MVP	>sp|Q14764|MVP_HUMAN Major vault protein OS=Homo sapiens GN=MVP PE=1 SV=4	1	75.89	-0.47214	0.00712867	701	_ILDQSEAEK(ac)AR_	2	651.338	3706100	NA	NA	NA	NA
P31689	DnaJ homolog subfamily A member 1	DNAJA1	>sp|P31689|DNJA1_HUMAN DnaJ homolog subfamily A member 1 OS=Homo sapiens GN=DNAJA1 PE=1 SV=2	0.999999	75.764	-1.6222	0.00657109	44	_YHPDKNPNEGEK(ac)FK_	4	436.963	19412000	1.30809	1.36383	1.16097	1.26496
P42224	Signal transducer and activator of transcription 1-alpha/beta	STAT1	>sp|P42224|STAT1_HUMAN Signal transducer and activator of transcription 1-alpha/beta OS=Homo sapiens GN=STAT1 PE=1 SV=2	0.999595	122.49	-1.3532	7.02584e-15	286	_KLEELEQK(ac)YTYEHDPITK_	4	577.294	19458000	0.72556	1.54313	3.21667	1.67406
P42224	Signal transducer and activator of transcription 1-alpha/beta	STAT1	>sp|P42224|STAT1_HUMAN Signal transducer and activator of transcription 1-alpha/beta OS=Homo sapiens GN=STAT1 PE=1 SV=2	1	88.021	-0.68966	8.69828e-05	296	_YTYEHDPITK(ac)NK_	3	517.588	11582000	0.73445	1.54944	2.49977	1.4968
P42224	Signal transducer and activator of transcription 1-alpha/beta	STAT1	>sp|P42224|STAT1_HUMAN Signal transducer and activator of transcription 1-alpha/beta OS=Homo sapiens GN=STAT1 PE=1 SV=2	1	85.355	-0.65287	0.0280744	200	_QEQLLLK(ac)K_	2	521.319	15508000	1.07448	1.2475	1.27372	1.19144
P42224	Signal transducer and activator of transcription 1-alpha/beta	STAT1	>sp|P42224|STAT1_HUMAN Signal transducer and activator of transcription 1-alpha/beta OS=Homo sapiens GN=STAT1 PE=1 SV=2	1	91.812	-0.61021	4.8779e-06	173	_SLEDLQDEYDFK(ac)CK_	3	611.273	16071000	NA	NA	NA	NA
P06733	Alpha-enolase	ENO1	>sp|P06733|ENOA_HUMAN Alpha-enolase OS=Homo sapiens GN=ENO1 PE=1 SV=2	1	102.08	2.5243	4.65454e-07	71	_AVEHINK(ac)TIAPALVSK_	4	434.004	155220000	0.867924	1.03967	1.00151	0.964457
P06733	Alpha-enolase	ENO1	>sp|P06733|ENOA_HUMAN Alpha-enolase OS=Homo sapiens GN=ENO1 PE=1 SV=2	1	91.961	-1.0517	0.0089351	80	_TIAPALVSK(ac)K_	2	535.334	68903000	NA	NA	NA	NA
P06733	Alpha-enolase	ENO1	>sp|P06733|ENOA_HUMAN Alpha-enolase OS=Homo sapiens GN=ENO1 PE=1 SV=2	1	119.39	1.9581	0.000188543	420	_IEEELGSK(ac)AK_	3	382.54	701480000	0.704891	1.00168	1.07727	0.916836
P06733	Alpha-enolase	ENO1	>sp|P06733|ENOA_HUMAN Alpha-enolase OS=Homo sapiens GN=ENO1 PE=1 SV=2	1	78.964	1.0834	0.000258145	103	_LMIEMDGTENK(ac)SK_	3	513.246	4843900	NA	NA	NA	NA
P06733	Alpha-enolase	ENO1	>sp|P06733|ENOA_HUMAN Alpha-enolase OS=Homo sapiens GN=ENO1 PE=1 SV=2	1	134.04	0.81278	2.07669e-07	89	_LNVTEQEK(ac)IDK_	2	679.862	64995000	0.586968	0.914872	0.80097	0.757106
P06733	Alpha-enolase	ENO1	>sp|P06733|ENOA_HUMAN Alpha-enolase OS=Homo sapiens GN=ENO1 PE=1 SV=2	1	83.182	-1.1182	0.00413954	256	_SGK(ac)YDLDFK_	2	557.774	114290000	NA	NA	NA	NA
P06733	Alpha-enolase	ENO1	>sp|P06733|ENOA_HUMAN Alpha-enolase OS=Homo sapiens GN=ENO1 PE=1 SV=2	1	82.279	0.32408	0.0469774	5	_(ac)SILK(ac)IHAR_	3	341.21	348769984	1.24442	1.05654	0.959227	1.09035
P30405	Peptidyl-prolyl cis-trans isomerase F, mitochondrial	PPIF	>sp|P30405|PPIF_HUMAN Peptidyl-prolyl cis-trans isomerase F, mitochondrial OS=Homo sapiens GN=PPIF PE=1 SV=1	1	81.879	-1.9015	0.00298314	73	_ADVVPK(ac)TAENFR_	2	694.862	218120000	0.699728	0.672228	0.753882	0.71717
P30405	Peptidyl-prolyl cis-trans isomerase F, mitochondrial	PPIF	>sp|P30405|PPIF_HUMAN Peptidyl-prolyl cis-trans isomerase F, mitochondrial OS=Homo sapiens GN=PPIF PE=1 SV=1	1	90.15	-0.4138	0.023768	182	_EGMDVVK(ac)K_	2	474.247	37897000	0.853771	1.03822	0.829599	0.903856
Q99460	26S proteasome non-ATPase regulatory subunit 1	PSMD1	>sp|Q99460|PSMD1_HUMAN 26S proteasome non-ATPase regulatory subunit 1 OS=Homo sapiens GN=PSMD1 PE=1 SV=2	1	107.65	-0.95448	4.55814e-06	720	_VINDK(ac)HDDVMAK_	3	476.238	217720000	1.14418	1.21594	0.999095	1.11452
P06737	Glycogen phosphorylase, liver form	PYGL	>sp|P06737|PYGL_HUMAN Glycogen phosphorylase, liver form OS=Homo sapiens GN=PYGL PE=1 SV=4	1	101.89	-0.29049	0.004144	3	_AK(ac)PLTDQEK(ac)R_	2	635.344	13903000	0.704519	0.570632	0.39582	0.553568
P06737	Glycogen phosphorylase, liver form	PYGL	>sp|P06737|PYGL_HUMAN Glycogen phosphorylase, liver form OS=Homo sapiens GN=PYGL PE=1 SV=4	1	101.89	-0.29049	0.004144	10	_AK(ac)PLTDQEK(ac)R_	2	635.344	13903000	0.704519	0.570632	0.39582	0.553568
P06737	Glycogen phosphorylase, liver form	PYGL	>sp|P06737|PYGL_HUMAN Glycogen phosphorylase, liver form OS=Homo sapiens GN=PYGL PE=1 SV=4	1	165.64	1.4915	3.19667e-31	29	_GIVGVENVAELK(ac)K_	3	466.605	1108400000	0.479796	0.485786	0.35272	0.43747
P06737	Glycogen phosphorylase, liver form	PYGL	>sp|P06737|PYGL_HUMAN Glycogen phosphorylase, liver form OS=Homo sapiens GN=PYGL PE=1 SV=4	1	77.746	-2.2335	0.00136767	410	_HLEIIYEINQK(ac)HLDR_	4	491.515	386620000	NA	NA	NA	NA
P06737	Glycogen phosphorylase, liver form	PYGL	>sp|P06737|PYGL_HUMAN Glycogen phosphorylase, liver form OS=Homo sapiens GN=PYGL PE=1 SV=4	1	108.56	-0.070534	0.00234005	724	_IDDVAALDK(ac)K_	3	377.208	713340030	0.261663	0.245188	0.106186	0.203671
Q92820	Gamma-glutamyl hydrolase	GGH	>sp|Q92820|GGH_HUMAN Gamma-glutamyl hydrolase OS=Homo sapiens GN=GGH PE=1 SV=2	1	108.56	0.53297	0.000262838	42	_KPIIGILMQK(ac)CR_	3	500.291	43233000	NA	NA	NA	NA
Q03135	Caveolin-1	CAV1	>sp|Q03135|CAV1_HUMAN Caveolin-1 OS=Homo sapiens GN=CAV1 PE=1 SV=4	1	56.719	0.015012	0.0504129	57	_EIDLVNRDPK(ac)HLNDDVVK_	4	541.037	22029000	1.2271	0.939675	1.33335	1.16534
Q03135	Caveolin-1	CAV1	>sp|Q03135|CAV1_HUMAN Caveolin-1 OS=Homo sapiens GN=CAV1 PE=1 SV=4	1	47.849	0.18932	0.0522741	176	_INLQK(ac)EI_	2	450.263	8563900	NA	NA	NA	NA
Q9HBK9	Arsenite methyltransferase	AS3MT	>sp|Q9HBK9|AS3MT_HUMAN Arsenite methyltransferase OS=Homo sapiens GN=AS3MT PE=1 SV=3	1	90.385	1.0738	1.0367e-06	113	_GQVEVAEK(ac)YLDYHMEK_	3	660.984	8914100	0.935735	1.93197	1.43264	1.39846
P11168	Solute carrier family 2, facilitated glucose transporter member 2	SLC2A2	>sp|P11168|GTR2_HUMAN Solute carrier family 2, facilitated glucose transporter member 2 OS=Homo sapiens GN=SLC2A2 PE=1 SV=1	1	135.47	-0.32933	3.85127e-12	490	_GK(ac)SFEEIAAEFQK_	2	763.38	158170000	0.686025	1.36964	0.827703	0.915025
P11168	Solute carrier family 2, facilitated glucose transporter member 2	SLC2A2	>sp|P11168|GTR2_HUMAN Solute carrier family 2, facilitated glucose transporter member 2 OS=Homo sapiens GN=SLC2A2 PE=1 SV=1	1	93.345	-1.3991	3.95852e-05	501	_SFEEIAAEFQK(ac)K_	3	490.249	43731000	0.929754	1.31261	0.902683	1.00234
Q16775	Hydroxyacylglutathione hydrolase, mitochondrial	HAGH	>sp|Q16775|GLO2_HUMAN Hydroxyacylglutathione hydrolase, mitochondrial OS=Homo sapiens GN=HAGH PE=1 SV=2	1	99.5	0.21047	9.0303e-05	40	_K(ac)NLTVDEGTMK_	3	426.552	3046400	NA	NA	NA	NA
Q16774	Guanylate kinase	GUK1	>sp|Q16774|KGUA_HUMAN Guanylate kinase OS=Homo sapiens GN=GUK1 PE=1 SV=2	1	90.412	-0.98571	0.0053121	147	_NTETEESLVK(ac)R_	2	674.341	3132300	NA	NA	NA	NA
Q9NQ94	APOBEC1 complementation factor	A1CF	>sp|Q9NQ94|A1CF_HUMAN APOBEC1 complementation factor OS=Homo sapiens GN=A1CF PE=1 SV=1	1	110.39	0.41484	0.00192618	157	_EEILSEMK(ac)K_	2	574.797	26247000	0.939295	2.06924	0.957954	1.27339
Q9UQ80	Proliferation-associated protein 2G4	PA2G4	>sp|Q9UQ80|PA2G4_HUMAN Proliferation-associated protein 2G4 OS=Homo sapiens GN=PA2G4 PE=1 SV=3	1	85.161	-0.039713	0.0555506	287	_AFEDEK(ac)K_	2	454.722	10144000	NA	NA	NA	NA
Q9UQ80	Proliferation-associated protein 2G4	PA2G4	>sp|Q9UQ80|PA2G4_HUMAN Proliferation-associated protein 2G4 OS=Homo sapiens GN=PA2G4 PE=1 SV=3	1	80.96	-1.4316	0.00020252	62	_GDAMIMEETGK(ac)IFK_	3	537.93	21303000	1.07037	2.22311	1.61929	1.59835
P62826	GTP-binding nuclear protein Ran	RAN	>sp|P62826|RAN_HUMAN GTP-binding nuclear protein Ran OS=Homo sapiens GN=RAN PE=1 SV=3	1	110.39	-0.12319	0.000614062	37	_HLTGEFEK(ac)K_	4	283.401	654899970	1.27898	2.17886	1.5275	1.64171
P62826	GTP-binding nuclear protein Ran	RAN	>sp|P62826|RAN_HUMAN GTP-binding nuclear protein Ran OS=Homo sapiens GN=RAN PE=1 SV=3	1	65.879	-0.19371	0.00446358	99	_VTYK(ac)NVPNWHR_	3	485.921	125020000	NA	NA	NA	NA
P36542	ATP synthase subunit gamma, mitochondrial	ATP5C1	>sp|P36542|ATPG_HUMAN ATP synthase subunit gamma, mitochondrial OS=Homo sapiens GN=ATP5C1 PE=1 SV=1	1	92.491	0.29869	0.00339249	55	_MVAAAK(ac)YAR_	2	511.776	56691000	1.41062	0.903733	0.841112	1.03646
P36543	V-type proton ATPase subunit E 1	ATP6V1E1	>sp|P36543|VATE1_HUMAN V-type proton ATPase subunit E 1 OS=Homo sapiens GN=ATP6V1E1 PE=1 SV=1	1	107.63	-0.16073	1.25789e-06	99	_DDLITDLLNEAK(ac)QR_	3	562.628	288630016	0.946147	1.24256	0.692774	0.963955
P16930	Fumarylacetoacetase	FAH	>sp|P16930|FAAA_HUMAN Fumarylacetoacetase OS=Homo sapiens GN=FAH PE=1 SV=2	1	50.077	-1.5905	0.00870373	241	_DIQK(ac)WEYVPLGPFLGK_	3	644.68	19792000	NA	NA	NA	NA
P11498	Pyruvate carboxylase, mitochondrial	PC	>sp|P11498|PYC_HUMAN Pyruvate carboxylase, mitochondrial OS=Homo sapiens GN=PC PE=1 SV=2	1	74.301	-1.1264	0.0383279	35	_RLEYK(ac)PIK_	3	363.554	261800000	NA	NA	NA	NA
Q9Y6N5	Sulfide:quinone oxidoreductase, mitochondrial	SQRDL	>sp|Q9Y6N5|SQRD_HUMAN Sulfide:quinone oxidoreductase, mitochondrial OS=Homo sapiens GN=SQRDL PE=1 SV=1	1	141.55	-0.20986	9.64082e-16	241	_K(ac)YADALQEIIQER_	3	540.286	153710000	0.900143	1.49184	1.6169	1.32654
Q9NWU1	3-oxoacyl-[acyl-carrier-protein] synthase, mitochondrial	OXSM	>sp|Q9NWU1|OXSM_HUMAN 3-oxoacyl-[acyl-carrier-protein] synthase, mitochondrial OS=Homo sapiens GN=OXSM PE=1 SV=1	1	79.659	-0.24826	0.00833405	433	_AQEWK(ac)TEK_	2	531.267	6435400	0.507248	0.620651	0.705279	0.601539
Q9NX63	MICOS complex subunit MIC19	CHCHD3	>sp|Q9NX63|MIC19_HUMAN MICOS complex subunit MIC19 OS=Homo sapiens GN=CHCHD3 PE=1 SV=1	1	111.63	-1.9044	0.000359292	173	_AAEEVEAK(ac)FK_	2	582.301	29730000	1.28221	2.04768	1.32608	1.51717
O75663	TIP41-like protein	TIPRL	>sp|O75663|TIPRL_HUMAN TIP41-like protein OS=Homo sapiens GN=TIPRL PE=1 SV=2	1	113.54	-0.16216	1.97394e-09	140	_VVPTTDHIDTEK(ac)LK_	3	546.63	9567800	1.05927	1.79255	1.58967	1.45364
P38646	Stress-70 protein, mitochondrial	HSPA9	>sp|P38646|GRP75_HUMAN Stress-70 protein, mitochondrial OS=Homo sapiens GN=HSPA9 PE=1 SV=2	1	84.169	1.097	0.000193815	563	_DDIENMVK(ac)NAEK_	3	483.229	11294000	1.35814	2.34301	2.33279	1.97694
P38646	Stress-70 protein, mitochondrial	HSPA9	>sp|P38646|GRP75_HUMAN Stress-70 protein, mitochondrial OS=Homo sapiens GN=HSPA9 PE=1 SV=2	1	140.01	-0.3953	1.05137e-05	567	_NAEK(ac)YAEEDRR_	3	474.892	100740000	1.83366	1.70657	1.27297	1.59642
P38646	Stress-70 protein, mitochondrial	HSPA9	>sp|P38646|GRP75_HUMAN Stress-70 protein, mitochondrial OS=Homo sapiens GN=HSPA9 PE=1 SV=2	1	112.55	-1.0505	1.52005e-15	468	_K(ac)SQVFSTAADGQTQVEIK_	3	660.341	29648000	1.24971	1.84461	2.14195	1.70732
P38646	Stress-70 protein, mitochondrial	HSPA9	>sp|P38646|GRP75_HUMAN Stress-70 protein, mitochondrial OS=Homo sapiens GN=HSPA9 PE=1 SV=2	0.999996	64.454	0.76397	0.0193994	610	_MEEFKDQLPADECNK(ac)LK_	4	535.004	7365200	0.738216	3.04646	1.56384	1.68932
P38646	Stress-70 protein, mitochondrial	HSPA9	>sp|P38646|GRP75_HUMAN Stress-70 protein, mitochondrial OS=Homo sapiens GN=HSPA9 PE=1 SV=2	1	58.981	4.1661	0.0450999	143	_NVPFK(ac)IVR_	2	507.808	10163000	NA	NA	NA	NA
P38646	Stress-70 protein, mitochondrial	HSPA9	>sp|P38646|GRP75_HUMAN Stress-70 protein, mitochondrial OS=Homo sapiens GN=HSPA9 PE=1 SV=2	1	66.267	1.2041	0.00251446	135	_YDDPEVQK(ac)DIK_	3	464.561	6155900	NA	NA	NA	NA
P06748	Nucleophosmin	NPM1	>sp|P06748|NPM_HUMAN Nucleophosmin OS=Homo sapiens GN=NPM1 PE=1 SV=2	1	56.916	0.9012	0.00887479	27	_ADK(ac)DYHFK_	3	355.838	119010000	2.56802	2.98976	2.51075	2.67026
P06748	Nucleophosmin	NPM1	>sp|P06748|NPM_HUMAN Nucleophosmin OS=Homo sapiens GN=NPM1 PE=1 SV=2	0.999999	200.23	0.12101	0	32	_ADKDYHFK(ac)VDNDENEHQLSLR_	5	523.848	494550016	2.16015	2.58508	2.41004	2.38913
P06748	Nucleophosmin	NPM1	>sp|P06748|NPM_HUMAN Nucleophosmin OS=Homo sapiens GN=NPM1 PE=1 SV=2	1	104.24	-0.877	9.34042e-05	248	_GPSSVEDIK(ac)AK_	3	391.543	81143000	3.62927	3.47539	0.617527	2.38326
P09972	Fructose-bisphosphate aldolase C	ALDOC	>sp|P09972|ALDOC_HUMAN Fructose-bisphosphate aldolase C OS=Homo sapiens GN=ALDOC PE=1 SV=2	1	126.77	-1.7334	5.79301e-09	330	_DNAGAATEEFIK(ac)R_	2	732.36	50549000	0.70342	2.29674	1.27311	1.41952
P09972	Fructose-bisphosphate aldolase C	ALDOC	>sp|P09972|ALDOC_HUMAN Fructose-bisphosphate aldolase C OS=Homo sapiens GN=ALDOC PE=1 SV=2	1	82.663	-0.57008	0.00141968	42	_GILAADESVGSMAK(ac)R_	3	516.268	29384000	0.638616	2.35082	1.79596	1.50157
P10809	60 kDa heat shock protein, mitochondrial	HSPD1	>sp|P10809|CH60_HUMAN 60 kDa heat shock protein, mitochondrial OS=Homo sapiens GN=HSPD1 PE=1 SV=2	1	181.51	-0.96937	0	249	_CEFQDAYVLLSEK(ac)K_	3	591.291	392760000	0.729427	13.4955	3.26394	5.78346
P10809	60 kDa heat shock protein, mitochondrial	HSPD1	>sp|P10809|CH60_HUMAN 60 kDa heat shock protein, mitochondrial OS=Homo sapiens GN=HSPD1 PE=1 SV=2	1	104.22	1.3971	0.000932367	359	_DDAMLLK(ac)GK_	3	344.851	244190000	0.547103	2.11226	1.25413	1.22373
P10809	60 kDa heat shock protein, mitochondrial	HSPD1	>sp|P10809|CH60_HUMAN 60 kDa heat shock protein, mitochondrial OS=Homo sapiens GN=HSPD1 PE=1 SV=2	1	131.56	-1.5092	5.55994e-17	205	_DGK(ac)TLNDELEIIEGMK_	3	616.308	29051000	0.40937	1.59481	0.984825	1.00297
P10809	60 kDa heat shock protein, mitochondrial	HSPD1	>sp|P10809|CH60_HUMAN 60 kDa heat shock protein, mitochondrial OS=Homo sapiens GN=HSPD1 PE=1 SV=2	1	219.23	2.4458	0	218	_TLNDELEIIEGMK(ac)FDR_	2	982.985	7549800	0.626022	2.0464	1.23167	1.30422
P10809	60 kDa heat shock protein, mitochondrial	HSPD1	>sp|P10809|CH60_HUMAN 60 kDa heat shock protein, mitochondrial OS=Homo sapiens GN=HSPD1 PE=1 SV=2	1	138.19	1.5287	1.90628e-18	156	_GVM(ox)LAVDAVIAELK(ac)K_	3	538.976	461329984	0.711705	1.20409	0.804699	0.927638
P10809	60 kDa heat shock protein, mitochondrial	HSPD1	>sp|P10809|CH60_HUMAN 60 kDa heat shock protein, mitochondrial OS=Homo sapiens GN=HSPD1 PE=1 SV=2	1	162.37	-0.43819	4.59969e-31	417	_VGGTSDVEVNEK(ac)K_	2	702.354	50306000	1.08367	2.71882	1.70035	1.87189
P10809	60 kDa heat shock protein, mitochondrial	HSPD1	>sp|P10809|CH60_HUMAN 60 kDa heat shock protein, mitochondrial OS=Homo sapiens GN=HSPD1 PE=1 SV=2	1	98.997	-0.60221	0.00441906	91	_YK(ac)NIGAK_	2	418.237	560339970	0.812071	1.14888	0.950316	0.974465
Q8WVM8	Sec1 family domain-containing protein 1	SCFD1	>sp|Q8WVM8|SCFD1_HUMAN Sec1 family domain-containing protein 1 OS=Homo sapiens GN=SCFD1 PE=1 SV=4	1	92.679	2.3771	3.18644e-07	453	_SLLDIISDPDAGTPEDK(ac)MR_	3	705.681	3201500	NA	NA	NA	NA
Q6YN16	Hydroxysteroid dehydrogenase-like protein 2	HSDL2	>sp|Q6YN16|HSDL2_HUMAN Hydroxysteroid dehydrogenase-like protein 2 OS=Homo sapiens GN=HSDL2 PE=1 SV=1	1	91.064	1.3831	0.00552269	304	_LQLQPK(ac)PR_	2	511.311	8530200	NA	NA	NA	NA
P28332	Alcohol dehydrogenase 6	ADH6	>sp|P28332|ADH6_HUMAN Alcohol dehydrogenase 6 OS=Homo sapiens GN=ADH6 PE=1 SV=2	1	107.5	-0.15311	3.34535e-10	33	_PGAPFSIEEVEVAPPK(ac)AK_	4	477.758	135300000	0.371362	0.469978	0.510143	0.449608
Q06520	Bile salt sulfotransferase	SULT2A1	>sp|Q06520|ST2A1_HUMAN Bile salt sulfotransferase OS=Homo sapiens GN=SULT2A1 PE=1 SV=3	1	120.23	-2.4438	8.64554e-22	255	_GVSGDWK(ac)NHFTVAQAEDFDK_	3	765.022	42133000	0.400328	1.87323	0.718334	0.917647
Q06520	Bile salt sulfotransferase	SULT2A1	>sp|Q06520|ST2A1_HUMAN Bile salt sulfotransferase OS=Homo sapiens GN=SULT2A1 PE=1 SV=3	1	94.387	-2.0558	4.80597e-08	268	_NHFTVAQAEDFDK(ac)LFQEK_	3	737.024	17961000	0.538568	1.17113	0.812213	0.804077
Q06520	Bile salt sulfotransferase	SULT2A1	>sp|Q06520|ST2A1_HUMAN Bile salt sulfotransferase OS=Homo sapiens GN=SULT2A1 PE=1 SV=3	1	122.01	0.76891	7.41156e-22	204	_ICQFLGK(ac)TLEPEELNLILK_	3	767.424	86479000	0.55877	4.87479	1.13184	1.89974
Q06520	Bile salt sulfotransferase	SULT2A1	>sp|Q06520|ST2A1_HUMAN Bile salt sulfotransferase OS=Homo sapiens GN=SULT2A1 PE=1 SV=3	1	85.29	0.60255	0.00674382	113	_SFFSSK(ac)AK_	3	315.168	86457000	NA	NA	NA	NA
Q96A26	Protein FAM162A	FAM162A	>sp|Q96A26|F162A_HUMAN Protein FAM162A OS=Homo sapiens GN=FAM162A PE=1 SV=2	1	159.81	-0.68676	5.5966e-41	96	_EDEIPETVSLEMLDAAK(ac)NK_	3	725.356	16423000	0.786504	1.33232	0.833738	0.978287
P09960	Leukotriene A-4 hydrolase	LTA4H	>sp|P09960|LKHA4_HUMAN Leukotriene A-4 hydrolase OS=Homo sapiens GN=LTA4H PE=1 SV=2	1	98.882	2.3369	4.44552e-10	230	_EQVEK(ac)SAYEFSETESMLK_	3	726.337	10159000	0.556531	1.04469	1.11048	0.87578
Q9BWD1	Acetyl-CoA acetyltransferase, cytosolic	ACAT2	>sp|Q9BWD1|THIC_HUMAN Acetyl-CoA acetyltransferase, cytosolic OS=Homo sapiens GN=ACAT2 PE=1 SV=2	1	64.121	0.79681	0.00628959	217	_GLIEVK(ac)TDEFPR_	3	482.593	24909000	NA	NA	NA	NA
P62807	Histone H2B type 1-C/E/F/G/I	HIST1H2BC	>sp|P33778|H2B1B_HUMAN Histone H2B type 1-B OS=Homo sapiens GN=HIST1H2BB PE=1 SV=2	1	113.22	0.31902	0.000646818	121	_AVTK(ac)YTSSK_	2	513.777	35394000	1.99265	1.50672	0.99742	1.44705
P32320	Cytidine deaminase	CDA	>sp|P32320|CDD_HUMAN Cytidine deaminase OS=Homo sapiens GN=CDA PE=1 SV=2	1	84.479	-1.2298	0.0043221	80	_AVSEGYK(ac)DFR_	2	607.296	20624000	0.505361	0.689981	1.04233	0.747044
P62805	Histone H4	HIST1H4A	>sp|P62805|H4_HUMAN Histone H4 OS=Homo sapiens GN=HIST1H4A PE=1 SV=2	1	170.89	0.54071	1.46453e-32	78	_DAVTYTEHAK(ac)R_	3	444.89	864990020	1.20849	1.48241	1.1957	1.28178
P62805	Histone H4	HIST1H4A	>sp|P62805|H4_HUMAN Histone H4 OS=Homo sapiens GN=HIST1H4A PE=1 SV=2	1	223.58	0.087943	6.94e-43	9	_GK(ac)GGK(ac)GLGK(ac)GGAK(ac)R_	2	719.91	78943003000	2.32585	1.60401	0.571117	1.50626
P62805	Histone H4	HIST1H4A	>sp|P62805|H4_HUMAN Histone H4 OS=Homo sapiens GN=HIST1H4A PE=1 SV=2	1	223.58	-2.1023	6.94e-43	13	_GLGK(ac)GGAK(ac)R_	2	464.272	162860000000	2.29895	1.5646	0.584782	1.49104
P62805	Histone H4	HIST1H4A	>sp|P62805|H4_HUMAN Histone H4 OS=Homo sapiens GN=HIST1H4A PE=1 SV=2	1	223.58	-2.1023	6.94e-43	17	_GLGK(ac)GGAK(ac)R_	2	464.272	161450000000	2.19012	1.3293	0.676871	1.38409
P62805	Histone H4	HIST1H4A	>sp|P62805|H4_HUMAN Histone H4 OS=Homo sapiens GN=HIST1H4A PE=1 SV=2	1	223.58	0.087943	6.94e-43	6	_GK(ac)GGK(ac)GLGK(ac)GGAK(ac)R_	2	719.91	62743998000	2.45537	1.94288	0.480631	1.64314
P62805	Histone H4	HIST1H4A	>sp|P62805|H4_HUMAN Histone H4 OS=Homo sapiens GN=HIST1H4A PE=1 SV=2	1	164.64	0.15094	4.91635e-31	92	_TVTAMDVVYALK(ac)R_	2	754.911	313420000	0.890377	1.08228	0.937128	0.953259
P49821	NADH dehydrogenase [ubiquinone] flavoprotein 1, mitochondrial	NDUFV1	>sp|P49821|NDUV1_HUMAN NADH dehydrogenase [ubiquinone] flavoprotein 1, mitochondrial OS=Homo sapiens GN=NDUFV1 PE=1 SV=4	1	54.281	-2.495	0.011736	81	_GPDWILGEIK(ac)TSGLR_	3	561.974	9199100	NA	NA	NA	NA
P34896	Serine hydroxymethyltransferase, cytosolic	SHMT1	>sp|P34896|GLYC_HUMAN Serine hydroxymethyltransferase, cytosolic OS=Homo sapiens GN=SHMT1 PE=1 SV=1	1	158.58	1.8285	3.8066e-23	38	_DSDVEVYNIIK(ac)K_	2	732.883	205590000	0.200332	0.556413	0.27125	0.310096
P34896	Serine hydroxymethyltransferase, cytosolic	SHMT1	>sp|P34896|GLYC_HUMAN Serine hydroxymethyltransferase, cytosolic OS=Homo sapiens GN=SHMT1 PE=1 SV=1	1	85.737	-1.7841	3.34484e-10	157	_IMGLDLPDGGHLTHGFMTDK(ac)K_	4	582.04	362860000	0.484209	0.534879	0.787341	0.609564
P34896	Serine hydroxymethyltransferase, cytosolic	SHMT1	>sp|P34896|GLYC_HUMAN Serine hydroxymethyltransferase, cytosolic OS=Homo sapiens GN=SHMT1 PE=1 SV=1	1	145.92	-1.2341	4.67642e-13	456	_LAGDK(ac)YQAAVQALR_	2	773.423	30504000	0.819775	0.709136	0.94028	0.829989
P34897	Serine hydroxymethyltransferase, mitochondrial	SHMT2	>sp|P34897|GLYM_HUMAN Serine hydroxymethyltransferase, mitochondrial OS=Homo sapiens GN=SHMT2 PE=1 SV=3	1	60.735	-0.58208	0.0037012	181	_IMGLDLPDGGHLTHGYMSDVK(ac)R_	4	614.303	111970000	NA	NA	NA	NA
P34897	Serine hydroxymethyltransferase, mitochondrial	SHMT2	>sp|P34897|GLYM_HUMAN Serine hydroxymethyltransferase, mitochondrial OS=Homo sapiens GN=SHMT2 PE=1 SV=3	1	83.045	0.91075	0.000388904	469	_LQDFK(ac)SFLLK_	2	640.866	14979000	NA	NA	NA	NA
P34897	Serine hydroxymethyltransferase, mitochondrial	SHMT2	>sp|P34897|GLYM_HUMAN Serine hydroxymethyltransferase, mitochondrial OS=Homo sapiens GN=SHMT2 PE=1 SV=3	1	142.39	-0.30141	4.43246e-25	459	_VVDFIDEGVNIGLEVK(ac)SK_	4	501.523	21950000	0.435571	0.8513	0.9146	0.700267
P13010	X-ray repair cross-complementing protein 5	XRCC5	>sp|P13010|XRCC5_HUMAN X-ray repair cross-complementing protein 5 OS=Homo sapiens GN=XRCC5 PE=1 SV=3	1	68.978	3.0175	0.0509079	648	_AFREEAIK(ac)FSEEQR_	3	594.632	3768800	NA	NA	NA	NA
P13010	X-ray repair cross-complementing protein 5	XRCC5	>sp|P13010|XRCC5_HUMAN X-ray repair cross-complementing protein 5 OS=Homo sapiens GN=XRCC5 PE=1 SV=3	1	181.75	0.5073	0	565	_DQVTAQEIFQDNHEDGPTAK(ac)K_	3	805.047	72338000	1.64205	1.98426	2.09508	1.89453
P13010	X-ray repair cross-complementing protein 5	XRCC5	>sp|P13010|XRCC5_HUMAN X-ray repair cross-complementing protein 5 OS=Homo sapiens GN=XRCC5 PE=1 SV=3	1	97.734	1.5022	0.000999251	332	_VDEEQMK(ac)YK_	3	404.525	71944000	0.845284	1.37891	1.56741	1.2382
Q13177	Serine/threonine-protein kinase PAK 2	PAK2	>sp|Q13177|PAK2_HUMAN Serine/threonine-protein kinase PAK 2 OS=Homo sapiens GN=PAK2 PE=1 SV=3	1	73.9	-0.42598	0.00125544	235	_MTDEEIMEK(ac)LR_	3	479.564	73236000	1.05755	2.08745	1.40106	1.45866
P22234	Multifunctional protein ADE2	PAICS	>sp|P22234|PUR6_HUMAN Multifunctional protein ADE2 OS=Homo sapiens GN=PAICS PE=1 SV=3	1	47.712	-1.6662	0.0455104	246	_EVTPEGLQMVK(ac)K_	3	467.587	43153000	NA	NA	NA	NA
P22234	Multifunctional protein ADE2	PAICS	>sp|P22234|PUR6_HUMAN Multifunctional protein ADE2 OS=Homo sapiens GN=PAICS PE=1 SV=3	1	83.182	-0.075594	0.0224052	247	_K(ac)NFEWVAER_	2	610.807	64946000	NA	NA	NA	NA
Q16762	Thiosulfate sulfurtransferase	TST	>sp|Q16762|THTR_HUMAN Thiosulfate sulfurtransferase OS=Homo sapiens GN=TST PE=1 SV=4	1	89.698	-3.3561	0.0483087	236	_ALFQTK(ac)K_	2	439.261	63244000	1.21924	0.915011	0.813468	0.960937
Q16762	Thiosulfate sulfurtransferase	TST	>sp|Q16762|THTR_HUMAN Thiosulfate sulfurtransferase OS=Homo sapiens GN=TST PE=1 SV=4	1	77.894	-2.298	0.00102847	14	_ALVSTK(ac)WLAESIR_	3	505.956	30612000	NA	NA	NA	NA
P21397	Amine oxidase [flavin-containing] A	MAOA	>sp|P21397|AOFA_HUMAN Amine oxidase [flavin-containing] A OS=Homo sapiens GN=MAOA PE=1 SV=1	1	195.46	-0.23752	0	151	_EIPTDAPWEAQHADK(ac)WDK_	3	727.008	1125900030	1.1228	1.72536	1.20806	1.33063
A0MZ66	Shootin-1	KIAA1598	>sp|A0MZ66|SHOT1_HUMAN Shootin-1 OS=Homo sapiens GN=KIAA1598 PE=1 SV=4	1	147.7	3.1166	5.45107e-25	406	_ATQPETTEEVTDLK(ac)R_	3	587.295	8870600	0.804199	1.18745	1.42426	1.11999
A0MZ66	Shootin-1	KIAA1598	>sp|A0MZ66|SHOT1_HUMAN Shootin-1 OS=Homo sapiens GN=KIAA1598 PE=1 SV=4	1	107.97	-0.7903	2.1511e-05	158	_DQIVSVQEEK(ac)K_	3	448.905	22764000	NA	NA	NA	NA
Q13884	Beta-1-syntrophin	SNTB1	>sp|Q13884|SNTB1_HUMAN Beta-1-syntrophin OS=Homo sapiens GN=SNTB1 PE=1 SV=3	1	44.318	-0.39992	0.0115225	141	_MPILISK(ac)IFK_	3	411.254	6138800	0.474308	1.46419	0.85683	0.841033
Q9H993	Protein-glutamate O-methyltransferase	ARMT1	>sp|Q9H993|ARMT1_HUMAN Protein-glutamate O-methyltransferase OS=Homo sapiens GN=ARMT1 PE=1 SV=1	1	138.66	0.11921	1.25375e-20	46	_SEFFEK(ac)HGEEGVEAEK_	3	631.955	16792000	NA	NA	NA	NA
Q9Y4L1	Hypoxia up-regulated protein 1	HYOU1	>sp|Q9Y4L1|HYOU1_HUMAN Hypoxia up-regulated protein 1 OS=Homo sapiens GN=HYOU1 PE=1 SV=1	1	132.08	0.74666	1.58707e-15	463	_EVEEEPGIHSLK(ac)HNK_	4	447.729	117300000	1.41319	2.0044	1.65134	1.67858
Q9Y4L1	Hypoxia up-regulated protein 1	HYOU1	>sp|Q9Y4L1|HYOU1_HUMAN Hypoxia up-regulated protein 1 OS=Homo sapiens GN=HYOU1 PE=1 SV=1	1	65.428	-1.3004	0.00776571	340	_TVLSANADHMAQIEGLMDDVDFK(ac)AK_	4	691.085	121510000	0.978534	1.99759	1.57939	1.4775
P21399	Cytoplasmic aconitate hydratase	ACO1	>sp|P21399|ACOC_HUMAN Cytoplasmic aconitate hydratase OS=Homo sapiens GN=ACO1 PE=1 SV=3	1	102.52	3.4081	0.004749	335	_K(ac)YLQAVGMFR_	2	627.837	17456000	NA	NA	NA	NA
P21399	Cytoplasmic aconitate hydratase	ACO1	>sp|P21399|ACOC_HUMAN Cytoplasmic aconitate hydratase OS=Homo sapiens GN=ACO1 PE=1 SV=3	1	105.46	-2.2206	0.00381265	56	_NCDEFLVK(ac)K_	2	597.795	60982000	0.626115	8.45343	1.96471	3.28055
P21399	Cytoplasmic aconitate hydratase	ACO1	>sp|P21399|ACOC_HUMAN Cytoplasmic aconitate hydratase OS=Homo sapiens GN=ACO1 PE=1 SV=3	1	112.67	-0.44242	3.91476e-06	141	_RADSLQK(ac)NQDLEFER_	3	630.982	15970000	1.15474	0.827131	0.972049	0.973202
P21399	Cytoplasmic aconitate hydratase	ACO1	>sp|P21399|ACOC_HUMAN Cytoplasmic aconitate hydratase OS=Homo sapiens GN=ACO1 PE=1 SV=3	1	75.764	-1.3161	0.02608	379	_RPQDK(ac)VAVSDMK_	3	472.582	11099000	0.629279	0.810934	0.872736	0.767346
Q53GQ0	Very-long-chain 3-oxoacyl-CoA reductase	HSD17B12	>sp|Q53GQ0|DHB12_HUMAN Very-long-chain 3-oxoacyl-CoA reductase OS=Homo sapiens GN=HSD17B12 PE=1 SV=2	1	92.265	1.6964	0.000651854	95	_LDQVSSEIK(ac)EK_	2	659.348	3376600	0.699676	1.49086	0.941018	1.02141
Q53GQ0	Very-long-chain 3-oxoacyl-CoA reductase	HSD17B12	>sp|Q53GQ0|DHB12_HUMAN Very-long-chain 3-oxoacyl-CoA reductase OS=Homo sapiens GN=HSD17B12 PE=1 SV=2	1	86.911	0.69757	0.000164534	72	_SYAEELAK(ac)HGMK_	3	469.231	24705000	0.815757	2.03937	1.26895	1.31884
Q13867	Bleomycin hydrolase	BLMH	>sp|Q13867|BLMH_HUMAN Bleomycin hydrolase OS=Homo sapiens GN=BLMH PE=1 SV=1	1	52.101	-0.72299	0.049044	391	_DDQDGAFTK(ac)WR_	2	690.813	6417000	0.78002	1.12633	1.32728	1.06508
O00203	AP-3 complex subunit beta-1	AP3B1	>sp|O00203|AP3B1_HUMAN AP-3 complex subunit beta-1 OS=Homo sapiens GN=AP3B1 PE=1 SV=3	1	89.301	2.2267	0.00015872	414	_EFQTYVK(ac)SQDK_	3	472.233	2362500	1.08449	1.36202	1.43282	1.28743
P78417	Glutathione S-transferase omega-1	GSTO1	>sp|P78417|GSTO1_HUMAN Glutathione S-transferase omega-1 OS=Homo sapiens GN=GSTO1 PE=1 SV=2	0.993471	99.044	0.53905	1.8594e-06	57	_HEVININLK(ac)NKPEWFFK_	4	550.299	344990016	0.895866	0.7512	0.685781	0.785621
P78417	Glutathione S-transferase omega-1	GSTO1	>sp|P78417|GSTO1_HUMAN Glutathione S-transferase omega-1 OS=Homo sapiens GN=GSTO1 PE=1 SV=2	1	90.05	-2.2392	0.00386601	65	_NKPEWFFK(ac)K_	3	422.561	612790020	0.988653	0.972139	0.797948	0.922406
P78417	Glutathione S-transferase omega-1	GSTO1	>sp|P78417|GSTO1_HUMAN Glutathione S-transferase omega-1 OS=Homo sapiens GN=GSTO1 PE=1 SV=2	1	108.7	-1.3841	0.00307153	160	_LEEVLTNK(ac)K_	2	558.319	644320000	0.798481	0.849522	0.764676	0.812231
P78417	Glutathione S-transferase omega-1	GSTO1	>sp|P78417|GSTO1_HUMAN Glutathione S-transferase omega-1 OS=Homo sapiens GN=GSTO1 PE=1 SV=2	1	76.073	-1.3362	0.000463968	198	_LNECVDHTPK(ac)LK_	4	374.695	271529984	3.74138	20.3945	4.43129	10.1603
O95394	Phosphoacetylglucosamine mutase	PGM3	>sp|O95394|AGM1_HUMAN Phosphoacetylglucosamine mutase OS=Homo sapiens GN=PGM3 PE=1 SV=1	1	74.611	-0.12145	0.00242876	397	_QSAEQLEDK(ac)K_	3	406.538	17768000	NA	NA	NA	NA
O43491	Band 4.1-like protein 2	EPB41L2	>sp|O43491|E41L2_HUMAN Band 4.1-like protein 2 OS=Homo sapiens GN=EPB41L2 PE=1 SV=1	1	85.563	-0.72112	2.8603e-05	399	_GLSPAQADSQFLENAK(ac)R_	3	625.318	15248000	NA	NA	NA	NA
P61769	Beta-2-microglobulin	B2M	>sp|P61769|B2MG_HUMAN Beta-2-microglobulin OS=Homo sapiens GN=B2M PE=1 SV=1	1	94.487	0.45296	2.53791e-05	68	_IEK(ac)VEHSDLSFSK_	3	520.935	4588200	NA	NA	NA	NA
P11142	Heat shock cognate 71 kDa protein	HSPA8	>sp|P11142|HSP7C_HUMAN Heat shock cognate 71 kDa protein OS=Homo sapiens GN=HSPA8 PE=1 SV=1	1	87.639	1.1294	0.010227	531	_AEDEK(ac)QR_	2	459.22	2458900	1.14147	2.95716	1.99484	1.92475
P11142	Heat shock cognate 71 kDa protein	HSPA8	>sp|P11142|HSP7C_HUMAN Heat shock cognate 71 kDa protein OS=Homo sapiens GN=HSPA8 PE=1 SV=1	1	84.375	1.0026	5.52117e-05	112	_GETK(ac)SFYPEEVSSMVLTK_	4	519.257	3911100	0.914049	2.22369	1.59351	1.49695
P11142	Heat shock cognate 71 kDa protein	HSPA8	>sp|P11142|HSP7C_HUMAN Heat shock cognate 71 kDa protein OS=Homo sapiens GN=HSPA8 PE=1 SV=1	1	110.97	-2.1645	1.36343e-10	126	_SFYPEEVSSMVLTK(ac)MK_	3	639.983	131080000	0.901601	1.17533	1.16221	1.07303
P11142	Heat shock cognate 71 kDa protein	HSPA8	>sp|P11142|HSP7C_HUMAN Heat shock cognate 71 kDa protein OS=Homo sapiens GN=HSPA8 PE=1 SV=1	1	98.634	2.2421	0.00011283	246	_MVNHFIAEFK(ac)R_	3	478.583	419609984	1.83471	1.62934	0.936246	1.39851
P11142	Heat shock cognate 71 kDa protein	HSPA8	>sp|P11142|HSP7C_HUMAN Heat shock cognate 71 kDa protein OS=Homo sapiens GN=HSPA8 PE=1 SV=1	1	128.01	1.2914	5.651e-05	524	_M(ox)VQEAEK(ac)YK_	3	395.194	107210000	1.47859	2.72362	2.03424	2.04701
P11142	Heat shock cognate 71 kDa protein	HSPA8	>sp|P11142|HSP7C_HUMAN Heat shock cognate 71 kDa protein OS=Homo sapiens GN=HSPA8 PE=1 SV=1	1	137.73	-1.4468	4.37346e-19	71	_NQVAMNPTNTVFDAK(ac)R_	2	924.457	258400000	1.299	2.45878	2.03978	1.90422
P11142	Heat shock cognate 71 kDa protein	HSPA8	>sp|P11142|HSP7C_HUMAN Heat shock cognate 71 kDa protein OS=Homo sapiens GN=HSPA8 PE=1 SV=1	1	131.69	1.3775	1.73072e-06	108	_VQVEYK(ac)GETK_	3	408.215	47912000	1.0422	2.06745	1.69834	1.55867
O60716	Catenin delta-1	CTNND1	>sp|O60716|CTND1_HUMAN Catenin delta-1 OS=Homo sapiens GN=CTNND1 PE=1 SV=1	1	111.77	1.2098	2.81876e-06	648	_KPIEDPANDTVDFPK(ac)R_	3	628.655	11030000	0.756005	1.55044	1.16819	1.1174
P49888	Estrogen sulfotransferase	SULT1E1	>sp|P49888|ST1E1_HUMAN Estrogen sulfotransferase OS=Homo sapiens GN=SULT1E1 PE=1 SV=1	1	73.632	1.7482	0.00109489	277	_FDK(ac)HYEQQMK_	3	465.884	6166000	NA	NA	NA	NA
P23396	40S ribosomal protein S3	RPS3	>sp|P23396|RS3_HUMAN 40S ribosomal protein S3 OS=Homo sapiens GN=RPS3 PE=1 SV=2	1	92.239	0.060621	0.014708	75	_ELTAVVQK(ac)R_	2	543.319	31575000	1.30173	1.40836	1.06772	1.25555
P23396	40S ribosomal protein S3	RPS3	>sp|P23396|RS3_HUMAN 40S ribosomal protein S3 OS=Homo sapiens GN=RPS3 PE=1 SV=2	1	97.957	-0.3591	0.00123945	62	_TQNVLGEK(ac)GR_	2	572.309	10734000	0.956411	1.49334	1.24215	1.21484
P23396	40S ribosomal protein S3	RPS3	>sp|P23396|RS3_HUMAN 40S ribosomal protein S3 OS=Homo sapiens GN=RPS3 PE=1 SV=2	1	83.862	2.5178	0.00551691	108	_YK(ac)LLGGLAVR_	3	377.901	42795000	NA	NA	NA	NA
P62263	40S ribosomal protein S14	RPS14	>sp|P62263|RS14_HUMAN 40S ribosomal protein S14 OS=Homo sapiens GN=RPS14 PE=1 SV=3	1	46.88	-1.2962	0.0122733	96	_ELGITALHIK(ac)LR_	3	469.289	22173000	NA	NA	NA	NA
Q03591	Complement factor H-related protein 1	CFHR1	>sp|Q03591|FHR1_HUMAN Complement factor H-related protein 1 OS=Homo sapiens GN=CFHR1 PE=1 SV=2	1	64.266	-4.1874	0.0301522	165	_QMSK(ac)YPSGER_	2	612.788	14193000	2.00411	1.06941	1.51701	1.50113
P41252	Isoleucine--tRNA ligase, cytoplasmic	IARS	>sp|P41252|SYIC_HUMAN Isoleucine--tRNA ligase, cytoplasmic OS=Homo sapiens GN=IARS PE=1 SV=2	1	102.52	-0.26837	0.000108085	903	_AEPDHMVLGK(ac)R_	3	432.224	26146000	1.41239	2.21159	1.09279	1.47472
O60701	UDP-glucose 6-dehydrogenase	UGDH	>sp|O60701|UGDH_HUMAN UDP-glucose 6-dehydrogenase OS=Homo sapiens GN=UGDH PE=1 SV=1	1	79.875	2.3649	0.000294334	329	_IIDSLFNTVTDK(ac)K_	3	512.615	11882000	NA	NA	NA	NA
O60701	UDP-glucose 6-dehydrogenase	UGDH	>sp|O60701|UGDH_HUMAN UDP-glucose 6-dehydrogenase OS=Homo sapiens GN=UGDH PE=1 SV=1	1	103.13	-3.7011	2.82212e-09	370	_YLMDEGAHLHIYDPK(ac)VPR_	4	549.778	75225000	0.606743	1.7247	0.941576	0.956597
Q9Y5X3	Sorting nexin-5	SNX5	>sp|Q9Y5X3|SNX5_HUMAN Sorting nexin-5 OS=Homo sapiens GN=SNX5 PE=1 SV=1	1	97.798	-1.3898	0.00231377	365	_EELINFK(ac)R_	3	364.201	10549000	1.08364	1.28427	1.27351	1.21845
P41250	Glycine--tRNA ligase	GARS	>sp|P41250|SYG_HUMAN Glycine--tRNA ligase OS=Homo sapiens GN=GARS PE=1 SV=3	1	87.696	0.70633	0.0600151	129	_MEDTLK(ac)R_	2	467.737	14544000	1.37603	1.04699	1.62786	1.34868
P23434	Glycine cleavage system H protein, mitochondrial	GCSH	>sp|P23434|GCSH_HUMAN Glycine cleavage system H protein, mitochondrial OS=Homo sapiens GN=GCSH PE=1 SV=2	1	164.94	-0.68891	0	166	_MTLSNPSELDELMSEEAYEK(ac)YIK_	3	921.431	26768000	0.431869	0.537165	0.675647	0.53873
Q9BV57	1,2-dihydroxy-3-keto-5-methylthiopentene dioxygenase	ADI1	>sp|Q9BV57|MTND_HUMAN 1,2-dihydroxy-3-keto-5-methylthiopentene dioxygenase OS=Homo sapiens GN=ADI1 PE=1 SV=1	1	85.493	-1.8903	3.38333e-05	45	_LDADK(ac)YENDPELEK_	3	574.269	31257000	NA	NA	NA	NA
Q9NZJ6	Ubiquinone biosynthesis O-methyltransferase, mitochondrial	COQ3	>sp|Q9NZJ6|COQ3_HUMAN Ubiquinone biosynthesis O-methyltransferase, mitochondrial OS=Homo sapiens GN=COQ3 PE=1 SV=3	1	95.642	1.8466	0.0116585	196	_SFDPVLDK(ac)R_	3	373.533	54466000	0.746793	0.695249	0.894455	0.77244
Q15599	Na(+)/H(+) exchange regulatory cofactor NHE-RF2	SLC9A3R2	>sp|Q15599|NHRF2_HUMAN Na(+)/H(+) exchange regulatory cofactor NHE-RF2 OS=Homo sapiens GN=SLC9A3R2 PE=1 SV=2	1	109	3.0251	7.01244e-09	237	_LLVVDPETDEHFK(ac)R_	3	580.637	14787000	0.774953	1.18244	1.16438	1.02524
P36871	Phosphoglucomutase-1	PGM1	>sp|P36871|PGM1_HUMAN Phosphoglucomutase-1 OS=Homo sapiens GN=PGM1 PE=1 SV=3	1	91.318	-1.646	0.000889615	419	_DHWQK(ac)YGR_	3	377.849	429580000	0.968066	0.795188	0.811722	0.859968
P36871	Phosphoglucomutase-1	PGM1	>sp|P36871|PGM1_HUMAN Phosphoglucomutase-1 OS=Homo sapiens GN=PGM1 PE=1 SV=3	1	83.087	-0.58195	0.000126002	234	_IDAMHGVVGPYVK(ac)K_	3	519.282	226240000	NA	NA	NA	NA
Q8N1G2	Cap-specific mRNA (nucleoside-2'-O-)-methyltransferase 1	CMTR1	>sp|Q8N1G2|CMTR1_HUMAN Cap-specific mRNA (nucleoside-2'-O-)-methyltransferase 1 OS=Homo sapiens GN=CMTR1 PE=1 SV=1	1	85.536	0.36356	0.00519906	14	_RTDPECTAPIK(ac)K_	3	486.585	22537000	1.44813	6.3308	5.96989	4.58997
P55209	Nucleosome assembly protein 1-like 1	NAP1L1	>sp|P55209|NP1L1_HUMAN Nucleosome assembly protein 1-like 1 OS=Homo sapiens GN=NAP1L1 PE=1 SV=1	1	123.12	-1.3071	3.82995e-29	194	_NVDLLSDMVQEHDEPILK(ac)HLK_	4	629.577	71712000	0.690132	6.004	3.09113	2.67464
P56199	Integrin alpha-1	ITGA1	>sp|P56199|ITA1_HUMAN Integrin alpha-1 OS=Homo sapiens GN=ITGA1 PE=1 SV=2	1	95.417	0.30713	1.3659e-05	238	_YSSTEEVLVAAK(ac)K_	3	489.596	5450100	NA	NA	NA	NA
P62258	14-3-3 protein epsilon	YWHAE	>sp|P62258|1433E_HUMAN 14-3-3 protein epsilon OS=Homo sapiens GN=YWHAE PE=1 SV=1	1	94.262	-0.068738	0.00446532	123	_VFYYK(ac)MK_	2	510.765	117800000	0.704568	1.13253	1.08236	0.958716
P62258	14-3-3 protein epsilon	YWHAE	>sp|P62258|1433E_HUMAN 14-3-3 protein epsilon OS=Homo sapiens GN=YWHAE PE=1 SV=1	1	132.32	-1.9173	2.20202e-09	28	_YDEMVESMK(ac)K_	3	434.53	122240000	0.739661	1.7467	1.19665	1.17117
Q9BUT1	3-hydroxybutyrate dehydrogenase type 2	BDH2	>sp|Q9BUT1|BDH2_HUMAN 3-hydroxybutyrate dehydrogenase type 2 OS=Homo sapiens GN=BDH2 PE=1 SV=2	1	136.57	3.0253	1.81325e-10	48	_LQELEK(ac)YPGIQTR_	2	808.936	46566000	0.468166	0.486874	0.495582	0.492619
Q12996	Cleavage stimulation factor subunit 3	CSTF3	>sp|Q12996|CSTF3_HUMAN Cleavage stimulation factor subunit 3 OS=Homo sapiens GN=CSTF3 PE=1 SV=1	1	82.774	1.4734	0.016423	274	_TEDQTLITK(ac)R_	2	623.836	3004500	NA	NA	NA	NA
Q7Z4W1	L-xylulose reductase	DCXR	>sp|Q7Z4W1|DCXR_HUMAN L-xylulose reductase OS=Homo sapiens GN=DCXR PE=1 SV=2	1	85.67	0.59199	0.0128915	198	_AK(ac)TMLNR_	2	438.242	26616000	NA	NA	NA	NA
Q7Z4W1	L-xylulose reductase	DCXR	>sp|Q7Z4W1|DCXR_HUMAN L-xylulose reductase OS=Homo sapiens GN=DCXR PE=1 SV=2	1	197.72	-0.47084	0	161	_GALDMLTK(ac)VM(ox)ALELGPHK_	3	661.353	7253499900	0.485591	0.633404	0.438735	0.519663
Q14914	Prostaglandin reductase 1	PTGR1	>sp|Q14914|PTGR1_HUMAN Prostaglandin reductase 1 OS=Homo sapiens GN=PTGR1 PE=1 SV=2	1	80.231	4.0697	0.00665259	5	_TK(ac)TWTLK_	2	460.266	0	NA	NA	NA	NA
Q14914	Prostaglandin reductase 1	PTGR1	>sp|Q14914|PTGR1_HUMAN Prostaglandin reductase 1 OS=Homo sapiens GN=PTGR1 PE=1 SV=2	1	148.78	2.1793	2.86182e-15	204	_TVESLEETLK(ac)K_	2	659.859	1316300030	0.624042	0.753159	0.994641	0.803899
Q15067	Peroxisomal acyl-coenzyme A oxidase 1	ACOX1	>sp|Q15067|ACOX1_HUMAN Peroxisomal acyl-coenzyme A oxidase 1 OS=Homo sapiens GN=ACOX1 PE=1 SV=3	1	138.28	-0.087099	6.21772e-20	89	_EFGIADPDEIMWFK(ac)K_	2	934.45	195960000	1.15988	1.07068	1.13226	1.16357
Q15067	Peroxisomal acyl-coenzyme A oxidase 1	ACOX1	>sp|Q15067|ACOX1_HUMAN Peroxisomal acyl-coenzyme A oxidase 1 OS=Homo sapiens GN=ACOX1 PE=1 SV=3	1	95.981	-1.389	1.64823e-05	437	_FLMK(ac)SYDQVHSGK_	3	527.929	287209984	1.24738	0.642736	1.05072	0.986048
P43686	26S protease regulatory subunit 6B	PSMC4	>sp|P43686|PRS6B_HUMAN 26S protease regulatory subunit 6B OS=Homo sapiens GN=PSMC4 PE=1 SV=2	1	87.476	4.4563	0.00717615	401	_DFEK(ac)AYK_	2	471.732	1964600	NA	NA	NA	NA
P43686	26S protease regulatory subunit 6B	PSMC4	>sp|P43686|PRS6B_HUMAN 26S protease regulatory subunit 6B OS=Homo sapiens GN=PSMC4 PE=1 SV=2	1	113.49	3.689	4.44091e-15	273	_ENAPAIIFIDEIDAIATK(ac)R_	3	714.72	10565000	NA	NA	NA	NA
P09871	Complement C1s subcomponent	C1S	>sp|P09871|C1S_HUMAN Complement C1s subcomponent OS=Homo sapiens GN=C1S PE=1 SV=1	1	92.939	2.2486	1.81095e-05	308	_EDTPNSVWEPAK(ac)AK_	3	538.598	8936100	1.10757	1.03346	1.49989	1.22806
P09871	Complement C1s subcomponent	C1S	>sp|P09871|C1S_HUMAN Complement C1s subcomponent OS=Homo sapiens GN=C1S PE=1 SV=1	1	87.258	0.16277	0.00655471	435	_EPFEEK(ac)QR_	2	552.77	36269000	NA	NA	NA	NA
Q9NZN3	EH domain-containing protein 3	EHD3	>sp|Q9NZN3|EHD3_HUMAN EH domain-containing protein 3 OS=Homo sapiens GN=EHD3 PE=1 SV=2	1	89.142	0.10458	0.0020154	213	_NHEDK(ac)MR_	3	324.484	2379800	NA	NA	NA	NA
P11310	Medium-chain specific acyl-CoA dehydrogenase, mitochondrial	ACADM	>sp|P11310|ACADM_HUMAN Medium-chain specific acyl-CoA dehydrogenase, mitochondrial OS=Homo sapiens GN=ACADM PE=1 SV=1	1	133.04	-0.51452	1.28033e-07	301	_ALDEATK(ac)YALER_	2	711.367	429169984	0.772357	0.838805	0.889384	0.830926
P11310	Medium-chain specific acyl-CoA dehydrogenase, mitochondrial	ACADM	>sp|P11310|ACADM_HUMAN Medium-chain specific acyl-CoA dehydrogenase, mitochondrial OS=Homo sapiens GN=ACADM PE=1 SV=1	0.99989	101.54	-1.2862	0.00420805	418	_EHIDK(ac)YKN_	3	363.517	82961000	NA	NA	NA	NA
Q9Y678	Coatomer subunit gamma-1	COPG1	>sp|Q9Y678|COPG1_HUMAN Coatomer subunit gamma-1 OS=Homo sapiens GN=COPG1 PE=1 SV=1	1	79.986	-1.7126	0.0313967	414	_EEGGFEYK(ac)R_	2	578.767	42756000	1.7274	2.25912	1.56592	1.80907
Q9BV23	Monoacylglycerol lipase ABHD6	ABHD6	>sp|Q9BV23|ABHD6_HUMAN Monoacylglycerol lipase ABHD6 OS=Homo sapiens GN=ABHD6 PE=1 SV=1	1	81.803	1.8847	0.000307617	126	_SSLDDLSIDGQVK(ac)R_	3	525.606	10024000	NA	NA	NA	NA
Q12788	Transducin beta-like protein 3	TBL3	>sp|Q12788|TBL3_HUMAN Transducin beta-like protein 3 OS=Homo sapiens GN=TBL3 PE=1 SV=2	1	71.879	-1.0761	0.00174079	664	_QQELDNLLHEK(ac)R_	3	522.274	8808800	NA	NA	NA	NA
Q969H8	Myeloid-derived growth factor	MYDGF	>sp|Q969H8|MYDGF_HUMAN Myeloid-derived growth factor OS=Homo sapiens GN=MYDGF PE=1 SV=1	1	111.64	0.77834	4.84333e-10	137	_ESDVPLK(ac)TEEFEVTK_	3	598.3	71555000	2.31617	2.51938	1.25652	1.87087
Q969H8	Myeloid-derived growth factor	MYDGF	>sp|Q969H8|MYDGF_HUMAN Myeloid-derived growth factor OS=Homo sapiens GN=MYDGF PE=1 SV=1	1	103.75	3.3883	5.81292e-08	145	_ESDVPLKTEEFEVTK(ac)TAVAHRPGAFK_	5	586.508	18200000	1.11627	1.84824	1.34802	1.42288
Q9BSH5	Haloacid dehalogenase-like hydrolase domain-containing protein 3	HDHD3	>sp|Q9BSH5|HDHD3_HUMAN Haloacid dehalogenase-like hydrolase domain-containing protein 3 OS=Homo sapiens GN=HDHD3 PE=1 SV=1	1	51.957	0.60678	0.0120346	32	_HPLGEAYATK(ac)AR_	3	452.574	33302000	NA	NA	NA	NA
P62241	40S ribosomal protein S8	RPS8	>sp|P62241|RS8_HUMAN 40S ribosomal protein S8 OS=Homo sapiens GN=RPS8 PE=1 SV=2	1	73.632	0.3917	0.00114014	139	_LTPEEEEILNK(ac)K_	3	495.6	12844000	NA	NA	NA	NA
P30101	Protein disulfide-isomerase A3	PDIA3	>sp|P30101|PDIA3_HUMAN Protein disulfide-isomerase A3 OS=Homo sapiens GN=PDIA3 PE=1 SV=4	1	108.36	-0.33656	1.31691e-07	494	_EATNPPVIQEEK(ac)PK_	3	541.286	72935000	1.29299	1.62249	1.26501	1.38732
P30101	Protein disulfide-isomerase A3	PDIA3	>sp|P30101|PDIA3_HUMAN Protein disulfide-isomerase A3 OS=Homo sapiens GN=PDIA3 PE=1 SV=4	0.971974	112.62	-0.23778	9.26265e-07	496	_EATNPPVIQEEKPK(ac)K_	3	583.984	19969000	1.26498	1.7835	1.27582	1.42828
P30101	Protein disulfide-isomerase A3	PDIA3	>sp|P30101|PDIA3_HUMAN Protein disulfide-isomerase A3 OS=Homo sapiens GN=PDIA3 PE=1 SV=4	1	69.92	0.67747	0.020196	362	_FLQDYFDGNLK(ac)R_	2	779.388	49016000	NA	NA	NA	NA
P30101	Protein disulfide-isomerase A3	PDIA3	>sp|P30101|PDIA3_HUMAN Protein disulfide-isomerase A3 OS=Homo sapiens GN=PDIA3 PE=1 SV=4	1	123.29	-0.062918	1.445e-06	335	_GEK(ac)FVMQEEFSR_	3	510.242	30356000	0.956526	1.79226	1.31268	1.32273
P30101	Protein disulfide-isomerase A3	PDIA3	>sp|P30101|PDIA3_HUMAN Protein disulfide-isomerase A3 OS=Homo sapiens GN=PDIA3 PE=1 SV=4	1	157.55	-1.2957	0	305	_K(ac)TFSHELSDFGLESTAGEIPVVAIR_	3	915.808	159460000	0.827081	1.75545	1.43499	1.2951
P30101	Protein disulfide-isomerase A3	PDIA3	>sp|P30101|PDIA3_HUMAN Protein disulfide-isomerase A3 OS=Homo sapiens GN=PDIA3 PE=1 SV=4	1	97.431	2.2349	0.00429499	415	_NLEPK(ac)YK_	2	467.256	306689984	1.5208	1.18858	1.11524	1.26053
P30101	Protein disulfide-isomerase A3	PDIA3	>sp|P30101|PDIA3_HUMAN Protein disulfide-isomerase A3 OS=Homo sapiens GN=PDIA3 PE=1 SV=4	1	80.688	2.1634	0.00292409	417	_YK(ac)ELGEK_	2	454.74	329809984	1.4392	1.45664	1.33204	1.39685
P30101	Protein disulfide-isomerase A3	PDIA3	>sp|P30101|PDIA3_HUMAN Protein disulfide-isomerase A3 OS=Homo sapiens GN=PDIA3 PE=1 SV=4	1	101.54	-0.060736	0.010329	146	_TEEEFK(ac)K_	2	476.735	454580000	1.24586	2.43879	1.36837	1.63849
P30101	Protein disulfide-isomerase A3	PDIA3	>sp|P30101|PDIA3_HUMAN Protein disulfide-isomerase A3 OS=Homo sapiens GN=PDIA3 PE=1 SV=4	1	108.24	-2.399	0.0136936	288	_VMMVAK(ac)K_	2	424.74	133100000	1.54305	1.55292	1.25682	1.42414
P23378	Glycine dehydrogenase (decarboxylating), mitochondrial	GLDC	>sp|P23378|GCSP_HUMAN Glycine dehydrogenase (decarboxylating), mitochondrial OS=Homo sapiens GN=GLDC PE=1 SV=2	1	63.091	-0.32496	0.0053027	238	_AK(ac)YTGVLTELK_	3	422.243	27897000	NA	NA	NA	NA
P23378	Glycine dehydrogenase (decarboxylating), mitochondrial	GLDC	>sp|P23378|GCSP_HUMAN Glycine dehydrogenase (decarboxylating), mitochondrial OS=Homo sapiens GN=GLDC PE=1 SV=2	1	91.318	-1.9788	0.00608997	687	_AMVDK(ac)HK_	2	435.729	1337900030	0.406938	0.68214	0.33226	0.446811
P23378	Glycine dehydrogenase (decarboxylating), mitochondrial	GLDC	>sp|P23378|GCSP_HUMAN Glycine dehydrogenase (decarboxylating), mitochondrial OS=Homo sapiens GN=GLDC PE=1 SV=2	1	116.51	-2.423	2.64414e-09	871	_GYVGHEFILDTRPFK(ac)K_	3	650.347	396500000	0.561426	0.647697	0.465231	0.542041
P23378	Glycine dehydrogenase (decarboxylating), mitochondrial	GLDC	>sp|P23378|GCSP_HUMAN Glycine dehydrogenase (decarboxylating), mitochondrial OS=Homo sapiens GN=GLDC PE=1 SV=2	1	157.82	-0.68138	2.39798e-22	872	_K(ac)SANIEAVDVAK_	4	322.429	5231900200	0.154392	0.469614	0.192486	0.219763
P23378	Glycine dehydrogenase (decarboxylating), mitochondrial	GLDC	>sp|P23378|GCSP_HUMAN Glycine dehydrogenase (decarboxylating), mitochondrial OS=Homo sapiens GN=GLDC PE=1 SV=2	1	69.672	-0.010784	0.00525676	73	_HIGPGDK(ac)DQR_	3	388.863	22970000	NA	NA	NA	NA
P23378	Glycine dehydrogenase (decarboxylating), mitochondrial	GLDC	>sp|P23378|GCSP_HUMAN Glycine dehydrogenase (decarboxylating), mitochondrial OS=Homo sapiens GN=GLDC PE=1 SV=2	1	118.72	-1.9705	2.06397e-15	672	_IQPVEVDK(ac)YGNIDAVHLK_	3	694.041	695609980	0.323597	0.582856	0.542794	0.465305
P42765	3-ketoacyl-CoA thiolase, mitochondrial	ACAA2	>sp|P42765|THIM_HUMAN 3-ketoacyl-CoA thiolase, mitochondrial OS=Homo sapiens GN=ACAA2 PE=1 SV=2	1	125.79	0.51582	4.13018e-22	209	_AANDAGYFNDEMAPIEVK(ac)TK_	4	557.265	638369980	0.249813	0.786214	0.461942	0.46001
P42765	3-ketoacyl-CoA thiolase, mitochondrial	ACAA2	>sp|P42765|THIM_HUMAN 3-ketoacyl-CoA thiolase, mitochondrial OS=Homo sapiens GN=ACAA2 PE=1 SV=2	1	141	-0.21088	2.36797e-12	181	_ISREECDK(ac)YALQSQQR_	3	684.997	263170000	0.523052	3.07782	0.958587	1.3296
P42765	3-ketoacyl-CoA thiolase, mitochondrial	ACAA2	>sp|P42765|THIM_HUMAN 3-ketoacyl-CoA thiolase, mitochondrial OS=Homo sapiens GN=ACAA2 PE=1 SV=2	1	127.02	-0.01306	0.000646918	13	_GVFVVAAK(ac)R_	2	494.801	737080000	0.434908	0.792406	0.563807	0.60129
P42765	3-ketoacyl-CoA thiolase, mitochondrial	ACAA2	>sp|P42765|THIM_HUMAN 3-ketoacyl-CoA thiolase, mitochondrial OS=Homo sapiens GN=ACAA2 PE=1 SV=2	1	85.715	-2.3485	0.0483409	241	_K(ac)DGTVTAGNASGVADGAGAVIIASEDAVK(ac)K_	4	714.87	44909000	0.317992	0.560152	0.873299	0.526581
P42765	3-ketoacyl-CoA thiolase, mitochondrial	ACAA2	>sp|P42765|THIM_HUMAN 3-ketoacyl-CoA thiolase, mitochondrial OS=Homo sapiens GN=ACAA2 PE=1 SV=2	1	163.09	-2.3485	0	269	_K(ac)DGTVTAGNASGVADGAGAVIIASEDAVK(ac)K_	4	714.87	171420000	0.38495	0.561352	0.792333	0.548593
P42765	3-ketoacyl-CoA thiolase, mitochondrial	ACAA2	>sp|P42765|THIM_HUMAN 3-ketoacyl-CoA thiolase, mitochondrial OS=Homo sapiens GN=ACAA2 PE=1 SV=2	1	185.68	-1.3158	0	171	_LEDSLWVSLTDQHVQLPMAMTAENLAVK(ac)HK_	4	862.442	4556100100	0.439908	0.641909	0.549709	0.540325
P42765	3-ketoacyl-CoA thiolase, mitochondrial	ACAA2	>sp|P42765|THIM_HUMAN 3-ketoacyl-CoA thiolase, mitochondrial OS=Homo sapiens GN=ACAA2 PE=1 SV=2	1	50.966	0.63763	0.0592777	240	_LPPVFK(ac)K_	3	290.853	160750000	0.504779	0.640668	0.657888	0.59708
P42765	3-ketoacyl-CoA thiolase, mitochondrial	ACAA2	>sp|P42765|THIM_HUMAN 3-ketoacyl-CoA thiolase, mitochondrial OS=Homo sapiens GN=ACAA2 PE=1 SV=2	1	151.96	3.9456	5.3039e-41	191	_WK(ac)AANDAGYFNDEMAPIEVK_	4	578.523	222130000	0.232521	0.492076	0.286386	0.34906
Q96EP5	DAZ-associated protein 1	DAZAP1	>sp|Q96EP5|DAZP1_HUMAN DAZ-associated protein 1 OS=Homo sapiens GN=DAZAP1 PE=1 SV=1	1	81.191	-0.77714	0.00869101	57	_GFGFVK(ac)FK_	2	486.271	13403000	NA	NA	NA	NA
P00480	Ornithine carbamoyltransferase, mitochondrial	OTC	>sp|P00480|OTC_HUMAN Ornithine carbamoyltransferase, mitochondrial OS=Homo sapiens GN=OTC PE=1 SV=3	1	89.624	-1.6907	2.49974e-05	46	_DLLTLK(ac)NFTGEEIK_	3	554.97	392900000	0.428513	0.423718	0.432206	0.422823
P00480	Ornithine carbamoyltransferase, mitochondrial	OTC	>sp|P00480|OTC_HUMAN Ornithine carbamoyltransferase, mitochondrial OS=Homo sapiens GN=OTC PE=1 SV=3	1	117.48	-1.0576	1.01221e-21	221	_FGMHLQAATPK(ac)GYEPDASVTK_	3	764.044	58388000	1.11182	0.902868	0.925402	0.969098
P00480	Ornithine carbamoyltransferase, mitochondrial	OTC	>sp|P00480|OTC_HUMAN Ornithine carbamoyltransferase, mitochondrial OS=Homo sapiens GN=OTC PE=1 SV=3	1	86.8	-0.18026	2.21574e-06	80	_GEYLPLLQGK(ac)SLGMIFEK_	3	689.039	80983000	0.706135	1.48727	1.02866	1.05761
P00480	Ornithine carbamoyltransferase, mitochondrial	OTC	>sp|P00480|OTC_HUMAN Ornithine carbamoyltransferase, mitochondrial OS=Homo sapiens GN=OTC PE=1 SV=3	1	73.885	-4.3209	0.0317258	88	_SLGMIFEK(ac)R_	2	561.802	184990000	0.75985	0.681898	0.799092	0.742157
Q13084	39S ribosomal protein L28, mitochondrial	MRPL28	>sp|Q13084|RM28_HUMAN 39S ribosomal protein L28, mitochondrial OS=Homo sapiens GN=MRPL28 PE=1 SV=4	1	86.898	0.50531	0.00108248	121	_EFYSEILDK(ac)K_	3	438.559	15406000	2.30578	1.50997	1.82339	1.87929
Q12797	Aspartyl/asparaginyl beta-hydroxylase	ASPH	>sp|Q12797|ASPH_HUMAN Aspartyl/asparaginyl beta-hydroxylase OS=Homo sapiens GN=ASPH PE=1 SV=3	1	68.536	1.096	0.0249758	350	_AELDAAEK(ac)LR_	2	579.312	8659700	NA	NA	NA	NA
Q12797	Aspartyl/asparaginyl beta-hydroxylase	ASPH	>sp|Q12797|ASPH_HUMAN Aspartyl/asparaginyl beta-hydroxylase OS=Homo sapiens GN=ASPH PE=1 SV=3	1	81.92	3.3567	0.00231723	607	_DEGLAVMDK(ac)AK_	2	609.805	2604900	1.019	1.03609	1.8757	1.30985
Q12797	Aspartyl/asparaginyl beta-hydroxylase	ASPH	>sp|Q12797|ASPH_HUMAN Aspartyl/asparaginyl beta-hydroxylase OS=Homo sapiens GN=ASPH PE=1 SV=3	1	89.624	-0.044613	0.000167682	588	_ETGYTELVK(ac)SLER_	3	522.939	17287000	0.733785	0.885224	1.96349	1.16872
Q9Y5U8	Mitochondrial pyruvate carrier 1	MPC1	>sp|Q9Y5U8|MPC1_HUMAN Mitochondrial pyruvate carrier 1 OS=Homo sapiens GN=MPC1 PE=1 SV=1	1	78.149	0.7438	0.0145909	105	_HEMTK(ac)TASA_	2	509.237	3234300	0.803205	0.899598	0.929341	0.875169
P68133	Actin, alpha skeletal muscle	ACTA1	>sp|P68133|ACTS_HUMAN Actin, alpha skeletal muscle OS=Homo sapiens GN=ACTA1 PE=1 SV=1	1	134.87	-0.18194	2.86305e-40	70	_GILTLK(ac)YPIEHGIITNWDDM(ox)EK_	4	661.839	4066800130	1.03511	1.09576	1.15463	1.08986
Q9UHK6	Alpha-methylacyl-CoA racemase	AMACR	>sp|Q9UHK6|AMACR_HUMAN Alpha-methylacyl-CoA racemase OS=Homo sapiens GN=AMACR PE=1 SV=2	1	138.97	1.9128	1.54755e-29	268	_SDELPNQMSMDDWPEMK(ac)K_	4	556.491	39421000	0.860927	1.29385	1.6051	1.22138
Q9UK55	Protein Z-dependent protease inhibitor	SERPINA10	>sp|Q9UK55|ZPI_HUMAN Protein Z-dependent protease inhibitor OS=Homo sapiens GN=SERPINA10 PE=1 SV=1	1	64.104	2.1049	0.00408203	345	_LDQK(ac)YEMHELLR_	3	539.608	7821500	NA	NA	NA	NA
Q99798	Aconitate hydratase, mitochondrial	ACO2	>sp|Q99798|ACON_HUMAN Aconitate hydratase, mitochondrial OS=Homo sapiens GN=ACO2 PE=1 SV=2	1	69.786	-0.95501	0.0253454	689	_AIITK(ac)SFAR_	2	524.811	136950000	0.916486	1.44092	1.37832	1.23007
Q99798	Aconitate hydratase, mitochondrial	ACO2	>sp|Q99798|ACON_HUMAN Aconitate hydratase, mitochondrial OS=Homo sapiens GN=ACO2 PE=1 SV=2	1	158.45	0.37312	2.99307e-32	520	_FNPETDYLTGTDGK(ac)K_	2	864.41	178180000	0.401491	1.43745	0.627968	0.831855
Q8TBC4	NEDD8-activating enzyme E1 catalytic subunit	UBA3	>sp|Q8TBC4|UBA3_HUMAN NEDD8-activating enzyme E1 catalytic subunit OS=Homo sapiens GN=UBA3 PE=1 SV=2	1	58.699	4.1568	0.0212865	9	_MADGEEPEK(ac)K_	3	392.513	33268000	1.40207	1.36873	1.93613	1.56193
P62847	40S ribosomal protein S24	RPS24	>sp|P62847|RS24_HUMAN 40S ribosomal protein S24 OS=Homo sapiens GN=RPS24 PE=1 SV=1	1	87.123	0.027998	0.00551598	37	_ATVPK(ac)TEIR_	2	528.806	73790000	0.374586	2.98499	1.22569	1.13223
Q9H2W6	39S ribosomal protein L46, mitochondrial	MRPL46	>sp|Q9H2W6|RM46_HUMAN 39S ribosomal protein L46, mitochondrial OS=Homo sapiens GN=MRPL46 PE=1 SV=1	1	99.283	0.0094164	0.000741352	265	_DELGDYLK(ac)PK_	2	610.314	110160000	0.513055	1.00672	0.951538	0.780446
P30153	Serine/threonine-protein phosphatase 2A 65 kDa regulatory subunit A alpha isoform	PPP2R1A	>sp|P30153|2AAA_HUMAN Serine/threonine-protein phosphatase 2A 65 kDa regulatory subunit A alpha isoform OS=Homo sapiens GN=PPP2R1A PE=1 SV=4	1	136.39	-0.97714	5.24827e-30	280	_AVGPEITK(ac)TDLVPAFQNLMK_	3	738.733	366160000	0.714191	0.875105	0.923295	0.83725
P08133	Annexin A6	ANXA6	>sp|P08133|ANXA6_HUMAN Annexin A6 OS=Homo sapiens GN=ANXA6 PE=1 SV=3	1	136.81	-3.5809	3.41091e-12	75	_DLIADLK(ac)YELTGK_	2	760.914	201630000	0.602199	0.748106	0.450609	0.605861
P08133	Annexin A6	ANXA6	>sp|P08133|ANXA6_HUMAN Annexin A6 OS=Homo sapiens GN=ANXA6 PE=1 SV=3	1	85.924	1.4506	0.00464232	81	_YELTGK(ac)FER_	2	592.801	43578000	0.697487	1.11083	0.937319	0.900589
P08133	Annexin A6	ANXA6	>sp|P08133|ANXA6_HUMAN Annexin A6 OS=Homo sapiens GN=ANXA6 PE=1 SV=3	1	65.949	3.9075	0.00453495	418	_DLMTDLK(ac)SEISGDLAR_	3	602.636	14296000	NA	NA	NA	NA
P08133	Annexin A6	ANXA6	>sp|P08133|ANXA6_HUMAN Annexin A6 OS=Homo sapiens GN=ANXA6 PE=1 SV=3	1	104.22	0.81068	0.00142541	644	_EFIEK(ac)YDK_	2	557.277	285220000	1.03125	1.19591	1.06559	1.09403
P08133	Annexin A6	ANXA6	>sp|P08133|ANXA6_HUMAN Annexin A6 OS=Homo sapiens GN=ANXA6 PE=1 SV=3	1	125.03	2.2182	1.13252e-09	370	_PANDFNPDADAK(ac)ALR_	3	552.937	140930000	0.728086	0.858738	0.752456	0.781245
P08133	Annexin A6	ANXA6	>sp|P08133|ANXA6_HUMAN Annexin A6 OS=Homo sapiens GN=ANXA6 PE=1 SV=3	1	109	0.48172	1.46779e-06	579	_MTNYDVEHTIK(ac)K_	4	380.941	175040000	0.650089	0.996566	0.758533	0.802055
P08133	Annexin A6	ANXA6	>sp|P08133|ANXA6_HUMAN Annexin A6 OS=Homo sapiens GN=ANXA6 PE=1 SV=3	1	90.614	0.53029	0.0117955	314	_NDTSGEYK(ac)K_	3	361.837	110490000	0.5834	0.752045	0.526662	0.630769
P08133	Annexin A6	ANXA6	>sp|P08133|ANXA6_HUMAN Annexin A6 OS=Homo sapiens GN=ANXA6 PE=1 SV=3	1	73.208	2.4736	0.0259789	9	_PAQGAK(ac)YR_	2	466.751	26869000	1.27887	1.13128	1.02961	1.13208
P08133	Annexin A6	ANXA6	>sp|P08133|ANXA6_HUMAN Annexin A6 OS=Homo sapiens GN=ANXA6 PE=1 SV=3	1	69.07	-1.3314	0.000899349	135	_TNEQMHQLVAAYK(ac)DAYER_	3	737.016	20789000	NA	NA	NA	NA
P61604	10 kDa heat shock protein, mitochondrial	HSPE1	>sp|P61604|CH10_HUMAN 10 kDa heat shock protein, mitochondrial OS=Homo sapiens GN=HSPE1 PE=1 SV=2	1	48.284	-0.21918	0.052369	99	_DGDILGK(ac)YVD_	2	568.777	556969980	0.230449	1.46333	NA	NA
P61604	10 kDa heat shock protein, mitochondrial	HSPE1	>sp|P61604|CH10_HUMAN 10 kDa heat shock protein, mitochondrial OS=Homo sapiens GN=HSPE1 PE=1 SV=2	1	127.78	0.45193	1.49972e-07	86	_VVLDDK(ac)DYFLFR_	3	524.608	221470000	0.74031	1.22625	0.78671	0.917228
Q9UI17	Dimethylglycine dehydrogenase, mitochondrial	DMGDH	>sp|Q9UI17|M2GD_HUMAN Dimethylglycine dehydrogenase, mitochondrial OS=Homo sapiens GN=DMGDH PE=1 SV=2	1	94.692	-0.18957	0.00267095	660	_FLQTK(ac)SLK_	2	503.8	24140000	0.844813	0.6693	0.783925	0.781464
Q9UI17	Dimethylglycine dehydrogenase, mitochondrial	DMGDH	>sp|Q9UI17|M2GD_HUMAN Dimethylglycine dehydrogenase, mitochondrial OS=Homo sapiens GN=DMGDH PE=1 SV=2	1	53.034	-1.3723	0.0457265	148	_VDEFK(ac)YQMTR_	2	679.824	46467000	NA	NA	NA	NA
Q9UI17	Dimethylglycine dehydrogenase, mitochondrial	DMGDH	>sp|Q9UI17|M2GD_HUMAN Dimethylglycine dehydrogenase, mitochondrial OS=Homo sapiens GN=DMGDH PE=1 SV=2	1	88.338	-0.15331	0.00172873	223	_YPAPVTSLK(ac)AR_	2	622.854	11225000	0.90276	0.654549	0.821738	0.788399
P62899	60S ribosomal protein L31	RPL31	>sp|P62899|RL31_HUMAN 60S ribosomal protein L31 OS=Homo sapiens GN=RPL31 PE=1 SV=1	1	106.42	0.060424	0.000763209	31	_EYTINIHK(ac)R_	3	405.888	42712000	1.00165	1.49856	0.626582	0.924891
O43741	5'-AMP-activated protein kinase subunit beta-2	PRKAB2	>sp|O43741|AAKB2_HUMAN 5'-AMP-activated protein kinase subunit beta-2 OS=Homo sapiens GN=PRKAB2 PE=1 SV=1	1	69.03	-0.087601	0.00293768	157	_K(ac)SDFEVFDALK_	3	447.563	30630000	NA	NA	NA	NA
Q05707	Collagen alpha-1(XIV) chain	COL14A1	>sp|Q05707|COEA1_HUMAN Collagen alpha-1(XIV) chain OS=Homo sapiens GN=COL14A1 PE=1 SV=3	1	115.68	-1.3743	2.05794e-09	754	_VK(ac)WDISDSDVQQFR_	3	588.957	9305600	NA	NA	NA	NA
P05023	Sodium/potassium-transporting ATPase subunit alpha-1	ATP1A1	>sp|P05023|AT1A1_HUMAN Sodium/potassium-transporting ATPase subunit alpha-1 OS=Homo sapiens GN=ATP1A1 PE=1 SV=1	1	95.618	0.57973	0.000988362	605	_AAVPDAVGK(ac)CR_	2	593.306	19380000	1.33345	6.72129	1.72345	3.08467
P05023	Sodium/potassium-transporting ATPase subunit alpha-1	ATP1A1	>sp|P05023|AT1A1_HUMAN Sodium/potassium-transporting ATPase subunit alpha-1 OS=Homo sapiens GN=ATP1A1 PE=1 SV=1	1	172.3	1.5428	0	683	_DMTSEQLDDILK(ac)YHTEIVFAR_	3	856.088	27476000	0.806072	2.33285	1.16849	1.33536
P05023	Sodium/potassium-transporting ATPase subunit alpha-1	ATP1A1	>sp|P05023|AT1A1_HUMAN Sodium/potassium-transporting ATPase subunit alpha-1 OS=Homo sapiens GN=ATP1A1 PE=1 SV=1	1	80.037	-0.13115	0.0212536	36	_DRDMDELK(ac)K_	3	397.861	20302000	NA	NA	NA	NA
P63096	Guanine nucleotide-binding protein G(i) subunit alpha-1	GNAI1	>sp|P63096|GNAI1_HUMAN Guanine nucleotide-binding protein G(i) subunit alpha-1 OS=Homo sapiens GN=GNAI1 PE=1 SV=2	1	98.048	0.48067	0.00200827	277	_DLFEEK(ac)IK_	2	532.287	3692200	0.856132	1.79212	1.50269	1.35497
P05026	Sodium/potassium-transporting ATPase subunit beta-1	ATP1B1	>sp|P05026|AT1B1_HUMAN Sodium/potassium-transporting ATPase subunit beta-1 OS=Homo sapiens GN=ATP1B1 PE=1 SV=1	1	54.982	0.4669	0.049675	113	_YK(ac)DSAQR_	2	455.225	5475600	1.6574	2.2524	1.18054	1.64216
Q9P0K7	Ankycorbin	RAI14	>sp|Q9P0K7|RAI14_HUMAN Ankycorbin OS=Homo sapiens GN=RAI14 PE=1 SV=2	1	96.247	1.4616	6.74737e-06	666	_K(ac)SLEDVTAEYIHK_	3	525.607	27181000	1.39266	1.09463	1.27543	1.26166
P02679	Fibrinogen gamma chain	FGG	>sp|P02679|FIBG_HUMAN Fibrinogen gamma chain OS=Homo sapiens GN=FGG PE=1 SV=3	1	99.283	-0.92405	0.00888506	231	_LDGSVDFK(ac)K_	2	525.777	46854000	1.37375	1.11977	0.880685	1.0657
P02679	Fibrinogen gamma chain	FGG	>sp|P02679|FIBG_HUMAN Fibrinogen gamma chain OS=Homo sapiens GN=FGG PE=1 SV=3	1	47.712	2.7461	0.0112314	196	_QSGLYFIK(ac)PLK_	3	445.927	11337000	NA	NA	NA	NA
P02679	Fibrinogen gamma chain	FGG	>sp|P02679|FIBG_HUMAN Fibrinogen gamma chain OS=Homo sapiens GN=FGG PE=1 SV=3	1	84.817	-2.1344	0.00636899	299	_VGPEADK(ac)YR_	2	538.772	179450000	1.50634	1.35757	0.761173	1.06859
P02675	Fibrinogen beta chain	FGB	>sp|P02675|FIBB_HUMAN Fibrinogen beta chain OS=Homo sapiens GN=FGB PE=1 SV=2	1	104.22	-2.5481	0.000968312	374	_YQISVNK(ac)YR_	2	606.822	137270000	1.43458	1.1082	0.751466	0.980939
P33778	Histone H2B type 1-B	HIST1H2BB	>sp|P33778|H2B1B_HUMAN Histone H2B type 1-B OS=Homo sapiens GN=HIST1H2BB PE=1 SV=2	1	111.88	0.53368	0.00615568	13	_SAPAPK(ac)K(ac)GSK(ac)K_	2	612.851	93551000	1.58659	1.3562	0.741609	1.22021
P33778	Histone H2B type 1-B	HIST1H2BB	>sp|P33778|H2B1B_HUMAN Histone H2B type 1-B OS=Homo sapiens GN=HIST1H2BB PE=1 SV=2	1	111.88	0.53368	0.00615568	16	_SAPAPK(ac)K(ac)GSK(ac)K_	2	612.851	93551000	1.58659	1.3562	0.741609	1.22021
P33778	Histone H2B type 1-B	HIST1H2BB	>sp|P33778|H2B1B_HUMAN Histone H2B type 1-B OS=Homo sapiens GN=HIST1H2BB PE=1 SV=2	1	105.19	0.53485	0.0189964	17	_K(ac)GSK(ac)K(ac)AITK(ac)AQK_	3	485.956	72159000	1.48305	1.27229	0.806427	1.16188
P33778	Histone H2B type 1-B	HIST1H2BB	>sp|P33778|H2B1B_HUMAN Histone H2B type 1-B OS=Homo sapiens GN=HIST1H2BB PE=1 SV=2	1	105.19	0.53485	0.0189964	21	_K(ac)GSK(ac)K(ac)AITK(ac)AQK_	3	485.956	72159000	1.48305	1.27229	0.806427	1.16188
P33778	Histone H2B type 1-B	HIST1H2BB	>sp|P33778|H2B1B_HUMAN Histone H2B type 1-B OS=Homo sapiens GN=HIST1H2BB PE=1 SV=2	1	111.88	0.53368	0.00615568	12	_SAPAPK(ac)K(ac)GSK(ac)K_	2	612.851	21392000	1.71957	1.45745	0.634634	1.29992
P49257	Protein ERGIC-53	LMAN1	>sp|P49257|LMAN1_HUMAN Protein ERGIC-53 OS=Homo sapiens GN=LMAN1 PE=1 SV=2	1	93.374	-0.37517	0.00284237	447	_EHLHIVK(ac)R_	3	358.545	29817000	NA	NA	NA	NA
P49257	Protein ERGIC-53	LMAN1	>sp|P49257|LMAN1_HUMAN Protein ERGIC-53 OS=Homo sapiens GN=LMAN1 PE=1 SV=2	1	131.45	1.4923	1.32832e-20	288	_EK(ac)YQEEFEHFQQELDK_	4	543	101790000	0.916519	1.35889	1.07244	1.09877
P49257	Protein ERGIC-53	LMAN1	>sp|P49257|LMAN1_HUMAN Protein ERGIC-53 OS=Homo sapiens GN=LMAN1 PE=1 SV=2	1	71.03	-0.57248	0.0145405	463	_NMPSNEK(ac)PK_	2	543.766	3501400	1.47905	1.03836	1.39845	1.26962
Q15019	Septin-2	2018-09-02	>sp|Q15019|SEPT2_HUMAN Septin-2 OS=Homo sapiens GN=SEPT2 PE=1 SV=1	1	75.788	-2.4782	0.0109378	74	_VIPGAAEK(ac)IER_	2	612.851	6072100	1.09023	1.18961	1.19977	1.15954
Q04446	1,4-alpha-glucan-branching enzyme	GBE1	>sp|Q04446|GLGB_HUMAN 1,4-alpha-glucan-branching enzyme OS=Homo sapiens GN=GBE1 PE=1 SV=3	1	40.137	0.7954	0.012344	451	_EFK(ac)DEDWNMGDIVYTLTNR_	3	796.699	4951900	NA	NA	NA	NA
Q04446	1,4-alpha-glucan-branching enzyme	GBE1	>sp|Q04446|GLGB_HUMAN 1,4-alpha-glucan-branching enzyme OS=Homo sapiens GN=GBE1 PE=1 SV=3	1	98.552	-2.6512	8.9546e-05	68	_NIGENEGGIDK(ac)FSR_	2	789.381	7637400	NA	NA	NA	NA
P28288	ATP-binding cassette sub-family D member 3	ABCD3	>sp|P28288|ABCD3_HUMAN ATP-binding cassette sub-family D member 3 OS=Homo sapiens GN=ABCD3 PE=1 SV=1	1	196.37	0.77513	0	260	_MTITEQK(ac)YEGEYR_	3	563.931	42861000	0.859672	1.59296	1.47496	1.28181
Q02218	2-oxoglutarate dehydrogenase, mitochondrial	OGDH	>sp|Q02218|ODO1_HUMAN 2-oxoglutarate dehydrogenase, mitochondrial OS=Homo sapiens GN=OGDH PE=1 SV=3	1	95.822	-0.54082	1.11483e-06	251	_FETPGIMQFTNEEK(ac)R_	3	623.633	33145000	NA	NA	NA	NA
Q02218	2-oxoglutarate dehydrogenase, mitochondrial	OGDH	>sp|Q02218|ODO1_HUMAN 2-oxoglutarate dehydrogenase, mitochondrial OS=Homo sapiens GN=OGDH PE=1 SV=3	1	109.16	1.6289	3.26557e-06	697	_HHVLHDQNVDK(ac)R_	3	513.931	1809400	1.89736	1.61722	1.37301	1.56977
Q02218	2-oxoglutarate dehydrogenase, mitochondrial	OGDH	>sp|Q02218|ODO1_HUMAN 2-oxoglutarate dehydrogenase, mitochondrial OS=Homo sapiens GN=OGDH PE=1 SV=3	0.999939	42.314	-2.1683	0.0659342	860	_KPLIIFTPK(ac)SLLR_	3	523.336	59334000	NA	NA	NA	NA
Q02218	2-oxoglutarate dehydrogenase, mitochondrial	OGDH	>sp|Q02218|ODO1_HUMAN 2-oxoglutarate dehydrogenase, mitochondrial OS=Homo sapiens GN=OGDH PE=1 SV=3	1	158.17	2.0559	9.50703e-35	899	_VIPEDGPAAQNPENVK(ac)R_	2	938.482	131120000	0.737537	1.08048	1.33181	1.00621
Q13813	Spectrin alpha chain, non-erythrocytic 1	SPTAN1	>sp|Q13813|SPTN1_HUMAN Spectrin alpha chain, non-erythrocytic 1 OS=Homo sapiens GN=SPTAN1 PE=1 SV=3	1	113.61	0.85129	0.000324326	310	_DLAALEDK(ac)VK_	2	572.316	5358400	NA	NA	NA	NA
Q13813	Spectrin alpha chain, non-erythrocytic 1	SPTAN1	>sp|Q13813|SPTN1_HUMAN Spectrin alpha chain, non-erythrocytic 1 OS=Homo sapiens GN=SPTAN1 PE=1 SV=3	1	142.1	-2.9832	7.81076e-12	272	_DVDETISWIK(ac)EK_	3	502.256	60111000	0.644763	1.74163	1.01202	1.08948
Q13813	Spectrin alpha chain, non-erythrocytic 1	SPTAN1	>sp|Q13813|SPTN1_HUMAN Spectrin alpha chain, non-erythrocytic 1 OS=Homo sapiens GN=SPTAN1 PE=1 SV=3	1	147.12	0.49761	1.2869e-12	274	_EK(ac)EQLMASDDFGR_	2	784.356	18800000	0.687016	2.52571	1.19622	1.37101
Q13813	Spectrin alpha chain, non-erythrocytic 1	SPTAN1	>sp|Q13813|SPTN1_HUMAN Spectrin alpha chain, non-erythrocytic 1 OS=Homo sapiens GN=SPTAN1 PE=1 SV=3	0.999998	66.467	-1.5187	0.0227525	1485	_EAFLNTEDKGDSLDSVEALIK(ac)K_	4	616.817	20768000	NA	NA	NA	NA
Q13813	Spectrin alpha chain, non-erythrocytic 1	SPTAN1	>sp|Q13813|SPTN1_HUMAN Spectrin alpha chain, non-erythrocytic 1 OS=Homo sapiens GN=SPTAN1 PE=1 SV=3	1	88.819	0.081065	0.00583658	1486	_K(ac)HEDFDK_	3	320.819	26422000	1.22265	1.79723	1.30137	1.42258
Q13813	Spectrin alpha chain, non-erythrocytic 1	SPTAN1	>sp|Q13813|SPTN1_HUMAN Spectrin alpha chain, non-erythrocytic 1 OS=Homo sapiens GN=SPTAN1 PE=1 SV=3	1	105.79	2.0896	3.76561e-10	862	_GNAMVEEGHFAAEDVK(ac)AK_	4	486.983	205320000	0.517054	1.49621	0.849876	0.903915
Q13813	Spectrin alpha chain, non-erythrocytic 1	SPTAN1	>sp|Q13813|SPTN1_HUMAN Spectrin alpha chain, non-erythrocytic 1 OS=Homo sapiens GN=SPTAN1 PE=1 SV=3	1	67.685	0.85793	0.0357953	1923	_KHEAFETDFTVHK(ac)DR_	5	381.189	24759000	1.62229	1.74519	1.22138	1.51946
Q13813	Spectrin alpha chain, non-erythrocytic 1	SPTAN1	>sp|Q13813|SPTN1_HUMAN Spectrin alpha chain, non-erythrocytic 1 OS=Homo sapiens GN=SPTAN1 PE=1 SV=3	1	78.149	-0.12771	0.00905658	508	_K(ac)HEDFEK_	3	325.491	36824000	NA	NA	NA	NA
Q9NRX4	14 kDa phosphohistidine phosphatase	PHPT1	>sp|Q9NRX4|PHP14_HUMAN 14 kDa phosphohistidine phosphatase OS=Homo sapiens GN=PHPT1 PE=1 SV=1	1	106.14	2.7301	2.91869e-09	48	_GYK(ac)WAEYHADIYDK_	4	450.961	29568000	0.811047	1.39995	1.55462	1.22191
P04179	Superoxide dismutase [Mn], mitochondrial	SOD2	>sp|P04179|SODM_HUMAN Superoxide dismutase [Mn], mitochondrial OS=Homo sapiens GN=SOD2 PE=1 SV=2	1	115.57	-4.1791	0.000423472	130	_DFGSFDK(ac)FK(ac)EK_	3	477.898	5230600200	1.32859	0.849886	1.69682	1.28035
P04179	Superoxide dismutase [Mn], mitochondrial	SOD2	>sp|P04179|SODM_HUMAN Superoxide dismutase [Mn], mitochondrial OS=Homo sapiens GN=SOD2 PE=1 SV=2	1	78.903	-4.1791	0.0289824	132	_DFGSFDK(ac)FK(ac)EK_	3	477.898	25214000	NA	NA	NA	NA
P04179	Superoxide dismutase [Mn], mitochondrial	SOD2	>sp|P04179|SODM_HUMAN Superoxide dismutase [Mn], mitochondrial OS=Homo sapiens GN=SOD2 PE=1 SV=2	1	94.409	1.6823	0.0125393	122	_GELLEAIK(ac)R_	2	535.814	1023600000	1.17125	0.85288	1.47846	1.16593
P04179	Superoxide dismutase [Mn], mitochondrial	SOD2	>sp|P04179|SODM_HUMAN Superoxide dismutase [Mn], mitochondrial OS=Homo sapiens GN=SOD2 PE=1 SV=2	1	285.5	-0.46919	0	68	_HHAAYVNNLNVTEEK(ac)YQEALAK_	4	646.825	9946500100	1.1532	0.746429	1.74282	1.18279
Q96GK7	Fumarylacetoacetate hydrolase domain-containing protein 2A	FAHD2A	>sp|Q96GK7|FAH2A_HUMAN Fumarylacetoacetate hydrolase domain-containing protein 2A OS=Homo sapiens GN=FAHD2A PE=1 SV=1	1	67.897	-1.8263	0.0444197	294	_KPPVFLK(ac)K_	3	333.551	45012000	0.758205	0.894795	0.790438	0.811599
Q9P2R3	Rabankyrin-5	ANKFY1	>sp|Q9P2R3|ANFY1_HUMAN Rabankyrin-5 OS=Homo sapiens GN=ANKFY1 PE=1 SV=2	1	68.016	-0.64831	0.00697299	937	_VNELTK(ac)HR_	3	346.861	6763200	1.06446	1.1265	1.13077	1.1131
Q8N5Z0	Kynurenine/alpha-aminoadipate aminotransferase, mitochondrial	AADAT	>sp|Q8N5Z0|AADAT_HUMAN Kynurenine/alpha-aminoadipate aminotransferase, mitochondrial OS=Homo sapiens GN=AADAT PE=1 SV=2	1	119.25	-1.646	2.93262e-05	69	_TIQFGEEMMK(ac)R_	2	706.339	15943000	0.538006	0.572045	0.795003	0.617846
Q9Y5S2	Serine/threonine-protein kinase MRCK beta	CDC42BPB	>sp|Q9Y5S2|MRCKB_HUMAN Serine/threonine-protein kinase MRCK beta OS=Homo sapiens GN=CDC42BPB PE=1 SV=2	1	87.184	-0.19078	0.000422802	929	_ELLEEMEILK(ac)K_	3	472.927	4709600	0.938618	1.36181	1.45013	1.23356
P54920	Alpha-soluble NSF attachment protein	NAPA	>sp|P54920|SNAA_HUMAN Alpha-soluble NSF attachment protein OS=Homo sapiens GN=NAPA PE=1 SV=3	1	111.38	-0.82513	0.000209554	285	_K(ac)TIQGDEEDLR_	2	673.333	10989000	0.604953	1.29208	1.32916	1.04566
Q9P2R7	Succinyl-CoA ligase [ADP-forming] subunit beta, mitochondrial	SUCLA2	>sp|Q9P2R7|SUCB1_HUMAN Succinyl-CoA ligase [ADP-forming] subunit beta, mitochondrial OS=Homo sapiens GN=SUCLA2 PE=1 SV=3	1	140.24	3.0714	2.01925e-11	215	_EPIDIEEGIK(ac)K_	3	438.238	34381000	0.474699	1.45717	0.864381	0.929338
Q9P2R7	Succinyl-CoA ligase [ADP-forming] subunit beta, mitochondrial	SUCLA2	>sp|Q9P2R7|SUCB1_HUMAN Succinyl-CoA ligase [ADP-forming] subunit beta, mitochondrial OS=Homo sapiens GN=SUCLA2 PE=1 SV=3	1	117.79	0.19155	3.33278e-05	88	_SPDEAYAIAK(ac)K_	2	617.819	162410000	0.380003	1.43071	0.855639	0.853614
P36873	Serine/threonine-protein phosphatase PP1-gamma catalytic subunit	PPP1CC	>sp|P36873|PP1G_HUMAN Serine/threonine-protein phosphatase PP1-gamma catalytic subunit OS=Homo sapiens GN=PPP1CC PE=1 SV=1	1	170.11	-4.2096	4.23e-43	260	_AHQVVEDGYEFFAK(ac)R_	3	613.3	109290000	0.934041	0.866999	1.09085	0.972161
P00441	Superoxide dismutase [Cu-Zn]	SOD1	>sp|P00441|SODC_HUMAN Superoxide dismutase [Cu-Zn] OS=Homo sapiens GN=SOD1 PE=1 SV=2	1	206.67	-2.2048	0	123	_TLVVHEK(ac)ADDLGK_	3	489.6	6430199800	0.528244	0.74764	0.605292	0.613066
Q9HC38	Glyoxalase domain-containing protein 4	GLOD4	>sp|Q9HC38|GLOD4_HUMAN Glyoxalase domain-containing protein 4 OS=Homo sapiens GN=GLOD4 PE=1 SV=1	1	135.99	-0.96343	2.20696e-10	234	_ELPDLEDLMK(ac)R_	2	700.858	75162000	0.438874	0.899074	0.873521	0.707844
P31513	Dimethylaniline monooxygenase [N-oxide-forming] 3	FMO3	>sp|P31513|FMO3_HUMAN Dimethylaniline monooxygenase [N-oxide-forming] 3 OS=Homo sapiens GN=FMO3 PE=1 SV=5	1	86.67	-2.6973	0.000482139	102	_NLLK(ac)YIQFK_	3	403.573	54280000	0.451214	0.494629	0.74958	0.557787
P31513	Dimethylaniline monooxygenase [N-oxide-forming] 3	FMO3	>sp|P31513|FMO3_HUMAN Dimethylaniline monooxygenase [N-oxide-forming] 3 OS=Homo sapiens GN=FMO3 PE=1 SV=5	1	117.51	-0.71557	5.40014e-24	115	_TFVSSVNK(ac)HPDFATTGQWDVTTER_	3	922.444	18152000	0.746198	0.597124	0.921571	0.759949
Q9HC35	Echinoderm microtubule-associated protein-like 4	EML4	>sp|Q9HC35|EMAL4_HUMAN Echinoderm microtubule-associated protein-like 4 OS=Homo sapiens GN=EML4 PE=1 SV=3	1	91.549	0.90106	0.00186317	258	_TELPPEK(ac)LK_	2	548.816	22436000	NA	NA	NA	NA
P61981	14-3-3 protein gamma	YWHAG	>sp|P61981|1433G_HUMAN 14-3-3 protein gamma OS=Homo sapiens GN=YWHAG PE=1 SV=2	1	117.31	-0.0080483	0.00111719	10	_EQLVQK(ac)AR_	2	507.291	70047000	1.50696	1.82554	1.24138	1.5314
P61981	14-3-3 protein gamma	YWHAG	>sp|P61981|1433G_HUMAN 14-3-3 protein gamma OS=Homo sapiens GN=YWHAG PE=1 SV=2	1	129.34	-2.1054	3.11336e-06	142	_YLAEVATGEK(ac)R_	3	426.894	63658000	1.31047	1.786	1.71861	1.59286
P78527	DNA-dependent protein kinase catalytic subunit	PRKDC	>sp|P78527|PRKDC_HUMAN DNA-dependent protein kinase catalytic subunit OS=Homo sapiens GN=PRKDC PE=1 SV=3	1	51.113	-0.71284	0.0106151	3642	_EFDK(ac)HFGK_	3	350.507	212210000	NA	NA	NA	NA
Q86VP6	Cullin-associated NEDD8-dissociated protein 1	CAND1	>sp|Q86VP6|CAND1_HUMAN Cullin-associated NEDD8-dissociated protein 1 OS=Homo sapiens GN=CAND1 PE=1 SV=2	1	86.699	1.0483	0.0017042	586	_AADIDQEVK(ac)ER_	2	658.328	11960000	0.725293	1.54313	1.02169	1.04825
Q86VP6	Cullin-associated NEDD8-dissociated protein 1	CAND1	>sp|Q86VP6|CAND1_HUMAN Cullin-associated NEDD8-dissociated protein 1 OS=Homo sapiens GN=CAND1 PE=1 SV=2	1	99.11	0.79034	2.17453e-07	1072	_EVEMGPFK(ac)HTVDDGLDIR_	3	700.674	45275000	NA	NA	NA	NA
P62877	E3 ubiquitin-protein ligase RBX1	RBX1	>sp|P62877|RBX1_HUMAN E3 ubiquitin-protein ligase RBX1 OS=Homo sapiens GN=RBX1 PE=1 SV=1	1	77.662	1.6633	0.00759091	105	_EWEFQK(ac)YGH_	2	633.283	32719000	0.954588	0.971271	1.23259	1.05497
P48506	Glutamate--cysteine ligase catalytic subunit	GCLC	>sp|P48506|GSH1_HUMAN Glutamate--cysteine ligase catalytic subunit OS=Homo sapiens GN=GCLC PE=1 SV=2	1	56.527	1.8001	0.00983373	182	_SLFFPDEAINK(ac)HPR_	3	571.63	42338000	NA	NA	NA	NA
Q9P0L0	Vesicle-associated membrane protein-associated protein A	VAPA	>sp|Q9P0L0|VAPA_HUMAN Vesicle-associated membrane protein-associated protein A OS=Homo sapiens GN=VAPA PE=1 SV=3	0.999992	63.31	1.8326	0.0526624	125	_EAKPDELMDSK(ac)LR_	3	525.268	174860000	NA	NA	NA	NA
Q09472	Histone acetyltransferase p300	EP300	>sp|Q09472|EP300_HUMAN Histone acetyltransferase p300 OS=Homo sapiens GN=EP300 PE=1 SV=2	1	221.51	0.23139	0	1542	_EENTSNESTDVTK(ac)GDSK(ac)NAK(ac)K_	3	803.374	218940000	1.66849	1.73709	1.60468	1.66643
Q09472	Histone acetyltransferase p300	EP300	>sp|Q09472|EP300_HUMAN Histone acetyltransferase p300 OS=Homo sapiens GN=EP300 PE=1 SV=2	1	221.51	0.23139	0	1546	_EENTSNESTDVTK(ac)GDSK(ac)NAK(ac)K_	3	803.374	218940000	1.66849	1.73709	1.60468	1.66643
Q09472	Histone acetyltransferase p300	EP300	>sp|Q09472|EP300_HUMAN Histone acetyltransferase p300 OS=Homo sapiens GN=EP300 PE=1 SV=2	1	216.65	0.23139	0	1549	_EENTSNESTDVTK(ac)GDSK(ac)NAK(ac)K_	3	803.374	131270000	2.48034	2.77382	1.98256	2.38803
Q09472	Histone acetyltransferase p300	EP300	>sp|Q09472|EP300_HUMAN Histone acetyltransferase p300 OS=Homo sapiens GN=EP300 PE=1 SV=2	1	110.08	-0.24668	0.0108965	1554	_NNK(ac)K(ac)TSK(ac)NK_	2	594.323	6676500	2.64116	2.6945	2.24992	2.37891
Q09472	Histone acetyltransferase p300	EP300	>sp|Q09472|EP300_HUMAN Histone acetyltransferase p300 OS=Homo sapiens GN=EP300 PE=1 SV=2	1	110.08	-0.24668	0.0108965	1555	_NNK(ac)K(ac)TSK(ac)NK_	2	594.323	6676500	2.64116	2.6945	2.24992	2.37891
Q09472	Histone acetyltransferase p300	EP300	>sp|Q09472|EP300_HUMAN Histone acetyltransferase p300 OS=Homo sapiens GN=EP300 PE=1 SV=2	1	110.08	-0.24668	0.0108965	1558	_NNK(ac)K(ac)TSK(ac)NK_	2	594.323	6676500	2.64116	2.6945	2.24992	2.37891
Q9NY33	Dipeptidyl peptidase 3	DPP3	>sp|Q9NY33|DPP3_HUMAN Dipeptidyl peptidase 3 OS=Homo sapiens GN=DPP3 PE=1 SV=2	1	97.452	0.50168	0.00124673	264	_VVEQLEK(ac)AK_	2	543.314	7635600	0.807538	1.8014	1.58393	1.33359
P23141	Liver carboxylesterase 1	CES1	>sp|P23141|EST1_HUMAN Liver carboxylesterase 1 OS=Homo sapiens GN=CES1 PE=1 SV=2	1	157	-2.4758	4.30683e-40	402	_ELIPEATEK(ac)YLGGTDDTVK_	4	531.02	613889980	0.888557	0.707305	0.472837	0.703614
P23141	Liver carboxylesterase 1	CES1	>sp|P23141|EST1_HUMAN Liver carboxylesterase 1 OS=Homo sapiens GN=CES1 PE=1 SV=2	1	148.18	-0.7485	5.35155e-15	412	_YLGGTDDTVK(ac)K_	3	413.547	210320000	0.923674	0.782258	0.716526	0.814781
P23141	Liver carboxylesterase 1	CES1	>sp|P23141|EST1_HUMAN Liver carboxylesterase 1 OS=Homo sapiens GN=CES1 PE=1 SV=2	1	68.515	-2.8022	0.0016867	553	_EVAFWTNLFAK(ac)K_	3	499.27	51182000	NA	NA	NA	NA
P23141	Liver carboxylesterase 1	CES1	>sp|P23141|EST1_HUMAN Liver carboxylesterase 1 OS=Homo sapiens GN=CES1 PE=1 SV=2	1	127.71	0.30655	1.42664e-10	289	_QK(ac)TEEELLETTLK_	3	535.286	13507000	0.931289	0.799148	0.631857	0.808388
P23141	Liver carboxylesterase 1	CES1	>sp|P23141|EST1_HUMAN Liver carboxylesterase 1 OS=Homo sapiens GN=CES1 PE=1 SV=2	1	101.53	-1.6949	2.50953e-06	300	_TEEELLETTLK(ac)MK_	3	536.28	3145999870	1.05426	0.807953	0.639653	0.833664
Q4G0N4	NAD kinase 2, mitochondrial	NADK2	>sp|Q4G0N4|NAKD2_HUMAN NAD kinase 2, mitochondrial OS=Homo sapiens GN=NADK2 PE=1 SV=2	1	50.324	-2.6687	0.0555673	339	_VATQAVEDVLNIAK(ac)R_	3	556.981	85668000	NA	NA	NA	NA
O14874	[3-methyl-2-oxobutanoate dehydrogenase [lipoamide]] kinase, mitochondrial	BCKDK	>sp|O14874|BCKD_HUMAN [3-methyl-2-oxobutanoate dehydrogenase [lipoamide]] kinase, mitochondrial OS=Homo sapiens GN=BCKDK PE=1 SV=2	1	77.744	-0.17728	0.0183637	184	_KHIEDEK(ac)LVR_	3	436.914	61022000	NA	NA	NA	NA
O14874	[3-methyl-2-oxobutanoate dehydrogenase [lipoamide]] kinase, mitochondrial	BCKDK	>sp|O14874|BCKD_HUMAN [3-methyl-2-oxobutanoate dehydrogenase [lipoamide]] kinase, mitochondrial OS=Homo sapiens GN=BCKDK PE=1 SV=2	1	82.445	1.3684	0.00102335	192	_YFLDK(ac)TLTSR_	3	429.231	32128000	0.539759	0.693122	0.758115	0.65656
P00439	Phenylalanine-4-hydroxylase	PAH	>sp|P00439|PH4H_HUMAN Phenylalanine-4-hydroxylase OS=Homo sapiens GN=PAH PE=1 SV=1	1	132.5	-1.8905	6.11655e-11	85	_DEYEFFTHLDK(ac)R_	3	547.923	148880000	0.309516	0.843411	0.563277	0.544044
P00439	Phenylalanine-4-hydroxylase	PAH	>sp|P00439|PH4H_HUMAN Phenylalanine-4-hydroxylase OS=Homo sapiens GN=PAH PE=1 SV=1	1	115.57	-1.3508	0.000688361	184	_VEYMEEEK(ac)K_	3	409.525	66279000	0.240343	0.619704	0.374713	0.39462
P0DMV9	Heat shock 70 kDa protein 1B	HSPA1B	>sp|P0DMV9|HS71B_HUMAN Heat shock 70 kDa protein 1B OS=Homo sapiens GN=HSPA1B PE=1 SV=1	1	98.943	0.38332	3.41309e-07	126	_AFYPEEISSMVLTK(ac)MK_	3	639.323	12515000	NA	NA	NA	NA
P0DMV9	Heat shock 70 kDa protein 1B	HSPA1B	>sp|P0DMV9|HS71B_HUMAN Heat shock 70 kDa protein 1B OS=Homo sapiens GN=HSPA1B PE=1 SV=1	0.899334	111.11	-0.91454	1.04172e-15	595	_CQEVISWLDANTLAEKDEFEHK(ac)R_	4	715.845	38540000	0.826542	7.32017	2.59299	3.0396
P0DMV9	Heat shock 70 kDa protein 1B	HSPA1B	>sp|P0DMV9|HS71B_HUMAN Heat shock 70 kDa protein 1B OS=Homo sapiens GN=HSPA1B PE=1 SV=1	1	85.274	-4.4408	0.00653657	246	_LVNHFVEEFK(ac)R_	3	487.261	227860000	1.20028	1.13474	1.24439	1.19644
P0DMV9	Heat shock 70 kDa protein 1B	HSPA1B	>sp|P0DMV9|HS71B_HUMAN Heat shock 70 kDa protein 1B OS=Homo sapiens GN=HSPA1B PE=1 SV=1	1	150.68	1.2914	6.27448e-20	524	_M(ox)VQEAEK(ac)YK_	3	395.194	131440000	1.59756	2.86115	2.21727	2.19065
P0DMV9	Heat shock 70 kDa protein 1B	HSPA1B	>sp|P0DMV9|HS71B_HUMAN Heat shock 70 kDa protein 1B OS=Homo sapiens GN=HSPA1B PE=1 SV=1	1	92.866	-2.0946	0.00210288	526	_YK(ac)AEDEVQR_	2	590.286	33444000	3.04223	4.0632	2.74231	3.24174
P0DMV9	Heat shock 70 kDa protein 1B	HSPA1B	>sp|P0DMV9|HS71B_HUMAN Heat shock 70 kDa protein 1B OS=Homo sapiens GN=HSPA1B PE=1 SV=1	1	148.41	0.54207	7.02589e-25	71	_NQVALNPQNTVFDAK(ac)R_	2	928.984	58467000	2.19433	5.1387	3.34862	3.37735
Q15046	Lysine--tRNA ligase	KARS	>sp|Q15046|SYK_HUMAN Lysine--tRNA ligase OS=Homo sapiens GN=KARS PE=1 SV=3	1	93.623	-2.1341	4.1959e-05	175	_SEEEFIHINNK(ac)LR_	3	557.621	56470000	0.93391	1.11508	0.780079	0.918128
Q15746	Myosin light chain kinase, smooth muscle	MYLK	>sp|Q15746|MYLK_HUMAN Myosin light chain kinase, smooth muscle OS=Homo sapiens GN=MYLK PE=1 SV=4	1	78.932	-0.506	0.0142898	432	_ENQTVK(ac)FR_	2	532.28	3612200	NA	NA	NA	NA
Q9UI09	NADH dehydrogenase [ubiquinone] 1 alpha subcomplex subunit 12	NDUFA12	>sp|Q9UI09|NDUAC_HUMAN NADH dehydrogenase [ubiquinone] 1 alpha subcomplex subunit 12 OS=Homo sapiens GN=NDUFA12 PE=1 SV=1	1	53.769	2.036	0.0401477	53	_YYEDNK(ac)QFFGR_	2	754.844	2958600	NA	NA	NA	NA
Q9H9B4	Sideroflexin-1	SFXN1	>sp|Q9H9B4|SFXN1_HUMAN Sideroflexin-1 OS=Homo sapiens GN=SFXN1 PE=1 SV=4	1	103.13	1.7192	1.62757e-09	72	_AK(ac)YIYDSAFHPDTGEK_	3	628.632	11993000	0.525057	1.86409	1.13789	1.05433
P24752	Acetyl-CoA acetyltransferase, mitochondrial	ACAT1	>sp|P24752|THIL_HUMAN Acetyl-CoA acetyltransferase, mitochondrial OS=Homo sapiens GN=ACAT1 PE=1 SV=1	1	183.36	0.24556	2.58573e-33	257	_GQPDVVVKEDEEYK(ac)R_	3	611.639	3701700100	0.55842	1.37272	0.629394	0.847231
P24752	Acetyl-CoA acetyltransferase, mitochondrial	ACAT1	>sp|P24752|THIL_HUMAN Acetyl-CoA acetyltransferase, mitochondrial OS=Homo sapiens GN=ACAT1 PE=1 SV=1	1	85.53	0.7466	2.84264e-05	181	_LEDLIVK(ac)DGLTDVYNK_	3	626.335	35532000	NA	NA	NA	NA
P35520	Cystathionine beta-synthase	CBS	>sp|P35520|CBS_HUMAN Cystathionine beta-synthase OS=Homo sapiens GN=CBS PE=1 SV=2	1	107.13	0.82932	1.19922e-07	211	_LK(ac)NEIPNSHILDQYR_	3	627.999	18904000	0.954298	0.963184	0.947259	0.960496
P35520	Cystathionine beta-synthase	CBS	>sp|P35520|CBS_HUMAN Cystathionine beta-synthase OS=Homo sapiens GN=CBS PE=1 SV=2	1	98.418	1.8649	0.00401042	485	_VIYK(ac)QFK_	2	484.284	8385300	NA	NA	NA	NA
Q96QK1	Vacuolar protein sorting-associated protein 35	VPS35	>sp|Q96QK1|VPS35_HUMAN Vacuolar protein sorting-associated protein 35 OS=Homo sapiens GN=VPS35 PE=1 SV=2	1	82.287	-2.9366	0.0096084	552	_VDDK(ac)WEK_	2	481.235	18184000	0.955142	1.18921	0.982937	1.03465
O75150	E3 ubiquitin-protein ligase BRE1B	RNF40	>sp|O75150|BRE1B_HUMAN E3 ubiquitin-protein ligase BRE1B OS=Homo sapiens GN=RNF40 PE=1 SV=4	1	58.098	0.15025	0.030011	20	_AAGDGGSGPPEK(ac)K_	3	404.867	3409900	NA	NA	NA	NA
Q02252	Methylmalonate-semialdehyde dehydrogenase [acylating], mitochondrial	ALDH6A1	>sp|Q02252|MMSA_HUMAN Methylmalonate-semialdehyde dehydrogenase [acylating], mitochondrial OS=Homo sapiens GN=ALDH6A1 PE=1 SV=2	1	104.59	-0.016675	4.41216e-05	87	_AEM(ox)DAAIASCK(ac)R_	2	690.816	6167900	0.385277	4.28302	2.05619	2.26977
Q02252	Methylmalonate-semialdehyde dehydrogenase [acylating], mitochondrial	ALDH6A1	>sp|Q02252|MMSA_HUMAN Methylmalonate-semialdehyde dehydrogenase [acylating], mitochondrial OS=Homo sapiens GN=ALDH6A1 PE=1 SV=2	1	107.75	-2.5147	1.09759e-11	52	_FVESK(ac)SDK_	2	491.248	2651200000	0.751489	0.614399	0.854773	0.73151
Q02252	Methylmalonate-semialdehyde dehydrogenase [acylating], mitochondrial	ALDH6A1	>sp|Q02252|MMSA_HUMAN Methylmalonate-semialdehyde dehydrogenase [acylating], mitochondrial OS=Homo sapiens GN=ALDH6A1 PE=1 SV=2	1	101.61	-4.1211	8.3988e-08	55	_SDK(ac)WIDIHNPATNEVIGR_	3	703.024	916720000	0.541266	0.817765	1.10609	0.794308
Q02252	Methylmalonate-semialdehyde dehydrogenase [acylating], mitochondrial	ALDH6A1	>sp|Q02252|MMSA_HUMAN Methylmalonate-semialdehyde dehydrogenase [acylating], mitochondrial OS=Homo sapiens GN=ALDH6A1 PE=1 SV=2	1	117.84	-1.5337	5.7691e-15	129	_LITLEQGK(ac)TLADAEGDVFR_	3	706.707	100540000	0.647055	0.831058	1.06735	0.827103
Q02252	Methylmalonate-semialdehyde dehydrogenase [acylating], mitochondrial	ALDH6A1	>sp|Q02252|MMSA_HUMAN Methylmalonate-semialdehyde dehydrogenase [acylating], mitochondrial OS=Homo sapiens GN=ALDH6A1 PE=1 SV=2	1	97.059	2.416	3.9609e-08	364	_VNAGDQPGADLGPLITPQAK(ac)ER_	3	763.733	20191000	0.985695	0.87883	1.07875	0.990891
Q02252	Methylmalonate-semialdehyde dehydrogenase [acylating], mitochondrial	ALDH6A1	>sp|Q02252|MMSA_HUMAN Methylmalonate-semialdehyde dehydrogenase [acylating], mitochondrial OS=Homo sapiens GN=ALDH6A1 PE=1 SV=2	1	82.877	-1.0703	4.14815e-05	76	_VPQATK(ac)AEMDAAIASCK_	3	611.634	29001000	NA	NA	NA	NA
Q02252	Methylmalonate-semialdehyde dehydrogenase [acylating], mitochondrial	ALDH6A1	>sp|Q02252|MMSA_HUMAN Methylmalonate-semialdehyde dehydrogenase [acylating], mitochondrial OS=Homo sapiens GN=ALDH6A1 PE=1 SV=2	1	73.219	3.4239	0.00124685	341	_WLPELVEHAK(ac)NLR_	3	549.639	67145000	NA	NA	NA	NA
P34913	Bifunctional epoxide hydrolase 2	EPHX2	>sp|P34913|HYES_HUMAN Bifunctional epoxide hydrolase 2 OS=Homo sapiens GN=EPHX2 PE=1 SV=2	1	117.65	-0.90762	3.2763e-15	191	_ASPSEVVFLDDIGANLK(ac)PAR_	3	714.379	77704000	0.879288	1.09558	1.39565	1.10834
P34913	Bifunctional epoxide hydrolase 2	EPHX2	>sp|P34913|HYES_HUMAN Bifunctional epoxide hydrolase 2 OS=Homo sapiens GN=EPHX2 PE=1 SV=2	1	106.42	0.48773	4.67084e-14	455	_MVTEEEIQFYVQQFK(ac)K_	3	697.015	46504000	0.572702	0.978544	0.664602	0.719463
O14841	5-oxoprolinase	OPLAH	>sp|O14841|OPLA_HUMAN 5-oxoprolinase OS=Homo sapiens GN=OPLAH PE=1 SV=3	1	63.473	-0.78375	0.0340211	766	_TAISTNIK(ac)ER_	2	587.825	4914400	1.18494	2.22311	0.963596	1.37242
P05455	Lupus La protein	SSB	>sp|P05455|LA_HUMAN Lupus La protein OS=Homo sapiens GN=SSB PE=1 SV=2	1	81.296	-1.9063	0.0620091	191	_DDYFAK(ac)K_	2	464.724	16284000	NA	NA	NA	NA
P05455	Lupus La protein	SSB	>sp|P05455|LA_HUMAN Lupus La protein OS=Homo sapiens GN=SSB PE=1 SV=2	1	145.29	1.2339	1.927e-17	328	_IIEDQQESLNK(ac)WK_	3	558.29	20789000	1.0609	2.31042	1.34831	1.54618
P05455	Lupus La protein	SSB	>sp|P05455|LA_HUMAN Lupus La protein OS=Homo sapiens GN=SSB PE=1 SV=2	1	121.99	1.8154	1.05335e-06	76	_SK(ac)AELMEISEDK_	2	711.345	18451000	1.27998	2.63514	1.55761	1.82765
P53396	ATP-citrate synthase	ACLY	>sp|P53396|ACLY_HUMAN ATP-citrate synthase OS=Homo sapiens GN=ACLY PE=1 SV=3	1	120.9	-0.2996	7.71143e-21	538	_DEPSVAAMVYPFTGDHK(ac)QK_	3	721.346	44979000	1.08574	1.24022	1.09623	1.13903
P53396	ATP-citrate synthase	ACLY	>sp|P53396|ACLY_HUMAN ATP-citrate synthase OS=Homo sapiens GN=ACLY PE=1 SV=3	1	141.31	3.4891	1.32855e-35	259	_EAYPEEAYIADLDAK(ac)SGASLK_	3	761.706	10554000	1.34508	1.33324	1.14672	1.27624
P53396	ATP-citrate synthase	ACLY	>sp|P53396|ACLY_HUMAN ATP-citrate synthase OS=Homo sapiens GN=ACLY PE=1 SV=3	1	57.525	1.0657	0.0388585	554	_EILIPVFK(ac)NMADAMR_	2	895.471	15406000	NA	NA	NA	NA
O43708	Maleylacetoacetate isomerase	GSTZ1	>sp|O43708|MAAI_HUMAN Maleylacetoacetate isomerase OS=Homo sapiens GN=GSTZ1 PE=1 SV=3	1	163.99	-1.6046	1.27883e-23	32	_GIDYK(ac)TVPINLIK_	2	758.443	339809984	0.405988	0.243023	0.509255	0.378553
O43707	Alpha-actinin-4	ACTN4	>sp|O43707|ACTN4_HUMAN Alpha-actinin-4 OS=Homo sapiens GN=ACTN4 PE=1 SV=2	1	90.37	0.39838	0.00302399	437	_EAMLK(ac)HR_	2	463.747	47089000	1.45497	2.00091	1.90795	1.77818
O43707	Alpha-actinin-4	ACTN4	>sp|O43707|ACTN4_HUMAN Alpha-actinin-4 OS=Homo sapiens GN=ACTN4 PE=1 SV=2	1	60.754	0.41742	0.00952003	417	_LDHLAEK(ac)FR_	2	585.817	159590000	1.13579	1.33095	1.5121	1.31638
O43707	Alpha-actinin-4	ACTN4	>sp|O43707|ACTN4_HUMAN Alpha-actinin-4 OS=Homo sapiens GN=ACTN4 PE=1 SV=2	1	109.04	0.65601	2.82798e-10	535	_QLEAIDQLHLEYAK(ac)R_	3	623.667	24966000	NA	NA	NA	NA
P08559	Pyruvate dehydrogenase E1 component subunit alpha, somatic form, mitochondrial	PDHA1	>sp|P08559|ODPA_HUMAN Pyruvate dehydrogenase E1 component subunit alpha, somatic form, mitochondrial OS=Homo sapiens GN=PDHA1 PE=1 SV=3	1	55.461	0.7621	0.0465141	63	_EDGLK(ac)YYR_	2	543.267	24722000	1.01456	1.66505	1.50269	1.37116
P08559	Pyruvate dehydrogenase E1 component subunit alpha, somatic form, mitochondrial	PDHA1	>sp|P08559|ODPA_HUMAN Pyruvate dehydrogenase E1 component subunit alpha, somatic form, mitochondrial OS=Homo sapiens GN=PDHA1 PE=1 SV=3	1	64.121	-0.43563	0.0109631	321	_SDPIMLLK(ac)DR_	3	410.557	98164000	0.79191	1.17725	1.2179	1.04783
P08559	Pyruvate dehydrogenase E1 component subunit alpha, somatic form, mitochondrial	PDHA1	>sp|P08559|ODPA_HUMAN Pyruvate dehydrogenase E1 component subunit alpha, somatic form, mitochondrial OS=Homo sapiens GN=PDHA1 PE=1 SV=3	1	80.69	-2.1725	0.00397408	313	_SK(ac)SDPIMLLK_	2	587.331	42107000	NA	NA	NA	NA
P49419	Alpha-aminoadipic semialdehyde dehydrogenase	ALDH7A1	>sp|P49419|AL7A1_HUMAN Alpha-aminoadipic semialdehyde dehydrogenase OS=Homo sapiens GN=ALDH7A1 PE=1 SV=5	1	191.36	-0.61596	0	439	_FK(ac)NEEEVFAWNNEVK_	3	642.307	2263899900	0.563198	0.533565	0.349995	0.469184
P49419	Alpha-aminoadipic semialdehyde dehydrogenase	ALDH7A1	>sp|P49419|AL7A1_HUMAN Alpha-aminoadipic semialdehyde dehydrogenase OS=Homo sapiens GN=ALDH7A1 PE=1 SV=5	1	221.59	-0.28629	0	93	_QASVADYEETVK(ac)K_	2	755.375	1023600000	0.604524	0.53153	0.386946	0.52647
P08579	U2 small nuclear ribonucleoprotein B''	SNRPB2	>sp|P08579|RU2B_HUMAN U2 small nuclear ribonucleoprotein B'' OS=Homo sapiens GN=SNRPB2 PE=1 SV=1	1	94.692	0.56795	0.00290371	101	_GTFADK(ac)EK_	2	469.235	12629000	1.70511	1.67226	0.934024	1.45722
Q9Y490	Talin-1	TLN1	>sp|Q9Y490|TLN1_HUMAN Talin-1 OS=Homo sapiens GN=TLN1 PE=1 SV=3	1	121.02	1.7522	0.000184567	1170	_ASSLIEEAK(ac)K_	3	373.208	11926000	1.12579	1.29139	2.17258	1.48983
Q9Y490	Talin-1	TLN1	>sp|Q9Y490|TLN1_HUMAN Talin-1 OS=Homo sapiens GN=TLN1 PE=1 SV=3	1	87.476	0.74052	0.0492989	137	_ELMEEK(ac)K_	2	474.739	5200200	1.16233	1.25777	1.20673	1.19585
Q9Y490	Talin-1	TLN1	>sp|Q9Y490|TLN1_HUMAN Talin-1 OS=Homo sapiens GN=TLN1 PE=1 SV=3	1	116.06	-1.0479	1.01188e-10	1917	_PAAVAAENEEIGSHIK(ac)HR_	4	493.507	200260000	1.43431	1.83717	2.41834	1.86165
P49411	Elongation factor Tu, mitochondrial	TUFM	>sp|P49411|EFTU_HUMAN Elongation factor Tu, mitochondrial OS=Homo sapiens GN=TUFM PE=1 SV=2	1	96.673	0.14515	0.000331942	91	_K(ac)YEEIDNAPEER_	3	512.239	84009000	1.33429	0.863868	0.922323	1.01819
O75821	Eukaryotic translation initiation factor 3 subunit G	EIF3G	>sp|O75821|EIF3G_HUMAN Eukaryotic translation initiation factor 3 subunit G OS=Homo sapiens GN=EIF3G PE=1 SV=2	1	66.826	-1.7741	0.00263434	193	_ELAEQLGLSTGEK(ac)EK_	3	558.625	3771200	NA	NA	NA	NA
Q6NVY1	3-hydroxyisobutyryl-CoA hydrolase, mitochondrial	HIBCH	>sp|Q6NVY1|HIBCH_HUMAN 3-hydroxyisobutyryl-CoA hydrolase, mitochondrial OS=Homo sapiens GN=HIBCH PE=1 SV=2	1	109	1.387	1.77299e-08	42	_HTDAAEEVLLEK(ac)K_	3	508.935	83391000	1.04532	0.853209	0.839613	0.947694
Q6NVY1	3-hydroxyisobutyryl-CoA hydrolase, mitochondrial	HIBCH	>sp|Q6NVY1|HIBCH_HUMAN 3-hydroxyisobutyryl-CoA hydrolase, mitochondrial OS=Homo sapiens GN=HIBCH PE=1 SV=2	1	84.753	1.8451	7.48252e-06	74	_K(ac)WEQDPETFLIIIK_	3	601.329	11910000	NA	NA	NA	NA
Q6NVY1	3-hydroxyisobutyryl-CoA hydrolase, mitochondrial	HIBCH	>sp|Q6NVY1|HIBCH_HUMAN 3-hydroxyisobutyryl-CoA hydrolase, mitochondrial OS=Homo sapiens GN=HIBCH PE=1 SV=2	1	78.149	0.1678	0.0395756	73	_QIYPQLK(ac)K_	2	530.313	18550000	0.581685	0.776681	1.09151	0.775362
Q6NVY1	3-hydroxyisobutyryl-CoA hydrolase, mitochondrial	HIBCH	>sp|Q6NVY1|HIBCH_HUMAN 3-hydroxyisobutyryl-CoA hydrolase, mitochondrial OS=Homo sapiens GN=HIBCH PE=1 SV=2	1	100.88	-0.70197	0.00105331	108	_VISEAEK(ac)AK_	2	508.785	24595000	0.892725	1.13841	0.929918	0.99931
P10599	Thioredoxin	TXN	>sp|P10599|THIO_HUMAN Thioredoxin OS=Homo sapiens GN=TXN PE=1 SV=3	1	116.6	-3.6915	5.809e-15	8	_QIESK(ac)TAFQEALDAAGDK_	4	491.746	2538099970	1.50932	1.01494	1.03772	1.20163
P10599	Thioredoxin	TXN	>sp|P10599|THIO_HUMAN Thioredoxin OS=Homo sapiens GN=TXN PE=1 SV=3	1	137.84	2.3536	2.00325e-07	94	_VGEFSGANK(ac)EK_	2	604.301	28962000	1.18083	1.30731	1.29685	1.27687
Q14683	Structural maintenance of chromosomes protein 1A	SMC1A	>sp|Q14683|SMC1A_HUMAN Structural maintenance of chromosomes protein 1A OS=Homo sapiens GN=SMC1A PE=1 SV=2	1	79.652	3.3873	0.000100314	834	_EDQDK(ac)VHMWEQTVK_	3	605.617	6786100	NA	NA	NA	NA
Q9UJM8	Hydroxyacid oxidase 1	HAO1	>sp|Q9UJM8|HAOX1_HUMAN Hydroxyacid oxidase 1 OS=Homo sapiens GN=HAO1 PE=1 SV=1	1	141.54	3.1883	6.60481e-17	223	_AIDPSISWEDIK(ac)WLR_	3	624.328	69606000	0.730044	0.819445	0.834892	0.794666
Q9UJM8	Hydroxyacid oxidase 1	HAO1	>sp|Q9UJM8|HAOX1_HUMAN Hydroxyacid oxidase 1 OS=Homo sapiens GN=HAO1 PE=1 SV=1	1	72.88	-0.88951	0.0052015	21	_SVLPK(ac)SIYDYYR_	2	773.401	35138000	0.957695	0.829544	1.09628	0.965609
Q9H361	Polyadenylate-binding protein 3	PABPC3	>sp|Q9H361|PABP3_HUMAN Polyadenylate-binding protein 3 OS=Homo sapiens GN=PABPC3 PE=1 SV=2	1	74.611	1.0901	0.00822004	229	_VMTDESGK(ac)SK_	2	562.269	1741300	1.47934	1.8931	1.57041	1.63192
Q9H2U2	Inorganic pyrophosphatase 2, mitochondrial	PPA2	>sp|Q9H2U2|IPYR2_HUMAN Inorganic pyrophosphatase 2, mitochondrial OS=Homo sapiens GN=PPA2 PE=1 SV=2	1	112.13	-1.8855	0.000675709	224	_FHDIDDVK(ac)K_	2	579.793	630220030	0.444324	0.505251	0.876779	0.564117
Q96N67	Dedicator of cytokinesis protein 7	DOCK7	>sp|Q96N67|DOCK7_HUMAN Dedicator of cytokinesis protein 7 OS=Homo sapiens GN=DOCK7 PE=1 SV=4	1	165.63	0.67671	6.31979e-24	1962	_AHGELHEQFK(ac)R_	3	465.237	232880000	1.14716	1.79445	1.27295	1.39188
O94979	Protein transport protein Sec31A	SEC31A	>sp|O94979|SC31A_HUMAN Protein transport protein Sec31A OS=Homo sapiens GN=SEC31A PE=1 SV=3	1	109.14	-0.72121	2.90435e-07	120	_EVVIAQNDK(ac)HTGPVR_	3	568.972	41595000	NA	NA	NA	NA
P84243	Histone H3.3	H3F3A	>sp|P84243|H33_HUMAN Histone H3.3 OS=Homo sapiens GN=H3F3A PE=1 SV=2	1	101.53	-0.96787	0.000404173	80	_EIAQDFK(ac)TDLR_	3	459.905	301180000	0.809274	1.67235	0.150478	0.72891
P84243	Histone H3.3	H3F3A	>sp|P84243|H33_HUMAN Histone H3.3 OS=Homo sapiens GN=H3F3A PE=1 SV=2	1	127.83	-2.4216	0.000985955	19	_K(ac)QLATK(ac)AAR_	2	535.819	54897000000	1.27348	1.48298	0.577788	1.1836
P84243	Histone H3.3	H3F3A	>sp|P84243|H33_HUMAN Histone H3.3 OS=Homo sapiens GN=H3F3A PE=1 SV=2	1	127.83	-0.076271	0.000985955	24	_QLATK(ac)AAR_	2	450.767	66130002000	1.56247	1.53088	0.694782	1.30876
P84243	Histone H3.3	H3F3A	>sp|P84243|H33_HUMAN Histone H3.3 OS=Homo sapiens GN=H3F3A PE=1 SV=2	1	94.747	0.18594	0.00871255	28	_K(ac)SAPSTGGVK_	2	487.269	36628000	1.65795	1.3711	1.27213	1.39762
P84243	Histone H3.3	H3F3A	>sp|P84243|H33_HUMAN Histone H3.3 OS=Homo sapiens GN=H3F3A PE=1 SV=2	1	98.754	0.87556	0.0112237	10	_K(ac)STGGK(ac)APR_	3	329.186	1987100030	1.48909	1.65437	0.764494	1.27198
P84243	Histone H3.3	H3F3A	>sp|P84243|H33_HUMAN Histone H3.3 OS=Homo sapiens GN=H3F3A PE=1 SV=2	1	98.754	0.87556	0.0112237	15	_K(ac)STGGK(ac)APR_	3	329.186	1987100030	1.48909	1.65437	0.764494	1.27198
Q6NUN0	Acyl-coenzyme A synthetase ACSM5, mitochondrial	ACSM5	>sp|Q6NUN0|ACSM5_HUMAN Acyl-coenzyme A synthetase ACSM5, mitochondrial OS=Homo sapiens GN=ACSM5 PE=1 SV=2	1	96.034	1.7147	0.00249581	541	_ELQEHVK(ac)R_	2	540.793	34645000	NA	NA	NA	NA
P43490	Nicotinamide phosphoribosyltransferase	NAMPT	>sp|P43490|NAMPT_HUMAN Nicotinamide phosphoribosyltransferase OS=Homo sapiens GN=NAMPT PE=1 SV=1	1	119.27	2.5784	1.74834e-21	369	_VIQGDGVDINTLQEIVEGMK(ac)QK_	4	614.823	8693600	NA	NA	NA	NA
P43490	Nicotinamide phosphoribosyltransferase	NAMPT	>sp|P43490|NAMPT_HUMAN Nicotinamide phosphoribosyltransferase OS=Homo sapiens GN=NAMPT PE=1 SV=1	1	99.161	-1.1298	0.000493281	469	_VTK(ac)SYSFDEIR_	2	693.849	17227000	1.07723	1.40674	1.15184	1.18393
O94973	AP-2 complex subunit alpha-2	AP2A2	>sp|O94973|AP2A2_HUMAN AP-2 complex subunit alpha-2 OS=Homo sapiens GN=AP2A2 PE=1 SV=2	1	76.073	1.3201	0.000874476	858	_AK(ac)HPMDTEVTK_	3	433.552	7773400	NA	NA	NA	NA
P35914	Hydroxymethylglutaryl-CoA lyase, mitochondrial	HMGCL	>sp|P35914|HMGCL_HUMAN Hydroxymethylglutaryl-CoA lyase, mitochondrial OS=Homo sapiens GN=HMGCL PE=1 SV=2	1	153.05	-0.36317	2.06459e-22	137	_K(ac)NINCSIEESFQR_	2	833.896	19471000	NA	NA	NA	NA
Q9H553	Alpha-1,3/1,6-mannosyltransferase ALG2	ALG2	>sp|Q9H553|ALG2_HUMAN Alpha-1,3/1,6-mannosyltransferase ALG2 OS=Homo sapiens GN=ALG2 PE=1 SV=1	1	91.812	0.18833	1.10476e-05	285	_VLENVEHYQELK(ac)K_	3	557.63	19798000	0.685564	0.865534	1.05542	0.861965
P35237	Serpin B6	SERPINB6	>sp|P35237|SPB6_HUMAN Serpin B6 OS=Homo sapiens GN=SERPINB6 PE=1 SV=3	1	59.339	2.3752	0.00501353	129	_FYQAEMEELDFISAVEK(ac)SR_	3	778.703	19304000	NA	NA	NA	NA
P07384	Calpain-1 catalytic subunit	CAPN1	>sp|P07384|CAN1_HUMAN Calpain-1 catalytic subunit OS=Homo sapiens GN=CAPN1 PE=1 SV=1	1	62.546	0.093037	0.0358135	84	_TYGIK(ac)WK_	2	469.261	22121000	NA	NA	NA	NA
Q12931	Heat shock protein 75 kDa, mitochondrial	TRAP1	>sp|Q12931|TRAP1_HUMAN Heat shock protein 75 kDa, mitochondrial OS=Homo sapiens GN=TRAP1 PE=1 SV=3	1	50.897	1.016	0.0498362	629	_MQQLAK(ac)TQEER_	2	702.351	11825000	1.31387	1.79815	1.61818	1.57073
O14832	Phytanoyl-CoA dioxygenase, peroxisomal	PHYH	>sp|O14832|PAHX_HUMAN Phytanoyl-CoA dioxygenase, peroxisomal OS=Homo sapiens GN=PHYH PE=1 SV=1	1	145	0.33541	1.25871e-14	243	_MFHGIQDYEENK(ac)AR_	3	593.942	69329000	0.802268	0.991171	1.43657	1.06097
O14832	Phytanoyl-CoA dioxygenase, peroxisomal	PHYH	>sp|O14832|PAHX_HUMAN Phytanoyl-CoA dioxygenase, peroxisomal OS=Homo sapiens GN=PHYH PE=1 SV=1	1	96.059	2.0735	3.6018e-05	120	_MITK(ac)VQDFQEDK_	3	508.585	128440000	NA	NA	NA	NA
P35241	Radixin	RDX	>sp|P35241|RADI_HUMAN Radixin OS=Homo sapiens GN=RDX PE=1 SV=1	0.999998	66.267	0.62141	0.0441628	79	_KENPLQFK(ac)FR_	3	450.251	14169000	NA	NA	NA	NA
A3KMH1	von Willebrand factor A domain-containing protein 8	VWA8	>sp|A3KMH1|VWA8_HUMAN von Willebrand factor A domain-containing protein 8 OS=Homo sapiens GN=VWA8 PE=1 SV=2	1	82.287	0.056963	0.0105325	378	_EIVK(ac)VEK_	2	443.766	7104400	0.869906	0.726055	0.913051	0.789444
A3KMH1	von Willebrand factor A domain-containing protein 8	VWA8	>sp|A3KMH1|VWA8_HUMAN von Willebrand factor A domain-containing protein 8 OS=Homo sapiens GN=VWA8 PE=1 SV=2	1	84.41	1.3052	0.00179968	566	_LKEELQLSDEQLQK(ac)R_	3	633.678	40129000	0.835232	0.976159	0.916477	0.899279
P58876	Histone H2B type 1-D	HIST1H2BD	>sp|P58876|H2B1D_HUMAN Histone H2B type 1-D OS=Homo sapiens GN=HIST1H2BD PE=1 SV=2	1	165.34	0.44949	2.9099e-07	17	_K(ac)GSK(ac)K(ac)AVTK(ac)AQK_	2	721.422	3262200060	1.92039	1.48835	0.473732	1.31433
P58876	Histone H2B type 1-D	HIST1H2BD	>sp|P58876|H2B1D_HUMAN Histone H2B type 1-D OS=Homo sapiens GN=HIST1H2BD PE=1 SV=2	1	165.34	0.53368	2.9099e-07	13	_SAPAPK(ac)K(ac)GSK(ac)K_	2	612.851	2474899970	1.86988	1.59272	0.427424	1.34737
P58876	Histone H2B type 1-D	HIST1H2BD	>sp|P58876|H2B1D_HUMAN Histone H2B type 1-D OS=Homo sapiens GN=HIST1H2BD PE=1 SV=2	1	165.34	0.53368	2.9099e-07	16	_SAPAPK(ac)K(ac)GSK(ac)K_	2	612.851	2474899970	1.86988	1.59272	0.427424	1.34737
P58876	Histone H2B type 1-D	HIST1H2BD	>sp|P58876|H2B1D_HUMAN Histone H2B type 1-D OS=Homo sapiens GN=HIST1H2BD PE=1 SV=2	1	86.772	0.34229	0.0138762	6	_PEPTK(ac)SAPAPK(ac)K_	3	445.582	13102000	1.6193	1.53326	1.04674	1.41697
P58876	Histone H2B type 1-D	HIST1H2BD	>sp|P58876|H2B1D_HUMAN Histone H2B type 1-D OS=Homo sapiens GN=HIST1H2BD PE=1 SV=2	1	111.88	0.53368	0.00615568	12	_SAPAPK(ac)K(ac)GSK(ac)K_	2	612.851	34494000	1.69566	1.47394	0.731273	1.32671
P07355	Annexin A2	ANXA2	>sp|P07355|ANXA2_HUMAN Annexin A2 OS=Homo sapiens GN=ANXA2 PE=1 SV=2	1	109.85	0.35896	8.18566e-10	152	_EMYK(ac)TDLEK_	2	599.787	24619000	1.59476	1.07909	1.21348	1.2771
P07355	Annexin A2	ANXA2	>sp|P07355|ANXA2_HUMAN Annexin A2 OS=Homo sapiens GN=ANXA2 PE=1 SV=2	1	47.548	-2.2936	0.0510773	233	_YK(ac)SYSPYDMLESIR_	2	897.424	14644000	NA	NA	NA	NA
P09467	Fructose-1,6-bisphosphatase 1	FBP1	>sp|P09467|F16P1_HUMAN Fructose-1,6-bisphosphatase 1 OS=Homo sapiens GN=FBP1 PE=1 SV=5	1	100.88	-1.6261	4.84836e-11	110	_HAIIVEPEK(ac)R_	2	617.351	466840000	0.794867	1.05234	0.782525	0.872375
P09467	Fructose-1,6-bisphosphatase 1	FBP1	>sp|P09467|F16P1_HUMAN Fructose-1,6-bisphosphatase 1 OS=Homo sapiens GN=FBP1 PE=1 SV=5	1	111.77	0.069941	3.85722e-06	143	_K(ac)STDEPSEKDALQPGR_	3	600.631	203130000	0.371472	0.684079	0.286594	0.413249
P09467	Fructose-1,6-bisphosphatase 1	FBP1	>sp|P09467|F16P1_HUMAN Fructose-1,6-bisphosphatase 1 OS=Homo sapiens GN=FBP1 PE=1 SV=5	0.999999	143.47	0.78205	8.02194e-40	101	_SSFATCVLVSEEDK(ac)HAIIVEPEKR_	4	697.356	169990000	0.611968	4.85884	1.33042	1.86356
P09467	Fructose-1,6-bisphosphatase 1	FBP1	>sp|P09467|F16P1_HUMAN Fructose-1,6-bisphosphatase 1 OS=Homo sapiens GN=FBP1 PE=1 SV=5	1	62.201	1.0769	0.0415517	334	_VYEK(ac)HSAQ_	2	502.246	18470000	0.738248	1.13403	1.26377	1.02236
P55060	Exportin-2	CSE1L	>sp|P55060|XPO2_HUMAN Exportin-2 OS=Homo sapiens GN=CSE1L PE=1 SV=3	1	72.531	-0.32484	0.0637892	17	_K(ac)TLDPDPAIR_	2	584.322	9136500	0.873679	2.10301	1.20964	1.36469
P55060	Exportin-2	CSE1L	>sp|P55060|XPO2_HUMAN Exportin-2 OS=Homo sapiens GN=CSE1L PE=1 SV=3	1	60.589	-0.47663	0.0396301	158	_TAHSLFK(ac)R_	3	334.522	22063000	NA	NA	NA	NA
P26440	Isovaleryl-CoA dehydrogenase, mitochondrial	IVD	>sp|P26440|IVD_HUMAN Isovaleryl-CoA dehydrogenase, mitochondrial OS=Homo sapiens GN=IVD PE=1 SV=1	1	98.048	1.1638	0.00282711	75	_SNEFK(ac)NLR_	2	525.272	243590000	0.637592	0.730613	1.26656	0.823819
Q9ULZ9	Matrix metalloproteinase-17	MMP17	>sp|Q9ULZ9|MMP17_HUMAN Matrix metalloproteinase-17 OS=Homo sapiens GN=MMP17 PE=1 SV=4	1	54.712	0.077514	0.0482542	401	_IVFFK(ac)GDR_	2	512.285	91944000	NA	NA	NA	NA
P08319	Alcohol dehydrogenase 4	ADH4	>sp|P08319|ADH4_HUMAN Alcohol dehydrogenase 4 OS=Homo sapiens GN=ADH4 PE=1 SV=5	1	98.508	1.0512	4.74608e-07	254	_DLHK(ac)PIQEVIIELTK_	3	606.684	178270000	NA	NA	NA	NA
P08319	Alcohol dehydrogenase 4	ADH4	>sp|P08319|ADH4_HUMAN Alcohol dehydrogenase 4 OS=Homo sapiens GN=ADH4 PE=1 SV=5	1	113.62	0.37177	0.000966894	342	_LVTDYK(ac)NK_	3	341.522	421860000	0.368993	0.358452	0.485873	0.410668
P08319	Alcohol dehydrogenase 4	ADH4	>sp|P08319|ADH4_HUMAN Alcohol dehydrogenase 4 OS=Homo sapiens GN=ADH4 PE=1 SV=5	1	130.27	0.010944	1.35441e-13	132	_SPASDQQLMEDK(ac)TSR_	2	867.902	145240000	0.403276	0.58555	0.594137	0.520573
P21796	Voltage-dependent anion-selective channel protein 1	VDAC1	>sp|P21796|VDAC1_HUMAN Voltage-dependent anion-selective channel protein 1 OS=Homo sapiens GN=VDAC1 PE=1 SV=2	1	120.86	-0.37966	0.000254517	61	_VTGSLETK(ac)YR_	2	598.319	491070016	1.85629	1.4432	1.16539	1.45814
P49458	Signal recognition particle 9 kDa protein	SRP9	>sp|P49458|SRP09_HUMAN Signal recognition particle 9 kDa protein OS=Homo sapiens GN=SRP9 PE=1 SV=2	1	101.39	1.0783	0.0076507	60	_TDQAQDVK(ac)K_	3	358.852	30062000	1.90484	4.07376	2.21408	2.6312
P49458	Signal recognition particle 9 kDa protein	SRP9	>sp|P49458|SRP09_HUMAN Signal recognition particle 9 kDa protein OS=Homo sapiens GN=SRP9 PE=1 SV=2	1	110.74	0.13262	4.62986e-15	52	_VTDDLVCLVYK(ac)TDQAQDVK_	3	751.375	17780000	0.797685	16.4069	3.27682	6.19552
P35573	Glycogen debranching enzyme	AGL	>sp|P35573|GDE_HUMAN Glycogen debranching enzyme OS=Homo sapiens GN=AGL PE=1 SV=3	1	88.495	1.3328	0.0267384	1406	_ALEIAEK(ac)K_	3	315.187	208750000	0.193467	0.402555	0.131952	0.216156
P35573	Glycogen debranching enzyme	AGL	>sp|P35573|GDE_HUMAN Glycogen debranching enzyme OS=Homo sapiens GN=AGL PE=1 SV=3	1	166.6	0.20686	4.99e-43	376	_GPAAIEECCNWFHK(ac)R_	3	639.623	12307000	0.715181	2.86347	1.36082	1.49157
P35573	Glycogen debranching enzyme	AGL	>sp|P35573|GDE_HUMAN Glycogen debranching enzyme OS=Homo sapiens GN=AGL PE=1 SV=3	1	91.961	0.061231	0.000506857	295	_IIWEDIFPK(ac)LK_	3	481.946	57267000	0.495895	0.704024	0.547724	0.575229
P35573	Glycogen debranching enzyme	AGL	>sp|P35573|GDE_HUMAN Glycogen debranching enzyme OS=Homo sapiens GN=AGL PE=1 SV=3	1	82.505	0.22426	0.00504513	385	_RMEELNSEK(ac)HR_	4	368.433	54216000	NA	NA	NA	NA
P35573	Glycogen debranching enzyme	AGL	>sp|P35573|GDE_HUMAN Glycogen debranching enzyme OS=Homo sapiens GN=AGL PE=1 SV=3	1	50.088	-1.4289	0.0443089	1314	_NIFPYHEVTVK(ac)R_	3	515.612	65753000	NA	NA	NA	NA
P35573	Glycogen debranching enzyme	AGL	>sp|P35573|GDE_HUMAN Glycogen debranching enzyme OS=Homo sapiens GN=AGL PE=1 SV=3	1	60.436	-2.2845	0.0260001	1302	_WLLELSK(ac)K_	3	353.546	44302000	0.671929	0.764071	NA	NA
P35573	Glycogen debranching enzyme	AGL	>sp|P35573|GDE_HUMAN Glycogen debranching enzyme OS=Homo sapiens GN=AGL PE=1 SV=3	1	53.981	1.3985	0.00753625	203	_YTWNDVGQLVEK(ac)LK_	3	578.974	8087500	NA	NA	NA	NA
O00244	Copper transport protein ATOX1	ATOX1	>sp|O00244|ATOX1_HUMAN Copper transport protein ATOX1 OS=Homo sapiens GN=ATOX1 PE=1 SV=1	1	91.549	-2.0837	0.0108815	38	_YDIDLPNK(ac)K_	2	574.303	16013000	1.49374	1.7515	2.0336	1.75489
Q13616	Cullin-1	CUL1	>sp|Q13616|CUL1_HUMAN Cullin-1 OS=Homo sapiens GN=CUL1 PE=1 SV=2	1	76.228	4.6579	0.0484768	522	_DLNEQFK(ac)K_	2	532.275	6787900	NA	NA	NA	NA
P04843	Dolichyl-diphosphooligosaccharide--protein glycosyltransferase subunit 1	RPN1	>sp|P04843|RPN1_HUMAN Dolichyl-diphosphooligosaccharide--protein glycosyltransferase subunit 1 OS=Homo sapiens GN=RPN1 PE=1 SV=1	1	102.07	0.34263	0.00157592	517	_K(ac)SLETEHK_	3	338.514	92345000	NA	NA	NA	NA
P04843	Dolichyl-diphosphooligosaccharide--protein glycosyltransferase subunit 1	RPN1	>sp|P04843|RPN1_HUMAN Dolichyl-diphosphooligosaccharide--protein glycosyltransferase subunit 1 OS=Homo sapiens GN=RPN1 PE=1 SV=1	1	107.53	0.96023	0.000198033	538	_LK(ac)TEGSDLCDR_	2	668.314	24435000	0.998634	6.86739	2.97792	3.22225
P55263	Adenosine kinase	ADK	>sp|P55263|ADK_HUMAN Adenosine kinase OS=Homo sapiens GN=ADK PE=1 SV=2	1	100.88	2.4852	0.0067673	71	_ELFDELVK(ac)K_	2	581.821	16457000	NA	NA	NA	NA
P55263	Adenosine kinase	ADK	>sp|P55263|ADK_HUMAN Adenosine kinase OS=Homo sapiens GN=ADK PE=1 SV=2	1	74.611	2.1576	0.00123528	63	_HK(ac)ELFDELVK_	3	433.903	7741700	NA	NA	NA	NA
P32119	Peroxiredoxin-2	PRDX2	>sp|P32119|PRDX2_HUMAN Peroxiredoxin-2 OS=Homo sapiens GN=PRDX2 PE=1 SV=5	1	60.972	-0.25108	0.0439936	196	_EYFSK(ac)HN_	2	483.719	30080000	NA	NA	NA	NA
P32119	Peroxiredoxin-2	PRDX2	>sp|P32119|PRDX2_HUMAN Peroxiredoxin-2 OS=Homo sapiens GN=PRDX2 PE=1 SV=5	1	133.23	1.3941	6.38784e-21	119	_LSEDYGVLK(ac)TDEGIAYR_	3	657.662	102010000	0.654369	1.16885	1.01357	0.916304
P04844	Dolichyl-diphosphooligosaccharide--protein glycosyltransferase subunit 2	RPN2	>sp|P04844|RPN2_HUMAN Dolichyl-diphosphooligosaccharide--protein glycosyltransferase subunit 2 OS=Homo sapiens GN=RPN2 PE=1 SV=3	1	49.444	2.3086	0.0651282	627	_MLAQQAVK(ac)R_	2	543.808	0	NA	NA	NA	NA
Q969I3	Glycine N-acyltransferase-like protein 1	GLYATL1	>sp|Q969I3|GLYL1_HUMAN Glycine N-acyltransferase-like protein 1 OS=Homo sapiens GN=GLYATL1 PE=1 SV=1	1	155.11	-1.3617	6.99081e-22	121	_VATFSK(ac)SVK_	2	504.79	0	NA	NA	NA	NA
P26038	Moesin	MSN	>sp|P26038|MOES_HUMAN Moesin OS=Homo sapiens GN=MSN PE=1 SV=3	1	85.807	0.20476	0.0288184	327	_AMLENEK(ac)K_	2	502.758	10660000	NA	NA	NA	NA
P26038	Moesin	MSN	>sp|P26038|MOES_HUMAN Moesin OS=Homo sapiens GN=MSN PE=1 SV=3	1	69.815	1.8345	0.00222792	296	_K(ac)PDTIEVQQMK_	3	453.571	28496000	1.03491	1.16368	1.05802	1.07683
P26038	Moesin	MSN	>sp|P26038|MOES_HUMAN Moesin OS=Homo sapiens GN=MSN PE=1 SV=3	1	89.171	1.464	0.0229843	253	_NISFNDK(ac)K_	2	504.261	12016000	1.17914	0.775619	1.08717	1.01462
Q00266	S-adenosylmethionine synthase isoform type-1	MAT1A	>sp|Q00266|METK1_HUMAN S-adenosylmethionine synthase isoform type-1 OS=Homo sapiens GN=MAT1A PE=1 SV=2	1	133.16	2.6715	5.50384e-30	234	_AVVPAK(ac)YLDEDTVYHLQPSGR_	4	600.81	76272000	0.678157	1.16871	1.13688	0.965304
Q00266	S-adenosylmethionine synthase isoform type-1	MAT1A	>sp|Q00266|METK1_HUMAN S-adenosylmethionine synthase isoform type-1 OS=Homo sapiens GN=MAT1A PE=1 SV=2	1	59.372	4.9367	0.0524509	351	_ELLDVVHK(ac)NFDLRPGVIVR_	4	566.075	15905000	NA	NA	NA	NA
Q00266	S-adenosylmethionine synthase isoform type-1	MAT1A	>sp|Q00266|METK1_HUMAN S-adenosylmethionine synthase isoform type-1 OS=Homo sapiens GN=MAT1A PE=1 SV=2	1	58.32	-0.4523	0.00614876	97	_HIGYDDSAK(ac)GFDFK_	3	547.923	4606100	NA	NA	NA	NA
Q00266	S-adenosylmethionine synthase isoform type-1	MAT1A	>sp|Q00266|METK1_HUMAN S-adenosylmethionine synthase isoform type-1 OS=Homo sapiens GN=MAT1A PE=1 SV=2	1	123.86	-0.21789	0.000221923	303	_WVAK(ac)SLVK_	2	486.797	13648000	NA	NA	NA	NA
Q9UH99	SUN domain-containing protein 2	SUN2	>sp|Q9UH99|SUN2_HUMAN SUN domain-containing protein 2 OS=Homo sapiens GN=SUN2 PE=1 SV=3	1	131.66	1.3033	7.5164e-13	375	_AEHQQDSEDLFK(ac)K_	3	539.59	11494000	1.44476	1.51061	2.03542	1.64797
P35579	Myosin-9	MYH9	>sp|P35579|MYH9_HUMAN Myosin-9 OS=Homo sapiens GN=MYH9 PE=1 SV=4	1	80.755	-0.22581	0.00246603	938	_CQHLQAEK(ac)K_	3	395.201	18362000	NA	NA	NA	NA
P35579	Myosin-9	MYH9	>sp|P35579|MYH9_HUMAN Myosin-9 OS=Homo sapiens GN=MYH9 PE=1 SV=4	1	105.46	1.1307	0.00450124	1173	_EQEVNILK(ac)K_	3	381.552	62179000	1.21026	1.34868	1.32229	1.27354
P35579	Myosin-9	MYH9	>sp|P35579|MYH9_HUMAN Myosin-9 OS=Homo sapiens GN=MYH9 PE=1 SV=4	1	90.05	0.25904	0.0222253	1174	_K(ac)TLEEEAK_	2	495.261	43700000	1.18575	1.56898	1.55703	1.42579
P35579	Myosin-9	MYH9	>sp|P35579|MYH9_HUMAN Myosin-9 OS=Homo sapiens GN=MYH9 PE=1 SV=4	1	84.375	1.2501	2.48672e-05	1352	_EQLEEEEEAK(ac)HNLEK_	3	632.966	17054000	1.43632	0.885251	1.07649	1.08264
P35579	Myosin-9	MYH9	>sp|P35579|MYH9_HUMAN Myosin-9 OS=Homo sapiens GN=MYH9 PE=1 SV=4	1	124.91	-0.97327	1.92126e-20	1209	_HSQAVEELAEQLEQTK(ac)R_	4	510.26	33187000	0.919471	1.14666	1.289	1.11495
P35579	Myosin-9	MYH9	>sp|P35579|MYH9_HUMAN Myosin-9 OS=Homo sapiens GN=MYH9 PE=1 SV=4	1	112.24	1.0287	9.96884e-14	1387	_MEDSVGCLETAEEVK(ac)R_	3	632.289	21358000	1.3122	2.32405	1.66514	1.75415
P35579	Myosin-9	MYH9	>sp|P35579|MYH9_HUMAN Myosin-9 OS=Homo sapiens GN=MYH9 PE=1 SV=4	1	84.753	-2.0726	0.00116681	1802	_LQEMEGTVK(ac)SK_	2	646.332	5125900	NA	NA	NA	NA
P35579	Myosin-9	MYH9	>sp|P35579|MYH9_HUMAN Myosin-9 OS=Homo sapiens GN=MYH9 PE=1 SV=4	1	82.529	0.58365	0.000253289	1024	_NK(ac)HEAMITDLEER_	3	543.263	157060000	NA	NA	NA	NA
P35579	Myosin-9	MYH9	>sp|P35579|MYH9_HUMAN Myosin-9 OS=Homo sapiens GN=MYH9 PE=1 SV=4	1	98.902	-0.31757	0.000204639	299	_TDLLLEPYNK(ac)YR_	2	783.912	143060000	1.04578	0.911771	1.06042	1.00422
P35579	Myosin-9	MYH9	>sp|P35579|MYH9_HUMAN Myosin-9 OS=Homo sapiens GN=MYH9 PE=1 SV=4	1	121.77	0.34649	3.64848e-16	1555	_TQLEELEDELQATEDAK(ac)LR_	3	758.376	30929000	NA	NA	NA	NA
P35579	Myosin-9	MYH9	>sp|P35579|MYH9_HUMAN Myosin-9 OS=Homo sapiens GN=MYH9 PE=1 SV=4	1	77.185	1.4827	0.000481488	580	_VDYK(ac)ADEWLMK_	3	480.567	37413000	1.06477	1.41838	1.48065	1.30951
P63000	Ras-related C3 botulinum toxin substrate 1	RAC1	>sp|P63000|RAC1_HUMAN Ras-related C3 botulinum toxin substrate 1 OS=Homo sapiens GN=RAC1 PE=1 SV=1	1	137.61	0.24706	4.48048e-17	153	_EIGAVK(ac)YLECSALTQR_	3	627.324	29052000	NA	NA	NA	NA
P54727	UV excision repair protein RAD23 homolog B	RAD23B	>sp|P54727|RD23B_HUMAN UV excision repair protein RAD23 homolog B OS=Homo sapiens GN=RAD23B PE=1 SV=1	1	72.325	0.77306	0.0211688	63	_EYK(ac)IDEK_	2	483.743	11442000	NA	NA	NA	NA
P54727	UV excision repair protein RAD23 homolog B	RAD23B	>sp|P54727|RD23B_HUMAN UV excision repair protein RAD23 homolog B OS=Homo sapiens GN=RAD23B PE=1 SV=1	1	76.073	0.7449	0.000513914	24	_IDIDPEETVK(ac)ALK_	3	504.943	7664500	NA	NA	NA	NA
Q14032	Bile acid-CoA:amino acid N-acyltransferase	BAAT	>sp|Q14032|BAAT_HUMAN Bile acid-CoA:amino acid N-acyltransferase OS=Homo sapiens GN=BAAT PE=1 SV=1	1	175.48	-0.82178	1.44656e-31	345	_AHAEQAIGQLK(ac)R_	2	682.376	2902599940	0.573112	1.40611	0.888309	0.949877
P35580	Myosin-10	MYH10	>sp|P35580|MYH10_HUMAN Myosin-10 OS=Homo sapiens GN=MYH10 PE=1 SV=3	1	85.813	-1.6587	0.0149822	1180	_EQEVAELK(ac)K_	2	558.301	4499600	NA	NA	NA	NA
P35580	Myosin-10	MYH10	>sp|P35580|MYH10_HUMAN Myosin-10 OS=Homo sapiens GN=MYH10 PE=1 SV=3	1	70.942	-1.452	0.00308048	1532	_NVHELEK(ac)SK_	3	375.868	18961000	NA	NA	NA	NA
P49448	Glutamate dehydrogenase 2, mitochondrial	GLUD2	>sp|P49448|DHE4_HUMAN Glutamate dehydrogenase 2, mitochondrial OS=Homo sapiens GN=GLUD2 PE=1 SV=2	1	52.172	-0.069943	0.0105643	527	_QIMHTAMK(ac)YNLGLDLR_	3	649.338	7911900	NA	NA	NA	NA
P21980	Protein-glutamine gamma-glutamyltransferase 2	TGM2	>sp|P21980|TGM2_HUMAN Protein-glutamine gamma-glutamyltransferase 2 OS=Homo sapiens GN=TGM2 PE=1 SV=2	1	117.18	-0.73856	6.01597e-15	444	_EDITHTYK(ac)YPEGSSEER_	3	694.98	125030000	0.933179	1.49944	1.57056	1.31637
P21980	Protein-glutamine gamma-glutamyltransferase 2	TGM2	>sp|P21980|TGM2_HUMAN Protein-glutamine gamma-glutamyltransferase 2 OS=Homo sapiens GN=TGM2 PE=1 SV=2	1	79.875	4.2428	0.00185692	550	_SVPLCILYEK(ac)YR_	2	791.919	7407000	NA	NA	NA	NA
P20700	Lamin-B1	LMNB1	>sp|P20700|LMNB1_HUMAN Lamin-B1 OS=Homo sapiens GN=LMNB1 PE=1 SV=2	1	169.4	-0.39866	1.89558e-31	209	_K(ac)SMYEEEINETR_	3	524.24	76431000	1.97229	2.4432	2.27278	2.20886
P20700	Lamin-B1	LMNB1	>sp|P20700|LMNB1_HUMAN Lamin-B1 OS=Homo sapiens GN=LMNB1 PE=1 SV=2	1	107.98	3.2504	3.75203e-10	241	_QIEYEYK(ac)LAQALHEMR_	3	688.679	40093000	NA	NA	NA	NA
P12694	2-oxoisovalerate dehydrogenase subunit alpha, mitochondrial	BCKDHA	>sp|P12694|ODBA_HUMAN 2-oxoisovalerate dehydrogenase subunit alpha, mitochondrial OS=Homo sapiens GN=BCKDHA PE=1 SV=2	1	81.805	0.25956	0.000268776	107	_LYK(ac)SMTLLNTMDR_	3	543.278	19082000	0.777179	1.2598	1.30771	1.09412
P12694	2-oxoisovalerate dehydrogenase subunit alpha, mitochondrial	BCKDHA	>sp|P12694|ODBA_HUMAN 2-oxoisovalerate dehydrogenase subunit alpha, mitochondrial OS=Homo sapiens GN=BCKDHA PE=1 SV=2	1	40.616	-0.10626	0.0123325	99	_QGQIINPSEDPHLPK(ac)EK_	3	658.009	7063600	NA	NA	NA	NA
P12694	2-oxoisovalerate dehydrogenase subunit alpha, mitochondrial	BCKDHA	>sp|P12694|ODBA_HUMAN 2-oxoisovalerate dehydrogenase subunit alpha, mitochondrial OS=Homo sapiens GN=BCKDHA PE=1 SV=2	1	107.51	0.11708	2.7734e-10	356	_SVDEVNYWDK(ac)QDHPISR_	3	710.668	9748100	NA	NA	NA	NA
Q96ER9	Coiled-coil domain-containing protein 51	CCDC51	>sp|Q96ER9|CCD51_HUMAN Coiled-coil domain-containing protein 51 OS=Homo sapiens GN=CCDC51 PE=1 SV=2	1	93.345	1.336	0.000124064	129	_EDLEVHQAK(ac)LK_	3	451.245	30588000	NA	NA	NA	NA
P14550	Alcohol dehydrogenase [NADP(+)]	AKR1A1	>sp|P14550|AK1A1_HUMAN Alcohol dehydrogenase [NADP(+)] OS=Homo sapiens GN=AKR1A1 PE=1 SV=3	1	158.12	-0.012413	0	240	_DPDEPVLLEEPVVLALAEK(ac)YGR_	3	832.107	159530000	0.586984	0.80157	0.769296	0.714356
P14550	Alcohol dehydrogenase [NADP(+)]	AKR1A1	>sp|P14550|AK1A1_HUMAN Alcohol dehydrogenase [NADP(+)] OS=Homo sapiens GN=AKR1A1 PE=1 SV=3	1	114.27	-0.84055	9.6382e-10	85	_LWNTK(ac)HHPEDVEPALR_	4	496.756	446430016	0.951183	0.974155	0.999003	0.968329
O95154	Aflatoxin B1 aldehyde reductase member 3	AKR7A3	>sp|O95154|ARK73_HUMAN Aflatoxin B1 aldehyde reductase member 3 OS=Homo sapiens GN=AKR7A3 PE=1 SV=2	1	98.281	2.1089	3.66173e-07	208	_FYAFNPLAGGLLTGK(ac)YK_	3	634.677	24908000	0.579451	0.702282	0.71789	0.664379
P24462	Cytochrome P450 3A7	CYP3A7	>sp|P24462|CP3A7_HUMAN Cytochrome P450 3A7 OS=Homo sapiens GN=CYP3A7 PE=1 SV=2	1	164.15	-2.2965	4.12686e-31	127	_NAISIAEDEEWK(ac)R_	3	534.93	98486000	0.691449	3.07119	2.24152	1.97061
P24462	Cytochrome P450 3A7	CYP3A7	>sp|P24462|CP3A7_HUMAN Cytochrome P450 3A7 OS=Homo sapiens GN=CYP3A7 PE=1 SV=2	1	85.355	-0.29555	0.000441834	251	_VISFLTK(ac)SVK_	2	582.355	17221000	NA	NA	NA	NA
Q9NVI7	ATPase family AAA domain-containing protein 3A	ATAD3A	>sp|Q9NVI7|ATD3A_HUMAN ATPase family AAA domain-containing protein 3A OS=Homo sapiens GN=ATAD3A PE=1 SV=2	0.999981	110.12	4.3191	1.13676e-06	539	_MYFDK(ac)YVLKPATEGK_	3	611.315	56438000	NA	NA	NA	NA
Q03518	Antigen peptide transporter 1	TAP1	>sp|Q03518|TAP1_HUMAN Antigen peptide transporter 1 OS=Homo sapiens GN=TAP1 PE=1 SV=2	1	63.682	3.0151	0.0268467	449	_SFANEEGEAQK(ac)FR_	2	777.863	2005500	1.02503	1.19138	3.10102	1.61663
Q06278	Aldehyde oxidase	AOX1	>sp|Q06278|AOXA_HUMAN Aldehyde oxidase OS=Homo sapiens GN=AOX1 PE=1 SV=2	1	73.632	0.74723	0.0686309	1108	_DACQTLLK(ac)R_	2	573.8	21487000	1.04551	4.55067	2.25522	2.54262
Q06278	Aldehyde oxidase	AOX1	>sp|Q06278|AOXA_HUMAN Aldehyde oxidase OS=Homo sapiens GN=AOX1 PE=1 SV=2	1	82.651	0.28309	8.0361e-05	965	_EIDQTPYK(ac)QEINAK_	3	573.625	28854000	0.752495	0.878311	0.847459	0.822907
Q06278	Aldehyde oxidase	AOX1	>sp|Q06278|AOXA_HUMAN Aldehyde oxidase OS=Homo sapiens GN=AOX1 PE=1 SV=2	1	65.224	-1.5805	0.00724592	256	_ELLEFK(ac)FK_	3	365.874	103220000	0.634902	1.18481	0.839198	0.845082
Q06278	Aldehyde oxidase	AOX1	>sp|Q06278|AOXA_HUMAN Aldehyde oxidase OS=Homo sapiens GN=AOX1 PE=1 SV=2	1	118.74	-0.60409	0.0032783	64	_YNPITK(ac)R_	2	467.261	69120000	NA	NA	NA	NA
P07327	Alcohol dehydrogenase 1A	ADH1A	>sp|P07327|ADH1A_HUMAN Alcohol dehydrogenase 1A OS=Homo sapiens GN=ADH1A PE=1 SV=2	1	120.06	2.1083	0.000243302	324	_GAILGGFK(ac)SK_	3	340.534	413900000	0.755073	0.612806	0.710241	0.696903
P07327	Alcohol dehydrogenase 1A	ADH1A	>sp|P07327|ADH1A_HUMAN Alcohol dehydrogenase 1A OS=Homo sapiens GN=ADH1A PE=1 SV=2	1	50.354	-1.7062	0.0116395	100	_VIPLAIPQCGK(ac)CR_	3	518.615	13405000	NA	NA	NA	NA
Q9BYV1	Alanine--glyoxylate aminotransferase 2, mitochondrial	AGXT2	>sp|Q9BYV1|AGT2_HUMAN Alanine--glyoxylate aminotransferase 2, mitochondrial OS=Homo sapiens GN=AGXT2 PE=1 SV=1	1	128.38	0.85604	3.53579e-21	465	_EEVNQIHEDCK(ac)HMGLLVGR_	4	577.281	169180000	0.830956	1.58835	2.4491	1.53248
O15305	Phosphomannomutase 2	PMM2	>sp|O15305|PMM2_HUMAN Phosphomannomutase 2 OS=Homo sapiens GN=PMM2 PE=1 SV=1	1	58.172	-0.33102	0.036766	34	_EMDDFLQK(ac)LR_	2	668.832	19141000	0.61425	1.13523	1.08599	0.915631
O15305	Phosphomannomutase 2	PMM2	>sp|O15305|PMM2_HUMAN Phosphomannomutase 2 OS=Homo sapiens GN=PMM2 PE=1 SV=1	1	94.465	-1.7282	0.00910351	149	_IEFYELDK(ac)K_	2	613.819	102760000	0.584599	0.897177	0.933288	0.791117
P46108	Adapter molecule crk	CRK	>sp|P46108|CRK_HUMAN Adapter molecule crk OS=Homo sapiens GN=CRK PE=1 SV=2	1	87.411	1.2938	0.000422165	178	_DKPEEQWWNAEDSEGK(ac)R_	3	715.987	6531700	0.85043	1.45881	1.48939	1.23934
Q6P1N9	Putative deoxyribonuclease TATDN1	TATDN1	>sp|Q6P1N9|TATD1_HUMAN Putative deoxyribonuclease TATDN1 OS=Homo sapiens GN=TATDN1 PE=1 SV=2	1	83.137	-2.2045	0.0030509	130	_DTQLK(ac)YFEK_	3	405.208	11681000	NA	NA	NA	NA
Q6P1N9	Putative deoxyribonuclease TATDN1	TATDN1	>sp|Q6P1N9|TATD1_HUMAN Putative deoxyribonuclease TATDN1 OS=Homo sapiens GN=TATDN1 PE=1 SV=2	1	131.96	-1.4197	1.83324e-14	27	_GVQK(ac)HQDDLQDVIGR_	3	583.967	40877000	1.69486	2.26415	0.772047	1.44643
Q6P1N9	Putative deoxyribonuclease TATDN1	TATDN1	>sp|Q6P1N9|TATD1_HUMAN Putative deoxyribonuclease TATDN1 OS=Homo sapiens GN=TATDN1 PE=1 SV=2	1	88.075	-1.5566	0.000374103	162	_NSHAEFLDIMK(ac)R_	3	501.586	18340000	NA	NA	NA	NA
Q9BSE5	Agmatinase, mitochondrial	AGMAT	>sp|Q9BSE5|SPEB_HUMAN Agmatinase, mitochondrial OS=Homo sapiens GN=AGMAT PE=1 SV=2	1	107.09	-0.84686	0.000361805	217	_CVDEGLLDCK(ac)R_	3	469.552	78827000	0.664487	10.0858	1.68995	3.35135
P35558	Phosphoenolpyruvate carboxykinase, cytosolic [GTP]	PCK1	>sp|P35558|PCKGC_HUMAN Phosphoenolpyruvate carboxykinase, cytosolic [GTP] OS=Homo sapiens GN=PCK1 PE=1 SV=3	1	72.29	-2.6387	0.00172239	473	_GK(ac)IIMHDPFAMR_	3	486.585	1166899970	1.07316	0.766355	0.978315	0.932722
P35558	Phosphoenolpyruvate carboxykinase, cytosolic [GTP]	PCK1	>sp|P35558|PCKGC_HUMAN Phosphoenolpyruvate carboxykinase, cytosolic [GTP] OS=Homo sapiens GN=PCK1 PE=1 SV=3	1	59.731	-0.61681	0.00812403	471	_SEATAAAEHK(ac)GK_	3	414.542	2692700	NA	NA	NA	NA
O60763	General vesicular transport factor p115	USO1	>sp|O60763|USO1_HUMAN General vesicular transport factor p115 OS=Homo sapiens GN=USO1 PE=1 SV=2	1	82.261	1.3185	0.0214972	743	_LREEIEELK(ac)R_	3	452.921	15981000	0.979525	1.8154	1.85536	1.50862
Q14204	Cytoplasmic dynein 1 heavy chain 1	DYNC1H1	>sp|Q14204|DYHC1_HUMAN Cytoplasmic dynein 1 heavy chain 1 OS=Homo sapiens GN=DYNC1H1 PE=1 SV=5	1	90.614	0.63659	0.0105069	3727	_AERPDVDEK(ac)R_	3	419.546	26018000	NA	NA	NA	NA
Q14204	Cytoplasmic dynein 1 heavy chain 1	DYNC1H1	>sp|Q14204|DYHC1_HUMAN Cytoplasmic dynein 1 heavy chain 1 OS=Homo sapiens GN=DYNC1H1 PE=1 SV=5	1	84.365	-0.23292	0.00018278	681	_GWENHVEGQK(ac)LK_	3	489.584	27335000	1.1427	1.62975	1.31986	1.35442
Q14204	Cytoplasmic dynein 1 heavy chain 1	DYNC1H1	>sp|Q14204|DYHC1_HUMAN Cytoplasmic dynein 1 heavy chain 1 OS=Homo sapiens GN=DYNC1H1 PE=1 SV=5	1	58.699	-0.34308	0.0444424	371	_NTK(ac)YPIQR_	2	531.291	23436000	1.11093	1.65861	1.1467	1.28989
P25705	ATP synthase subunit alpha, mitochondrial	ATP5A1	>sp|P25705|ATPA_HUMAN ATP synthase subunit alpha, mitochondrial OS=Homo sapiens GN=ATP5A1 PE=1 SV=1	1	120.7	4.1583	6.11016e-06	531	_ADGK(ac)ISEQSDAK(ac)LK_	2	787.407	70237000	0.280588	0.521431	0.713404	0.45038
P25705	ATP synthase subunit alpha, mitochondrial	ATP5A1	>sp|P25705|ATPA_HUMAN ATP synthase subunit alpha, mitochondrial OS=Homo sapiens GN=ATP5A1 PE=1 SV=1	1	140.14	2.0987	5.62143e-07	539	_ISEQSDAK(ac)LK_	3	387.543	2341700100	0.435967	0.812898	0.835201	0.667136
P25705	ATP synthase subunit alpha, mitochondrial	ATP5A1	>sp|P25705|ATPA_HUMAN ATP synthase subunit alpha, mitochondrial OS=Homo sapiens GN=ATP5A1 PE=1 SV=1	1	89.805	-1.4426	0.00753388	239	_RFNDGSDEK(ac)K_	2	619.294	444670016	0.607798	0.71157	0.653979	0.663413
P25705	ATP synthase subunit alpha, mitochondrial	ATP5A1	>sp|P25705|ATPA_HUMAN ATP synthase subunit alpha, mitochondrial OS=Homo sapiens GN=ATP5A1 PE=1 SV=1	1	109.15	-0.92913	0.00681624	261	_STVAQLVK(ac)R_	2	522.314	447100000	1.08282	1.0701	0.915695	1.00859
P07339	Cathepsin D	CTSD	>sp|P07339|CATD_HUMAN Cathepsin D OS=Homo sapiens GN=CTSD PE=1 SV=1	1	138.28	-1.2342	7.52554e-31	253	_DPDAQPGGELMLGGTDSK(ac)YYK_	3	762.019	405540000	1.04349	1.72222	1.57833	1.42741
P07339	Cathepsin D	CTSD	>sp|P07339|CATD_HUMAN Cathepsin D OS=Homo sapiens GN=CTSD PE=1 SV=1	1	84.365	-4.8823	0.000187241	348	_GYK(ac)LSPEDYTLK_	3	485.917	27734000	0.83412	1.15858	1.19847	1.05423
O00232	26S proteasome non-ATPase regulatory subunit 12	PSMD12	>sp|O00232|PSD12_HUMAN 26S proteasome non-ATPase regulatory subunit 12 OS=Homo sapiens GN=PSMD12 PE=1 SV=3	1	172.09	2.0461	1.10385e-32	221	_FFQEENTEK(ac)LK_	2	727.862	43893000	0.788951	0.97703	0.878772	0.881191
Q13200	26S proteasome non-ATPase regulatory subunit 2	PSMD2	>sp|Q13200|PSMD2_HUMAN 26S proteasome non-ATPase regulatory subunit 2 OS=Homo sapiens GN=PSMD2 PE=1 SV=3	1	58.079	-1.8402	0.00411931	343	_ELDIMEPK(ac)VPDDIYK_	3	616.31	18027000	1.21342	0.843464	0.945389	1.03698
Q7L1Q6	Basic leucine zipper and W2 domain-containing protein 1	BZW1	>sp|Q7L1Q6|BZW1_HUMAN Basic leucine zipper and W2 domain-containing protein 1 OS=Homo sapiens GN=BZW1 PE=1 SV=1	1	74.92	0.65985	0.0690344	133	_GFEDEVK(ac)K_	2	497.248	24630000	NA	NA	NA	NA
Q96TC7	Regulator of microtubule dynamics protein 3	RMDN3	>sp|Q96TC7|RMD3_HUMAN Regulator of microtubule dynamics protein 3 OS=Homo sapiens GN=RMDN3 PE=1 SV=2	0.999701	71.376	3.4194	0.0199445	298	_K(ac)SYALDGKEEAEAALEK_	3	631.986	9234100	NA	NA	NA	NA
Q9NP81	Serine--tRNA ligase, mitochondrial	SARS2	>sp|Q9NP81|SYSM_HUMAN Serine--tRNA ligase, mitochondrial OS=Homo sapiens GN=SARS2 PE=1 SV=1	1	61.304	2.8396	0.00492379	134	_ALLANQDSGEVQQDPK(ac)YQGLR_	3	791.4	2999800	0.65274	0.805946	1.0572	0.840217
P21964	Catechol O-methyltransferase	COMT	>sp|P21964|COMT_HUMAN Catechol O-methyltransferase OS=Homo sapiens GN=COMT PE=1 SV=2	1	116.24	0.81334	0.000559023	95	_EWAMNVGDK(ac)K_	2	610.292	5130400	NA	NA	NA	NA
P21964	Catechol O-methyltransferase	COMT	>sp|P21964|COMT_HUMAN Catechol O-methyltransferase OS=Homo sapiens GN=COMT PE=1 SV=2	1	48.623	-1.6831	0.0155311	179	_K(ac)YDVDTLDMVFLDHWK_	3	689.668	14835000	NA	NA	NA	NA
P21964	Catechol O-methyltransferase	COMT	>sp|P21964|COMT_HUMAN Catechol O-methyltransferase OS=Homo sapiens GN=COMT PE=1 SV=2	1	134.76	1.5048	4.4721e-22	194	_YDVDTLDMVFLDHWK(ac)DR_	3	737.346	31781000	0.662337	0.9455	0.651079	0.745179
P00167	Cytochrome b5	CYB5A	>sp|P00167|CYB5_HUMAN Cytochrome b5 OS=Homo sapiens GN=CYB5A PE=1 SV=2	1	97.095	-0.53905	2.04572e-06	10	_(ac)AEQSDEAVK(ac)YYTLEEIQK_	3	743.358	84819000	0.634892	1.06928	0.725897	0.782196
P00167	Cytochrome b5	CYB5A	>sp|P00167|CYB5_HUMAN Cytochrome b5 OS=Homo sapiens GN=CYB5A PE=1 SV=2	1	196.37	-1.5559	0	19	_YYTLEEIQK(ac)HNHSK_	3	611.304	4786800100	0.735087	0.75068	0.646685	0.713964
P00167	Cytochrome b5	CYB5A	>sp|P00167|CYB5_HUMAN Cytochrome b5 OS=Homo sapiens GN=CYB5A PE=1 SV=2	1	124.63	-0.47979	3.02777e-14	77	_EMSK(ac)TFIIGELHPDDRPK_	4	539.527	89821000	0.728288	0.975876	0.629874	0.761645
P00167	Cytochrome b5	CYB5A	>sp|P00167|CYB5_HUMAN Cytochrome b5 OS=Homo sapiens GN=CYB5A PE=1 SV=2	1	125.23	2.1079	1.12734e-21	39	_VYDLTK(ac)FLEEHPGGEEVLR_	3	758.386	370849984	0.406997	0.839753	0.874087	0.676391
P55196	Afadin	MLLT4	>sp|P55196|AFAD_HUMAN Afadin OS=Homo sapiens GN=MLLT4 PE=1 SV=3	1	102.52	0.83704	7.56261e-06	510	_FVDPSQDHALAK(ac)R_	3	509.263	10851000	0.875103	1.17763	2.48889	1.43231
P07737	Profilin-1	PFN1	>sp|P07737|PROF1_HUMAN Profilin-1 OS=Homo sapiens GN=PFN1 PE=1 SV=2	1	60.255	3.5653	0.0160628	126	_EGVHGGLINK(ac)K_	3	398.559	42879000	NA	NA	NA	NA
P07737	Profilin-1	PFN1	>sp|P07737|PROF1_HUMAN Profilin-1 OS=Homo sapiens GN=PFN1 PE=1 SV=2	1	121.82	-2.2506	4.44279e-15	105	_STGGAPTFNVTVTK(ac)TDK_	3	589.304	403660000	0.897677	1.08495	1.04618	1.0038
Q16822	Phosphoenolpyruvate carboxykinase [GTP], mitochondrial	PCK2	>sp|Q16822|PCKGM_HUMAN Phosphoenolpyruvate carboxykinase [GTP], mitochondrial OS=Homo sapiens GN=PCK2 PE=1 SV=3	1	65.085	2.2233	0.00663051	578	_ETPIGLVPK(ac)EGALDLSGLR_	3	669.709	18738000	0.607841	1.0329	0.95544	0.844838
Q16822	Phosphoenolpyruvate carboxykinase [GTP], mitochondrial	PCK2	>sp|Q16822|PCKGM_HUMAN Phosphoenolpyruvate carboxykinase [GTP], mitochondrial OS=Homo sapiens GN=PCK2 PE=1 SV=3	1	72.29	-2.6387	0.00172239	491	_GK(ac)IIMHDPFAMR_	3	486.585	1166899970	1.07316	0.766355	0.978315	0.932722
Q16822	Phosphoenolpyruvate carboxykinase [GTP], mitochondrial	PCK2	>sp|Q16822|PCKGM_HUMAN Phosphoenolpyruvate carboxykinase [GTP], mitochondrial OS=Homo sapiens GN=PCK2 PE=1 SV=3	1	136.57	0.38126	5.59695e-10	108	_VESK(ac)TVIVTPSQR_	2	743.417	38212000	0.437317	0.434376	0.534439	0.47399
P28065	Proteasome subunit beta type-9	PSMB9	>sp|P28065|PSB9_HUMAN Proteasome subunit beta type-9 OS=Homo sapiens GN=PSMB9 PE=1 SV=2	1	110.67	-0.80037	0.0028337	109	_NISYK(ac)YR_	2	493.259	97104000	1.4207	0.935439	1.16044	1.14705
P63220	40S ribosomal protein S21	RPS21	>sp|P63220|RS21_HUMAN 40S ribosomal protein S21 OS=Homo sapiens GN=RPS21 PE=1 SV=1	1	68.371	-0.12927	0.0305312	81	_ADGIVSK(ac)NF_	2	496.756	120830000	1.33479	1.06741	1.06844	1.11645
P28066	Proteasome subunit alpha type-5	PSMA5	>sp|P28066|PSA5_HUMAN Proteasome subunit alpha type-5 OS=Homo sapiens GN=PSMA5 PE=1 SV=3	1	68.657	3.1165	0.0209908	239	_EELEEVIK(ac)DI_	2	629.824	12514000	0.324936	1.60899	1.32641	0.963075
O75955	Flotillin-1	FLOT1	>sp|O75955|FLOT1_HUMAN Flotillin-1 OS=Homo sapiens GN=FLOT1 PE=1 SV=3	1	54.281	0.87997	0.055823	166	_DIHDDQDYLHSLGK(ac)AR_	4	481.984	34065000	NA	NA	NA	NA
O75367	Core histone macro-H2A.1	H2AFY	>sp|O75367|H2AY_HUMAN Core histone macro-H2A.1 OS=Homo sapiens GN=H2AFY PE=1 SV=4	1	116.24	-1.2879	0.00043977	304	_NCLALADDK(ac)K_	2	595.298	24742000	1.00462	8.57445	4.27075	4.1476
P54577	Tyrosine--tRNA ligase, cytoplasmic	YARS	>sp|P54577|SYYC_HUMAN Tyrosine--tRNA ligase, cytoplasmic OS=Homo sapiens GN=YARS PE=1 SV=4	0.992386	71.085	-0.42921	0.0263105	484	_GQPDEELKPK(ac)K_	3	437.57	19332000	NA	NA	NA	NA
P54577	Tyrosine--tRNA ligase, cytoplasmic	YARS	>sp|P54577|SYYC_HUMAN Tyrosine--tRNA ligase, cytoplasmic OS=Homo sapiens GN=YARS PE=1 SV=4	1	96.143	2.3645	3.50396e-07	380	_IITVEK(ac)HPDADSLYVEK_	3	667.018	3072100	1.04712	1.21397	1.51085	1.25894
P54577	Tyrosine--tRNA ligase, cytoplasmic	YARS	>sp|P54577|SYYC_HUMAN Tyrosine--tRNA ligase, cytoplasmic OS=Homo sapiens GN=YARS PE=1 SV=4	1	107.65	-1.2605	4.34045e-06	26	_NLQEVLGEEK(ac)LK_	3	481.268	16040000	1.16907	1.53988	1.51872	1.40161
Q9NP92	28S ribosomal protein S30, mitochondrial	MRPS30	>sp|Q9NP92|RT30_HUMAN 28S ribosomal protein S30, mitochondrial OS=Homo sapiens GN=MRPS30 PE=1 SV=2	1	107.03	-2.1581	1.65844e-07	79	_WQATVHAAESVDEK(ac)LR_	3	627.987	12808000	0.795961	1.11294	1.26197	1.04567
O15228	Dihydroxyacetone phosphate acyltransferase	GNPAT	>sp|O15228|GNPAT_HUMAN Dihydroxyacetone phosphate acyltransferase OS=Homo sapiens GN=GNPAT PE=1 SV=1	1	130.72	-0.4978	6.23749e-10	31	_K(ac)WDEFEDILEER_	2	825.886	8484000	NA	NA	NA	NA
O75369	Filamin-B	FLNB	>sp|O75369|FLNB_HUMAN Filamin-B OS=Homo sapiens GN=FLNB PE=1 SV=2	1	85.676	0.75003	0.0356075	1955	_DEPCLLK(ac)R_	2	536.776	20712000	1.02939	4.08614	1.77654	2.24524
O75369	Filamin-B	FLNB	>sp|O75369|FLNB_HUMAN Filamin-B OS=Homo sapiens GN=FLNB PE=1 SV=2	1	107.06	-2.4129	0.00219012	15	_DLAEDAPWK(ac)K_	2	607.806	198660000	1.14632	1.8	1.27198	1.40334
O75369	Filamin-B	FLNB	>sp|O75369|FLNB_HUMAN Filamin-B OS=Homo sapiens GN=FLNB PE=1 SV=2	1	84.479	-1.0779	0.000800208	1979	_EVGEHLVSIK(ac)K_	3	427.578	46741000	1.02835	1.43257	1.04352	1.15963
O75369	Filamin-B	FLNB	>sp|O75369|FLNB_HUMAN Filamin-B OS=Homo sapiens GN=FLNB PE=1 SV=2	1	75.548	-2.4808	0.000369165	2170	_FVPQEMGVHTVSVK(ac)YR_	3	640.333	57627000	NA	NA	NA	NA
O75369	Filamin-B	FLNB	>sp|O75369|FLNB_HUMAN Filamin-B OS=Homo sapiens GN=FLNB PE=1 SV=2	1	84.508	-0.22809	4.64273e-05	2576	_HVGNQQYNVTYVVK(ac)ER_	3	659.338	14772000	1.17236	1.3138	1.2799	1.2524
P27144	Adenylate kinase 4, mitochondrial	AK4	>sp|P27144|KAD4_HUMAN Adenylate kinase 4, mitochondrial OS=Homo sapiens GN=AK4 PE=1 SV=1	0.999977	64.244	0.74298	0.0517164	186	_DVAKPVIELYK(ac)SR_	3	520.631	236610000	NA	NA	NA	NA
P27144	Adenylate kinase 4, mitochondrial	AK4	>sp|P27144|KAD4_HUMAN Adenylate kinase 4, mitochondrial OS=Homo sapiens GN=AK4 PE=1 SV=1	1	85.676	0.056837	0.00870544	175	_QYK(ac)DVAK_	2	447.24	41053000	0.465996	1.22773	0.808228	0.793433
Q9H3K2	Growth hormone-inducible transmembrane protein	GHITM	>sp|Q9H3K2|GHITM_HUMAN Growth hormone-inducible transmembrane protein OS=Homo sapiens GN=GHITM PE=1 SV=2	1	117.03	0.9799	4.61877e-09	73	_EAALEPSMEK(ac)IFK_	3	512.266	18023000	0.828363	2.78119	1.12517	1.49656
P27338	Amine oxidase [flavin-containing] B	MAOB	>sp|P27338|AOFB_HUMAN Amine oxidase [flavin-containing] B OS=Homo sapiens GN=MAOB PE=1 SV=3	1	69.905	2.3144	0.034637	95	_GK(ac)SYPFR_	2	448.735	190300000	1.30106	1.32782	1.02818	1.16214
P07237	Protein disulfide-isomerase	P4HB	>sp|P07237|PDIA1_HUMAN Protein disulfide-isomerase OS=Homo sapiens GN=P4HB PE=1 SV=3	1	91.961	-1.5722	6.76062e-07	130	_EADDIVNWLK(ac)K_	2	686.859	101380000	0.984535	1.50484	0.779543	1.0584
P07237	Protein disulfide-isomerase	P4HB	>sp|P07237|PDIA1_HUMAN Protein disulfide-isomerase OS=Homo sapiens GN=P4HB PE=1 SV=3	1	105.98	-1.6473	0.0042961	308	_ILEFFGLK(ac)K_	3	379.562	539840000	1.3934	1.30763	1.11945	1.25997
P07237	Protein disulfide-isomerase	P4HB	>sp|P07237|PDIA1_HUMAN Protein disulfide-isomerase OS=Homo sapiens GN=P4HB PE=1 SV=3	1	86.944	-0.045415	0.000365497	31	_K(ac)SNFAEALAAHK_	3	443.57	748129980	1.13589	1.10593	0.897804	1.03485
P07237	Protein disulfide-isomerase	P4HB	>sp|P07237|PDIA1_HUMAN Protein disulfide-isomerase OS=Homo sapiens GN=P4HB PE=1 SV=3	0.9556	148.52	0.083811	1.32819e-39	326	_LITLEEEMTK(ac)YKPESEELTAER_	4	671.086	372670016	0.822092	1.77319	1.1813	1.2122
P07237	Protein disulfide-isomerase	P4HB	>sp|P07237|PDIA1_HUMAN Protein disulfide-isomerase OS=Homo sapiens GN=P4HB PE=1 SV=3	1	175.29	-0.14673	5.93799e-25	328	_YK(ac)PESEELTAER_	3	498.575	306060000	0.784512	1.97724	1.40552	1.30153
P07237	Protein disulfide-isomerase	P4HB	>sp|P07237|PDIA1_HUMAN Protein disulfide-isomerase OS=Homo sapiens GN=P4HB PE=1 SV=3	1	140.82	0.75824	9.18018e-15	385	_NFEDVAFDEK(ac)K_	2	692.325	522809984	1.18293	1.9009	1.1586	1.38914
P07237	Protein disulfide-isomerase	P4HB	>sp|P07237|PDIA1_HUMAN Protein disulfide-isomerase OS=Homo sapiens GN=P4HB PE=1 SV=3	1	92.265	-2.4705	0.000663191	207	_YQLDKDGVVLFK(ac)K_	3	532.299	397510016	NA	NA	NA	NA
P21439	Multidrug resistance protein 3	ABCB4	>sp|P21439|MDR3_HUMAN Multidrug resistance protein 3 OS=Homo sapiens GN=ABCB4 PE=1 SV=2	1	73.632	1.2491	0.00323916	503	_GNVTMDEIK(ac)K_	3	392.869	9957200	NA	NA	NA	NA
P13797	Plastin-3	PLS3	>sp|P13797|PLST_HUMAN Plastin-3 OS=Homo sapiens GN=PLS3 PE=1 SV=4	1	162.79	2.0775	4.3902e-34	335	_IDINMSGFNETDDLK(ac)R_	3	637.304	42362000	0.745964	1.97192	1.71307	1.38931
Q16836	Hydroxyacyl-coenzyme A dehydrogenase, mitochondrial	HADH	>sp|Q16836|HCDH_HUMAN Hydroxyacyl-coenzyme A dehydrogenase, mitochondrial OS=Homo sapiens GN=HADH PE=1 SV=3	0.999978	66.267	2.1211	0.0362374	312	_KTGEGFYK(ac)YK_	3	421.552	31496000	NA	NA	NA	NA
Q16836	Hydroxyacyl-coenzyme A dehydrogenase, mitochondrial	HADH	>sp|Q16836|HCDH_HUMAN Hydroxyacyl-coenzyme A dehydrogenase, mitochondrial OS=Homo sapiens GN=HADH PE=1 SV=3	1	81.099	-0.24116	0.0364263	132	_VKNELFK(ac)R_	2	538.317	23214000	NA	NA	NA	NA
Q16851	UTP--glucose-1-phosphate uridylyltransferase	UGP2	>sp|Q16851|UGPA_HUMAN UTP--glucose-1-phosphate uridylyltransferase OS=Homo sapiens GN=UGP2 PE=1 SV=5	1	74.962	-0.78083	0.00099253	319	_AHVDEFK(ac)SVSK_	3	430.223	270000000	0.516984	0.661587	0.554674	0.574726
Q16851	UTP--glucose-1-phosphate uridylyltransferase	UGP2	>sp|Q16851|UGPA_HUMAN UTP--glucose-1-phosphate uridylyltransferase OS=Homo sapiens GN=UGP2 PE=1 SV=5	1	110.51	-0.95257	3.06855e-05	301	_GGTLTQYEGK(ac)LR_	3	455.577	100650000	0.457524	1.11216	0.671004	0.712593
Q16851	UTP--glucose-1-phosphate uridylyltransferase	UGP2	>sp|Q16851|UGPA_HUMAN UTP--glucose-1-phosphate uridylyltransferase OS=Homo sapiens GN=UGP2 PE=1 SV=5	1	108.74	-0.66524	0.000180151	177	_ILQK(ac)YNHCR_	3	425.221	58959000	NA	NA	NA	NA
Q16851	UTP--glucose-1-phosphate uridylyltransferase	UGP2	>sp|Q16851|UGPA_HUMAN UTP--glucose-1-phosphate uridylyltransferase OS=Homo sapiens GN=UGP2 PE=1 SV=5	1	83.37	0.98579	0.00149613	91	_IQRPPEDSIQPYEK(ac)IK_	4	496.519	24598000	NA	NA	NA	NA
Q16851	UTP--glucose-1-phosphate uridylyltransferase	UGP2	>sp|Q16851|UGPA_HUMAN UTP--glucose-1-phosphate uridylyltransferase OS=Homo sapiens GN=UGP2 PE=1 SV=5	1	122.7	0.022177	1.4373e-05	33	_QELELSVK(ac)K_	2	558.319	773790020	0.345607	0.84095	0.549946	0.544783
Q13596	Sorting nexin-1	SNX1	>sp|Q13596|SNX1_HUMAN Sorting nexin-1 OS=Homo sapiens GN=SNX1 PE=1 SV=3	1	109.44	-1.0837	3.20188e-05	237	_EDSSSAEFLEK(ac)R_	2	720.336	46863000	0.949958	2.0038	1.56362	1.45199
Q86WA6	Valacyclovir hydrolase	BPHL	>sp|Q86WA6|BPHL_HUMAN Valacyclovir hydrolase OS=Homo sapiens GN=BPHL PE=1 SV=1	1	94.309	0.35204	0.000587412	257	_FHADFIHK(ac)HVK_	4	355.943	847400000	0.999356	1.31854	1.37884	1.22223
Q86WA6	Valacyclovir hydrolase	BPHL	>sp|Q86WA6|BPHL_HUMAN Valacyclovir hydrolase OS=Homo sapiens GN=BPHL PE=1 SV=1	1	61.11	0.72947	0.0380619	271	_LHLMPEGK(ac)HNLHLR_	5	348.193	61059000	NA	NA	NA	NA
Q9BQ61	Uncharacterized protein C19orf43	C19orf43	>sp|Q9BQ61|CS043_HUMAN Uncharacterized protein C19orf43 OS=Homo sapiens GN=C19orf43 PE=1 SV=1	1	47.849	-3.0331	0.0642957	158	_YM(ox)AEVK(ac)K_	2	463.736	5374900	NA	NA	NA	NA
P16152	Carbonyl reductase [NADPH] 1	CBR1	>sp|P16152|CBR1_HUMAN Carbonyl reductase [NADPH] 1 OS=Homo sapiens GN=CBR1 PE=1 SV=3	1	82.426	0.23191	0.0607681	180	_FVEDTK(ac)K_	2	454.74	337840000	0.867925	0.92992	0.886665	0.906227
P16152	Carbonyl reductase [NADPH] 1	CBR1	>sp|P16152|CBR1_HUMAN Carbonyl reductase [NADPH] 1 OS=Homo sapiens GN=CBR1 PE=1 SV=3	1	117.79	-0.79169	2.95293e-05	157	_SCSPELQQK(ac)FR_	2	711.346	36882000	1.17285	4.05556	1.68606	2.2146
P16152	Carbonyl reductase [NADPH] 1	CBR1	>sp|P16152|CBR1_HUMAN Carbonyl reductase [NADPH] 1 OS=Homo sapiens GN=CBR1 PE=1 SV=3	1	114.79	0.3206	2.84774e-35	272	_SPEEGAETPVYLALLPPDAEGPHGQFVSEK(ac)R_	5	673.337	154990000	1.04283	1.65769	2.16197	1.57946
O95954	Formimidoyltransferase-cyclodeaminase	FTCD	>sp|O95954|FTCD_HUMAN Formimidoyltransferase-cyclodeaminase OS=Homo sapiens GN=FTCD PE=1 SV=2	1	107.06	1.0256	0.00079821	427	_LPK(ac)NTPEEK_	2	549.295	46111000	0.533043	0.65687	0.568501	0.590555
P14625	Endoplasmin	HSP90B1	>sp|P14625|ENPL_HUMAN Endoplasmin OS=Homo sapiens GN=HSP90B1 PE=1 SV=1	1	77.644	-0.15583	0.000755982	682	_DISTNYYASQK(ac)K_	3	487.24	20848000	NA	NA	NA	NA
P14625	Endoplasmin	HSP90B1	>sp|P14625|ENPL_HUMAN Endoplasmin OS=Homo sapiens GN=HSP90B1 PE=1 SV=1	1	86.18	0.02742	0.00453466	683	_K(ac)TFEINPR_	2	523.785	128600000	NA	NA	NA	NA
P14625	Endoplasmin	HSP90B1	>sp|P14625|ENPL_HUMAN Endoplasmin OS=Homo sapiens GN=HSP90B1 PE=1 SV=1	1	74.987	2.1965	0.000345354	623	_EFEPLLNWMK(ac)DK_	3	531.266	13484000	NA	NA	NA	NA
P14625	Endoplasmin	HSP90B1	>sp|P14625|ENPL_HUMAN Endoplasmin OS=Homo sapiens GN=HSP90B1 PE=1 SV=1	1	191.48	1.2003	0	356	_EVEEDEYK(ac)AFYK_	2	796.362	551910020	1.42428	2.19604	1.74935	1.76893
P14625	Endoplasmin	HSP90B1	>sp|P14625|ENPL_HUMAN Endoplasmin OS=Homo sapiens GN=HSP90B1 PE=1 SV=1	1	182.72	1.6744	3.59e-43	479	_IADDK(ac)YNDTFWK_	2	779.365	500590016	1.14611	2.05802	1.43572	1.52637
P14625	Endoplasmin	HSP90B1	>sp|P14625|ENPL_HUMAN Endoplasmin OS=Homo sapiens GN=HSP90B1 PE=1 SV=1	1	136.5	-2.3888	8.22386e-07	95	_LIINSLYK(ac)NK_	2	624.372	50360000	0.893487	1.62036	1.52334	1.3022
P14625	Endoplasmin	HSP90B1	>sp|P14625|ENPL_HUMAN Endoplasmin OS=Homo sapiens GN=HSP90B1 PE=1 SV=1	1	62.94	-1.4753	0.00479668	428	_VFITDDFHDMMPK(ac)YLNFVK_	4	601.294	20836000	NA	NA	NA	NA
P22307	Non-specific lipid-transfer protein	SCP2	>sp|P22307|NLTP_HUMAN Non-specific lipid-transfer protein OS=Homo sapiens GN=SCP2 PE=1 SV=2	1	155.08	0.37466	2.6144e-22	44	_DYPDLAEEAGK(ac)K_	2	689.33	142310000	0.978747	0.595327	0.839985	0.812342
P22307	Non-specific lipid-transfer protein	SCP2	>sp|P22307|NLTP_HUMAN Non-specific lipid-transfer protein OS=Homo sapiens GN=SCP2 PE=1 SV=2	1	96.342	0.36127	0.000266235	173	_EHMEK(ac)YGTK_	3	388.85	296830016	1.53041	0.934898	0.991317	1.10772
P22307	Non-specific lipid-transfer protein	SCP2	>sp|P22307|NLTP_HUMAN Non-specific lipid-transfer protein OS=Homo sapiens GN=SCP2 PE=1 SV=2	1	138.55	-2.3573	1.95892e-09	453	_LEEEGEQFVK(ac)K_	2	689.348	4362800100	0.917209	0.677836	1.03806	0.884893
P01009	Alpha-1-antitrypsin	SERPINA1	>sp|P01009|A1AT_HUMAN Alpha-1-antitrypsin OS=Homo sapiens GN=SERPINA1 PE=1 SV=3	1	79.474	-2.4289	0.0419021	159	_FLEDVK(ac)K_	2	460.758	435400000	1.39327	1.11007	1.60623	1.37709
P01009	Alpha-1-antitrypsin	SERPINA1	>sp|P01009|A1AT_HUMAN Alpha-1-antitrypsin OS=Homo sapiens GN=SERPINA1 PE=1 SV=3	0.939382	93.876	1.3568	0.000104082	217	_GK(ac)WERPFEVKDTEEEDFHVDQVTTVK_	4	798.389	22021000	1.4715	0.919411	2.15539	1.57291
P01009	Alpha-1-antitrypsin	SERPINA1	>sp|P01009|A1AT_HUMAN Alpha-1-antitrypsin OS=Homo sapiens GN=SERPINA1 PE=1 SV=3	1	126.97	-0.85917	1.07925e-21	298	_LQHLENELTHDIITK(ac)FLENEDRR_	5	581.902	35004000	NA	NA	NA	NA
Q13217	DnaJ homolog subfamily C member 3	DNAJC3	>sp|Q13217|DNJC3_HUMAN DnaJ homolog subfamily C member 3 OS=Homo sapiens GN=DNAJC3 PE=1 SV=1	1	105.03	2.0181	0.00251062	129	_LDEAEDDFK(ac)K_	3	417.863	15696000	NA	NA	NA	NA
Q92900	Regulator of nonsense transcripts 1	UPF1	>sp|Q92900|RENT1_HUMAN Regulator of nonsense transcripts 1 OS=Homo sapiens GN=UPF1 PE=1 SV=2	1	72.891	-0.19365	0.00200594	604	_DETGELSSADEK(ac)R_	2	739.834	12206000	NA	NA	NA	NA
P07948	Tyrosine-protein kinase Lyn	LYN	>sp|P07948|LYN_HUMAN Tyrosine-protein kinase Lyn OS=Homo sapiens GN=LYN PE=1 SV=3	1	73.435	2.2671	0.000585098	101	_VLEEHGEWWK(ac)AK_	3	518.596	10395000	NA	NA	NA	NA
Q9NP72	Ras-related protein Rab-18	RAB18	>sp|Q9NP72|RAB18_HUMAN Ras-related protein Rab-18 OS=Homo sapiens GN=RAB18 PE=1 SV=1	1	98.105	1.1701	0.0014403	138	_EVDRNEGLK(ac)FAR_	3	492.592	22753000	NA	NA	NA	NA
P21953	2-oxoisovalerate dehydrogenase subunit beta, mitochondrial	BCKDHB	>sp|P21953|ODBB_HUMAN 2-oxoisovalerate dehydrogenase subunit beta, mitochondrial OS=Homo sapiens GN=BCKDHB PE=1 SV=2	1	81.525	-0.83146	0.00580945	292	_EVASMAK(ac)EK_	2	517.763	40258000	0.452361	0.543657	0.621232	0.529206
Q6PKH6	Dehydrogenase/reductase SDR family member 4-like 2	DHRS4L2	>sp|Q6PKH6|DR4L2_HUMAN Dehydrogenase/reductase SDR family member 4-like 2 OS=Homo sapiens GN=DHRS4L2 PE=2 SV=1	1	79.148	-0.10499	0.0437106	156	_AVVPEMEK(ac)R_	2	550.792	77643000	1.14719	0.872496	1.02674	1.00955
P27169	Serum paraoxonase/arylesterase 1	PON1	>sp|P27169|PON1_HUMAN Serum paraoxonase/arylesterase 1 OS=Homo sapiens GN=PON1 PE=1 SV=3	1	119.25	0.45209	9.33569e-10	145	_STVELFK(ac)FQEEEK_	3	552.61	47753000	0.970316	0.861175	1.42121	1.13168
P01019	Angiotensinogen	AGT	>sp|P01019|ANGT_HUMAN Angiotensinogen OS=Homo sapiens GN=AGT PE=1 SV=1	1	78.098	-2.0673	0.0163452	100	_LDTEDK(ac)LR_	2	516.272	20569000	1.01482	1.93059	2.45531	1.7735
Q05397	Focal adhesion kinase 1	PTK2	>sp|Q05397|FAK1_HUMAN Focal adhesion kinase 1 OS=Homo sapiens GN=PTK2 PE=1 SV=2	1	60.55	0.95231	0.00260333	110	_EK(ac)YELAHPPEEWK_	3	566.611	4954300	NA	NA	NA	NA
P07954	Fumarate hydratase, mitochondrial	FH	>sp|P07954|FUMH_HUMAN Fumarate hydratase, mitochondrial OS=Homo sapiens GN=FH PE=1 SV=3	1	121.77	4.3648	8.21316e-23	502	_ETAIELGYLTAEQFDEWVK(ac)PK_	4	628.068	25249000	0.793314	0.899488	0.826881	0.839879
P07954	Fumarate hydratase, mitochondrial	FH	>sp|P07954|FUMH_HUMAN Fumarate hydratase, mitochondrial OS=Homo sapiens GN=FH PE=1 SV=3	1	73.499	1.0956	0.00214374	221	_LHDALDAK(ac)SK_	3	380.54	102800000	NA	NA	NA	NA
P07954	Fumarate hydratase, mitochondrial	FH	>sp|P07954|FUMH_HUMAN Fumarate hydratase, mitochondrial OS=Homo sapiens GN=FH PE=1 SV=3	1	146.27	1.8101	1.71841e-12	66	_VPNDK(ac)YYGAQTVR_	3	518.263	1368600060	0.675126	0.750197	0.571531	0.667683
O75390	Citrate synthase, mitochondrial	CS	>sp|O75390|CISY_HUMAN Citrate synthase, mitochondrial OS=Homo sapiens GN=CS PE=1 SV=2	1	126.71	-0.65582	1.23283e-05	327	_EVGKDVSDEK(ac)LR_	2	708.87	487369984	0.719975	1.21712	1.7738	1.14174
Q16854	Deoxyguanosine kinase, mitochondrial	DGUOK	>sp|Q16854|DGUOK_HUMAN Deoxyguanosine kinase, mitochondrial OS=Homo sapiens GN=DGUOK PE=1 SV=2	1	101.65	2.6323	0.00133705	275	_EVNTFVK(ac)NL_	2	553.298	126510000	0.815543	0.910708	1.07553	0.907995
P40763	Signal transducer and activator of transcription 3	STAT3	>sp|P40763|STAT3_HUMAN Signal transducer and activator of transcription 3 OS=Homo sapiens GN=STAT3 PE=1 SV=2	1	136.3	-2.6998	4.0883e-10	244	_TLTDEELADWK(ac)R_	3	506.919	142040000	1.07064	1.70668	1.71779	1.47026
P40763	Signal transducer and activator of transcription 3	STAT3	>sp|P40763|STAT3_HUMAN Signal transducer and activator of transcription 3 OS=Homo sapiens GN=STAT3 PE=1 SV=2	1	114.86	-1.114	0.000425201	161	_VQDLEQK(ac)MK_	2	580.803	78578000	1.0384	1.5731	1.61277	1.39362
Q13576	Ras GTPase-activating-like protein IQGAP2	IQGAP2	>sp|Q13576|IQGA2_HUMAN Ras GTPase-activating-like protein IQGAP2 OS=Homo sapiens GN=IQGAP2 PE=1 SV=4	1	123.76	-0.82058	4.92237e-12	684	_K(ac)SFLHEQEENVVK_	3	543.614	46544000	0.702039	1.1277	0.631611	0.790186
Q13576	Ras GTPase-activating-like protein IQGAP2	IQGAP2	>sp|Q13576|IQGA2_HUMAN Ras GTPase-activating-like protein IQGAP2 OS=Homo sapiens GN=IQGAP2 PE=1 SV=4	1	100.02	0.48379	3.74795e-08	950	_SK(ac)VDQVQDIVTGNPTVIK_	4	496.524	46931000	NA	NA	NA	NA
Q01581	Hydroxymethylglutaryl-CoA synthase, cytoplasmic	HMGCS1	>sp|Q01581|HMCS1_HUMAN Hydroxymethylglutaryl-CoA synthase, cytoplasmic OS=Homo sapiens GN=HMGCS1 PE=1 SV=2	1	70.449	0.32838	5.16623e-05	206	_GTHMQHAYDFYK(ac)PDMLSEYPIVDGK_	4	746.845	33995000	1.60592	1.65091	1.51622	1.6617
Q9BPW8	Protein NipSnap homolog 1	NIPSNAP1	>sp|Q9BPW8|NIPS1_HUMAN Protein NipSnap homolog 1 OS=Homo sapiens GN=NIPSNAP1 PE=1 SV=1	1	65.842	0.92805	0.0234677	146	_NNK(ac)EYLEFR_	2	627.809	3977900	NA	NA	NA	NA
P40306	Proteasome subunit beta type-10	PSMB10	>sp|P40306|PSB10_HUMAN Proteasome subunit beta type-10 OS=Homo sapiens GN=PSMB10 PE=1 SV=1	1	91.245	-0.57324	0.005988	236	_TLSSPTEPVK(ac)R_	2	628.846	8864700	1.38917	0.997307	1.6554	1.30127
Q9Y5A9	YTH domain-containing family protein 2	YTHDF2	>sp|Q9Y5A9|YTHD2_HUMAN YTH domain-containing family protein 2 OS=Homo sapiens GN=YTHDF2 PE=1 SV=2	1	63.624	-0.15517	0.0060763	408	_DFDWNLK(ac)HGR_	3	443.883	19737000	NA	NA	NA	NA
Q9Y5A9	YTH domain-containing family protein 2	YTHDF2	>sp|Q9Y5A9|YTHD2_HUMAN YTH domain-containing family protein 2 OS=Homo sapiens GN=YTHDF2 PE=1 SV=2	1	59.227	-3.1776	0.00664981	536	_DTQEVPLEK(ac)AK_	3	433.898	11055000	NA	NA	NA	NA
P31946	14-3-3 protein beta/alpha	YWHAB	>sp|P31946|1433B_HUMAN 14-3-3 protein beta/alpha OS=Homo sapiens GN=YWHAB PE=1 SV=3	1	103.14	2.8097	0.000383534	70	_VISSIEQK(ac)TER_	2	666.362	4086300	1.02371	2.05263	2.10532	1.67412
P31942	Heterogeneous nuclear ribonucleoprotein H3	HNRNPH3	>sp|P31942|HNRH3_HUMAN Heterogeneous nuclear ribonucleoprotein H3 OS=Homo sapiens GN=HNRNPH3 PE=1 SV=2	1	91.961	-0.08318	0.000176887	76	_EIAENALGK(ac)HK_	3	417.895	63768000	2.23918	1.49529	1.45848	1.70248
Q86TM6	E3 ubiquitin-protein ligase synoviolin	SYVN1	>sp|Q86TM6|SYVN1_HUMAN E3 ubiquitin-protein ligase synoviolin OS=Homo sapiens GN=SYVN1 PE=1 SV=2	1	84.054	-0.4703	0.0262715	303	_EEMVTGAK(ac)R_	2	531.766	10283000	1.46343	2.05799	1.79432	1.75909
P47813	Eukaryotic translation initiation factor 1A, X-chromosomal	EIF1AX	>sp|P47813|IF1AX_HUMAN Eukaryotic translation initiation factor 1A, X-chromosomal OS=Homo sapiens GN=EIF1AX PE=1 SV=2	1	83.54	0.29194	0.00125229	94	_ADVILK(ac)YNADEAR_	2	760.391	7950600	1.12833	2.15978	1.15199	1.47251
Q9HCC0	Methylcrotonoyl-CoA carboxylase beta chain, mitochondrial	MCCC2	>sp|Q9HCC0|MCCB_HUMAN Methylcrotonoyl-CoA carboxylase beta chain, mitochondrial OS=Homo sapiens GN=MCCC2 PE=1 SV=1	1	74.301	1.2933	0.0267046	70	_LGGGEK(ac)AR_	2	415.23	0	NA	NA	NA	NA
Q13523	Serine/threonine-protein kinase PRP4 homolog	PRPF4B	>sp|Q13523|PRP4B_HUMAN Serine/threonine-protein kinase PRP4 homolog OS=Homo sapiens GN=PRPF4B PE=1 SV=3	1	51.643	1.3037	0.0101145	608	_ENVDTFEASVK(ac)AK_	3	493.916	1296100	NA	NA	NA	NA
Q96I99	Succinyl-CoA ligase [GDP-forming] subunit beta, mitochondrial	SUCLG2	>sp|Q96I99|SUCB2_HUMAN Succinyl-CoA ligase [GDP-forming] subunit beta, mitochondrial OS=Homo sapiens GN=SUCLG2 PE=1 SV=2	1	138.75	1.4826	2.07232e-31	279	_DIFAMDDK(ac)SENEPIENEAAK_	3	770.014	18134000	0.440853	1.0001	0.653559	0.681276
Q96I99	Succinyl-CoA ligase [GDP-forming] subunit beta, mitochondrial	SUCLG2	>sp|Q96I99|SUCB2_HUMAN Succinyl-CoA ligase [GDP-forming] subunit beta, mitochondrial OS=Homo sapiens GN=SUCLG2 PE=1 SV=2	1	133.68	-1.4869	2.76102e-31	291	_DIFAMDDKSENEPIENEAAK(ac)YDLK_	4	707.58	229180000	0.362627	0.952502	0.289987	0.585599
Q96I99	Succinyl-CoA ligase [GDP-forming] subunit beta, mitochondrial	SUCLG2	>sp|Q96I99|SUCB2_HUMAN Succinyl-CoA ligase [GDP-forming] subunit beta, mitochondrial OS=Homo sapiens GN=SUCLG2 PE=1 SV=2	1	52.372	4.9032	0.0117388	139	_VNK(ac)VMVAEALDISR_	3	529.624	114520000	NA	NA	NA	NA
Q9Y3A5	Ribosome maturation protein SBDS	SBDS	>sp|Q9Y3A5|SBDS_HUMAN Ribosome maturation protein SBDS OS=Homo sapiens GN=SBDS PE=1 SV=4	1	60.436	-1.186	0.0273675	225	_EIDELIK(ac)K_	3	343.866	9735400	NA	NA	NA	NA
P01024	Complement C3	C3	>sp|P01024|CO3_HUMAN Complement C3 OS=Homo sapiens GN=C3 PE=1 SV=2	1	68.915	0.15402	0.00847082	486	_AHEAK(ac)IR_	3	289.5	1235800	NA	NA	NA	NA
P01024	Complement C3	C3	>sp|P01024|CO3_HUMAN Complement C3 OS=Homo sapiens GN=C3 PE=1 SV=2	0.999734	56.043	0.57601	0.0569571	1599	_EALKLEEK(ac)K_	3	377.22	38739000	1.82074	2.02508	1.7694	1.81675
P01024	Complement C3	C3	>sp|P01024|CO3_HUMAN Complement C3 OS=Homo sapiens GN=C3 PE=1 SV=2	1	134.56	-3.2583	1.75775e-05	1526	_SDDK(ac)VTLEER_	2	617.302	66288000	1.4789	1.2451	1.45161	1.37375
P01024	Complement C3	C3	>sp|P01024|CO3_HUMAN Complement C3 OS=Homo sapiens GN=C3 PE=1 SV=2	1	98.04	-0.19367	0.0196545	678	_SVQLTEK(ac)R_	2	501.783	81349000	1.72375	1.58416	1.80996	1.67618
P01024	Complement C3	C3	>sp|P01024|CO3_HUMAN Complement C3 OS=Homo sapiens GN=C3 PE=1 SV=2	1	77.062	-1.3903	0.00535933	1431	_YISK(ac)YELDK_	2	600.811	0	NA	NA	NA	NA
P01023	Alpha-2-macroglobulin	A2M	>sp|P01023|A2MG_HUMAN Alpha-2-macroglobulin OS=Homo sapiens GN=A2M PE=1 SV=3	0.999996	81.789	2.7507	0.00698883	145	_SIYKPGQTVK(ac)FR_	3	489.277	33800000	NA	NA	NA	NA
P01023	Alpha-2-macroglobulin	A2M	>sp|P01023|A2MG_HUMAN Alpha-2-macroglobulin OS=Homo sapiens GN=A2M PE=1 SV=3	1	75.819	-0.60596	0.0370067	1176	_SLNEEAVK(ac)K_	2	530.288	7123600	0.916283	0.886477	1.63854	1.20225
Q06830	Peroxiredoxin-1	PRDX1	>sp|Q06830|PRDX1_HUMAN Peroxiredoxin-1 OS=Homo sapiens GN=PRDX1 PE=1 SV=1	1	98.156	-0.46297	0.000832615	35	_DISLSDYK(ac)GK_	2	584.298	19531000	0.918285	0.86619	1.0519	0.947259
Q06830	Peroxiredoxin-1	PRDX1	>sp|Q06830|PRDX1_HUMAN Peroxiredoxin-1 OS=Homo sapiens GN=PRDX1 PE=1 SV=1	1	87.639	1.0719	0.00673427	197	_EYFSK(ac)QK_	2	486.245	6873000	1.3799	0.799662	1.01253	1.04757
Q06830	Peroxiredoxin-1	PRDX1	>sp|Q06830|PRDX1_HUMAN Peroxiredoxin-1 OS=Homo sapiens GN=PRDX1 PE=1 SV=1	1	93.517	0.29767	1.37509e-06	120	_TIAQDYGVLK(ac)ADEGISFR_	3	675.681	19709000	NA	NA	NA	NA
P40925	Malate dehydrogenase, cytoplasmic	MDH1	>sp|P40925|MDHC_HUMAN Malate dehydrogenase, cytoplasmic OS=Homo sapiens GN=MDH1 PE=1 SV=4	1	97.798	0.49061	0.00450944	107	_ANVK(ac)IFK_	2	431.263	42212000	NA	NA	NA	NA
P40925	Malate dehydrogenase, cytoplasmic	MDH1	>sp|P40925|MDHC_HUMAN Malate dehydrogenase, cytoplasmic OS=Homo sapiens GN=MDH1 PE=1 SV=4	1	100.22	-3.4862	7.1084e-06	73	_DVIATDK(ac)EDVAFK_	3	498.256	9881200	NA	NA	NA	NA
P40925	Malate dehydrogenase, cytoplasmic	MDH1	>sp|P40925|MDHC_HUMAN Malate dehydrogenase, cytoplasmic OS=Homo sapiens GN=MDH1 PE=1 SV=4	1	121.24	0.74797	1.61974e-05	118	_SQGAALDK(ac)YAK_	2	597.312	740659970	1.01133	1.0654	0.808212	0.95118
P40926	Malate dehydrogenase, mitochondrial	MDH2	>sp|P40926|MDHM_HUMAN Malate dehydrogenase, mitochondrial OS=Homo sapiens GN=MDH2 PE=1 SV=3	1	113.22	-0.41616	0.00037414	301	_GIEK(ac)NLGIGK_	3	357.545	115800000	1.05366	1.07351	1.10586	1.06965
P40926	Malate dehydrogenase, mitochondrial	MDH2	>sp|P40926|MDHM_HUMAN Malate dehydrogenase, mitochondrial OS=Homo sapiens GN=MDH2 PE=1 SV=3	1	133.47	1.8221	8.36025e-08	239	_IQEAGTEVVK(ac)AK_	2	657.867	472240000	1.34917	1.88713	2.17377	1.77994
Q6UW68	Transmembrane protein 205	TMEM205	>sp|Q6UW68|TM205_HUMAN Transmembrane protein 205 OS=Homo sapiens GN=TMEM205 PE=1 SV=1	0.995804	63.046	-0.0052013	0.0563551	149	_EKDPK(ac)YSALR_	3	416.891	74873000	1.05343	1.96621	0.648303	1.10272
P60903	Protein S100-A10	S100A10	>sp|P60903|S10AA_HUMAN Protein S100-A10 OS=Homo sapiens GN=S100A10 PE=1 SV=2	1	91.658	-1.0602	0.00157705	28	_GYLTK(ac)EDLR_	3	379.536	208710000	2.08054	1.31169	1.93703	1.75848
Q07960	Rho GTPase-activating protein 1	ARHGAP1	>sp|Q07960|RHG01_HUMAN Rho GTPase-activating protein 1 OS=Homo sapiens GN=ARHGAP1 PE=1 SV=1	1	112.12	-0.61455	1.39243e-06	80	_HQIVEVAGDDK(ac)YGR_	2	814.905	127060000	NA	NA	NA	NA
P11712	Cytochrome P450 2C9	CYP2C9	>sp|P11712|CP2C9_HUMAN Cytochrome P450 2C9 OS=Homo sapiens GN=CYP2C9 PE=1 SV=3	1	92.098	-0.54554	3.48102e-15	420	_EFPNPEMFDPHHFLDEGGNFK(ac)K_	4	669.306	105740000	0.584757	0.361367	0.540917	0.536803
P24539	ATP synthase F(0) complex subunit B1, mitochondrial	ATP5F1	>sp|P24539|AT5F1_HUMAN ATP synthase F(0) complex subunit B1, mitochondrial OS=Homo sapiens GN=ATP5F1 PE=1 SV=2	1	143.29	1.2941	0	221	_EQEHMINWVEK(ac)HVVQSISTQQEK_	4	713.103	865630020	0.531923	0.553738	0.704267	0.589604
P24539	ATP synthase F(0) complex subunit B1, mitochondrial	ATP5F1	>sp|P24539|AT5F1_HUMAN ATP synthase F(0) complex subunit B1, mitochondrial OS=Homo sapiens GN=ATP5F1 PE=1 SV=2	1	119.53	-4.9035	0.00129967	162	_SQQALVQK(ac)R_	2	550.315	485070016	0.660617	0.657727	0.568733	0.634483
Q9Y3B7	39S ribosomal protein L11, mitochondrial	MRPL11	>sp|Q9Y3B7|RM11_HUMAN 39S ribosomal protein L11, mitochondrial OS=Homo sapiens GN=MRPL11 PE=1 SV=1	1	110.14	3.1071	4.52283e-07	169	_DLSSEELAAFQK(ac)ER_	3	555.609	6857700	NA	NA	NA	NA
P60900	Proteasome subunit alpha type-6	PSMA6	>sp|P60900|PSA6_HUMAN Proteasome subunit alpha type-6 OS=Homo sapiens GN=PSMA6 PE=1 SV=1	1	164.68	-1.4782	1.22856e-31	181	_QTESTSFLEK(ac)K_	2	670.341	482680000	0.67351	1.10768	0.79425	0.835734
Q96HW7	Integrator complex subunit 4	INTS4	>sp|Q96HW7|INT4_HUMAN Integrator complex subunit 4 OS=Homo sapiens GN=INTS4 PE=1 SV=2	1	109	-0.59548	2.43085e-06	26	_VVQPQEEIATK(ac)K_	2	706.393	40989000	1.68593	2.30631	2.99088	2.29142
P24534	Elongation factor 1-beta	EEF1B2	>sp|P24534|EF1B_HUMAN Elongation factor 1-beta OS=Homo sapiens GN=EEF1B2 PE=1 SV=3	1	119.62	-1.0711	0.00041715	185	_LVPVGYGIK(ac)K_	2	558.345	69298000	NA	NA	NA	NA
P04792	Heat shock protein beta-1	HSPB1	>sp|P04792|HSPB1_HUMAN Heat shock protein beta-1 OS=Homo sapiens GN=HSPB1 PE=1 SV=2	1	91.065	0.037011	0.0013241	123	_TKDGVVEITGK(ac)HEER_	3	580.636	222170000	2.27602	1.57227	1.32177	1.71061
P08684	Cytochrome P450 3A4	CYP3A4	>sp|P08684|CP3A4_HUMAN Cytochrome P450 3A4 OS=Homo sapiens GN=CYP3A4 PE=1 SV=4	1	112.41	0.79652	0.000304951	266	_LEDTQK(ac)HR_	3	356.853	20545000	NA	NA	NA	NA
Q8N0Y7	Probable phosphoglycerate mutase 4	PGAM4	>sp|Q8N0Y7|PGAM4_HUMAN Probable phosphoglycerate mutase 4 OS=Homo sapiens GN=PGAM4 PE=3 SV=1	1	91.812	0.60714	6.31204e-05	106	_AETAAK(ac)HGEAQVK_	3	461.241	21837000	0.788752	1.29069	1.23145	1.09258
Q8N0Y7	Probable phosphoglycerate mutase 4	PGAM4	>sp|Q8N0Y7|PGAM4_HUMAN Probable phosphoglycerate mutase 4 OS=Homo sapiens GN=PGAM4 PE=3 SV=1	1	70.942	0.34322	0.00393849	113	_HGEAQVK(ac)IWR_	2	633.341	53985000	1.03162	1.78484	1.6507	1.48213
P14866	Heterogeneous nuclear ribonucleoprotein L	HNRNPL	>sp|P14866|HNRPL_HUMAN Heterogeneous nuclear ribonucleoprotein L OS=Homo sapiens GN=HNRNPL PE=1 SV=2	1	70.399	-0.77292	0.0271838	269	_IEYAK(ac)PTR_	2	510.28	45079000	NA	NA	NA	NA
P51153	Ras-related protein Rab-13	RAB13	>sp|P51153|RAB13_HUMAN Ras-related protein Rab-13 OS=Homo sapiens GN=RAB13 PE=1 SV=1	1	78.556	1.5003	0.0542554	55	_TVDIEGK(ac)K_	2	466.258	2521800	NA	NA	NA	NA
P27797	Calreticulin	CALR	>sp|P27797|CALR_HUMAN Calreticulin OS=Homo sapiens GN=CALR PE=1 SV=1	0.99981	85.805	-0.21999	3.76289e-07	238	_IDDPTDSKPEDWDK(ac)PEHIPDPDAK_	4	701.324	67529000	1.65474	6.32741	3.69625	3.59373
P27797	Calreticulin	CALR	>sp|P27797|CALR_HUMAN Calreticulin OS=Homo sapiens GN=CALR PE=1 SV=1	1	106.42	0.0039285	1.71341e-21	206	_IDNSQVESGSLEDDWDFLPPK(ac)K_	3	854.406	285710016	1.02994	1.53506	1.2986	1.277
P27797	Calreticulin	CALR	>sp|P27797|CALR_HUMAN Calreticulin OS=Homo sapiens GN=CALR PE=1 SV=1	0.918532	73.227	-1.1395	0.0361367	272	_KPEDWDEEMDGEWEPPVIQNPEYK(ac)GEWKPR_	4	939.679	16892000	1.08647	2.14889	2.15976	1.76642
P27797	Calreticulin	CALR	>sp|P27797|CALR_HUMAN Calreticulin OS=Homo sapiens GN=CALR PE=1 SV=1	0.999998	65.842	-0.18262	0.0382653	374	_LKEEEEDK(ac)K_	3	397.203	125430000	1.31339	1.98723	1.51724	1.58371
P27797	Calreticulin	CALR	>sp|P27797|CALR_HUMAN Calreticulin OS=Homo sapiens GN=CALR PE=1 SV=1	1	77.923	2.2421	0.0029531	41	_WIESK(ac)HK_	3	323.843	406760000	NA	NA	NA	NA
P25685	DnaJ homolog subfamily B member 1	DNAJB1	>sp|P25685|DNJB1_HUMAN DnaJ homolog subfamily B member 1 OS=Homo sapiens GN=DNAJB1 PE=1 SV=4	1	86.944	-0.24883	0.00328353	44	_NKEPGAEEK(ac)FK_	3	440.226	15180000	NA	NA	NA	NA
P30837	Aldehyde dehydrogenase X, mitochondrial	ALDH1B1	>sp|P30837|AL1B1_HUMAN Aldehyde dehydrogenase X, mitochondrial OS=Homo sapiens GN=ALDH1B1 PE=1 SV=3	1	88.056	-0.051106	0.0238027	280	_AAGDSNLK(ac)R_	2	487.257	6994600	1.31093	0.951867	0.901184	0.959366
P30837	Aldehyde dehydrogenase X, mitochondrial	ALDH1B1	>sp|P30837|AL1B1_HUMAN Aldehyde dehydrogenase X, mitochondrial OS=Homo sapiens GN=ALDH1B1 PE=1 SV=3	1	117.93	2.5078	2.44523e-10	426	_EEIFGPVQPLFK(ac)FK_	3	574.315	186240000	0.651874	0.51852	0.656584	0.58865
P30837	Aldehyde dehydrogenase X, mitochondrial	ALDH1B1	>sp|P30837|AL1B1_HUMAN Aldehyde dehydrogenase X, mitochondrial OS=Homo sapiens GN=ALDH1B1 PE=1 SV=3	1	114.39	-0.27344	2.66345e-21	52	_K(ac)TFPTVNPTTGEVIGHVAEGDR_	3	789.736	50781000	0.657837	0.867436	1.1214	0.863505
P30837	Aldehyde dehydrogenase X, mitochondrial	ALDH1B1	>sp|P30837|AL1B1_HUMAN Aldehyde dehydrogenase X, mitochondrial OS=Homo sapiens GN=ALDH1B1 PE=1 SV=3	1	51.979	0.28121	0.00864758	155	_YFAGWADK(ac)WHGK_	3	503.242	11359000	NA	NA	NA	NA
P01834	Ig kappa chain C region	IGKC	>sp|P01834|IGKC_HUMAN Ig kappa chain C region OS=Homo sapiens GN=IGKC PE=1 SV=1	1	76.064	-1.7595	0.00686414	80	_ADYEK(ac)HK_	3	311.487	594520000	1.29182	0.973499	1.52693	1.19908
P07900	Heat shock protein HSP 90-alpha	HSP90AA1	>sp|P07900|HS90A_HUMAN Heat shock protein HSP 90-alpha OS=Homo sapiens GN=HSP90AA1 PE=1 SV=5	1	184.98	-2.0993	2.7e-44	283	_EK(ac)YIDQEELNK_	2	725.857	569480000	1.58639	3.17321	2.08775	2.26583
P07900	Heat shock protein HSP 90-alpha	HSP90AA1	>sp|P07900|HS90A_HUMAN Heat shock protein HSP 90-alpha OS=Homo sapiens GN=HSP90AA1 PE=1 SV=5	1	85.563	0.93505	0.000218902	489	_ENQK(ac)HIYYITGETK_	3	589.297	181160000	1.34222	1.21894	1.16514	1.23553
P07900	Heat shock protein HSP 90-alpha	HSP90AA1	>sp|P07900|HS90A_HUMAN Heat shock protein HSP 90-alpha OS=Homo sapiens GN=HSP90AA1 PE=1 SV=5	1	118.31	1.5195	1.68382e-14	191	_VILHLK(ac)EDQTEYLEER_	3	686.356	8247300	NA	NA	NA	NA
P51690	Arylsulfatase E	ARSE	>sp|P51690|ARSE_HUMAN Arylsulfatase E OS=Homo sapiens GN=ARSE PE=1 SV=2	1	84.916	3.9965	0.062801	189	_WELSEK(ac)R_	2	495.256	12930000	NA	NA	NA	NA
P08670	Vimentin	VIM	>sp|P08670|VIME_HUMAN Vimentin OS=Homo sapiens GN=VIM PE=1 SV=4	1	98.408	0.46255	3.55546e-09	439	_ETNLDSLPLVDTHSK(ac)R_	3	622.99	85233000	1.24606	1.03918	1.29727	1.17712
P08670	Vimentin	VIM	>sp|P08670|VIME_HUMAN Vimentin OS=Homo sapiens GN=VIM PE=1 SV=4	1	127.83	-0.37385	3.78595e-21	129	_FLEQQNK(ac)ILLAELEQLK_	3	700.396	56468000	1.05211	0.850029	1.92353	1.26488
P08670	Vimentin	VIM	>sp|P08670|VIME_HUMAN Vimentin OS=Homo sapiens GN=VIM PE=1 SV=4	1	77.068	-3.872	0.00740973	235	_KVESLQEEIAFLK(ac)K_	3	568.657	131360000	NA	NA	NA	NA
P08670	Vimentin	VIM	>sp|P08670|VIME_HUMAN Vimentin OS=Homo sapiens GN=VIM PE=1 SV=4	1	148.85	1.014	3.19098e-16	292	_NLQEAEEWYK(ac)SK_	2	783.875	106460000	1.75802	1.37009	3.16692	2.10224
P08670	Vimentin	VIM	>sp|P08670|VIME_HUMAN Vimentin OS=Homo sapiens GN=VIM PE=1 SV=4	1	73.834	0.1735	0.00992794	294	_SK(ac)FADLSEAANR_	2	675.836	5770500	1.07169	1.08136	1.52764	1.23642
P08670	Vimentin	VIM	>sp|P08670|VIME_HUMAN Vimentin OS=Homo sapiens GN=VIM PE=1 SV=4	1	123.28	0.56662	1.65086e-05	168	_QVDQLTNDK(ac)AR_	3	443.897	57761000	1.92126	1.64699	2.25357	1.91703
Q9UFN0	Protein NipSnap homolog 3A	NIPSNAP3A	>sp|Q9UFN0|NPS3A_HUMAN Protein NipSnap homolog 3A OS=Homo sapiens GN=NIPSNAP3A PE=1 SV=2	1	86.944	0.0083367	0.00264918	166	_PGGPALWGDAFK(ac)R_	3	471.914	227710000	0.743028	0.695296	0.864297	0.77056
Q9UFN0	Protein NipSnap homolog 3A	NIPSNAP3A	>sp|Q9UFN0|NPS3A_HUMAN Protein NipSnap homolog 3A OS=Homo sapiens GN=NIPSNAP3A PE=1 SV=2	1	68.847	0.15724	0.0212795	45	_SYYLK(ac)PSK_	2	514.277	15973000	NA	NA	NA	NA
Q8N0X4	Citrate lyase subunit beta-like protein, mitochondrial	CLYBL	>sp|Q8N0X4|CLYBL_HUMAN Citrate lyase subunit beta-like protein, mitochondrial OS=Homo sapiens GN=CLYBL PE=1 SV=2	1	144.57	0.7235	2.82681e-15	57	_AVLYVPGNDEK(ac)K_	2	687.867	867249980	0.604733	0.534848	0.714624	0.608126
Q8N0X4	Citrate lyase subunit beta-like protein, mitochondrial	CLYBL	>sp|Q8N0X4|CLYBL_HUMAN Citrate lyase subunit beta-like protein, mitochondrial OS=Homo sapiens GN=CLYBL PE=1 SV=2	1	79.346	-1.0383	0.000199492	92	_IVK(ac)TLEDIDLGPTEK_	3	571.649	125120000	NA	NA	NA	NA
P14854	Cytochrome c oxidase subunit 6B1	COX6B1	>sp|P14854|CX6B1_HUMAN Cytochrome c oxidase subunit 6B1 OS=Homo sapiens GN=COX6B1 PE=1 SV=2	1	62.705	1.0962	0.0324373	13	_NYK(ac)TAPFDSR_	2	620.801	3312400	1.07581	0.952527	1.8986	1.30296
Q8IX01	SURP and G-patch domain-containing protein 2	SUGP2	>sp|Q8IX01|SUGP2_HUMAN SURP and G-patch domain-containing protein 2 OS=Homo sapiens GN=SUGP2 PE=1 SV=2	1	68.515	-0.44312	0.0236488	605	_VIEGSLSPK(ac)ER_	2	628.846	134130000	0.902901	1.77588	0.962699	1.18634
P31327	Carbamoyl-phosphate synthase [ammonia], mitochondrial	CPS1	>sp|P31327|CPSM_HUMAN Carbamoyl-phosphate synthase [ammonia], mitochondrial OS=Homo sapiens GN=CPS1 PE=1 SV=2	1	173.36	-0.6376	0	522	_AEQPDGLILGMGGQTALNCGVELFK(ac)R_	3	939.474	558819970	0.325607	2.69532	1.02455	1.19479
P31327	Carbamoyl-phosphate synthase [ammonia], mitochondrial	CPS1	>sp|P31327|CPSM_HUMAN Carbamoyl-phosphate synthase [ammonia], mitochondrial OS=Homo sapiens GN=CPS1 PE=1 SV=2	1	224.06	1.589	0	55	_AQTAHIVLEDGTK(ac)MK_	3	561.963	26431000600	0.428449	0.610477	0.609893	0.544068
P31327	Carbamoyl-phosphate synthase [ammonia], mitochondrial	CPS1	>sp|P31327|CPSM_HUMAN Carbamoyl-phosphate synthase [ammonia], mitochondrial OS=Homo sapiens GN=CPS1 PE=1 SV=2	1	109.85	3.0718	4.49545e-16	1120	_AVNTLNEALEFAK(ac)SVDYPCLLR_	3	855.772	9489800	0.65314	0.9778	0.954428	0.847573
P31327	Carbamoyl-phosphate synthase [ammonia], mitochondrial	CPS1	>sp|P31327|CPSM_HUMAN Carbamoyl-phosphate synthase [ammonia], mitochondrial OS=Homo sapiens GN=CPS1 PE=1 SV=2	1	149.53	2.9692	1.09956e-40	147	_DYNHWLATK(ac)SLGQWLQEEK_	4	597.796	101040000	NA	NA	NA	NA
P31327	Carbamoyl-phosphate synthase [ammonia], mitochondrial	CPS1	>sp|P31327|CPSM_HUMAN Carbamoyl-phosphate synthase [ammonia], mitochondrial OS=Homo sapiens GN=CPS1 PE=1 SV=2	1	129.54	-0.31378	4.75931e-07	915	_EIGFSDK(ac)QISK_	2	647.338	57408000	0.284535	0.505884	0.422744	0.401305
P31327	Carbamoyl-phosphate synthase [ammonia], mitochondrial	CPS1	>sp|P31327|CPSM_HUMAN Carbamoyl-phosphate synthase [ammonia], mitochondrial OS=Homo sapiens GN=CPS1 PE=1 SV=2	1	216.01	0.23739	0	905	_GLNSESMTEETLK(ac)R_	2	818.896	3350200060	0.26202	0.688783	0.458337	0.463842
P31327	Carbamoyl-phosphate synthase [ammonia], mitochondrial	CPS1	>sp|P31327|CPSM_HUMAN Carbamoyl-phosphate synthase [ammonia], mitochondrial OS=Homo sapiens GN=CPS1 PE=1 SV=2	1	44.349	0.71844	0.0633138	935	_K(ac)NIHPWVK_	3	355.206	554880000	NA	NA	NA	NA
P31327	Carbamoyl-phosphate synthase [ammonia], mitochondrial	CPS1	>sp|P31327|CPSM_HUMAN Carbamoyl-phosphate synthase [ammonia], mitochondrial OS=Homo sapiens GN=CPS1 PE=1 SV=2	1	102.05	-0.50887	0.000880563	1479	_LFAEAVQK(ac)SR_	2	595.83	486340000	0.739896	0.893089	0.91059	0.847635
P31327	Carbamoyl-phosphate synthase [ammonia], mitochondrial	CPS1	>sp|P31327|CPSM_HUMAN Carbamoyl-phosphate synthase [ammonia], mitochondrial OS=Homo sapiens GN=CPS1 PE=1 SV=2	1	59.418	-0.56923	0.00407624	875	_LTYIDK(ac)WFLYK_	3	511.278	39761000	0.542285	0.809927	0.545903	0.63989
P31327	Carbamoyl-phosphate synthase [ammonia], mitochondrial	CPS1	>sp|P31327|CPSM_HUMAN Carbamoyl-phosphate synthase [ammonia], mitochondrial OS=Homo sapiens GN=CPS1 PE=1 SV=2	1	159.19	2.2455	2.58569e-13	880	_WFLYK(ac)MR_	2	543.284	489560000	0.440546	1.21408	0.418102	0.667114
P31327	Carbamoyl-phosphate synthase [ammonia], mitochondrial	CPS1	>sp|P31327|CPSM_HUMAN Carbamoyl-phosphate synthase [ammonia], mitochondrial OS=Homo sapiens GN=CPS1 PE=1 SV=2	1	53.968	-2.3701	0.0503259	171	_MLTK(ac)IIR_	2	458.786	299350016	NA	NA	NA	NA
P31327	Carbamoyl-phosphate synthase [ammonia], mitochondrial	CPS1	>sp|P31327|CPSM_HUMAN Carbamoyl-phosphate synthase [ammonia], mitochondrial OS=Homo sapiens GN=CPS1 PE=1 SV=2	1	182.82	-1.6515	0	1269	_SFPFVSK(ac)TLGVDFIDVATK_	3	705.045	255340000	0.396728	0.753341	0.534648	0.548749
P31327	Carbamoyl-phosphate synthase [ammonia], mitochondrial	CPS1	>sp|P31327|CPSM_HUMAN Carbamoyl-phosphate synthase [ammonia], mitochondrial OS=Homo sapiens GN=CPS1 PE=1 SV=2	1	168.05	0.56909	0	1281	_TLGVDFIDVATK(ac)VMIGENVDEK_	4	609.565	1512999940	0.403386	0.904936	0.504213	0.59474
P31327	Carbamoyl-phosphate synthase [ammonia], mitochondrial	CPS1	>sp|P31327|CPSM_HUMAN Carbamoyl-phosphate synthase [ammonia], mitochondrial OS=Homo sapiens GN=CPS1 PE=1 SV=2	1	61.532	-4.1028	0.0305792	811	_TFEESFQK(ac)ALR_	2	699.357	12194000	NA	NA	NA	NA
P31327	Carbamoyl-phosphate synthase [ammonia], mitochondrial	CPS1	>sp|P31327|CPSM_HUMAN Carbamoyl-phosphate synthase [ammonia], mitochondrial OS=Homo sapiens GN=CPS1 PE=1 SV=2	1	190.93	-1.7011	0	1291	_VMIGENVDEK(ac)HLPTLDHPIIPADYVAIK_	5	634.738	61625999000	0.182907	0.508715	0.330711	0.334178
P31327	Carbamoyl-phosphate synthase [ammonia], mitochondrial	CPS1	>sp|P31327|CPSM_HUMAN Carbamoyl-phosphate synthase [ammonia], mitochondrial OS=Homo sapiens GN=CPS1 PE=1 SV=2	1	77.08	0.35621	0.000494376	1168	_VSQEHPVVLTK(ac)FVEGAR_	3	646.686	10374000	NA	NA	NA	NA
Q7Z5P4	17-beta-hydroxysteroid dehydrogenase 13	HSD17B13	>sp|Q7Z5P4|DHB13_HUMAN 17-beta-hydroxysteroid dehydrogenase 13 OS=Homo sapiens GN=HSD17B13 PE=1 SV=1	1	112.96	-1.3312	8.88386e-10	208	_GLTSELQALGK(ac)TGIK_	3	519.966	416209984	NA	NA	NA	NA
Q7Z5P4	17-beta-hydroxysteroid dehydrogenase 13	HSD17B13	>sp|Q7Z5P4|DHB13_HUMAN 17-beta-hydroxysteroid dehydrogenase 13 OS=Homo sapiens GN=HSD17B13 PE=1 SV=1	1	113.22	0.1728	0.00268113	58	_QTTYEFAK(ac)R_	2	593.299	60585000	0.966456	0.824391	0.592796	0.775064
P51149	Ras-related protein Rab-7a	RAB7A	>sp|P51149|RAB7A_HUMAN Ras-related protein Rab-7a OS=Homo sapiens GN=RAB7A PE=1 SV=1	1	144.72	-0.046877	1.2956e-23	48	_ATIGADFLTK(ac)EVMVDDR_	2	961.98	144740000	0.982674	2.16947	1.38855	1.46337
P07910	Heterogeneous nuclear ribonucleoproteins C1/C2	HNRNPC	>sp|P07910|HNRPC_HUMAN Heterogeneous nuclear ribonucleoproteins C1/C2 OS=Homo sapiens GN=HNRNPC PE=1 SV=4	1	91.549	-0.42505	0.011928	197	_GDDLQAIK(ac)K_	2	515.282	29410000	1.76366	3.60194	1.32061	2.14464
P07910	Heterogeneous nuclear ribonucleoproteins C1/C2	HNRNPC	>sp|P07910|HNRPC_HUMAN Heterogeneous nuclear ribonucleoproteins C1/C2 OS=Homo sapiens GN=HNRNPC PE=1 SV=4	1	97.69	1.9446	0.00520012	30	_K(ac)SDVEAIFSK_	3	389.208	40842000	1.02488	1.71287	1.34732	1.34667
P07910	Heterogeneous nuclear ribonucleoproteins C1/C2	HNRNPC	>sp|P07910|HNRPC_HUMAN Heterogeneous nuclear ribonucleoproteins C1/C2 OS=Homo sapiens GN=HNRNPC PE=1 SV=4	1	98.902	-0.36951	5.6472e-06	29	_VFIGNLNTLVVK(ac)K_	3	496.305	38431000	1.00816	1.6583	1.25424	1.29062
P15735	Phosphorylase b kinase gamma catalytic chain, liver/testis isoform	PHKG2	>sp|P15735|PHKG2_HUMAN Phosphorylase b kinase gamma catalytic chain, liver/testis isoform OS=Homo sapiens GN=PHKG2 PE=1 SV=1	1	87.184	2.4442	0.00191277	23	_EFYQK(ac)YDPK_	2	630.301	3222700	0.363235	0.850443	0.407591	0.482236
P11532	Dystrophin	DMD	>sp|P11532|DMD_HUMAN Dystrophin OS=Homo sapiens GN=DMD PE=1 SV=3	1	93.649	0.54547	0.0033635	3214	_AHLEDK(ac)YR_	2	537.272	4752500	0.852001	1.16594	0.922938	0.977485
Q96HY7	Probable 2-oxoglutarate dehydrogenase E1 component DHKTD1, mitochondrial	DHTKD1	>sp|Q96HY7|DHTK1_HUMAN Probable 2-oxoglutarate dehydrogenase E1 component DHKTD1, mitochondrial OS=Homo sapiens GN=DHTKD1 PE=1 SV=2	1	81.099	0.0047092	0.00650132	818	_HFYSLVK(ac)QR_	2	610.333	14013000	1.01284	0.940572	0.961546	0.973058
Q6VN20	Ran-binding protein 10	RANBP10	>sp|Q6VN20|RBP10_HUMAN Ran-binding protein 10 OS=Homo sapiens GN=RANBP10 PE=1 SV=1	1	106.82	1.0973	1.02775e-07	293	_MTETPIQEEQASIK(ac)NR_	3	639.651	9922900	1.07832	1.18288	1.4773	1.25581
Q9Y3D6	Mitochondrial fission 1 protein	FIS1	>sp|Q9Y3D6|FIS1_HUMAN Mitochondrial fission 1 protein OS=Homo sapiens GN=FIS1 PE=1 SV=2	1	66.92	3.4008	0.0316827	46	_SK(ac)YNDDIR_	2	526.754	14936000	NA	NA	NA	NA
P49914	5-formyltetrahydrofolate cyclo-ligase	MTHFS	>sp|P49914|MTHFS_HUMAN 5-formyltetrahydrofolate cyclo-ligase OS=Homo sapiens GN=MTHFS PE=1 SV=2	1	158.78	-1.0114	0	141	_EEALSTGGLDLIFMPGLGFDK(ac)HGNR_	3	906.118	359580000	0.806501	0.887832	0.868302	0.860124
P49914	5-formyltetrahydrofolate cyclo-ligase	MTHFS	>sp|P49914|MTHFS_HUMAN 5-formyltetrahydrofolate cyclo-ligase OS=Homo sapiens GN=MTHFS PE=1 SV=2	1	99.013	-3.9976	0.00977492	158	_GYYDAYLK(ac)R_	2	595.796	11726000	0.773843	0.993786	0.758705	0.837084
Q96I59	Probable asparagine--tRNA ligase, mitochondrial	NARS2	>sp|Q96I59|SYNM_HUMAN Probable asparagine--tRNA ligase, mitochondrial OS=Homo sapiens GN=NARS2 PE=1 SV=3	1	120.06	0.74053	0.00016444	353	_TEHEK(ac)YLVK_	3	396.88	108460000	NA	NA	NA	NA
P49915	GMP synthase [glutamine-hydrolyzing]	GMPS	>sp|P49915|GUAA_HUMAN GMP synthase [glutamine-hydrolyzing] OS=Homo sapiens GN=GMPS PE=1 SV=1	1	95.417	1.0169	0.000122931	288	_ESQSVEEALK(ac)K_	3	430.558	9032700	NA	NA	NA	NA
P49915	GMP synthase [glutamine-hydrolyzing]	GMPS	>sp|P49915|GUAA_HUMAN GMP synthase [glutamine-hydrolyzing] OS=Homo sapiens GN=GMPS PE=1 SV=1	1	88.561	-0.76666	0.00324791	336	_TLNMTTSPEEK(ac)R_	2	724.856	8440700	1.54499	5.85216	3.35161	3.67027
P02730	Band 3 anion transport protein	SLC4A1	>sp|P02730|B3AT_HUMAN Band 3 anion transport protein OS=Homo sapiens GN=SLC4A1 PE=1 SV=3	1	57.108	-1.4672	0.0301524	826	_YHPDVPYVK(ac)R_	3	439.231	13217000	NA	NA	NA	NA
Q9H845	Acyl-CoA dehydrogenase family member 9, mitochondrial	ACAD9	>sp|Q9H845|ACAD9_HUMAN Acyl-CoA dehydrogenase family member 9, mitochondrial OS=Homo sapiens GN=ACAD9 PE=1 SV=1	1	83.182	-0.57711	0.00139421	100	_IPDETLEK(ac)LK_	2	614.345	14458000	0.868267	1.65648	1.5294	1.32363
Q9H845	Acyl-CoA dehydrogenase family member 9, mitochondrial	ACAD9	>sp|Q9H845|ACAD9_HUMAN Acyl-CoA dehydrogenase family member 9, mitochondrial OS=Homo sapiens GN=ACAD9 PE=1 SV=1	1	102.87	-2.4184	0.000100126	531	_TIMEEQLVLK(ac)R_	3	467.931	24403000	0.765434	1.37902	1.67169	1.24165
P61106	Ras-related protein Rab-14	RAB14	>sp|P61106|RAB14_HUMAN Ras-related protein Rab-14 OS=Homo sapiens GN=RAB14 PE=1 SV=4	1	108.63	-0.91557	1.77432e-10	170	_TGENVEDAFLEAAK(ac)K_	3	555.277	18789000	0.626227	1.8122	0.990807	1.06646
Q16134	Electron transfer flavoprotein-ubiquinone oxidoreductase, mitochondrial	ETFDH	>sp|Q16134|ETFD_HUMAN Electron transfer flavoprotein-ubiquinone oxidoreductase, mitochondrial OS=Homo sapiens GN=ETFDH PE=1 SV=2	1	107.06	3.6445	0.000698549	132	_ELFPDWK(ac)EK_	2	617.311	54690000	0.45247	0.579191	0.880189	0.618192
Q16134	Electron transfer flavoprotein-ubiquinone oxidoreductase, mitochondrial	ETFDH	>sp|Q16134|ETFD_HUMAN Electron transfer flavoprotein-ubiquinone oxidoreductase, mitochondrial OS=Homo sapiens GN=ETFDH PE=1 SV=2	1	66.056	-0.83376	0.00369406	487	_GMEPWTLK(ac)HK_	3	423.553	138440000	NA	NA	NA	NA
P31146	Coronin-1A	CORO1A	>sp|P31146|COR1A_HUMAN Coronin-1A OS=Homo sapiens GN=CORO1A PE=1 SV=4	1	126.21	0.17108	1.18255e-07	132	_EPVVTLEGHTK(ac)R_	3	469.925	48697000	NA	NA	NA	NA
Q02880	DNA topoisomerase 2-beta	TOP2B	>sp|Q02880|TOP2B_HUMAN DNA topoisomerase 2-beta OS=Homo sapiens GN=TOP2B PE=1 SV=3	1	119.39	-1.5194	0.000139156	541	_K(ac)SYDDAESLK_	2	599.285	7109000	1.41291	2.89721	2.57425	2.27012
Q96HS1	Serine/threonine-protein phosphatase PGAM5, mitochondrial	PGAM5	>sp|Q96HS1|PGAM5_HUMAN Serine/threonine-protein phosphatase PGAM5, mitochondrial OS=Homo sapiens GN=PGAM5 PE=1 SV=2	1	57.281	0.18628	0.0099803	93	_LDHYK(ac)AK_	3	306.168	342160000	1.10852	0.943598	0.92204	0.990692
P12111	Collagen alpha-3(VI) chain	COL6A3	>sp|P12111|CO6A3_HUMAN Collagen alpha-3(VI) chain OS=Homo sapiens GN=COL6A3 PE=1 SV=5	0.999999	79.489	-1.8611	0.00331727	861	_DFLYK(ac)IIDELNVKPEGTR_	4	548.795	7386300	NA	NA	NA	NA
P12111	Collagen alpha-3(VI) chain	COL6A3	>sp|P12111|CO6A3_HUMAN Collagen alpha-3(VI) chain OS=Homo sapiens GN=COL6A3 PE=1 SV=5	1	118.55	-0.64628	1.61814e-14	2384	_GDSIDQCALIQSIK(ac)DK_	3	611.64	55284000	1.35789	4.7473	6.72124	3.90126
P12111	Collagen alpha-3(VI) chain	COL6A3	>sp|P12111|CO6A3_HUMAN Collagen alpha-3(VI) chain OS=Homo sapiens GN=COL6A3 PE=1 SV=5	1	156.17	-0.77666	3.28279e-23	573	_SLDEISQPAQELK(ac)R_	2	828.434	85715000	1.15927	1.12405	1.81137	1.32553
P12111	Collagen alpha-3(VI) chain	COL6A3	>sp|P12111|CO6A3_HUMAN Collagen alpha-3(VI) chain OS=Homo sapiens GN=COL6A3 PE=1 SV=5	1	58.829	1.795	0.0432802	930	_YIFVK(ac)SAGSR_	2	585.319	21214000	NA	NA	NA	NA
P39019	40S ribosomal protein S19	RPS19	>sp|P39019|RS19_HUMAN 40S ribosomal protein S19 OS=Homo sapiens GN=RPS19 PE=1 SV=2	1	68.915	1.1476	0.0166676	23	_ALAAFLK(ac)K_	3	301.86	1372500	NA	NA	NA	NA
P50570	Dynamin-2	DNM2	>sp|P50570|DYN2_HUMAN Dynamin-2 OS=Homo sapiens GN=DNM2 PE=1 SV=2	1	101.42	-1.1707	0.00015724	315	_EVEEYK(ac)NFRPDDPTR_	3	646.306	16450000	0.982958	2.33812	1.79801	1.66289
Q13011	Delta(3,5)-Delta(2,4)-dienoyl-CoA isomerase, mitochondrial	ECH1	>sp|Q13011|ECH1_HUMAN Delta(3,5)-Delta(2,4)-dienoyl-CoA isomerase, mitochondrial OS=Homo sapiens GN=ECH1 PE=1 SV=2	1	84.479	-0.15502	0.00947438	77	_HVLHVQLNRPNK(ac)R_	4	413.992	257480000	1.36222	1.28696	1.06514	1.19654
Q13011	Delta(3,5)-Delta(2,4)-dienoyl-CoA isomerase, mitochondrial	ECH1	>sp|Q13011|ECH1_HUMAN Delta(3,5)-Delta(2,4)-dienoyl-CoA isomerase, mitochondrial OS=Homo sapiens GN=ECH1 PE=1 SV=2	1	97.068	1.3771	0.0465746	327	_TVTFSK(ac)L_	2	419.239	11858000	NA	NA	NA	NA
P02743	Serum amyloid P-component	APCS	>sp|P02743|SAMP_HUMAN Serum amyloid P-component OS=Homo sapiens GN=APCS PE=1 SV=2	1	99.844	-0.16077	0.000837916	84	_DNELLVYK(ac)ER_	2	660.843	96672000	0.786995	0.912689	0.958967	0.883052
P02743	Serum amyloid P-component	APCS	>sp|P02743|SAMP_HUMAN Serum amyloid P-component OS=Homo sapiens GN=APCS PE=1 SV=2	1	97.904	-2.1183	1.13907e-06	162	_IVLGQEQDSYGGK(ac)FDR_	3	618.639	7942100	NA	NA	NA	NA
O00567	Nucleolar protein 56	NOP56	>sp|O00567|NOP56_HUMAN Nucleolar protein 56 OS=Homo sapiens GN=NOP56 PE=1 SV=4	1	91.62	1.1767	0.00025028	240	_LEELTMDGAK(ac)AK_	2	674.345	11834000	0.921743	2.33056	1.71021	1.59246
P11277	Spectrin beta chain, erythrocytic	SPTB	>sp|P11277|SPTB1_HUMAN Spectrin beta chain, erythrocytic OS=Homo sapiens GN=SPTB PE=1 SV=5	1	106.58	-1.0673	2.13718e-06	1905	_TQLVDTADK(ac)FR_	2	668.349	3178400	NA	NA	NA	NA
Q2TB90	Putative hexokinase HKDC1	HKDC1	>sp|Q2TB90|HKDC1_HUMAN Putative hexokinase HKDC1 OS=Homo sapiens GN=HKDC1 PE=1 SV=3	1	113.93	-1.7627	0.00154119	500	_AELEYGLK(ac)K_	2	546.8	9645000	2.36847	4.1204	2.94579	3.1382
Q2TB90	Putative hexokinase HKDC1	HKDC1	>sp|Q2TB90|HKDC1_HUMAN Putative hexokinase HKDC1 OS=Homo sapiens GN=HKDC1 PE=1 SV=3	1	64.104	2.0738	0.0274848	490	_EQLVDVQAK(ac)MR_	2	679.858	7342900	NA	NA	NA	NA
Q2TB90	Putative hexokinase HKDC1	HKDC1	>sp|Q2TB90|HKDC1_HUMAN Putative hexokinase HKDC1 OS=Homo sapiens GN=HKDC1 PE=1 SV=3	1	49.536	-0.41204	0.0106753	344	_HVAAMEK(ac)YK_	3	373.527	58147000	NA	NA	NA	NA
Q2TB90	Putative hexokinase HKDC1	HKDC1	>sp|Q2TB90|HKDC1_HUMAN Putative hexokinase HKDC1 OS=Homo sapiens GN=HKDC1 PE=1 SV=3	1	68.836	-2.2979	0.0251031	346	_YK(ac)EGLANTR_	2	547.285	40956000	2.50688	2.37489	1.78044	2.16356
Q2TB90	Putative hexokinase HKDC1	HKDC1	>sp|Q2TB90|HKDC1_HUMAN Putative hexokinase HKDC1 OS=Homo sapiens GN=HKDC1 PE=1 SV=3	1	103.83	-0.21856	0.00165071	312	_LILLK(ac)MAK_	2	486.32	5875900	NA	NA	NA	NA
Q2TB90	Putative hexokinase HKDC1	HKDC1	>sp|Q2TB90|HKDC1_HUMAN Putative hexokinase HKDC1 OS=Homo sapiens GN=HKDC1 PE=1 SV=3	1	103.08	0.56909	0.0094506	102	_VQVAEEGK(ac)R_	2	529.285	12675000	NA	NA	NA	NA
P02545	Prelamin-A/C	LMNA	>sp|P02545|LMNA_HUMAN Prelamin-A/C OS=Homo sapiens GN=LMNA PE=1 SV=1	1	119.39	0.022648	7.86273e-08	260	_AQHEDQVEQYK(ac)K_	4	386.939	301790016	2.12395	1.8223	1.48557	1.75686
P02545	Prelamin-A/C	LMNA	>sp|P02545|LMNA_HUMAN Prelamin-A/C OS=Homo sapiens GN=LMNA PE=1 SV=1	1	137.62	-0.51647	7.20498e-10	155	_EAALSTALSEK(ac)R_	3	439.905	141820000	1.31164	0.980552	1.12956	1.13992
P02545	Prelamin-A/C	LMNA	>sp|P02545|LMNA_HUMAN Prelamin-A/C OS=Homo sapiens GN=LMNA PE=1 SV=1	1	116.58	-0.1653	6.90643e-14	457	_NK(ac)SNEDQSMGNWQIK_	4	455.961	47811000	1.35437	1.42884	1.40484	1.40893
P02545	Prelamin-A/C	LMNA	>sp|P02545|LMNA_HUMAN Prelamin-A/C OS=Homo sapiens GN=LMNA PE=1 SV=1	1	294	-0.82073	0	470	_SNEDQSMGNWQIK(ac)R_	2	867.897	220800000	1.59245	1.2642	1.45303	1.45792
P02545	Prelamin-A/C	LMNA	>sp|P02545|LMNA_HUMAN Prelamin-A/C OS=Homo sapiens GN=LMNA PE=1 SV=1	1	99.732	-0.38134	0.00105639	270	_TYSAK(ac)LDNAR_	2	590.801	21483000	1.21577	1.27948	1.46135	1.3203
P02545	Prelamin-A/C	LMNA	>sp|P02545|LMNA_HUMAN Prelamin-A/C OS=Homo sapiens GN=LMNA PE=1 SV=1	1	103.88	-1.7147	0.00205932	114	_VREEFK(ac)ELK_	2	610.338	85470000	1.63517	1.04349	1.75609	1.49745
Q15149	Plectin	PLEC	>sp|Q15149|PLEC_HUMAN Plectin OS=Homo sapiens GN=PLEC PE=1 SV=3	1	86.136	0.078785	0.0406555	1951	_ALAEEAK(ac)R_	2	465.256	8483300	1.42135	0.830346	1.32364	1.20605
Q15149	Plectin	PLEC	>sp|Q15149|PLEC_HUMAN Plectin OS=Homo sapiens GN=PLEC PE=1 SV=3	1	139.11	2.5393	5.27137e-30	2339	_LQLEETDHQK(ac)NLLDEELQR_	3	798.403	13074000	1.39233	0.9819	1.72776	1.36489
Q15149	Plectin	PLEC	>sp|Q15149|PLEC_HUMAN Plectin OS=Homo sapiens GN=PLEC PE=1 SV=3	1	58.32	0.48085	0.0648372	1552	_REEAAVDAQQQK(ac)R_	3	524.269	2892500	NA	NA	NA	NA
P22760	Arylacetamide deacetylase	AADAC	>sp|P22760|AAAD_HUMAN Arylacetamide deacetylase OS=Homo sapiens GN=AADAC PE=1 SV=5	1	105.46	-0.26771	3.96376e-05	328	_AAPLLADDNK(ac)LR_	3	446.917	48810000	0.583056	1.46701	1.19742	1.01469
P22033	Methylmalonyl-CoA mutase, mitochondrial	MUT	>sp|P22033|MUTA_HUMAN Methylmalonyl-CoA mutase, mitochondrial OS=Homo sapiens GN=MUT PE=1 SV=4	1	119.07	0.015031	0.002292	602	_EITSAIK(ac)R_	2	480.28	88509000	0.520164	1.03676	0.841209	0.775338
P22033	Methylmalonyl-CoA mutase, mitochondrial	MUT	>sp|P22033|MUTA_HUMAN Methylmalonyl-CoA mutase, mitochondrial OS=Homo sapiens GN=MUT PE=1 SV=4	1	68.972	0.67792	0.00474451	251	_IIADIFEYTAK(ac)HMPK_	4	455.492	21063000	NA	NA	NA	NA
P22033	Methylmalonyl-CoA mutase, mitochondrial	MUT	>sp|P22033|MUTA_HUMAN Methylmalonyl-CoA mutase, mitochondrial OS=Homo sapiens GN=MUT PE=1 SV=4	1	67.414	-1.0043	0.0197925	340	_MFQPK(ac)NSK_	2	511.26	0	NA	NA	NA	NA
Q02878	60S ribosomal protein L6	RPL6	>sp|Q02878|RL6_HUMAN 60S ribosomal protein L6 OS=Homo sapiens GN=RPL6 PE=1 SV=3	1	105.46	-0.48963	0.000912205	239	_EK(ac)YEITEQR_	2	619.307	6180300	1.05924	1.97557	0.858903	1.25804
Q15008	26S proteasome non-ATPase regulatory subunit 6	PSMD6	>sp|Q15008|PSMD6_HUMAN 26S proteasome non-ATPase regulatory subunit 6 OS=Homo sapiens GN=PSMD6 PE=1 SV=1	1	93.909	-1.327	0.000288197	165	_AK(ac)SLIEEGGDWDRR_	3	558.613	26471000	1.11648	1.13421	1.04058	1.07929
P67936	Tropomyosin alpha-4 chain	TPM4	>sp|P67936|TPM4_HUMAN Tropomyosin alpha-4 chain OS=Homo sapiens GN=TPM4 PE=1 SV=3	1	44.511	0.077377	0.0123626	116	_EAK(ac)HIAEEADR_	3	437.549	17126000	NA	NA	NA	NA
P31150	Rab GDP dissociation inhibitor alpha	GDI1	>sp|P31150|GDIA_HUMAN Rab GDP dissociation inhibitor alpha OS=Homo sapiens GN=GDI1 PE=1 SV=2	1	86.944	0.034993	0.0020258	269	_VVGVK(ac)SEGEVAR_	2	636.351	8150000	NA	NA	NA	NA
Q15005	Signal peptidase complex subunit 2	SPCS2	>sp|Q15005|SPCS2_HUMAN Signal peptidase complex subunit 2 OS=Homo sapiens GN=SPCS2 PE=1 SV=3	1	103.88	0.34125	4.28022e-14	164	_DPTGMDPDDIWQLSSSLK(ac)R_	3	735.016	10835000	NA	NA	NA	NA
P51659	Peroxisomal multifunctional enzyme type 2	HSD17B4	>sp|P51659|DHB4_HUMAN Peroxisomal multifunctional enzyme type 2 OS=Homo sapiens GN=HSD17B4 PE=1 SV=3	1	117.89	-0.9212	0.00079553	139	_AAWEHMK(ac)K_	2	521.761	5383499800	2.22574	0.812933	2.69119	1.79273
P51659	Peroxisomal multifunctional enzyme type 2	HSD17B4	>sp|P51659|DHB4_HUMAN Peroxisomal multifunctional enzyme type 2 OS=Homo sapiens GN=HSD17B4 PE=1 SV=3	1	154.49	-1.9376	6.82363e-26	81	_AVANYDSVEEGEK(ac)VVK_	2	889.944	150940000	1.57064	1.32756	2.71564	1.83346
P51659	Peroxisomal multifunctional enzyme type 2	HSD17B4	>sp|P51659|DHB4_HUMAN Peroxisomal multifunctional enzyme type 2 OS=Homo sapiens GN=HSD17B4 PE=1 SV=3	1	113.93	-1.683	0.00181902	644	_DIGPEVVK(ac)K_	2	513.795	1693500030	1.35225	0.91026	1.89273	1.3586
P51659	Peroxisomal multifunctional enzyme type 2	HSD17B4	>sp|P51659|DHB4_HUMAN Peroxisomal multifunctional enzyme type 2 OS=Homo sapiens GN=HSD17B4 PE=1 SV=3	1	108.75	0.45376	9.0376e-10	184	_K(ac)SNIHCNTIAPNAGSR_	3	594.629	225590000	1.17352	2.12378	2.40869	1.8902
P51659	Peroxisomal multifunctional enzyme type 2	HSD17B4	>sp|P51659|DHB4_HUMAN Peroxisomal multifunctional enzyme type 2 OS=Homo sapiens GN=HSD17B4 PE=1 SV=3	1	84.365	-1.0711	0.000201029	260	_QK(ac)NHPM(ox)TPEAVK_	3	479.91	266340000	1.77462	1.18219	1.90788	1.60491
P01877	Ig alpha-2 chain C region	IGHA2	>sp|P01877|IGHA2_HUMAN Ig alpha-2 chain C region OS=Homo sapiens GN=IGHA2 PE=1 SV=3	1	80.688	1.8291	0.0381616	293	_VAAEDWK(ac)K_	3	330.175	94063000	NA	NA	NA	NA
Q9UNH7	Sorting nexin-6	SNX6	>sp|Q9UNH7|SNX6_HUMAN Sorting nexin-6 OS=Homo sapiens GN=SNX6 PE=1 SV=1	1	87.639	0.2124	0.00694423	124	_EEFTK(ac)MK_	2	477.734	9994900	NA	NA	NA	NA
Q96DC8	Enoyl-CoA hydratase domain-containing protein 3, mitochondrial	ECHDC3	>sp|Q96DC8|ECHD3_HUMAN Enoyl-CoA hydratase domain-containing protein 3, mitochondrial OS=Homo sapiens GN=ECHDC3 PE=1 SV=2	1	78.287	0.12487	0.00114543	293	_DGQEGITAFLQK(ac)R_	3	502.263	5326300	NA	NA	NA	NA
Q00796	Sorbitol dehydrogenase	SORD	>sp|Q00796|DHSO_HUMAN Sorbitol dehydrogenase OS=Homo sapiens GN=SORD PE=1 SV=4	1	158.05	-2.0372	7.56057e-23	339	_ALEAFETFK(ac)K_	2	613.327	345249984	0.579178	1.28646	0.546572	0.756964
Q15166	Serum paraoxonase/lactonase 3	PON3	>sp|Q15166|PON3_HUMAN Serum paraoxonase/lactonase 3 OS=Homo sapiens GN=PON3 PE=1 SV=3	1	132.14	0.0049553	1.1992e-10	144	_STVEIFK(ac)FEEQQR_	3	561.618	11856000	1.07726	1.42229	1.08854	1.17944
P09622	Dihydrolipoyl dehydrogenase, mitochondrial	DLD	>sp|P09622|DLDH_HUMAN Dihydrolipoyl dehydrogenase, mitochondrial OS=Homo sapiens GN=DLD PE=1 SV=2	1	144.97	0.31843	2.79302e-17	417	_SEEQLKEEGIEYK(ac)VGK_	4	477.745	122320000	0.884382	1.34576	1.386	1.1884
Q86TX2	Acyl-coenzyme A thioesterase 1	ACOT1	>sp|Q86TX2|ACOT1_HUMAN Acyl-coenzyme A thioesterase 1 OS=Homo sapiens GN=ACOT1 PE=1 SV=1	1	46.069	-0.086734	0.0123545	42	_DEK(ac)GALFQAHAR_	3	462.237	113270000	NA	NA	NA	NA
Q86TX2	Acyl-coenzyme A thioesterase 1	ACOT1	>sp|Q86TX2|ACOT1_HUMAN Acyl-coenzyme A thioesterase 1 OS=Homo sapiens GN=ACOT1 PE=1 SV=1	1	106.58	-1.0718	2.41601e-05	268	_YK(ac)GETLPPVGVNR_	2	736.399	27121000	0.546447	0.958989	1.1912	0.843468
Q7KZF4	Staphylococcal nuclease domain-containing protein 1	SND1	>sp|Q7KZF4|SND1_HUMAN Staphylococcal nuclease domain-containing protein 1 OS=Homo sapiens GN=SND1 PE=1 SV=1	1	77.576	0.48355	2.0994e-07	676	_VWAHYEEQPVEEVMPVLEEK(ac)ER_	3	923.446	14093000	0.718581	1.19402	1.51151	1.07831
P22392	Nucleoside diphosphate kinase B	NME2	>sp|P22392|NDKB_HUMAN Nucleoside diphosphate kinase B OS=Homo sapiens GN=NME2 PE=1 SV=1	1	101.71	-0.29873	1.1999e-06	124	_NIIHGSDSVK(ac)SAEK_	3	509.598	24956000	1.06907	1.59112	0.945696	1.16375
P22102	Trifunctional purine biosynthetic protein adenosine-3	GART	>sp|P22102|PUR2_HUMAN Trifunctional purine biosynthetic protein adenosine-3 OS=Homo sapiens GN=GART PE=1 SV=1	1	85.45	0.8018	1.1021e-06	404	_ENLISALEEAK(ac)K_	3	462.921	0	NA	NA	NA	NA
P53999	Activated RNA polymerase II transcriptional coactivator p15	SUB1	>sp|P53999|TCP4_HUMAN Activated RNA polymerase II transcriptional coactivator p15 OS=Homo sapiens GN=SUB1 PE=1 SV=3	1	96.23	-2.4144	0.000629131	68	_DDNMFQIGK(ac)MR_	2	698.821	126920000	1.71835	3.09875	3.10466	2.48975
P53999	Activated RNA polymerase II transcriptional coactivator p15	SUB1	>sp|P53999|TCP4_HUMAN Activated RNA polymerase II transcriptional coactivator p15 OS=Homo sapiens GN=SUB1 PE=1 SV=3	1	74.533	0.92203	0.0115028	35	_QVAPEK(ac)PVK_	2	519.303	17029000	1.05338	1.2116	1.39348	1.21806
P62906	60S ribosomal protein L10a	RPL10A	>sp|P62906|RL10A_HUMAN 60S ribosomal protein L10a OS=Homo sapiens GN=RPL10A PE=1 SV=2	1	76.01	-1.4365	0.000244071	91	_AVDIPHMDIEALK(ac)K_	3	541.292	62752000	NA	NA	NA	NA
P50991	T-complex protein 1 subunit delta	CCT4	>sp|P50991|TCPD_HUMAN T-complex protein 1 subunit delta OS=Homo sapiens GN=CCT4 PE=1 SV=4	1	127.36	3.215	1.15621e-14	319	_DALSDLALHFLNK(ac)MK_	3	586.647	16806000	0.86243	1.12745	1.00281	0.990441
P62701	40S ribosomal protein S4, X isoform	RPS4X	>sp|P62701|RS4X_HUMAN 40S ribosomal protein S4, X isoform OS=Homo sapiens GN=RPS4X PE=1 SV=2	1	95.483	-1.5601	0.00120062	120	_ITPEEAK(ac)YK_	3	374.201	283969984	0.885174	1.86017	1.24848	1.28546
P62701	40S ribosomal protein S4, X isoform	RPS4X	>sp|P62701|RS4X_HUMAN 40S ribosomal protein S4, X isoform OS=Homo sapiens GN=RPS4X PE=1 SV=2	1	93.839	0.57791	0.00699089	62	_YALTGDEVK(ac)K_	2	583.309	7969200	NA	NA	NA	NA
Q07157	Tight junction protein ZO-1	TJP1	>sp|Q07157|ZO1_HUMAN Tight junction protein ZO-1 OS=Homo sapiens GN=TJP1 PE=1 SV=3	1	99.5	-1.0967	0.000747186	502	_GEEVTILAQK(ac)K_	2	629.356	4503300	1.13699	1.59201	1.67767	1.45328
P05062	Fructose-bisphosphate aldolase B	ALDOB	>sp|P05062|ALDOB_HUMAN Fructose-bisphosphate aldolase B OS=Homo sapiens GN=ALDOB PE=1 SV=2	1	94.309	-0.071337	0.00209738	147	_DGVDFGK(ac)WR_	2	561.272	1172999940	0.437596	0.798332	0.350039	0.495603
P05062	Fructose-bisphosphate aldolase B	ALDOB	>sp|P05062|ALDOB_HUMAN Fructose-bisphosphate aldolase B OS=Homo sapiens GN=ALDOB PE=1 SV=2	1	134.98	-0.93065	1.37862e-06	330	_EATQEAFMK(ac)R_	3	418.205	4194599940	0.625276	1.0294	0.412926	0.638842
P05062	Fructose-bisphosphate aldolase B	ALDOB	>sp|P05062|ALDOB_HUMAN Fructose-bisphosphate aldolase B OS=Homo sapiens GN=ALDOB PE=1 SV=2	1	152.07	0.33216	6.85793e-16	13	_FPALTQEQK(ac)K_	2	616.338	149840000	0.600584	0.805029	0.446466	0.598082
P05062	Fructose-bisphosphate aldolase B	ALDOB	>sp|P05062|ALDOB_HUMAN Fructose-bisphosphate aldolase B OS=Homo sapiens GN=ALDOB PE=1 SV=2	1	153.56	-0.90736	1.56934e-35	243	_K(ac)YTPEQVAMATVTALHR_	3	653.344	340830016	0.733044	0.754448	0.927193	0.810939
P51648	Fatty aldehyde dehydrogenase	ALDH3A2	>sp|P51648|AL3A2_HUMAN Fatty aldehyde dehydrogenase OS=Homo sapiens GN=ALDH3A2 PE=1 SV=1	1	58.123	0.16797	0.00455825	326	_TK(ac)VMQEEIFGPILPIVPVK_	3	727.418	36091000	NA	NA	NA	NA
P51649	Succinate-semialdehyde dehydrogenase, mitochondrial	ALDH5A1	>sp|P51649|SSDH_HUMAN Succinate-semialdehyde dehydrogenase, mitochondrial OS=Homo sapiens GN=ALDH5A1 PE=1 SV=2	1	117.89	0.94868	0.00113134	365	_AFAEAMK(ac)K_	3	313.165	291230016	0.638057	0.706795	0.709726	0.68698
P51649	Succinate-semialdehyde dehydrogenase, mitochondrial	ALDH5A1	>sp|P51649|SSDH_HUMAN Succinate-semialdehyde dehydrogenase, mitochondrial OS=Homo sapiens GN=ALDH5A1 PE=1 SV=2	1	148.32	0.69271	7.64092e-16	126	_K(ac)WYNLMIQNK(ac)DDLAR_	3	664.672	435640000	0.583376	0.653663	0.767695	0.665287
P51649	Succinate-semialdehyde dehydrogenase, mitochondrial	ALDH5A1	>sp|P51649|SSDH_HUMAN Succinate-semialdehyde dehydrogenase, mitochondrial OS=Homo sapiens GN=ALDH5A1 PE=1 SV=2	1	140.96	0.086991	1.65217e-15	135	_WYNLMIQNK(ac)DDLAR_	3	607.97	849870020	0.626045	0.623934	0.749278	0.668014
P51649	Succinate-semialdehyde dehydrogenase, mitochondrial	ALDH5A1	>sp|P51649|SSDH_HUMAN Succinate-semialdehyde dehydrogenase, mitochondrial OS=Homo sapiens GN=ALDH5A1 PE=1 SV=2	1	70.889	0.92654	0.00215371	184	_VYGDIIHTPAK(ac)DR_	3	509.604	26503000	NA	NA	NA	NA
Q8IWB9	Testis-expressed sequence 2 protein	TEX2	>sp|Q8IWB9|TEX2_HUMAN Testis-expressed sequence 2 protein OS=Homo sapiens GN=TEX2 PE=1 SV=2	1	90.05	1.7586	0.0117811	1010	_ATETEFIK(ac)K_	2	554.798	4117100	NA	NA	NA	NA
P31939	Bifunctional purine biosynthesis protein PURH	ATIC	>sp|P31939|PUR9_HUMAN Bifunctional purine biosynthesis protein PURH OS=Homo sapiens GN=ATIC PE=1 SV=3	1	116.58	-0.61143	5.30331e-16	524	_ALFEEVPELLTEAEK(ac)K_	3	630.003	30842000	0.882147	2.53014	1.58969	1.57718
P31939	Bifunctional purine biosynthesis protein PURH	ATIC	>sp|P31939|PUR9_HUMAN Bifunctional purine biosynthesis protein PURH OS=Homo sapiens GN=ATIC PE=1 SV=3	1	70.452	-0.036238	1.30939e-06	356	_EVSDGIIAPGYEEEALTILSK(ac)K_	3	802.088	12773000	0.642995	1.30278	0.860554	0.894914
O00743	Serine/threonine-protein phosphatase 6 catalytic subunit	PPP6C	>sp|O00743|PPP6_HUMAN Serine/threonine-protein phosphatase 6 catalytic subunit OS=Homo sapiens GN=PPP6C PE=1 SV=1	1	70.197	-0.017212	0.0100828	8	_APLDLDK(ac)YVEIAR_	2	772.92	23283000	NA	NA	NA	NA
P07099	Epoxide hydrolase 1	EPHX1	>sp|P07099|HYEP_HUMAN Epoxide hydrolase 1 OS=Homo sapiens GN=EPHX1 PE=1 SV=1	1	120.87	1.0717	9.92983e-06	286	_DVELLYPVK(ac)EK_	3	458.922	1989100030	1.30844	1.59261	1.12765	1.34884
P07099	Epoxide hydrolase 1	EPHX1	>sp|P07099|HYEP_HUMAN Epoxide hydrolase 1 OS=Homo sapiens GN=EPHX1 PE=1 SV=1	1	179.85	-0.34882	1.13296e-33	386	_ENLGQGWMTQK(ac)HER_	3	585.946	3111600130	1.26907	1.66664	0.990383	1.28771
P07099	Epoxide hydrolase 1	EPHX1	>sp|P07099|HYEP_HUMAN Epoxide hydrolase 1 OS=Homo sapiens GN=EPHX1 PE=1 SV=1	1	93.649	-1.4791	0.0286951	104	_NEFDWK(ac)K_	2	504.743	4027300100	1.61546	1.8392	0.898766	1.45512
P50395	Rab GDP dissociation inhibitor beta	GDI2	>sp|P50395|GDIB_HUMAN Rab GDP dissociation inhibitor beta OS=Homo sapiens GN=GDI2 PE=1 SV=2	1	146.36	1.0484	4.20271e-17	435	_MTGSEFDFEEMK(ac)R_	3	550.238	95983000	0.794056	1.31207	1.18339	1.08221
P50395	Rab GDP dissociation inhibitor beta	GDI2	>sp|P50395|GDIB_HUMAN Rab GDP dissociation inhibitor beta OS=Homo sapiens GN=GDI2 PE=1 SV=2	1	93.096	1.6401	0.01094	164	_TFEGIDPK(ac)K_	2	538.785	32307000	NA	NA	NA	NA
P50395	Rab GDP dissociation inhibitor beta	GDI2	>sp|P50395|GDIB_HUMAN Rab GDP dissociation inhibitor beta OS=Homo sapiens GN=GDI2 PE=1 SV=2	1	113.8	1.2157	2.61546e-05	269	_VIGVK(ac)SEGEIAR_	2	650.367	39091000	0.589469	1.23991	1.0874	0.943897
P50395	Rab GDP dissociation inhibitor beta	GDI2	>sp|P50395|GDIB_HUMAN Rab GDP dissociation inhibitor beta OS=Homo sapiens GN=GDI2 PE=1 SV=2	1	95.5	-3.8455	1.08637e-09	137	_VPSTEAEALASSLMGLFEK(ac)R_	3	726.709	12843000	NA	NA	NA	NA
P31937	3-hydroxyisobutyrate dehydrogenase, mitochondrial	HIBADH	>sp|P31937|3HIDH_HUMAN 3-hydroxyisobutyrate dehydrogenase, mitochondrial OS=Homo sapiens GN=HIBADH PE=1 SV=2	1	103.92	0.50753	8.48619e-12	95	_EFQDAGEQVVSSPADVAEK(ac)ADR_	3	797.375	25701000	0.515782	0.852517	0.966347	0.756649
P22059	Oxysterol-binding protein 1	OSBP	>sp|P22059|OSBP1_HUMAN Oxysterol-binding protein 1 OS=Homo sapiens GN=OSBP PE=1 SV=1	1	59.038	-0.43355	0.0373253	736	_WDEANAEK(ac)QR_	2	644.799	5777000	1.55542	1.17165	1.17383	1.27981
P49721	Proteasome subunit beta type-2	PSMB2	>sp|P49721|PSB2_HUMAN Proteasome subunit beta type-2 OS=Homo sapiens GN=PSMB2 PE=1 SV=1	1	47.96	-0.63021	0.0110581	34	_DDHDK(ac)MFK_	3	359.827	20309000	NA	NA	NA	NA
P49721	Proteasome subunit beta type-2	PSMB2	>sp|P49721|PSB2_HUMAN Proteasome subunit beta type-2 OS=Homo sapiens GN=PSMB2 PE=1 SV=1	1	80.455	-0.55322	0.0114116	68	_NVQLYK(ac)MR_	2	547.295	18267000	NA	NA	NA	NA
P42330	Aldo-keto reductase family 1 member C3	AKR1C3	>sp|P42330|AK1C3_HUMAN Aldo-keto reductase family 1 member C3 OS=Homo sapiens GN=AKR1C3 PE=1 SV=4	1	153.25	2.8894	0	246	_WVDPNSPVLLEDPVLCALAK(ac)K_	4	602.324	262660000	0.772747	6.78691	1.80524	2.84439
P50053	Ketohexokinase	KHK	>sp|P50053|KHK_HUMAN Ketohexokinase OS=Homo sapiens GN=KHK PE=1 SV=2	1	155.49	-1.1258	4.46123e-21	197	_DVAK(ac)HLGFQSAEEALR_	2	906.966	259490000	0.3066	1.57394	0.548596	0.683993
Q9UJ83	2-hydroxyacyl-CoA lyase 1	HACL1	>sp|Q9UJ83|HACL1_HUMAN 2-hydroxyacyl-CoA lyase 1 OS=Homo sapiens GN=HACL1 PE=1 SV=2	1	96.745	2.4748	1.34048e-05	234	_GAAYAHAEESIK(ac)K_	3	472.909	17334000	1.35707	1.09535	1.27298	1.2242
Q15185	Prostaglandin E synthase 3	PTGES3	>sp|Q15185|TEBP_HUMAN Prostaglandin E synthase 3 OS=Homo sapiens GN=PTGES3 PE=1 SV=1	1	122.39	0.085639	0.000109723	33	_DVNVNFEK(ac)SK_	2	611.309	435910016	0.879212	2.43738	1.89584	1.6561
Q15185	Prostaglandin E synthase 3	PTGES3	>sp|Q15185|TEBP_HUMAN Prostaglandin E synthase 3 OS=Homo sapiens GN=PTGES3 PE=1 SV=1	1	97.271	-2.6365	1.53051e-09	65	_HLNEIDLFHCIDPNDSK(ac)HK_	5	475.631	46848000	1.05638	20.9417	6.35863	9.32124
P30613	Pyruvate kinase PKLR	PKLR	>sp|P30613|KPYR_HUMAN Pyruvate kinase PKLR OS=Homo sapiens GN=PKLR PE=1 SV=2	1	102.53	-0.93788	0.00906927	321	_IENHEGVK(ac)R_	3	375.2	21802000	0.695286	1.58518	0.479279	0.810906
P47897	Glutamine--tRNA ligase	QARS	>sp|P47897|SYQ_HUMAN Glutamine--tRNA ligase OS=Homo sapiens GN=QARS PE=1 SV=1	0.999997	65.374	0.30168	0.0475932	628	_TDFKEEPEPGFK(ac)R_	3	541.267	54199000	1.17742	0.923958	0.909911	0.997282
P48735	Isocitrate dehydrogenase [NADP], mitochondrial	IDH2	>sp|P48735|IDHP_HUMAN Isocitrate dehydrogenase [NADP], mitochondrial OS=Homo sapiens GN=IDH2 PE=1 SV=2	1	188.4	2.3345	5.9e-44	272	_DIFQEIFDK(ac)HYK_	3	542.272	3908600060	0.428281	0.784665	0.656179	0.626372
P48735	Isocitrate dehydrogenase [NADP], mitochondrial	IDH2	>sp|P48735|IDHP_HUMAN Isocitrate dehydrogenase [NADP], mitochondrial OS=Homo sapiens GN=IDH2 PE=1 SV=2	1	93.096	-0.26559	0.00219314	275	_HYK(ac)TDFDK_	2	548.259	4231000060	0.675068	0.781238	0.730528	0.724708
P48735	Isocitrate dehydrogenase [NADP], mitochondrial	IDH2	>sp|P48735|IDHP_HUMAN Isocitrate dehydrogenase [NADP], mitochondrial OS=Homo sapiens GN=IDH2 PE=1 SV=2	1	178.22	-1.7156	0	106	_DQTDDQVTIDSALATQK(ac)YSVAVK_	3	846.757	2798200060	0.34002	0.51789	0.434346	0.432244
P48735	Isocitrate dehydrogenase [NADP], mitochondrial	IDH2	>sp|P48735|IDHP_HUMAN Isocitrate dehydrogenase [NADP], mitochondrial OS=Homo sapiens GN=IDH2 PE=1 SV=2	1	107.17	3.3132	0.000277482	384	_GK(ac)LDGNQDLIR_	2	635.841	5613500	0.822964	0.810633	NA	NA
P48735	Isocitrate dehydrogenase [NADP], mitochondrial	IDH2	>sp|P48735|IDHP_HUMAN Isocitrate dehydrogenase [NADP], mitochondrial OS=Homo sapiens GN=IDH2 PE=1 SV=2	1	77.13	-0.92956	0.000352872	180	_HAHGDQYK(ac)ATDFVADR_	3	624.959	109050000	0.964701	1.25433	0.943795	1.00474
P48735	Isocitrate dehydrogenase [NADP], mitochondrial	IDH2	>sp|P48735|IDHP_HUMAN Isocitrate dehydrogenase [NADP], mitochondrial OS=Homo sapiens GN=IDH2 PE=1 SV=2	1	77.732	0.29297	0.00952229	280	_TDFDK(ac)NK_	2	455.219	639180030	0.175137	0.538195	0.387399	0.372288
P48735	Isocitrate dehydrogenase [NADP], mitochondrial	IDH2	>sp|P48735|IDHP_HUMAN Isocitrate dehydrogenase [NADP], mitochondrial OS=Homo sapiens GN=IDH2 PE=1 SV=2	1	121.9	-0.92187	0.000117616	67	_IIWQFIK(ac)EK_	2	623.863	198660000	0.81822	1.46901	0.870869	1.0275
P48735	Isocitrate dehydrogenase [NADP], mitochondrial	IDH2	>sp|P48735|IDHP_HUMAN Isocitrate dehydrogenase [NADP], mitochondrial OS=Homo sapiens GN=IDH2 PE=1 SV=2	1	88.596	-2.0008	0.0115467	243	_K(ac)WPLYMSTK_	2	598.313	369560000	0.479218	0.906802	1.37628	0.901871
P48735	Isocitrate dehydrogenase [NADP], mitochondrial	IDH2	>sp|P48735|IDHP_HUMAN Isocitrate dehydrogenase [NADP], mitochondrial OS=Homo sapiens GN=IDH2 PE=1 SV=2	1	142.26	-0.17215	1.73298e-34	80	_LILPHVDIQLK(ac)YFDLGLPNR_	4	602.344	1966700030	0.622586	0.762772	0.838023	0.737792
P48735	Isocitrate dehydrogenase [NADP], mitochondrial	IDH2	>sp|P48735|IDHP_HUMAN Isocitrate dehydrogenase [NADP], mitochondrial OS=Homo sapiens GN=IDH2 PE=1 SV=2	1	78.964	-3.5251	0.000999088	166	_LVPGWTK(ac)PITIGR_	3	493.961	107140000	0.856453	1.56085	1.08406	1.16077
P62273	40S ribosomal protein S29	RPS29	>sp|P62273|RS29_HUMAN 40S ribosomal protein S29 OS=Homo sapiens GN=RPS29 PE=1 SV=2	1	53.968	1.1024	0.0499737	54	_DIGFIK(ac)LD_	2	481.763	22340000	1.39678	2.43194	1.17671	1.51314
Q9UBB4	Ataxin-10	ATXN10	>sp|Q9UBB4|ATX10_HUMAN Ataxin-10 OS=Homo sapiens GN=ATXN10 PE=1 SV=1	1	96.673	0.46203	2.324e-06	451	_MEEQGLADASLLK(ac)K_	3	525.608	8176200	NA	NA	NA	NA
P11586	C-1-tetrahydrofolate synthase, cytoplasmic	MTHFD1	>sp|P11586|C1TC_HUMAN C-1-tetrahydrofolate synthase, cytoplasmic OS=Homo sapiens GN=MTHFD1 PE=1 SV=3	1	186.16	3.9615	3.1e-43	56	_DDSNLYINVK(ac)LK_	2	732.391	1301799940	0.504624	0.486494	0.4949	0.497895
P11586	C-1-tetrahydrofolate synthase, cytoplasmic	MTHFD1	>sp|P11586|C1TC_HUMAN C-1-tetrahydrofolate synthase, cytoplasmic OS=Homo sapiens GN=MTHFD1 PE=1 SV=3	1	156.49	-2.8947	1.25047e-31	352	_EIGLLSEEVELYGETK(ac)AK_	4	513.27	230310000	0.48836	0.816004	0.526402	0.596578
P11586	C-1-tetrahydrofolate synthase, cytoplasmic	MTHFD1	>sp|P11586|C1TC_HUMAN C-1-tetrahydrofolate synthase, cytoplasmic OS=Homo sapiens GN=MTHFD1 PE=1 SV=3	1	73.324	-1.3717	0.0256437	684	_FFNIK(ac)CR_	2	513.763	46832000	0.75514	1.73537	1.73861	1.38154
P11586	C-1-tetrahydrofolate synthase, cytoplasmic	MTHFD1	>sp|P11586|C1TC_HUMAN C-1-tetrahydrofolate synthase, cytoplasmic OS=Homo sapiens GN=MTHFD1 PE=1 SV=3	1	99.392	0.83849	0.000373433	262	_KVVGDVAYDEAK(ac)ER_	3	540.946	26008000	0.599098	0.62814	0.672069	0.637113
P11586	C-1-tetrahydrofolate synthase, cytoplasmic	MTHFD1	>sp|P11586|C1TC_HUMAN C-1-tetrahydrofolate synthase, cytoplasmic OS=Homo sapiens GN=MTHFD1 PE=1 SV=3	1	87.476	-0.34416	0.00769843	825	_LPVEDK(ac)IR_	2	506.295	41300000	0.389763	0.778475	0.851735	0.653384
Q96I15	Selenocysteine lyase	SCLY	>sp|Q96I15|SCLY_HUMAN Selenocysteine lyase OS=Homo sapiens GN=SCLY PE=1 SV=4	1	93.325	-1.1877	0.0125059	341	_LEAEFGQK(ac)R_	3	373.865	59458000	1.18162	0.876729	0.998186	1.00674
P45954	Short/branched chain specific acyl-CoA dehydrogenase, mitochondrial	ACADSB	>sp|P45954|ACDSB_HUMAN Short/branched chain specific acyl-CoA dehydrogenase, mitochondrial OS=Homo sapiens GN=ACADSB PE=1 SV=1	1	82.202	-0.25007	0.000235036	248	_DTPGLHIGK(ac)PENK_	3	483.256	30109000	0.695122	1.09223	1.03881	0.932037
P45954	Short/branched chain specific acyl-CoA dehydrogenase, mitochondrial	ACADSB	>sp|P45954|ACDSB_HUMAN Short/branched chain specific acyl-CoA dehydrogenase, mitochondrial OS=Homo sapiens GN=ACADSB PE=1 SV=1	1	56.916	-1.4076	0.0091837	402	_DYPVEK(ac)YFR_	3	420.208	6114000	NA	NA	NA	NA
P45954	Short/branched chain specific acyl-CoA dehydrogenase, mitochondrial	ACADSB	>sp|P45954|ACDSB_HUMAN Short/branched chain specific acyl-CoA dehydrogenase, mitochondrial OS=Homo sapiens GN=ACADSB PE=1 SV=1	1	120.11	-0.23311	9.64826e-16	371	_EASMAK(ac)YYASEIAGQTTSK_	3	693.33	124720000	0.518284	0.827879	0.550749	0.638682
P45954	Short/branched chain specific acyl-CoA dehydrogenase, mitochondrial	ACADSB	>sp|P45954|ACDSB_HUMAN Short/branched chain specific acyl-CoA dehydrogenase, mitochondrial OS=Homo sapiens GN=ACADSB PE=1 SV=1	1	116.45	1.2203	7.6613e-22	88	_FAQEQIAPLVSTMDENSK(ac)MEK_	3	813.391	10870000	0.390016	0.795865	0.633156	0.584299
P45954	Short/branched chain specific acyl-CoA dehydrogenase, mitochondrial	ACADSB	>sp|P45954|ACDSB_HUMAN Short/branched chain specific acyl-CoA dehydrogenase, mitochondrial OS=Homo sapiens GN=ACADSB PE=1 SV=1	1	75.738	0.68185	0.00790812	152	_K(ac)HGTEEQK_	3	333.502	783030	0.14431	0.855122	0.260173	0.325021
P45954	Short/branched chain specific acyl-CoA dehydrogenase, mitochondrial	ACADSB	>sp|P45954|ACDSB_HUMAN Short/branched chain specific acyl-CoA dehydrogenase, mitochondrial OS=Homo sapiens GN=ACADSB PE=1 SV=1	1	169.84	-2.7712	0	284	_VPEANILGQIGHGYK(ac)YAIGSLNEGR_	4	675.354	3946700030	0.589862	0.815626	0.691322	0.695149
P62280	40S ribosomal protein S11	RPS11	>sp|P62280|RS11_HUMAN 40S ribosomal protein S11 OS=Homo sapiens GN=RPS11 PE=1 SV=3	1	152.47	-1.7901	4.39412e-22	58	_EAIEGTYIDK(ac)K_	2	654.838	17408000	0.824745	1.65045	0.596458	0.987812
O75521	Enoyl-CoA delta isomerase 2, mitochondrial	ECI2	>sp|O75521|ECI2_HUMAN Enoyl-CoA delta isomerase 2, mitochondrial OS=Homo sapiens GN=ECI2 PE=1 SV=4	1	135.84	0.085453	0.000316555	159	_IMFNRPK(ac)K_	2	538.308	30352000	0.623901	0.8963	0.912413	0.801001
O75521	Enoyl-CoA delta isomerase 2, mitochondrial	ECI2	>sp|O75521|ECI2_HUMAN Enoyl-CoA delta isomerase 2, mitochondrial OS=Homo sapiens GN=ECI2 PE=1 SV=4	1	122.12	0.19969	1.95898e-07	160	_K(ac)K(ac)NAINTEMYHEIMR_	3	654.657	411380000	1.03697	0.736819	0.950901	0.910941
O75521	Enoyl-CoA delta isomerase 2, mitochondrial	ECI2	>sp|O75521|ECI2_HUMAN Enoyl-CoA delta isomerase 2, mitochondrial OS=Homo sapiens GN=ECI2 PE=1 SV=4	1	85.522	0.55059	0.00684298	62	_KDPGNEVK(ac)LK_	3	390.556	640220030	1.27232	0.828029	1.06627	1.04071
O75521	Enoyl-CoA delta isomerase 2, mitochondrial	ECI2	>sp|O75521|ECI2_HUMAN Enoyl-CoA delta isomerase 2, mitochondrial OS=Homo sapiens GN=ECI2 PE=1 SV=4	1	153.09	-4.0974	3.97907e-24	161	_K(ac)NAINTEMYHEIMR_	3	597.955	782899970	0.923338	0.751843	0.96711	0.879807
O75521	Enoyl-CoA delta isomerase 2, mitochondrial	ECI2	>sp|O75521|ECI2_HUMAN Enoyl-CoA delta isomerase 2, mitochondrial OS=Homo sapiens GN=ECI2 PE=1 SV=4	1	98.175	2.9488	1.28472e-09	135	_K(ac)STGFETLVVTSEDGITK_	3	652.005	67645000	0.806542	1.15538	1.2021	1.03724
Q8TCD5	5'(3')-deoxyribonucleotidase, cytosolic type	NT5C	>sp|Q8TCD5|NT5C_HUMAN 5'(3')-deoxyribonucleotidase, cytosolic type OS=Homo sapiens GN=NT5C PE=1 SV=2	1	152.32	-1.3199	2.12851e-20	146	_TVVLGDLLIDDK(ac)DTVR_	2	907.499	61812000	0.5021	0.936494	0.606484	0.680313
P02787	Serotransferrin	TF	>sp|P02787|TRFE_HUMAN Serotransferrin OS=Homo sapiens GN=TF PE=1 SV=3	1	150.05	0.81319	4.18911e-22	453	_K(ac)SASDLTWDNLK_	2	710.359	93971000	0.976159	1.23756	1.49526	1.23014
P02787	Serotransferrin	TF	>sp|P02787|TRFE_HUMAN Serotransferrin OS=Homo sapiens GN=TF PE=1 SV=3	1	102.52	-1.1804	1.69464e-06	668	_NTYEK(ac)YLGEEYVK_	3	559.938	13279000	1.25358	0.777396	1.00162	0.997833
Q13057	Bifunctional coenzyme A synthase	COASY	>sp|Q13057|COASY_HUMAN Bifunctional coenzyme A synthase OS=Homo sapiens GN=COASY PE=1 SV=4	1	108.7	0.75017	0.00345424	554	_AWALLQK(ac)R_	3	343.206	56896000	0.6683	1.60991	0.906163	0.982174
P22310	UDP-glucuronosyltransferase 1-4	UGT1A4	>sp|P22310|UD14_HUMAN UDP-glucuronosyltransferase 1-4 OS=Homo sapiens GN=UGT1A4 PE=1 SV=1	1	91.867	-1.0959	0.00423598	438	_SYK(ac)ENIMR_	2	541.769	160480000	0.663751	1.14005	1.17675	0.973655
P22310	UDP-glucuronosyltransferase 1-4	UGT1A4	>sp|P22310|UD14_HUMAN UDP-glucuronosyltransferase 1-4 OS=Homo sapiens GN=UGT1A4 PE=1 SV=1	1	116.6	1.2296	7.85471e-15	70	_GHQAVVLTPEVNMHIK(ac)EEK_	4	551.04	185440000	1.14446	0.873628	0.903421	0.996471
P22310	UDP-glucuronosyltransferase 1-4	UGT1A4	>sp|P22310|UD14_HUMAN UDP-glucuronosyltransferase 1-4 OS=Homo sapiens GN=UGT1A4 PE=1 SV=1	1	171.98	4.328	0	108	_VTLGYTQGFFETEHLLK(ac)R_	3	727.716	223270000	0.903784	0.687392	1.04415	0.889954
P22314	Ubiquitin-like modifier-activating enzyme 1	UBA1	>sp|P22314|UBA1_HUMAN Ubiquitin-like modifier-activating enzyme 1 OS=Homo sapiens GN=UBA1 PE=1 SV=3	1	50.897	-1.9977	0.0464122	68	_QLYVLGHEAMK(ac)R_	3	496.266	9947800	NA	NA	NA	NA
Q8WUM4	Programmed cell death 6-interacting protein	PDCD6IP	>sp|Q8WUM4|PDC6I_HUMAN Programmed cell death 6-interacting protein OS=Homo sapiens GN=PDCD6IP PE=1 SV=1	1	93.345	0.43056	0.011238	11	_K(ac)TSEVDLAK_	2	516.782	11048000	1.44368	1.29523	1.14165	1.28449
Q8WUM4	Programmed cell death 6-interacting protein	PDCD6IP	>sp|Q8WUM4|PDC6I_HUMAN Programmed cell death 6-interacting protein OS=Homo sapiens GN=PDCD6IP PE=1 SV=1	1	67.952	4.9785	0.0199174	486	_TPSNELYK(ac)PLR_	2	680.367	3137400	NA	NA	NA	NA
P62913	60S ribosomal protein L11	RPL11	>sp|P62913|RL11_HUMAN 60S ribosomal protein L11 OS=Homo sapiens GN=RPL11 PE=1 SV=2	1	100.93	0.59987	0.000722238	85	_AEEILEK(ac)GLK_	2	586.332	4254300	0.995467	1.66517	1.80291	1.45492
P22087	rRNA 2'-O-methyltransferase fibrillarin	FBL	>sp|P22087|FBRL_HUMAN rRNA 2'-O-methyltransferase fibrillarin OS=Homo sapiens GN=FBL PE=1 SV=2	1	82.925	-2.2109	0.000534377	121	_NLVPGESVYGEK(ac)R_	2	745.386	39367000	0.834781	2.65797	2.20856	1.76014
Q8N9F7	Glycerophosphodiester phosphodiesterase domain-containing protein 1	GDPD1	>sp|Q8N9F7|GDPD1_HUMAN Glycerophosphodiester phosphodiesterase domain-containing protein 1 OS=Homo sapiens GN=GDPD1 PE=1 SV=2	1	59.673	0.30185	0.0144982	92	_DEQVVVSHDENLK(ac)R_	3	570.62	19767000	NA	NA	NA	NA
P49189	4-trimethylaminobutyraldehyde dehydrogenase	ALDH9A1	>sp|P49189|AL9A1_HUMAN 4-trimethylaminobutyraldehyde dehydrogenase OS=Homo sapiens GN=ALDH9A1 PE=1 SV=3	1	209.19	0.73072	0	303	_EILDK(ac)FTEEVVK_	2	746.401	125480000	0.412708	0.510363	0.43562	0.455402
P42357	Histidine ammonia-lyase	HAL	>sp|P42357|HUTH_HUMAN Histidine ammonia-lyase OS=Homo sapiens GN=HAL PE=1 SV=1	1	145.69	-1.036	5.22262e-11	112	_YREPEK(ac)YIELDGDR_	3	608.964	43971000	0.757918	0.892188	0.945419	0.861673
Q96G03	Phosphoglucomutase-2	PGM2	>sp|Q96G03|PGM2_HUMAN Phosphoglucomutase-2 OS=Homo sapiens GN=PGM2 PE=1 SV=4	1	112.44	-0.19724	4.04114e-10	532	_DLTTGYDDSQPDK(ac)K_	3	542.249	23925000	1.59053	1.60613	1.64785	1.63365
Q96G03	Phosphoglucomutase-2	PGM2	>sp|Q96G03|PGM2_HUMAN Phosphoglucomutase-2 OS=Homo sapiens GN=PGM2 PE=1 SV=4	1	109.63	-2.516	8.62276e-15	292	_DPDPEFPTVK(ac)YPNPEEGK_	4	525.999	184190000	1.32298	1.16529	1.15283	1.2668
Q96G03	Phosphoglucomutase-2	PGM2	>sp|Q96G03|PGM2_HUMAN Phosphoglucomutase-2 OS=Homo sapiens GN=PGM2 PE=1 SV=4	1	95.483	0.36551	0.00167994	565	_TSGTEPK(ac)IK_	3	334.854	21593000	1.32441	0.806249	0.988608	1.10651
P52209	6-phosphogluconate dehydrogenase, decarboxylating	PGD	>sp|P52209|6PGD_HUMAN 6-phosphogluconate dehydrogenase, decarboxylating OS=Homo sapiens GN=PGD PE=1 SV=3	1	162.37	-0.45824	7.84445e-25	38	_TVSK(ac)VDDFLANEAK_	3	526.939	156180000	1.26541	1.24592	1.44214	1.31897
P52209	6-phosphogluconate dehydrogenase, decarboxylating	PGD	>sp|P52209|6PGD_HUMAN 6-phosphogluconate dehydrogenase, decarboxylating OS=Homo sapiens GN=PGD PE=1 SV=3	1	103.76	2.6395	2.97622e-06	48	_VDDFLANEAK(ac)GTK_	3	483.912	5846100	NA	NA	NA	NA
Q53T59	HCLS1-binding protein 3	HS1BP3	>sp|Q53T59|H1BP3_HUMAN HCLS1-binding protein 3 OS=Homo sapiens GN=HS1BP3 PE=1 SV=1	1	88.803	0.98032	0.000185535	70	_K(ac)YSEIEEFYQK_	3	502.577	8423100	0.907328	1.37416	0.824478	0.971311
P02792	Ferritin light chain	FTL	>sp|P02792|FRIL_HUMAN Ferritin light chain OS=Homo sapiens GN=FTL PE=1 SV=2	1	105.52	0.66707	0.0116606	105	_AAMALEK(ac)K_	2	452.252	194230000	1.13765	0.709582	0.708091	0.824785
P02792	Ferritin light chain	FTL	>sp|P02792|FRIL_HUMAN Ferritin light chain OS=Homo sapiens GN=FTL PE=1 SV=2	1	102	0.39949	0.0329142	59	_ELAEEK(ac)R_	2	458.74	498750016	0.720997	0.990175	0.556742	0.635471
P02792	Ferritin light chain	FTL	>sp|P02792|FRIL_HUMAN Ferritin light chain OS=Homo sapiens GN=FTL PE=1 SV=2	1	116.6	-1.0897	1.66984e-22	140	_TDPHLCDFLETHFLDEEVK(ac)LIK_	4	686.093	35446000	0.676351	3.64112	3.12017	2.27557
P61158	Actin-related protein 3	ACTR3	>sp|P61158|ARP3_HUMAN Actin-related protein 3 OS=Homo sapiens GN=ACTR3 PE=1 SV=3	1	89.231	1.4095	0.000801525	244	_EFNK(ac)YDTDGSK_	3	449.202	41025000	1.22309	1.25646	1.64447	1.36265
P61158	Actin-related protein 3	ACTR3	>sp|P61158|ARP3_HUMAN Actin-related protein 3 OS=Homo sapiens GN=ACTR3 PE=1 SV=3	0.999598	139.46	1.4636	2.9418e-40	75	_GVDDLDFFIGDEAIEKPTYATK(ac)WPIR_	3	1013.51	45042000	0.715535	1.43855	1.67696	1.23042
Q14847	LIM and SH3 domain protein 1	LASP1	>sp|Q14847|LASP1_HUMAN LIM and SH3 domain protein 1 OS=Homo sapiens GN=LASP1 PE=1 SV=2	1	168.69	-2.9365	1.8e-44	121	_TQDQISNIK(ac)YHEEFEK_	3	684.329	67084000	1.69393	2.25237	2.20066	2.0329
Q16181	Septin-7	2018-09-07	>sp|Q16181|SEPT7_HUMAN Septin-7 OS=Homo sapiens GN=SEPT7 PE=1 SV=2	1	107.65	0.49381	4.99052e-10	208	_ADTLTPEECQQFK(ac)K_	3	579.61	47500000	NA	NA	NA	NA
Q0VDG4	Secernin-3	SCRN3	>sp|Q0VDG4|SCRN3_HUMAN Secernin-3 OS=Homo sapiens GN=SCRN3 PE=1 SV=1	1	131.56	1.1707	4.67704e-17	366	_HQQALEVVNNNEEK(ac)AK_	3	631.654	10864000	1.1161	1.5071	1.30016	1.30248
O43676	NADH dehydrogenase [ubiquinone] 1 beta subcomplex subunit 3	NDUFB3	>sp|O43676|NDUB3_HUMAN NADH dehydrogenase [ubiquinone] 1 beta subcomplex subunit 3 OS=Homo sapiens GN=NDUFB3 PE=1 SV=3	1	120.84	0.5441	9.50139e-07	34	_IEGTPLETIQK(ac)K_	2	699.896	12263000	NA	NA	NA	NA
P02753	Retinol-binding protein 4	RBP4	>sp|P02753|RET4_HUMAN Retinol-binding protein 4 OS=Homo sapiens GN=RBP4 PE=1 SV=3	1	71.08	0.70099	0.00503135	168	_DPNGLPPEAQK(ac)IVR_	2	788.428	13773000	0.974364	2.25054	1.93501	1.61342
Q16698	2,4-dienoyl-CoA reductase, mitochondrial	DECR1	>sp|Q16698|DECR_HUMAN 2,4-dienoyl-CoA reductase, mitochondrial OS=Homo sapiens GN=DECR1 PE=1 SV=1	1	67.997	0.76006	0.00202924	244	_FNVIQPGPIK(ac)TK_	3	461.938	10589000	NA	NA	NA	NA
Q16698	2,4-dienoyl-CoA reductase, mitochondrial	DECR1	>sp|Q16698|DECR_HUMAN 2,4-dienoyl-CoA reductase, mitochondrial OS=Homo sapiens GN=DECR1 PE=1 SV=1	1	78.287	1.5527	0.00428318	230	_SLAAEWGK(ac)YGMR_	3	470.899	128060000	1.01629	0.908853	0.940868	0.954476
O75533	Splicing factor 3B subunit 1	SF3B1	>sp|O75533|SF3B1_HUMAN Splicing factor 3B subunit 1 OS=Homo sapiens GN=SF3B1 PE=1 SV=3	1	60.301	0.76647	0.00417803	785	_EFQSPDEEMK(ac)K_	3	470.547	0	NA	NA	NA	NA
O75534	Cold shock domain-containing protein E1	CSDE1	>sp|O75534|CSDE1_HUMAN Cold shock domain-containing protein E1 OS=Homo sapiens GN=CSDE1 PE=1 SV=2	1	65.231	0.84718	0.00160972	696	_DQFGFINYEVGDSK(ac)K_	3	596.953	9824800	0.747988	1.51437	1.25941	1.13696
O75534	Cold shock domain-containing protein E1	CSDE1	>sp|O75534|CSDE1_HUMAN Cold shock domain-containing protein E1 OS=Homo sapiens GN=CSDE1 PE=1 SV=2	1	94.547	0.51793	0.000132478	307	_SK(ac)VTLLEGDHVR_	3	465.925	29684000	NA	NA	NA	NA
O43677	NADH dehydrogenase [ubiquinone] 1 subunit C1, mitochondrial	NDUFC1	>sp|O43677|NDUC1_HUMAN NADH dehydrogenase [ubiquinone] 1 subunit C1, mitochondrial OS=Homo sapiens GN=NDUFC1 PE=3 SV=1	1	77.597	0.36769	0.0014916	70	_QHNEDILEYK(ac)R_	3	496.248	8050900	NA	NA	NA	NA
P68871	Hemoglobin subunit beta	HBB	>sp|P68871|HBB_HUMAN Hemoglobin subunit beta OS=Homo sapiens GN=HBB PE=1 SV=2	1	191.79	-1.3758	3.35e-43	145	_VVAGVANALAHK(ac)YH_	2	746.407	86658998000	0.823936	1.20596	0.915277	0.933865
P68871	Hemoglobin subunit beta	HBB	>sp|P68871|HBB_HUMAN Hemoglobin subunit beta OS=Homo sapiens GN=HBB PE=1 SV=2	1	130.27	-1.0118	2.89157e-29	60	_FFESFGDLSTPDAVMGNPK(ac)VK_	3	776.712	208790000	0.757415	0.90437	0.935153	0.863389
P68871	Hemoglobin subunit beta	HBB	>sp|P68871|HBB_HUMAN Hemoglobin subunit beta OS=Homo sapiens GN=HBB PE=1 SV=2	1	121.46	-1.8361	1.43729e-21	96	_GTFATLSELHCDK(ac)LHVDPENFR_	4	657.818	62676000	0.843069	1.97216	3.11233	1.85226
P68871	Hemoglobin subunit beta	HBB	>sp|P68871|HBB_HUMAN Hemoglobin subunit beta OS=Homo sapiens GN=HBB PE=1 SV=2	1	104.52	-0.67374	1.3241e-11	18	_SAVTALWGK(ac)VNVDEVGGEALGR_	3	757.397	197330000	0.760623	0.793188	0.913027	0.830207
P05091	Aldehyde dehydrogenase, mitochondrial	ALDH2	>sp|P05091|ALDH2_HUMAN Aldehyde dehydrogenase, mitochondrial OS=Homo sapiens GN=ALDH2 PE=1 SV=2	1	154.65	0.90019	6.06924e-24	426	_EEIFGPVMQILK(ac)FK_	2	860.971	202540000	0.57563	1.01337	0.587492	0.707997
P05091	Aldehyde dehydrogenase, mitochondrial	ALDH2	>sp|P05091|ALDH2_HUMAN Aldehyde dehydrogenase, mitochondrial OS=Homo sapiens GN=ALDH2 PE=1 SV=2	1	332.08	-1.1272	0	368	_TEQGPQVDETQFK(ac)K_	2	838.91	5362200100	0.383614	0.801598	0.374265	0.52643
P05091	Aldehyde dehydrogenase, mitochondrial	ALDH2	>sp|P05091|ALDH2_HUMAN Aldehyde dehydrogenase, mitochondrial OS=Homo sapiens GN=ALDH2 PE=1 SV=2	1	183.6	2.438	0	355	_VVGNPFDSK(ac)TEQGPQVDETQFK_	4	623.804	99649000	0.454048	0.660776	0.560879	0.55828
P05091	Aldehyde dehydrogenase, mitochondrial	ALDH2	>sp|P05091|ALDH2_HUMAN Aldehyde dehydrogenase, mitochondrial OS=Homo sapiens GN=ALDH2 PE=1 SV=2	1	108.35	-0.99406	3.06829e-06	155	_YYAGWADK(ac)YHGK_	3	500.902	908620030	1.03329	1.02067	0.806971	0.912555
P61160	Actin-related protein 2	ACTR2	>sp|P61160|ARP2_HUMAN Actin-related protein 2 OS=Homo sapiens GN=ACTR2 PE=1 SV=1	1	74.698	-2.4521	0.0116701	368	_DK(ac)DNFWMTR_	2	627.782	14182000	0.848322	1.26759	1.20622	1.0939
P58107	Epiplakin	EPPK1	>sp|P58107|EPIPL_HUMAN Epiplakin OS=Homo sapiens GN=EPPK1 PE=1 SV=2	1	84.753	1.153	0.000282888	2751	_TLQEVTEMDSVK(ac)R_	3	526.6	3471800	NA	NA	NA	NA
Q9UNL4	Inhibitor of growth protein 4	ING4	>sp|Q9UNL4|ING4_HUMAN Inhibitor of growth protein 4 OS=Homo sapiens GN=ING4 PE=1 SV=1	1	76.145	0.4618	0.0350752	127	_QIESSDYDSSSSK(ac)GK(ac)K_	3	610.618	14355000	NA	NA	NA	NA
Q9UNL4	Inhibitor of growth protein 4	ING4	>sp|Q9UNL4|ING4_HUMAN Inhibitor of growth protein 4 OS=Homo sapiens GN=ING4 PE=1 SV=1	1	76.145	0.4618	0.0350752	129	_QIESSDYDSSSSK(ac)GK(ac)K_	3	610.618	14355000	NA	NA	NA	NA
P13929	Beta-enolase	ENO3	>sp|P13929|ENOB_HUMAN Beta-enolase OS=Homo sapiens GN=ENO3 PE=1 SV=5	1	90.453	1.8434	7.78324e-05	28	_GNPTVEVDLHTAK(ac)GR_	3	545.953	7206400	NA	NA	NA	NA
P13929	Beta-enolase	ENO3	>sp|P13929|ENOB_HUMAN Beta-enolase OS=Homo sapiens GN=ENO3 PE=1 SV=5	1	112.08	2.8495	4.68947e-05	89	_LSVVDQEK(ac)VDK_	2	651.351	8164000	0.191046	0.385632	0.812779	0.386333
P13929	Beta-enolase	ENO3	>sp|P13929|ENOB_HUMAN Beta-enolase OS=Homo sapiens GN=ENO3 PE=1 SV=5	1	85.813	-1.1146	0.00260936	256	_NGK(ac)YDLDFK_	2	571.28	8555500	0.283897	0.508737	0.502287	0.420707
P09012	U1 small nuclear ribonucleoprotein A	SNRPA	>sp|P09012|SNRPA_HUMAN U1 small nuclear ribonucleoprotein A OS=Homo sapiens GN=SNRPA PE=1 SV=3	1	105.46	-0.47717	0.000555631	96	_TDSDIIAK(ac)MK_	3	388.537	21561000	1.1343	1.70514	1.14936	1.29886
Q16891	MICOS complex subunit MIC60	IMMT	>sp|Q16891|MIC60_HUMAN MICOS complex subunit MIC60 OS=Homo sapiens GN=IMMT PE=1 SV=1	1	74.789	-0.059154	0.00659832	269	_AAMDNSEIAGEK(ac)K_	2	703.335	12116000	1.60363	3.61514	1.89004	2.32697
Q16891	MICOS complex subunit MIC60	IMMT	>sp|Q16891|MIC60_HUMAN MICOS complex subunit MIC60 OS=Homo sapiens GN=IMMT PE=1 SV=1	0.999991	68.536	-0.0021684	0.0345048	304	_AKEELEK(ac)MK_	3	383.206	24678000	NA	NA	NA	NA
Q16891	MICOS complex subunit MIC60	IMMT	>sp|Q16891|MIC60_HUMAN MICOS complex subunit MIC60 OS=Homo sapiens GN=IMMT PE=1 SV=1	1	107.09	2.8226	2.64453e-06	297	_AVDEAADALLK(ac)AK_	3	452.917	34322000	1.05631	1.39891	1.22498	1.23006
P02763	Alpha-1-acid glycoprotein 1	ORM1	>sp|P02763|A1AG1_HUMAN Alpha-1-acid glycoprotein 1 OS=Homo sapiens GN=ORM1 PE=1 SV=1	1	99.5	-3.4362	0.00386111	179	_SDVVYTDWK(ac)K_	3	428.215	86438000	NA	NA	NA	NA
P62937	Peptidyl-prolyl cis-trans isomerase A	PPIA	>sp|P62937|PPIA_HUMAN Peptidyl-prolyl cis-trans isomerase A OS=Homo sapiens GN=PPIA PE=1 SV=2	1	95.57	-2.1897	5.9629e-07	82	_SIYGEK(ac)FEDENFILK_	3	625.312	316240000	1.65664	3.14732	2.7472	2.4611
P62937	Peptidyl-prolyl cis-trans isomerase A	PPIA	>sp|P62937|PPIA_HUMAN Peptidyl-prolyl cis-trans isomerase A OS=Homo sapiens GN=PPIA PE=1 SV=2	1	153.09	2.3218	3.64401e-17	125	_TEWLDGK(ac)HVVFGK_	3	519.94	988030020	1.11101	1.40621	1.26173	1.25228
P62937	Peptidyl-prolyl cis-trans isomerase A	PPIA	>sp|P62937|PPIA_HUMAN Peptidyl-prolyl cis-trans isomerase A OS=Homo sapiens GN=PPIA PE=1 SV=2	1	79.201	0.19734	0.0105223	31	_VPK(ac)TAENFR_	2	552.296	999580030	1.19988	1.05018	1.17565	1.13575
P48047	ATP synthase subunit O, mitochondrial	ATP5O	>sp|P48047|ATPO_HUMAN ATP synthase subunit O, mitochondrial OS=Homo sapiens GN=ATP5O PE=1 SV=1	1	84.753	0.26953	0.0133398	54	_QNK(ac)LEQVEK(ac)ELLR_	3	570.984	14234000	NA	NA	NA	NA
P48047	ATP synthase subunit O, mitochondrial	ATP5O	>sp|P48047|ATPO_HUMAN ATP synthase subunit O, mitochondrial OS=Homo sapiens GN=ATP5O PE=1 SV=1	1	84.753	0.26953	0.0133398	60	_QNK(ac)LEQVEK(ac)ELLR_	3	570.984	14234000	NA	NA	NA	NA
P48047	ATP synthase subunit O, mitochondrial	ATP5O	>sp|P48047|ATPO_HUMAN ATP synthase subunit O, mitochondrial OS=Homo sapiens GN=ATP5O PE=1 SV=1	1	77.74	0.24118	0.00947714	98	_SLNDITAK(ac)ER_	2	594.815	56230000	0.982911	1.53346	1.06257	1.19536
P48047	ATP synthase subunit O, mitochondrial	ATP5O	>sp|P48047|ATPO_HUMAN ATP synthase subunit O, mitochondrial OS=Homo sapiens GN=ATP5O PE=1 SV=1	1	79.283	2.05	0.0115832	84	_VAASVLNPYVK(ac)R_	2	679.893	11339000	1.00311	1.21524	1.16734	1.12422
P48047	ATP synthase subunit O, mitochondrial	ATP5O	>sp|P48047|ATPO_HUMAN ATP synthase subunit O, mitochondrial OS=Homo sapiens GN=ATP5O PE=1 SV=1	1	85.813	0.79594	0.002934	199	_YVDMSVK(ac)TK_	2	556.786	7656200	NA	NA	NA	NA
P32455	Interferon-induced guanylate-binding protein 1	GBP1	>sp|P32455|GBP1_HUMAN Interferon-induced guanylate-binding protein 1 OS=Homo sapiens GN=GBP1 PE=1 SV=2	1	86.944	-0.10507	0.00118477	582	_NEIQDLQTK(ac)MR_	3	473.242	22224000	0.851981	1.21406	1.02649	1.01772
P48444	Coatomer subunit delta	ARCN1	>sp|P48444|COPD_HUMAN Coatomer subunit delta OS=Homo sapiens GN=ARCN1 PE=1 SV=1	1	96.665	0.19067	0.00112951	322	_LHVENEDK(ac)K_	3	385.2	30741000	NA	NA	NA	NA
P48444	Coatomer subunit delta	ARCN1	>sp|P48444|COPD_HUMAN Coatomer subunit delta OS=Homo sapiens GN=ARCN1 PE=1 SV=1	1	102.52	-1.7201	9.82442e-07	142	_TFTEMDSHEEK(ac)VFR_	3	599.942	34763000	NA	NA	NA	NA
P00387	NADH-cytochrome b5 reductase 3	CYB5R3	>sp|P00387|NB5R3_HUMAN NADH-cytochrome b5 reductase 3 OS=Homo sapiens GN=CYB5R3 PE=1 SV=3	1	213.71	-0.07079	0	42	_STPAITLESPDIK(ac)YPLR_	3	648.354	356310016	0.599136	1.23695	0.955214	0.89427
Q9BVG4	Protein PBDC1	PBDC1	>sp|Q9BVG4|PBDC1_HUMAN Protein PBDC1 OS=Homo sapiens GN=PBDC1 PE=1 SV=1	1	84.759	0.97188	0.000191092	66	_LTK(ac)VDDQIYSEFR_	3	552.614	16616000	0.730604	1.58918	1.36215	1.17876
P00367	Glutamate dehydrogenase 1, mitochondrial	GLUD1	>sp|P00367|DHE3_HUMAN Glutamate dehydrogenase 1, mitochondrial OS=Homo sapiens GN=GLUD1 PE=1 SV=2	1	77.08	0.66455	0.000549602	480	_FGK(ac)HGGTIPIVPTAEFQDR_	3	704.701	191850000	1.0272	0.660474	0.927108	0.878827
P00367	Glutamate dehydrogenase 1, mitochondrial	GLUD1	>sp|P00367|DHE3_HUMAN Glutamate dehydrogenase 1, mitochondrial OS=Homo sapiens GN=GLUD1 PE=1 SV=2	1	82.287	-0.61014	0.0345907	211	_FTMELAK(ac)K_	2	505.273	170320000	0.603753	1.64348	0.929915	1.00152
P00367	Glutamate dehydrogenase 1, mitochondrial	GLUD1	>sp|P00367|DHE3_HUMAN Glutamate dehydrogenase 1, mitochondrial OS=Homo sapiens GN=GLUD1 PE=1 SV=2	1	264.97	-1.1293	0	84	_GASIVEDK(ac)LVEDLR_	2	793.425	508150016	0.215851	0.595612	0.424271	0.397319
P00367	Glutamate dehydrogenase 1, mitochondrial	GLUD1	>sp|P00367|DHE3_HUMAN Glutamate dehydrogenase 1, mitochondrial OS=Homo sapiens GN=GLUD1 PE=1 SV=2	1	237.46	-1.7506	0	191	_INPK(ac)NYTDNELEK_	3	540.602	1131100030	0.280383	0.725304	0.353468	0.45723
P00367	Glutamate dehydrogenase 1, mitochondrial	GLUD1	>sp|P00367|DHE3_HUMAN Glutamate dehydrogenase 1, mitochondrial OS=Homo sapiens GN=GLUD1 PE=1 SV=2	1	111.35	0.08481	1.75908e-05	200	_NYTDNELEK(ac)ITR_	3	513.255	68359000	0.812484	1.14998	0.796255	0.904714
P00367	Glutamate dehydrogenase 1, mitochondrial	GLUD1	>sp|P00367|DHE3_HUMAN Glutamate dehydrogenase 1, mitochondrial OS=Homo sapiens GN=GLUD1 PE=1 SV=2	1	86.637	-1.0389	1.52438e-05	503	_ISGASEK(ac)DIVHSGLAYTMER_	3	736.032	31722000	0.470146	1.08286	1.04751	0.81668
P00367	Glutamate dehydrogenase 1, mitochondrial	GLUD1	>sp|P00367|DHE3_HUMAN Glutamate dehydrogenase 1, mitochondrial OS=Homo sapiens GN=GLUD1 PE=1 SV=2	1	79.875	0.2125	0.000289997	363	_LQHGSILGFPK(ac)AK_	3	479.945	147980000	NA	NA	NA	NA
P00367	Glutamate dehydrogenase 1, mitochondrial	GLUD1	>sp|P00367|DHE3_HUMAN Glutamate dehydrogenase 1, mitochondrial OS=Homo sapiens GN=GLUD1 PE=1 SV=2	1	74.464	0.24594	0.00862337	457	_LTFK(ac)YER_	2	499.769	3617700100	0.280071	0.587112	0.297032	0.394818
P00367	Glutamate dehydrogenase 1, mitochondrial	GLUD1	>sp|P00367|DHE3_HUMAN Glutamate dehydrogenase 1, mitochondrial OS=Homo sapiens GN=GLUD1 PE=1 SV=2	1	121.36	-0.10986	0.00049359	390	_QLTK(ac)SNAPR_	2	528.793	589120000	0.427591	0.810022	0.634478	0.618776
P00367	Glutamate dehydrogenase 1, mitochondrial	GLUD1	>sp|P00367|DHE3_HUMAN Glutamate dehydrogenase 1, mitochondrial OS=Homo sapiens GN=GLUD1 PE=1 SV=2	1	130.47	1.4226	2.48135e-07	527	_TAMK(ac)YNLGLDLR_	2	718.882	1488600060	0.668483	0.642401	0.784816	0.698084
O60814	Histone H2B type 1-K	HIST1H2BK	>sp|O60814|H2B1K_HUMAN Histone H2B type 1-K OS=Homo sapiens GN=HIST1H2BK PE=1 SV=3	1	114.86	2.7871	0.000589569	121	_AVTK(ac)YTSAK_	2	505.779	15538000	2.109	1.12333	1.00818	1.32908
O60814	Histone H2B type 1-K	HIST1H2BK	>sp|O60814|H2B1K_HUMAN Histone H2B type 1-K OS=Homo sapiens GN=HIST1H2BK PE=1 SV=3	1	165.34	0.44949	2.9099e-07	17	_K(ac)GSK(ac)K(ac)AVTK(ac)AQK_	2	721.422	3262200060	1.92039	1.48835	0.473732	1.31433
O60814	Histone H2B type 1-K	HIST1H2BK	>sp|O60814|H2B1K_HUMAN Histone H2B type 1-K OS=Homo sapiens GN=HIST1H2BK PE=1 SV=3	1	165.34	0.44949	2.9099e-07	21	_K(ac)GSK(ac)K(ac)AVTK(ac)AQK_	2	721.422	3262200060	1.92039	1.48835	0.473732	1.31433
O60814	Histone H2B type 1-K	HIST1H2BK	>sp|O60814|H2B1K_HUMAN Histone H2B type 1-K OS=Homo sapiens GN=HIST1H2BK PE=1 SV=3	1	111.63	-0.034233	0.0103898	24	_K(ac)AVTK(ac)AQK(ac)K_	2	564.343	130210000	1.94098	1.27273	0.631348	1.27632
O60814	Histone H2B type 1-K	HIST1H2BK	>sp|O60814|H2B1K_HUMAN Histone H2B type 1-K OS=Homo sapiens GN=HIST1H2BK PE=1 SV=3	1	165.34	0.53368	2.9099e-07	13	_SAPAPK(ac)K(ac)GSK(ac)K_	2	612.851	2502799870	1.87436	1.59034	0.440047	1.35035
O60814	Histone H2B type 1-K	HIST1H2BK	>sp|O60814|H2B1K_HUMAN Histone H2B type 1-K OS=Homo sapiens GN=HIST1H2BK PE=1 SV=3	1	165.34	0.53368	2.9099e-07	16	_SAPAPK(ac)K(ac)GSK(ac)K_	2	612.851	2502799870	1.87436	1.59034	0.440047	1.35035
O60814	Histone H2B type 1-K	HIST1H2BK	>sp|O60814|H2B1K_HUMAN Histone H2B type 1-K OS=Homo sapiens GN=HIST1H2BK PE=1 SV=3	1	133.47	-0.86534	6.59734e-07	86	_LAHYNK(ac)R_	2	472.259	854489980	1.81708	1.47705	1.23845	1.45044
O60814	Histone H2B type 1-K	HIST1H2BK	>sp|O60814|H2B1K_HUMAN Histone H2B type 1-K OS=Homo sapiens GN=HIST1H2BK PE=1 SV=3	1	98.062	1.1689	5.76565e-07	109	_LLLPGELAK(ac)HAVSEGTK_	3	602.344	226330000	NA	NA	NA	NA
O60814	Histone H2B type 1-K	HIST1H2BK	>sp|O60814|H2B1K_HUMAN Histone H2B type 1-K OS=Homo sapiens GN=HIST1H2BK PE=1 SV=3	1	103.88	-0.22492	0.00112402	6	_PEPAK(ac)SAPAPK(ac)K(ac)GSK(ac)K_	3	597	76457000	1.91121	1.30621	0.644219	1.32425
O60814	Histone H2B type 1-K	HIST1H2BK	>sp|O60814|H2B1K_HUMAN Histone H2B type 1-K OS=Homo sapiens GN=HIST1H2BK PE=1 SV=3	1	111.88	0.53368	0.00112402	12	_SAPAPK(ac)K(ac)GSK(ac)K_	2	612.851	97849000	1.79149	1.4001	0.638074	1.30898
Q70IA6	MOB kinase activator 2	MOB2	>sp|Q70IA6|MOB2_HUMAN MOB kinase activator 2 OS=Homo sapiens GN=MOB2 PE=1 SV=1	1	62.287	3.3791	0.00652487	131	_LVTDEDVFPTK(ac)YGR_	3	561.286	2472100	0.735065	1.291	1.17096	1.04034
Q5VTU8	ATP synthase subunit epsilon-like protein, mitochondrial	ATP5EP2	>sp|Q5VTU8|AT5EL_HUMAN ATP synthase subunit epsilon-like protein, mitochondrial OS=Homo sapiens GN=ATP5EP2 PE=3 SV=1	1	115.78	-3.48	0.000846353	28	_DALK(ac)TEFK_	2	497.266	10703000	NA	NA	NA	NA
P37802	Transgelin-2	TAGLN2	>sp|P37802|TAGL2_HUMAN Transgelin-2 OS=Homo sapiens GN=TAGLN2 PE=1 SV=3	1	88.282	1.0529	3.42087e-06	153	_DDGLFSGDPNWFPK(ac)K_	3	588.946	63530000	1.26654	1.63833	2.21867	1.67764
P23528	Cofilin-1	CFL1	>sp|P23528|COF1_HUMAN Cofilin-1 OS=Homo sapiens GN=CFL1 PE=1 SV=3	1	133.48	-0.74805	2.19303e-13	144	_HELQANCYEEVK(ac)DR_	3	611.613	26311000	1.43646	2.43629	1.85762	1.88392
P23528	Cofilin-1	CFL1	>sp|P23528|COF1_HUMAN Cofilin-1 OS=Homo sapiens GN=CFL1 PE=1 SV=3	1	87.184	2.8917	0.0141191	45	_K(ac)NIILEEGK_	3	362.545	13764000	1.52557	1.53083	1.85632	1.60905
P23528	Cofilin-1	CFL1	>sp|P23528|COF1_HUMAN Cofilin-1 OS=Homo sapiens GN=CFL1 PE=1 SV=3	1	75.739	-0.14697	0.0212986	22	_K(ac)SSTPEEVK_	3	349.517	137950000	1.62585	1.8885	1.77528	1.73928
P23246	Splicing factor, proline- and glutamine-rich	SFPQ	>sp|P23246|SFPQ_HUMAN Splicing factor, proline- and glutamine-rich OS=Homo sapiens GN=SFPQ PE=1 SV=2	1	115.78	0.057775	0.00073955	510	_EQVEK(ac)NMK_	3	349.843	10504000	1.58445	1.95999	2.1534	1.87611
P23246	Splicing factor, proline- and glutamine-rich	SFPQ	>sp|P23246|SFPQ_HUMAN Splicing factor, proline- and glutamine-rich OS=Homo sapiens GN=SFPQ PE=1 SV=2	1	116.51	0.7458	1.40716e-05	559	_RMEELHNQEMQK(ac)R_	3	590.951	76617000	14.6853	0.922858	1.13515	1.27852
Q9BRF8	Serine/threonine-protein phosphatase CPPED1	CPPED1	>sp|Q9BRF8|CPPED_HUMAN Serine/threonine-protein phosphatase CPPED1 OS=Homo sapiens GN=CPPED1 PE=1 SV=3	1	99.539	-0.81866	1.83163e-05	312	_GIEDDLMDLIK(ac)K_	3	477.918	10533000	0.606818	2.3869	0.94396	1.19818
O76054	SEC14-like protein 2	SEC14L2	>sp|O76054|S14L2_HUMAN SEC14-like protein 2 OS=Homo sapiens GN=SEC14L2 PE=1 SV=1	1	87.476	1.2801	0.00813868	393	_ASEEK(ac)MK_	2	432.71	21816000	0.567134	0.401232	0.413953	0.477191
P00568	Adenylate kinase isoenzyme 1	AK1	>sp|P00568|KAD1_HUMAN Adenylate kinase isoenzyme 1 OS=Homo sapiens GN=AK1 PE=1 SV=3	1	127.71	-1.3372	4.72908e-07	166	_ATEPVIAFYEK(ac)R_	2	733.388	73843000	0.593353	0.881444	1.28674	0.888146
Q86WR0	Coiled-coil domain-containing protein 25	CCDC25	>sp|Q86WR0|CCD25_HUMAN Coiled-coil domain-containing protein 25 OS=Homo sapiens GN=CCDC25 PE=1 SV=2	1	120.87	1.9755	0.000102198	23	_DK(ac)YENEDLIK_	2	654.82	46681000	0.524932	1.44281	0.641463	0.846888
Q14814	Myocyte-specific enhancer factor 2D	MEF2D	>sp|Q14814|MEF2D_HUMAN Myocyte-specific enhancer factor 2D OS=Homo sapiens GN=MEF2D PE=1 SV=1	1	86.738	0.11766	0.000204994	511	_PAPEPEAEGSAVK(ac)R_	3	493.919	7875400	1.26812	1.2897	1.39553	1.31329
Q9H3Z4	DnaJ homolog subfamily C member 5	DNAJC5	>sp|Q9H3Z4|DNJC5_HUMAN DnaJ homolog subfamily C member 5 OS=Homo sapiens GN=DNAJC5 PE=1 SV=1	1	73.279	-0.60238	0.00453804	56	_YHPDKNPDNPEAADK(ac)FK_	4	507.742	10616000	1.01762	2.1856	2.03675	1.70274
P00352	Retinal dehydrogenase 1	ALDH1A1	>sp|P00352|AL1A1_HUMAN Retinal dehydrogenase 1 OS=Homo sapiens GN=ALDH1A1 PE=1 SV=2	1	105.46	0.25948	0.000948048	260	_EAAGK(ac)SNLK_	2	480.261	138460000	NA	NA	NA	NA
P00352	Retinal dehydrogenase 1	ALDH1A1	>sp|P00352|AL1A1_HUMAN Retinal dehydrogenase 1 OS=Homo sapiens GN=ALDH1A1 PE=1 SV=2	1	196.33	-4.0564	0	410	_EEIFGPVQQIMK(ac)FK_	4	434.733	721110020	0.936512	1.0697	0.890474	0.972746
P00352	Retinal dehydrogenase 1	ALDH1A1	>sp|P00352|AL1A1_HUMAN Retinal dehydrogenase 1 OS=Homo sapiens GN=ALDH1A1 PE=1 SV=2	1	91.961	-1.7123	0.000439353	412	_FK(ac)SLDDVIK_	2	553.808	514620000	0.881581	0.799285	0.851022	0.859528
P00352	Retinal dehydrogenase 1	ALDH1A1	>sp|P00352|AL1A1_HUMAN Retinal dehydrogenase 1 OS=Homo sapiens GN=ALDH1A1 PE=1 SV=2	1	116.37	0.039104	0.000544828	419	_SLDDVIK(ac)R_	3	329.854	1868300030	1.0824	0.845941	0.938308	0.989598
P49589	Cysteine--tRNA ligase, cytoplasmic	CARS	>sp|P49589|SYCC_HUMAN Cysteine--tRNA ligase, cytoplasmic OS=Homo sapiens GN=CARS PE=1 SV=3	1	89.301	0.7547	0.0086882	48	_EVFIPQDGK(ac)K_	2	601.824	25846000	0.844459	1.12833	1.0526	1.00085
P78329	Phylloquinone omega-hydroxylase CYP4F2	CYP4F2	>sp|P78329|CP4F2_HUMAN Phylloquinone omega-hydroxylase CYP4F2 OS=Homo sapiens GN=CYP4F2 PE=1 SV=1	1	63.073	-3.285	0.0315967	451	_FDPENIK(ac)ER_	2	595.296	47768000	0.746593	0.821643	1.06776	0.874441
O60218	Aldo-keto reductase family 1 member B10	AKR1B10	>sp|O60218|AK1BA_HUMAN Aldo-keto reductase family 1 member B10 OS=Homo sapiens GN=AKR1B10 PE=1 SV=2	0.98958	63.426	1.2495	0.0453908	177	_LLNKPGLK(ac)YK_	3	405.92	46183000	2.36445	1.59042	1.73954	1.91302
O60218	Aldo-keto reductase family 1 member B10	AKR1B10	>sp|O60218|AK1BA_HUMAN Aldo-keto reductase family 1 member B10 OS=Homo sapiens GN=AKR1B10 PE=1 SV=2	1	69.327	0.60717	0.0110275	263	_NVIVIPK(ac)SVTPAR_	2	718.435	237030000	2.25689	0.923587	1.47935	1.55931
O60218	Aldo-keto reductase family 1 member B10	AKR1B10	>sp|O60218|AK1BA_HUMAN Aldo-keto reductase family 1 member B10 OS=Homo sapiens GN=AKR1B10 PE=1 SV=2	1	58.172	1.8919	0.00732152	125	_SGDDLFPK(ac)DDK_	3	426.866	2721700	NA	NA	NA	NA
Q03252	Lamin-B2	LMNB2	>sp|Q03252|LMNB2_HUMAN Lamin-B2 OS=Homo sapiens GN=LMNB2 PE=1 SV=3	1	87.713	1.6096	0.0181885	203	_K(ac)SVFEEEVR_	2	582.798	51309000	0.975818	0.999338	1.58194	1.17667
Q00169	Phosphatidylinositol transfer protein alpha isoform	PITPNA	>sp|Q00169|PIPNA_HUMAN Phosphatidylinositol transfer protein alpha isoform OS=Homo sapiens GN=PITPNA PE=1 SV=2	1	91.549	-0.19141	0.00191591	162	_AEEDPAK(ac)FK_	2	538.767	15535000	0.49158	0.877919	0.949189	0.747078
Q9BXN1	Asporin	ASPN	>sp|Q9BXN1|ASPN_HUMAN Asporin OS=Homo sapiens GN=ASPN PE=1 SV=2	1	118.28	1.0661	3.3421e-05	300	_EIHLENNK(ac)LK_	3	427.238	16422000	NA	NA	NA	NA
Q9BXN1	Asporin	ASPN	>sp|Q9BXN1|ASPN_HUMAN Asporin OS=Homo sapiens GN=ASPN PE=1 SV=2	1	113.24	1.1564	0.000158987	262	_ISTVELEDFK(ac)R_	2	689.864	39526000	2.17751	1.17589	1.43178	1.49389
P00558	Phosphoglycerate kinase 1	PGK1	>sp|P00558|PGK1_HUMAN Phosphoglycerate kinase 1 OS=Homo sapiens GN=PGK1 PE=1 SV=3	1	85.212	2.2409	0.0343534	191	_AGGFLMK(ac)K_	2	447.249	13968000	NA	NA	NA	NA
P00558	Phosphoglycerate kinase 1	PGK1	>sp|P00558|PGK1_HUMAN Phosphoglycerate kinase 1 OS=Homo sapiens GN=PGK1 PE=1 SV=3	1	123.75	-0.47089	2.25014e-05	131	_FHVEEEGK(ac)GK_	3	401.2	1099900030	0.70912	1.1005	0.871112	0.887158
P00558	Phosphoglycerate kinase 1	PGK1	>sp|P00558|PGK1_HUMAN Phosphoglycerate kinase 1 OS=Homo sapiens GN=PGK1 PE=1 SV=3	1	120.93	2.346	4.19459e-25	75	_SVVLMSHLGRPDGVPMPDK(ac)YSLEPVAVELK_	4	827.187	358580000	0.689457	0.990101	0.918274	0.859001
Q8N4V1	Membrane magnesium transporter 1	MMGT1	>sp|Q8N4V1|MMGT1_HUMAN Membrane magnesium transporter 1 OS=Homo sapiens GN=MMGT1 PE=1 SV=1	1	96.113	2.4251	0.000111045	77	_DMDATSELK(ac)NK_	3	431.871	4650100	NA	NA	NA	NA
Q96LJ7	Dehydrogenase/reductase SDR family member 1	DHRS1	>sp|Q96LJ7|DHRS1_HUMAN Dehydrogenase/reductase SDR family member 1 OS=Homo sapiens GN=DHRS1 PE=1 SV=1	1	100.22	2.8116	2.84754e-06	217	_EEVLQDPVLK(ac)QFK_	3	538.963	54020000	1.16875	1.22546	0.644198	0.861847
Q5MCW4	Zinc finger protein 569	ZNF569	>sp|Q5MCW4|ZN569_HUMAN Zinc finger protein 569 OS=Homo sapiens GN=ZNF569 PE=1 SV=1	1	66.993	0.63762	0.0357768	234	_HYK(ac)IHSR_	2	491.764	507300000	NA	NA	NA	NA
Q15459	Splicing factor 3A subunit 1	SF3A1	>sp|Q15459|SF3A1_HUMAN Splicing factor 3A subunit 1 OS=Homo sapiens GN=SF3A1 PE=1 SV=1	1	99.941	-1.1798	1.95748e-07	486	_TDIFGVEETAIGK(ac)K_	3	517.275	22077000	1.00581	1.74904	1.59959	1.42722
P43155	Carnitine O-acetyltransferase	CRAT	>sp|P43155|CACP_HUMAN Carnitine O-acetyltransferase OS=Homo sapiens GN=CRAT PE=1 SV=5	1	65.179	1.6036	0.0215124	268	_AYNTLIK(ac)DK_	2	554.306	13509000	NA	NA	NA	NA
P43155	Carnitine O-acetyltransferase	CRAT	>sp|P43155|CACP_HUMAN Carnitine O-acetyltransferase OS=Homo sapiens GN=CRAT PE=1 SV=5	1	82.287	-0.32587	0.0104596	423	_DFPK(ac)SEK_	2	446.724	235730000	0.787003	0.680206	0.908604	0.763584
P18206	Vinculin	VCL	>sp|P18206|VINC_HUMAN Vinculin OS=Homo sapiens GN=VCL PE=1 SV=4	1	168.5	1.0107	2.17735e-31	71	_ETVQTTEDQILK(ac)R_	2	801.92	42099000	1.11445	1.13027	1.8188	1.30437
P18206	Vinculin	VCL	>sp|P18206|VINC_HUMAN Vinculin OS=Homo sapiens GN=VCL PE=1 SV=4	1	125.82	-0.58653	1.31097e-05	228	_NQGIEEALK(ac)NR_	2	657.344	18358000	0.906719	1.12366	1.26735	1.09206
P18206	Vinculin	VCL	>sp|P18206|VINC_HUMAN Vinculin OS=Homo sapiens GN=VCL PE=1 SV=4	1	64.534	0.80733	0.0568633	778	_REVENSEDPK(ac)FR_	3	516.586	12577000	NA	NA	NA	NA
P18206	Vinculin	VCL	>sp|P18206|VINC_HUMAN Vinculin OS=Homo sapiens GN=VCL PE=1 SV=4	1	143.98	1.1332	3.4605e-15	731	_SLLDASEEAIK(ac)K_	2	673.364	35142000	1.06935	1.08944	1.5539	1.21841
Q9UP95	Solute carrier family 12 member 4	SLC12A4	>sp|Q9UP95|S12A4_HUMAN Solute carrier family 12 member 4 OS=Homo sapiens GN=SLC12A4 PE=1 SV=2	1	67.93	0.45316	0.00385638	707	_LDEDLHVK(ac)YPR_	3	476.249	5356600	NA	NA	NA	NA
Q92793	CREB-binding protein	CREBBP	>sp|Q92793|CBP_HUMAN CREB-binding protein OS=Homo sapiens GN=CREBBP PE=1 SV=3	1	115.54	0.69136	1.04174e-10	1583	_KKEESTAASETTEGSQGDSK(ac)NAK(ac)K_	5	519.853	79016000	2.54188	1.16206	2.52045	1.86425
Q92793	CREB-binding protein	CREBBP	>sp|Q92793|CBP_HUMAN CREB-binding protein OS=Homo sapiens GN=CREBBP PE=1 SV=3	1	115.54	0.69136	1.04174e-10	1586	_KKEESTAASETTEGSQGDSK(ac)NAK(ac)K_	5	519.853	79016000	2.54188	1.16206	2.52045	1.86425
Q92793	CREB-binding protein	CREBBP	>sp|Q92793|CBP_HUMAN CREB-binding protein OS=Homo sapiens GN=CREBBP PE=1 SV=3	1	145.91	0.3013	0.00015998	1592	_NNK(ac)K(ac)TNK(ac)NK(ac)SSISR_	3	596.318	87379000	1.94244	1.52709	1.98252	1.78955
Q92793	CREB-binding protein	CREBBP	>sp|Q92793|CBP_HUMAN CREB-binding protein OS=Homo sapiens GN=CREBBP PE=1 SV=3	1	145.91	0.3013	0.00015998	1595	_NNK(ac)K(ac)TNK(ac)NK(ac)SSISR_	3	596.318	87379000	1.94244	1.52709	1.98252	1.78955
Q92793	CREB-binding protein	CREBBP	>sp|Q92793|CBP_HUMAN CREB-binding protein OS=Homo sapiens GN=CREBBP PE=1 SV=3	1	131.72	0.3013	0.00015998	1597	_NNK(ac)K(ac)TNK(ac)NK(ac)SSISR_	3	596.318	49858000	1.99849	1.42471	1.7481	1.68469
Q92793	CREB-binding protein	CREBBP	>sp|Q92793|CBP_HUMAN CREB-binding protein OS=Homo sapiens GN=CREBBP PE=1 SV=3	1	145.91	0.3013	0.00015998	1591	_NNK(ac)K(ac)TNK(ac)NK(ac)SSISR_	3	596.318	79758000	1.67359	1.66473	2.06617	1.80568
P04040	Catalase	CAT	>sp|P04040|CATA_HUMAN Catalase OS=Homo sapiens GN=CAT PE=1 SV=3	1	121.9	0.58685	1.48921e-05	476	_DAQIFIQK(ac)K_	2	566.822	222430000	0.950132	0.756868	0.906131	0.879125
P04040	Catalase	CAT	>sp|P04040|CATA_HUMAN Catalase OS=Homo sapiens GN=CAT PE=1 SV=3	1	103.79	-0.99734	8.30445e-07	16	_DPASDQMQHWK(ac)EQR_	3	599.937	113510000	NA	NA	NA	NA
P04040	Catalase	CAT	>sp|P04040|CATA_HUMAN Catalase OS=Homo sapiens GN=CAT PE=1 SV=3	1	98.048	-0.8463	0.000168396	237	_FHYK(ac)TDQGIK_	3	426.887	744790020	NA	NA	NA	NA
P04040	Catalase	CAT	>sp|P04040|CATA_HUMAN Catalase OS=Homo sapiens GN=CAT PE=1 SV=3	1	168.05	-2.2208	0	93	_GAGAFGYFEVTHDITK(ac)YSK_	3	711.681	783520000	0.919951	0.98161	0.92432	0.940153
P04040	Catalase	CAT	>sp|P04040|CATA_HUMAN Catalase OS=Homo sapiens GN=CAT PE=1 SV=3	1	77.732	1.1079	0.0158956	504	_YNAEK(ac)PK_	2	446.232	41325000	0.690867	1.11273	1.15914	0.966321
P10644	cAMP-dependent protein kinase type I-alpha regulatory subunit	PRKAR1A	>sp|P10644|KAP0_HUMAN cAMP-dependent protein kinase type I-alpha regulatory subunit OS=Homo sapiens GN=PRKAR1A PE=1 SV=1	1	79.837	2.0257	0.000202945	134	_AIEK(ac)NVLFSHLDDNER_	3	647.994	11546000	0.815535	1.07062	1.39756	1.08029
Q709F0	Acyl-CoA dehydrogenase family member 11	ACAD11	>sp|Q709F0|ACD11_HUMAN Acyl-CoA dehydrogenase family member 11 OS=Homo sapiens GN=ACAD11 PE=1 SV=2	1	113.76	0.42394	3.02231e-09	704	_AAHSMDTLGSAGAK(ac)K_	3	496.249	59846000	0.923463	0.843899	0.969477	0.905581
P11021	78 kDa glucose-regulated protein	HSPA5	>sp|P11021|GRP78_HUMAN 78 kDa glucose-regulated protein OS=Homo sapiens GN=HSPA5 PE=1 SV=2	1	42.426	-0.86792	0.0123275	326	_AK(ac)FEELNMDLFR_	3	518.926	21607000	NA	NA	NA	NA
P11021	78 kDa glucose-regulated protein	HSPA5	>sp|P11021|GRP78_HUMAN 78 kDa glucose-regulated protein OS=Homo sapiens GN=HSPA5 PE=1 SV=2	1	202.95	2.5415	0	601	_AVEEK(ac)IEWLESHQDADIEDFK_	4	644.057	249010000	1.66868	2.93734	1.60765	2.02829
P11021	78 kDa glucose-regulated protein	HSPA5	>sp|P11021|GRP78_HUMAN 78 kDa glucose-regulated protein OS=Homo sapiens GN=HSPA5 PE=1 SV=2	1	154.49	-1.6359	6.96356e-37	617	_IEWLESHQDADIEDFK(ac)AK_	3	739.355	410480000	1.40277	2.04661	1.50899	1.61172
P11021	78 kDa glucose-regulated protein	HSPA5	>sp|P11021|GRP78_HUMAN 78 kDa glucose-regulated protein OS=Homo sapiens GN=HSPA5 PE=1 SV=2	1	126.19	-0.38166	1.32316e-05	163	_ETAEAYLGK(ac)K_	3	384.536	393620000	1.62056	2.49034	1.7546	1.92674
P11021	78 kDa glucose-regulated protein	HSPA5	>sp|P11021|GRP78_HUMAN 78 kDa glucose-regulated protein OS=Homo sapiens GN=HSPA5 PE=1 SV=2	1	145.91	-0.17094	1.06304e-18	353	_K(ac)SDIDEIVLVGGSTR_	2	815.936	276350016	1.69996	1.80256	1.498	1.64894
P11021	78 kDa glucose-regulated protein	HSPA5	>sp|P11021|GRP78_HUMAN 78 kDa glucose-regulated protein OS=Homo sapiens GN=HSPA5 PE=1 SV=2	1	87.388	-0.76669	6.92582e-06	96	_NQLTSNPENTVFDAK(ac)R_	3	625.978	77854000	NA	NA	NA	NA
P11021	78 kDa glucose-regulated protein	HSPA5	>sp|P11021|GRP78_HUMAN 78 kDa glucose-regulated protein OS=Homo sapiens GN=HSPA5 PE=1 SV=2	1	92.38	-0.45739	2.74967e-06	152	_TFAPEEISAMVLTK(ac)MK_	3	613.319	227430000	NA	NA	NA	NA
P11021	78 kDa glucose-regulated protein	HSPA5	>sp|P11021|GRP78_HUMAN 78 kDa glucose-regulated protein OS=Homo sapiens GN=HSPA5 PE=1 SV=2	1	105.98	-1.2301	0.00493364	352	_VLEDSDLK(ac)K_	2	544.795	276520000	1.56722	2.04689	1.89866	1.82283
P11216	Glycogen phosphorylase, brain form	PYGB	>sp|P11216|PYGB_HUMAN Glycogen phosphorylase, brain form OS=Homo sapiens GN=PYGB PE=1 SV=5	1	96.82	-1.3113	0.0018911	438	_MSVIEEGDCK(ac)R_	2	683.31	8375700	NA	NA	NA	NA
O95236	Apolipoprotein L3	APOL3	>sp|O95236|APOL3_HUMAN Apolipoprotein L3 OS=Homo sapiens GN=APOL3 PE=1 SV=3	1	86.794	-0.43933	0.0612315	160	_EFPQVK(ac)R_	2	473.261	51772000	1.18965	0.766971	1.3212	1.03819
P37837	Transaldolase	TALDO1	>sp|P37837|TALDO_HUMAN Transaldolase OS=Homo sapiens GN=TALDO1 PE=1 SV=2	1	92.943	1.7934	0.00155451	321	_FAADAVK(ac)LER_	2	581.317	65824000	0.856957	0.917461	0.885904	0.892526
P37837	Transaldolase	TALDO1	>sp|P37837|TALDO_HUMAN Transaldolase OS=Homo sapiens GN=TALDO1 PE=1 SV=2	1	100.19	1.653	0.0195324	225	_IYNYYK(ac)K_	2	517.271	48540000	1.4597	0.970273	1.31706	1.23611
P37837	Transaldolase	TALDO1	>sp|P37837|TALDO_HUMAN Transaldolase OS=Homo sapiens GN=TALDO1 PE=1 SV=2	1	106.14	-1.5341	2.34047e-05	204	_K(ac)SYEPLEDPGVK_	2	702.356	53896000	1.34902	1.12735	1.49261	1.33603
P10635	Cytochrome P450 2D6	CYP2D6	>sp|P10635|CP2D6_HUMAN Cytochrome P450 2D6 OS=Homo sapiens GN=CYP2D6 PE=1 SV=2	1	87.184	0.87965	0.00190441	411	_DEAVWEK(ac)PFR_	2	659.825	29521000	0.92065	0.977239	0.979812	0.959296
P10635	Cytochrome P450 2D6	CYP2D6	>sp|P10635|CP2D6_HUMAN Cytochrome P450 2D6 OS=Homo sapiens GN=CYP2D6 PE=1 SV=2	1	112.42	-1.5793	2.27674e-09	281	_DLTEAFLAEMEK(ac)AK_	3	546.608	41591000	0.726764	0.945993	0.564401	0.707709
O43399	Tumor protein D54	TPD52L2	>sp|O43399|TPD54_HUMAN Tumor protein D54 OS=Homo sapiens GN=TPD52L2 PE=1 SV=2	1	101.64	-0.037759	0.00409637	78	_HCGELK(ac)R_	3	314.492	2831900	NA	NA	NA	NA
P00338	L-lactate dehydrogenase A chain	LDHA	>sp|P00338|LDHA_HUMAN L-lactate dehydrogenase A chain OS=Homo sapiens GN=LDHA PE=1 SV=2	1	131.56	1.6497	3.84614e-21	57	_DLADELALVDVIEDK(ac)LK_	3	647.686	131660000	0.789908	2.41919	1.21286	1.39672
P00338	L-lactate dehydrogenase A chain	LDHA	>sp|P00338|LDHA_HUMAN L-lactate dehydrogenase A chain OS=Homo sapiens GN=LDHA PE=1 SV=2	1	124.07	-2.3742	2.86441e-06	318	_K(ac)SADTLWGIQK_	2	644.848	481100000	0.812318	1.45561	0.769242	0.961987
P00338	L-lactate dehydrogenase A chain	LDHA	>sp|P00338|LDHA_HUMAN L-lactate dehydrogenase A chain OS=Homo sapiens GN=LDHA PE=1 SV=2	1	150.39	0.76195	3.03344e-20	222	_TLHPDLGTDK(ac)DK_	3	461.237	379609984	0.93002	1.9177	0.804973	1.10479
Q8N4T8	Carbonyl reductase family member 4	CBR4	>sp|Q8N4T8|CBR4_HUMAN Carbonyl reductase family member 4 OS=Homo sapiens GN=CBR4 PE=1 SV=3	0.999993	67.334	-1.5478	0.0353626	195	_DLKEEHLK(ac)K_	4	296.169	205790000	0.567645	0.511893	0.336325	0.477949
O95232	Luc7-like protein 3	LUC7L3	>sp|O95232|LC7L3_HUMAN Luc7-like protein 3 OS=Homo sapiens GN=LUC7L3 PE=1 SV=2	1	80.688	0.21661	0.00909697	23	_NLAPDEK(ac)R_	2	492.759	0	NA	NA	NA	NA
P33897	ATP-binding cassette sub-family D member 1	ABCD1	>sp|P33897|ABCD1_HUMAN ATP-binding cassette sub-family D member 1 OS=Homo sapiens GN=ABCD1 PE=1 SV=2	1	94.363	1.0441	0.00202833	696	_LSLTEEK(ac)QR_	2	573.312	9459800	NA	NA	NA	NA
P62987	Ubiquitin-60S ribosomal protein L40	UBA52	>sp|P62987|RL40_HUMAN Ubiquitin-60S ribosomal protein L40 OS=Homo sapiens GN=UBA52 PE=1 SV=2	1	123.95	-1.4699	6.98399e-06	6	_MQIFVK(ac)TLTGK_	2	654.373	197000000	1.12654	2.64111	1.72041	1.76716
P62987	Ubiquitin-60S ribosomal protein L40	UBA52	>sp|P62987|RL40_HUMAN Ubiquitin-60S ribosomal protein L40 OS=Homo sapiens GN=UBA52 PE=1 SV=2	1	202.35	2.176	0	27	_TITLEVEPSDTIENVK(ac)AK_	4	508.023	1519600000	1.4052	2.46259	1.69797	1.82438
Q5SRE5	Nucleoporin NUP188 homolog	NUP188	>sp|Q5SRE5|NU188_HUMAN Nucleoporin NUP188 homolog OS=Homo sapiens GN=NUP188 PE=1 SV=1	1	206.45	1.0698	0	38	_ELSQIEAELNK(ac)HWR_	3	598.976	407940000	0.838238	1.60815	1.21982	1.17085
P23284	Peptidyl-prolyl cis-trans isomerase B	PPIB	>sp|P23284|PPIB_HUMAN Peptidyl-prolyl cis-trans isomerase B OS=Homo sapiens GN=PPIB PE=1 SV=2	1	91.549	3.1547	0.00164543	129	_FPDENFK(ac)LK_	2	590.306	9476100	NA	NA	NA	NA
P23284	Peptidyl-prolyl cis-trans isomerase B	PPIB	>sp|P23284|PPIB_HUMAN Peptidyl-prolyl cis-trans isomerase B OS=Homo sapiens GN=PPIB PE=1 SV=2	1	135.61	0.8507	1.09918e-09	116	_GDGTGGK(ac)SIYGER_	2	669.818	28925000	1.44915	1.4473	1.0435	1.28987
P23284	Peptidyl-prolyl cis-trans isomerase B	PPIB	>sp|P23284|PPIB_HUMAN Peptidyl-prolyl cis-trans isomerase B OS=Homo sapiens GN=PPIB PE=1 SV=2	1	113.62	0.28542	0.00111102	89	_GFGYK(ac)NSK_	2	471.738	168060000	1.37926	1.81005	1.36702	1.49922
P23284	Peptidyl-prolyl cis-trans isomerase B	PPIB	>sp|P23284|PPIB_HUMAN Peptidyl-prolyl cis-trans isomerase B OS=Homo sapiens GN=PPIB PE=1 SV=2	1	132.64	-1.5604	5.09723e-21	71	_TVPK(ac)TVDNFVALATGEK_	3	611.332	98225000	NA	NA	NA	NA
O43592	Exportin-T	XPOT	>sp|O43592|XPOT_HUMAN Exportin-T OS=Homo sapiens GN=XPOT PE=1 SV=2	1	70.056	0.47016	0.016563	260	_GMDPVDK(ac)MK_	2	531.752	7028900	NA	NA	NA	NA
P55327	Tumor protein D52	TPD52	>sp|P55327|TPD52_HUMAN Tumor protein D52 OS=Homo sapiens GN=TPD52 PE=1 SV=2	1	70.783	-0.54841	0.00299865	100	_VEEEIQTLSQVLAAK(ac)EK_	4	490.018	14096000	1.78237	3.33237	1.84939	2.29497
P49748	Very long-chain specific acyl-CoA dehydrogenase, mitochondrial	ACADVL	>sp|P49748|ACADV_HUMAN Very long-chain specific acyl-CoA dehydrogenase, mitochondrial OS=Homo sapiens GN=ACADVL PE=1 SV=1	1	94.122	0.8022	2.11248e-05	298	_GFGGITHGPPEK(ac)K_	3	456.242	233000000	NA	NA	NA	NA
P49748	Very long-chain specific acyl-CoA dehydrogenase, mitochondrial	ACADVL	>sp|P49748|ACADV_HUMAN Very long-chain specific acyl-CoA dehydrogenase, mitochondrial OS=Homo sapiens GN=ACADVL PE=1 SV=1	1	151.8	-0.26451	1.78079e-17	276	_TPVTDPATGAVK(ac)EK_	2	728.388	1498099970	0.45039	0.677623	0.876264	0.634005
Q9NR45	Sialic acid synthase	NANS	>sp|Q9NR45|SIAS_HUMAN Sialic acid synthase OS=Homo sapiens GN=NANS PE=1 SV=2	1	76.85	2.5272	0.00844659	61	_SELEFK(ac)FNR_	2	606.306	0	NA	NA	NA	NA
Q9NR45	Sialic acid synthase	NANS	>sp|Q9NR45|SIAS_HUMAN Sialic acid synthase OS=Homo sapiens GN=NANS PE=1 SV=2	1	98.523	-0.13675	0.00496483	85	_TYGEHK(ac)R_	3	311.491	6186000	NA	NA	NA	NA
Q16222	UDP-N-acetylhexosamine pyrophosphorylase	UAP1	>sp|Q16222|UAP1_HUMAN UDP-N-acetylhexosamine pyrophosphorylase OS=Homo sapiens GN=UAP1 PE=1 SV=3	1	115.87	-2.5481	1.46992e-20	356	_DVVNVYEPQLQHHVAQK(ac)K_	4	544.289	40978000	1.1405	1.08466	1.28601	1.1698
Q3LXA3	Bifunctional ATP-dependent dihydroxyacetone kinase/FAD-AMP lyase (cyclizing)	DAK	>sp|Q3LXA3|DHAK_HUMAN Bifunctional ATP-dependent dihydroxyacetone kinase/FAD-AMP lyase (cyclizing) OS=Homo sapiens GN=DAK PE=1 SV=2	1	123.6	0.47253	8.07899e-30	147	_AEGIPVEMVVIGDDSAFTVLK(ac)K_	3	787.419	111310000	0.351327	2.05953	0.245015	0.706127
P08263	Glutathione S-transferase A1	GSTA1	>sp|P08263|GSTA1_HUMAN Glutathione S-transferase A1 OS=Homo sapiens GN=GSTA1 PE=1 SV=3	1	129.82	-2.1845	3.62531e-06	36	_FIK(ac)SAEDLDKLR_	3	492.94	1379800060	0.916266	0.548182	0.66625	0.738881
P08263	Glutathione S-transferase A1	GSTA1	>sp|P08263|GSTA1_HUMAN Glutathione S-transferase A1 OS=Homo sapiens GN=GSTA1 PE=1 SV=3	1	117.02	-0.35184	0.000656573	43	_SAEDLDK(ac)LR_	3	363.524	1628999940	0.861376	0.521604	0.439776	0.647375
P08263	Glutathione S-transferase A1	GSTA1	>sp|P08263|GSTA1_HUMAN Glutathione S-transferase A1 OS=Homo sapiens GN=GSTA1 PE=1 SV=3	1	111.86	1.8932	0.00230781	195	_ISNLPTVK(ac)K_	3	347.882	477430016	0.821054	0.56212	0.505719	0.647101
P08263	Glutathione S-transferase A1	GSTA1	>sp|P08263|GSTA1_HUMAN Glutathione S-transferase A1 OS=Homo sapiens GN=GSTA1 PE=1 SV=3	1	103.88	-0.060538	0.000234051	211	_KPPMDEK(ac)SLEEAR_	3	524.596	86763000	0.925089	0.622476	0.235954	0.606246
P08263	Glutathione S-transferase A1	GSTA1	>sp|P08263|GSTA1_HUMAN Glutathione S-transferase A1 OS=Homo sapiens GN=GSTA1 PE=1 SV=3	1	61.161	3.0098	0.00531068	138	_YFPAFEK(ac)VLK_	3	428.573	10153000	NA	NA	NA	NA
Q9BVK6	Transmembrane emp24 domain-containing protein 9	TMED9	>sp|Q9BVK6|TMED9_HUMAN Transmembrane emp24 domain-containing protein 9 OS=Homo sapiens GN=TMED9 PE=1 SV=2	1	91.549	0.82927	0.00426585	71	_TQLYDK(ac)QR_	2	547.285	32920000	1.49158	1.69259	1.20677	1.44501
P17174	Aspartate aminotransferase, cytoplasmic	GOT1	>sp|P17174|AATC_HUMAN Aspartate aminotransferase, cytoplasmic OS=Homo sapiens GN=GOT1 PE=1 SV=3	1	153.09	2.1303	7.25249e-17	97	_LALGDDSPALK(ac)EK_	2	699.877	90028000	0.576279	0.897397	0.646011	0.698775
P17174	Aspartate aminotransferase, cytoplasmic	GOT1	>sp|P17174|AATC_HUMAN Aspartate aminotransferase, cytoplasmic OS=Homo sapiens GN=GOT1 PE=1 SV=3	1	79.16	0.72671	0.00236766	214	_QIASVMK(ac)HR_	3	371.206	123210000	NA	NA	NA	NA
P17174	Aspartate aminotransferase, cytoplasmic	GOT1	>sp|P17174|AATC_HUMAN Aspartate aminotransferase, cytoplasmic OS=Homo sapiens GN=GOT1 PE=1 SV=3	1	95.605	-1.6575	0.0414876	166	_YWDAEK(ac)R_	2	505.241	129380000	NA	NA	NA	NA
P00326	Alcohol dehydrogenase 1C	ADH1C	>sp|P00326|ADH1G_HUMAN Alcohol dehydrogenase 1C OS=Homo sapiens GN=ADH1C PE=1 SV=2	1	90.15	-1.5249	0.0118234	19	_AAVLWELK(ac)K_	2	550.329	43246000	NA	NA	NA	NA
P00326	Alcohol dehydrogenase 1C	ADH1C	>sp|P00326|ADH1G_HUMAN Alcohol dehydrogenase 1C OS=Homo sapiens GN=ADH1C PE=1 SV=2	1	100.11	0.12681	1.86759e-08	20	_K(ac)PFSIEEVEVAPPK_	3	537.959	137620000	NA	NA	NA	NA
P00326	Alcohol dehydrogenase 1C	ADH1C	>sp|P00326|ADH1G_HUMAN Alcohol dehydrogenase 1C OS=Homo sapiens GN=ADH1C PE=1 SV=2	1	116.55	-1.6738	0.000306239	324	_GAIFGGFK(ac)SK_	3	351.862	293240000	1.02499	0.876963	0.87834	0.922718
P00325	Alcohol dehydrogenase 1B	ADH1B	>sp|P00325|ADH1B_HUMAN Alcohol dehydrogenase 1B OS=Homo sapiens GN=ADH1B PE=1 SV=2	1	129.02	2.0969	1.90764e-29	248	_ELGATECINPQDYK(ac)K_	4	452.719	133360000	0.494688	3.33389	2.10912	1.71514
P00325	Alcohol dehydrogenase 1B	ADH1B	>sp|P00325|ADH1B_HUMAN Alcohol dehydrogenase 1B OS=Homo sapiens GN=ADH1B PE=1 SV=2	1	128.01	-2.6042	8.8039e-05	324	_GAVYGGFK(ac)SK_	2	528.28	1198599940	0.532018	0.474156	0.448445	0.47942
P00325	Alcohol dehydrogenase 1B	ADH1B	>sp|P00325|ADH1B_HUMAN Alcohol dehydrogenase 1B OS=Homo sapiens GN=ADH1B PE=1 SV=2	1	78.505	-1.1232	0.00020281	20	_K(ac)PFSIEDVEVAPPK_	3	533.287	319760000	0.423679	0.667774	0.55529	0.541688
P00325	Alcohol dehydrogenase 1B	ADH1B	>sp|P00325|ADH1B_HUMAN Alcohol dehydrogenase 1B OS=Homo sapiens GN=ADH1B PE=1 SV=2	1	142.43	2.4075	4.56933e-10	339	_LVADFMAK(ac)K_	2	532.794	1865799940	0.5072	0.701677	0.626834	0.604579
P00325	Alcohol dehydrogenase 1B	ADH1B	>sp|P00325|ADH1B_HUMAN Alcohol dehydrogenase 1B OS=Homo sapiens GN=ADH1B PE=1 SV=2	1	171.98	1.2832	4.00036e-34	114	_NPESNYCLK(ac)NDLGNPR_	2	966.947	86908000	0.450509	1.8815	2.15934	1.38405
P00325	Alcohol dehydrogenase 1B	ADH1B	>sp|P00325|ADH1B_HUMAN Alcohol dehydrogenase 1B OS=Homo sapiens GN=ADH1B PE=1 SV=2	1	104.59	-2.8218	1.38161e-05	100	_VIPLFTPQCGK(ac)CR_	2	809.416	210680000	0.927376	1.84558	1.36249	1.35094
P29401	Transketolase	TKT	>sp|P29401|TKT_HUMAN Transketolase OS=Homo sapiens GN=TKT PE=1 SV=3	1	51.03	1.806	0.0116553	232	_AFGQAK(ac)HQPTAIIAK_	3	541.639	42890000	1.66282	0.993	1.0363	1.22721
P29401	Transketolase	TKT	>sp|P29401|TKT_HUMAN Transketolase OS=Homo sapiens GN=TKT PE=1 SV=3	1	73.927	-2.2586	0.000903754	241	_HQPTAIIAK(ac)TFK_	3	466.27	249730000	NA	NA	NA	NA
P29401	Transketolase	TKT	>sp|P29401|TKT_HUMAN Transketolase OS=Homo sapiens GN=TKT PE=1 SV=3	1	127.49	0.88875	7.41864e-29	204	_LGQSDPAPLQHQMDIYQK(ac)R_	3	756.379	35688000	1.14205	1.24118	1.8053	1.39492
P29401	Transketolase	TKT	>sp|P29401|TKT_HUMAN Transketolase OS=Homo sapiens GN=TKT PE=1 SV=3	1	81.625	0.45155	0.00587518	6	_(ac)MESYHK(ac)PDQQK_	3	492.226	30118000	1.95455	1.67112	1.04284	1.54176
P29401	Transketolase	TKT	>sp|P29401|TKT_HUMAN Transketolase OS=Homo sapiens GN=TKT PE=1 SV=3	1	106.11	-0.51666	7.4553e-14	523	_SKDDQVTVIGAGVTLHEALAAAELLK(ac)K_	5	564.716	31038000	NA	NA	NA	NA
P16435	NADPH--cytochrome P450 reductase	POR	>sp|P16435|NCPR_HUMAN NADPH--cytochrome P450 reductase OS=Homo sapiens GN=POR PE=1 SV=2	1	103.55	-0.89101	0.000202738	72	_ESSFVEK(ac)MK_	2	563.776	328440000	0.800704	1.95537	1.00433	1.19544
P16435	NADPH--cytochrome P450 reductase	POR	>sp|P16435|NCPR_HUMAN NADPH--cytochrome P450 reductase OS=Homo sapiens GN=POR PE=1 SV=2	1	84.508	0.046167	3.51517e-05	186	_TYEHFNAMGK(ac)YVDK_	3	582.271	28399000	NA	NA	NA	NA
Q15233	Non-POU domain-containing octamer-binding protein	NONO	>sp|Q15233|NONO_HUMAN Non-POU domain-containing octamer-binding protein OS=Homo sapiens GN=NONO PE=1 SV=4	1	119.39	0.75309	6.96983e-06	336	_RMEELHNQEVQK(ac)R_	4	435.472	55325000	2.15913	2.31309	1.56965	1.96842
Q15233	Non-POU domain-containing octamer-binding protein	NONO	>sp|Q15233|NONO_HUMAN Non-POU domain-containing octamer-binding protein OS=Homo sapiens GN=NONO PE=1 SV=4	1	140.35	1.2356	6.71694e-08	249	_NQQFHK(ac)ER_	3	376.856	13610000	1.42155	2.45772	1.46558	1.76174
Q9BXK5	Bcl-2-like protein 13	BCL2L13	>sp|Q9BXK5|B2L13_HUMAN Bcl-2-like protein 13 OS=Homo sapiens GN=BCL2L13 PE=1 SV=1	1	94.688	1.504	0.00073955	60	_VK(ac)TEIEEELK_	3	420.562	23102000	0.83065	1.77893	1.20882	1.22567
P30457	HLA class I histocompatibility antigen, A-66 alpha chain	HLA	>sp|P30457|1A66_HUMAN HLA class I histocompatibility antigen, A-66 alpha chain OS=Homo sapiens GN=HLA-A PE=1 SV=1	1	123.28	-1.0383	7.81828e-08	170	_K(ac)WETAHEAEQWR_	3	538.255	28905000	0.62899	1.3101	1.37135	1.14572
P36957	Dihydrolipoyllysine-residue succinyltransferase component of 2-oxoglutarate dehydrogenase complex, mitochondrial	DLST	>sp|P36957|ODO2_HUMAN Dihydrolipoyllysine-residue succinyltransferase component of 2-oxoglutarate dehydrogenase complex, mitochondrial OS=Homo sapiens GN=DLST PE=1 SV=4	1	64.918	-0.44575	0.0319124	353	_TITELGEK(ac)AR_	2	580.319	69363000	NA	NA	NA	NA
O95210	Starch-binding domain-containing protein 1	STBD1	>sp|O95210|STBD1_HUMAN Starch-binding domain-containing protein 1 OS=Homo sapiens GN=STBD1 PE=1 SV=1	1	84.507	-0.043165	0.000993196	250	_GQQVHGK(ac)MER_	2	606.301	40502000	0.981875	0.884476	1.1747	1.02781
Q9NZ01	Very-long-chain enoyl-CoA reductase	TECR	>sp|Q9NZ01|TECR_HUMAN Very-long-chain enoyl-CoA reductase OS=Homo sapiens GN=TECR PE=1 SV=1	0.999426	107.99	0.83122	0.000172361	57	_GK(ac)SLKDEDVLQK_	3	467.924	104460000	1.089	1.01075	0.860955	0.986187
Q9NZ01	Very-long-chain enoyl-CoA reductase	TECR	>sp|Q9NZ01|TECR_HUMAN Very-long-chain enoyl-CoA reductase OS=Homo sapiens GN=TECR PE=1 SV=1	1	74.537	-2.6321	0.000561967	2	_MK(ac)HYEVEILDAK_	3	506.594	15671000	0.723615	1.31911	1.23415	1.06739
Q9NZ01	Very-long-chain enoyl-CoA reductase	TECR	>sp|Q9NZ01|TECR_HUMAN Very-long-chain enoyl-CoA reductase OS=Homo sapiens GN=TECR PE=1 SV=1	1	109.83	2.8512	9.86825e-08	38	_NLFTK(ac)THPQWYPAR_	3	600.978	194810000	1.25951	0.843336	0.936095	1.00551
Q15631	Translin	TSN	>sp|Q15631|TSN_HUMAN Translin OS=Homo sapiens GN=TSN PE=1 SV=1	1	85.813	-1.4854	0.00259793	199	_YDGLK(ac)YDVK_	2	571.79	9220000	0.993125	2.01795	1.792	1.55222
O94886	CSC1-like protein 1	TMEM63A	>sp|O94886|CSCL1_HUMAN CSC1-like protein 1 OS=Homo sapiens GN=TMEM63A PE=1 SV=3	1	76.228	-0.025088	0.0168649	221	_YK(ac)EENLVR_	2	546.788	8162500	1.16744	2.22505	1.67549	1.671
P49755	Transmembrane emp24 domain-containing protein 10	TMED10	>sp|P49755|TMEDA_HUMAN Transmembrane emp24 domain-containing protein 10 OS=Homo sapiens GN=TMED10 PE=1 SV=2	1	108.71	0.32578	1.80907e-10	127	_IPDQLVILDMK(ac)HGVEAK_	3	650.024	49944000	NA	NA	NA	NA
P83111	Serine beta-lactamase-like protein LACTB, mitochondrial	LACTB	>sp|P83111|LACTB_HUMAN Serine beta-lactamase-like protein LACTB, mitochondrial OS=Homo sapiens GN=LACTB PE=1 SV=2	1	105.39	-0.19817	0.0124017	379	_FYVYNK(ac)K_	2	502.266	236030000	0.759469	0.920913	0.86666	0.847078
Q9NZ08	Endoplasmic reticulum aminopeptidase 1	ERAP1	>sp|Q9NZ08|ERAP1_HUMAN Endoplasmic reticulum aminopeptidase 1 OS=Homo sapiens GN=ERAP1 PE=1 SV=3	1	77.221	0.25577	9.30888e-05	585	_TK(ac)TDVLILPEEVEWIK_	3	652.363	15030000	1.12392	1.4226	2.34435	1.67413
P09110	3-ketoacyl-CoA thiolase, peroxisomal	ACAA1	>sp|P09110|THIK_HUMAN 3-ketoacyl-CoA thiolase, peroxisomal OS=Homo sapiens GN=ACAA1 PE=1 SV=2	0.775866	85.805	-1.1128	0.000427091	237	_GCFQAEIVPVTTTVHDDKGTK(ac)R_	4	626.067	152940000	0.914652	3.90946	3.22124	2.46711
P09110	3-ketoacyl-CoA thiolase, peroxisomal	ACAA1	>sp|P09110|THIK_HUMAN 3-ketoacyl-CoA thiolase, peroxisomal OS=Homo sapiens GN=ACAA1 PE=1 SV=2	1	44.71	3.9489	0.0654595	395	_QVITLLNELK(ac)R_	3	456.945	23754000	NA	NA	NA	NA
Q9Y305	Acyl-coenzyme A thioesterase 9, mitochondrial	ACOT9	>sp|Q9Y305|ACOT9_HUMAN Acyl-coenzyme A thioesterase 9, mitochondrial OS=Homo sapiens GN=ACOT9 PE=1 SV=2	1	111.88	-2.1213	6.6697e-05	103	_EK(ac)YLTVQNTVR_	2	696.878	166230000	0.450121	0.882452	1.02604	0.748817
Q9Y305	Acyl-coenzyme A thioesterase 9, mitochondrial	ACOT9	>sp|Q9Y305|ACOT9_HUMAN Acyl-coenzyme A thioesterase 9, mitochondrial OS=Homo sapiens GN=ACOT9 PE=1 SV=2	1	81.884	-0.0098905	6.23169e-06	407	_EVPLVFPK(ac)TYGESMLYLDGQR_	3	828.754	198960000	0.771665	0.833514	1.15698	0.915518
Q9Y305	Acyl-coenzyme A thioesterase 9, mitochondrial	ACOT9	>sp|Q9Y305|ACOT9_HUMAN Acyl-coenzyme A thioesterase 9, mitochondrial OS=Homo sapiens GN=ACOT9 PE=1 SV=2	1	152.96	-0.43913	7.62846e-16	157	_K(ac)SLSPEQDIK_	2	593.819	2774099970	0.410364	0.621907	0.850794	0.589635
P62312	U6 snRNA-associated Sm-like protein LSm6	LSM6	>sp|P62312|LSM6_HUMAN U6 snRNA-associated Sm-like protein LSm6 OS=Homo sapiens GN=LSM6 PE=1 SV=1	1	104.42	1.868	0.00102593	59	_NK(ac)YGDAFIR_	2	563.288	22627000	NA	NA	NA	NA
Q15417	Calponin-3	CNN3	>sp|Q15417|CNN3_HUMAN Calponin-3 OS=Homo sapiens GN=CNN3 PE=1 SV=1	1	86.548	1.06	0.000127725	23	_IASK(ac)YDHQAEEDLR_	3	572.944	42124000	NA	NA	NA	NA
P09525	Annexin A4	ANXA4	>sp|P09525|ANXA4_HUMAN Annexin A4 OS=Homo sapiens GN=ANXA4 PE=1 SV=4	1	62.338	-1.7107	0.0102569	213	_NHLLHVFDEYK(ac)R_	4	403.961	291340000	0.794774	0.821726	0.573018	0.748574
P09525	Annexin A4	ANXA4	>sp|P09525|ANXA4_HUMAN Annexin A4 OS=Homo sapiens GN=ANXA4 PE=1 SV=4	1	123.02	2.2548	6.89967e-10	184	_QDAQDLYEAGEK(ac)K_	3	512.911	147220000	1.59008	1.00915	2.11504	1.44387
P09525	Annexin A4	ANXA4	>sp|P09525|ANXA4_HUMAN Annexin A4 OS=Homo sapiens GN=ANXA4 PE=1 SV=4	1	74.562	-0.71278	0.0186092	57	_TAYK(ac)STIGR_	2	519.783	49584000	1.49314	0.935896	0.967462	1.10379
P62316	Small nuclear ribonucleoprotein Sm D2	SNRPD2	>sp|P62316|SMD2_HUMAN Small nuclear ribonucleoprotein Sm D2 OS=Homo sapiens GN=SNRPD2 PE=1 SV=1	1	85.554	2.7165	0.00105235	79	_EMWTEVPK(ac)SGK_	2	667.326	2451000	1.36432	1.55618	1.24462	1.36982
P04275	von Willebrand factor	VWF	>sp|P04275|VWF_HUMAN von Willebrand factor OS=Homo sapiens GN=VWF PE=1 SV=4	1	100.02	0.61449	0.0155782	2688	_GEYFWEK(ac)R_	2	578.775	21678000	0.797777	0.858747	1.2012	0.958535
Q14C86	GTPase-activating protein and VPS9 domain-containing protein 1	GAPVD1	>sp|Q14C86|GAPD1_HUMAN GTPase-activating protein and VPS9 domain-containing protein 1 OS=Homo sapiens GN=GAPVD1 PE=1 SV=2	1	50.354	1.5519	0.0110457	36	_LNADVLK(ac)TAEK_	3	415.235	39079000	1.01725	2.30425	1.7279	1.65678
P36969	Phospholipid hydroperoxide glutathione peroxidase, mitochondrial	GPX4	>sp|P36969|GPX4_HUMAN Phospholipid hydroperoxide glutathione peroxidase, mitochondrial OS=Homo sapiens GN=GPX4 PE=1 SV=3	1	132.06	1.2003	7.20956e-10	58	_DIDGHMVNLDK(ac)YR_	2	809.388	92151000	0.74964	1.26273	1.22748	1.05917
O94874	E3 UFM1-protein ligase 1	UFL1	>sp|O94874|UFL1_HUMAN E3 UFM1-protein ligase 1 OS=Homo sapiens GN=UFL1 PE=1 SV=2	1	104.82	0.46724	0.000188917	383	_ELMHQK(ac)AEK_	3	385.866	16078000	NA	NA	NA	NA
Q9UMS4	Pre-mRNA-processing factor 19	PRPF19	>sp|Q9UMS4|PRP19_HUMAN Pre-mRNA-processing factor 19 OS=Homo sapiens GN=PRPF19 PE=1 SV=1	0.999966	105.9	-0.58041	4.91305e-06	206	_TVPEELVKPEELSK(ac)YR_	3	653.686	21610000	1.33807	2.52909	2.39383	2.05686
P50135	Histamine N-methyltransferase	HNMT	>sp|P50135|HNMT_HUMAN Histamine N-methyltransferase OS=Homo sapiens GN=HNMT PE=1 SV=1	1	85.676	-0.99729	0.00871728	99	_YK(ac)ELVAK_	2	446.761	250690000	NA	NA	NA	NA
P36776	Lon protease homolog, mitochondrial	LONP1	>sp|P36776|LONM_HUMAN Lon protease homolog, mitochondrial OS=Homo sapiens GN=LONP1 PE=1 SV=2	1	93.374	3.077	0.0441781	367	_ALSLLK(ac)K_	2	407.773	10985000	NA	NA	NA	NA
P36776	Lon protease homolog, mitochondrial	LONP1	>sp|P36776|LONM_HUMAN Lon protease homolog, mitochondrial OS=Homo sapiens GN=LONP1 PE=1 SV=2	1	145.91	1.6099	1.46208e-29	498	_AQAVLEEDHYGMEDVK(ac)K_	3	668.651	361729984	1.02231	2.79144	1.38001	1.66545
P36776	Lon protease homolog, mitochondrial	LONP1	>sp|P36776|LONM_HUMAN Lon protease homolog, mitochondrial OS=Homo sapiens GN=LONP1 PE=1 SV=2	0.999954	56.569	-3.2173	0.0607782	420	_DDKDAIEEK(ac)FR_	3	469.897	14224000	NA	NA	NA	NA
P36776	Lon protease homolog, mitochondrial	LONP1	>sp|P36776|LONM_HUMAN Lon protease homolog, mitochondrial OS=Homo sapiens GN=LONP1 PE=1 SV=2	1	97.713	-1.2685	2.99354e-09	432	_ELVVPK(ac)HVMDVVDEELSK_	4	527.779	89811000	NA	NA	NA	NA
P36776	Lon protease homolog, mitochondrial	LONP1	>sp|P36776|LONM_HUMAN Lon protease homolog, mitochondrial OS=Homo sapiens GN=LONP1 PE=1 SV=2	0.825581	102.89	0.765	1.46828e-06	232	_QLEVEPEEPEAENK(ac)HKPR_	4	551.026	30681000	1.42103	0.917154	1.11066	1.13821
P36776	Lon protease homolog, mitochondrial	LONP1	>sp|P36776|LONM_HUMAN Lon protease homolog, mitochondrial OS=Homo sapiens GN=LONP1 PE=1 SV=2	1	87.429	-1.2058	2.4843e-05	581	_TK(ac)TENPLILIDEVDK_	3	590.656	72901000	NA	NA	NA	NA
P30085	UMP-CMP kinase	CMPK1	>sp|P30085|KCY_HUMAN UMP-CMP kinase OS=Homo sapiens GN=CMPK1 PE=1 SV=3	1	163.41	1.4856	4.22441e-33	106	_NQDNLQGWNK(ac)TMDGK_	2	895.91	138280000	0.644754	1.79743	1.03827	1.10088
Q01995	Transgelin	TAGLN	>sp|Q01995|TAGL_HUMAN Transgelin OS=Homo sapiens GN=TAGLN PE=1 SV=4	1	97.813	-1.056	0.00224668	17	_EVQSK(ac)IEK_	2	501.777	12147000	1.81882	1.00242	1.96095	1.47465
Q01995	Transgelin	TAGLN	>sp|Q01995|TAGL_HUMAN Transgelin OS=Homo sapiens GN=TAGLN PE=1 SV=4	1	91.961	-0.28604	0.0118304	21	_K(ac)YDEELEER_	2	626.788	178220000	1.62495	1.19732	1.86534	1.49927
O43865	Adenosylhomocysteinase 2	AHCYL1	>sp|O43865|SAHH2_HUMAN Adenosylhomocysteinase 2 OS=Homo sapiens GN=AHCYL1 PE=1 SV=2	1	89.142	-1.6206	0.0466213	240	_K(ac)YPNVFK_	2	469.261	9261100	0.993162	1.22503	1.21795	1.13928
O43865	Adenosylhomocysteinase 2	AHCYL1	>sp|O43865|SAHH2_HUMAN Adenosylhomocysteinase 2 OS=Homo sapiens GN=AHCYL1 PE=1 SV=2	1	78.149	0.0852	0.0228115	246	_KYPNVFK(ac)K_	3	355.875	20898000	NA	NA	NA	NA
P05141	ADP/ATP translocase 2	SLC25A5	>sp|P05141|ADT2_HUMAN ADP/ATP translocase 2 OS=Homo sapiens GN=SLC25A5 PE=1 SV=7	1	179.5	2.8906	0	23	_DFLAGGVAAAISK(ac)TAVAPIER_	3	700.388	1172899970	0.64563	1.0528	0.929022	0.864217
P05141	ADP/ATP translocase 2	SLC25A5	>sp|P05141|ADT2_HUMAN ADP/ATP translocase 2 OS=Homo sapiens GN=SLC25A5 PE=1 SV=7	1	85.355	-2.0115	0.00640677	166	_IYK(ac)SDGIK_	2	483.269	142780000	0.726745	1.04026	1.01356	0.920264
P05141	ADP/ATP translocase 2	SLC25A5	>sp|P05141|ADT2_HUMAN ADP/ATP translocase 2 OS=Homo sapiens GN=SLC25A5 PE=1 SV=7	1	61.577	0.34067	0.0275708	105	_QIFLGGVDK(ac)R_	3	392.224	8307500	NA	NA	NA	NA
P82663	28S ribosomal protein S25, mitochondrial	MRPS25	>sp|P82663|RT25_HUMAN 28S ribosomal protein S25, mitochondrial OS=Homo sapiens GN=MRPS25 PE=1 SV=1	1	92.38	0.033222	0.000967951	120	_NEETLREEEEEK(ac)K_	3	568.936	11416000	1.74993	2.05913	1.66937	1.85266
P23786	Carnitine O-palmitoyltransferase 2, mitochondrial	CPT2	>sp|P23786|CPT2_HUMAN Carnitine O-palmitoyltransferase 2, mitochondrial OS=Homo sapiens GN=CPT2 PE=1 SV=2	1	88.021	-1.4413	0.00226207	239	_DELFTDDK(ac)AR_	2	626.296	36892000	NA	NA	NA	NA
P23786	Carnitine O-palmitoyltransferase 2, mitochondrial	CPT2	>sp|P23786|CPT2_HUMAN Carnitine O-palmitoyltransferase 2, mitochondrial OS=Homo sapiens GN=CPT2 PE=1 SV=2	1	104.2	1.158	0.0151074	189	_SDTITFK(ac)R_	2	505.269	82404000	0.636524	0.70085	1.01784	0.754691
P48643	T-complex protein 1 subunit epsilon	CCT5	>sp|P48643|TCPE_HUMAN T-complex protein 1 subunit epsilon OS=Homo sapiens GN=CCT5 PE=1 SV=1	1	139.46	-3.267	7.57582e-14	275	_LDVTSVEDYK(ac)ALQK_	3	550.958	32680000	0.978656	1.68801	1.29035	1.29479
P48643	T-complex protein 1 subunit epsilon	CCT5	>sp|P48643|TCPE_HUMAN T-complex protein 1 subunit epsilon OS=Homo sapiens GN=CCT5 PE=1 SV=1	1	109.48	-1.3033	0.0101333	399	_MIIEEAK(ac)R_	2	516.281	43113000	1.20744	1.38683	1.50855	1.36572
P48643	T-complex protein 1 subunit epsilon	CCT5	>sp|P48643|TCPE_HUMAN T-complex protein 1 subunit epsilon OS=Homo sapiens GN=CCT5 PE=1 SV=1	1	40.475	-0.26442	0.063367	513	_QQHVIETLIGK(ac)K_	3	479.28	5048600	NA	NA	NA	NA
P19971	Thymidine phosphorylase	TYMP	>sp|P19971|TYPH_HUMAN Thymidine phosphorylase OS=Homo sapiens GN=TYMP PE=1 SV=2	1	99.747	0.33853	7.5916e-07	115	_QQLVDK(ac)HSTGGVGDK_	3	537.609	51629000	1.26629	1.37705	2.12178	1.5698
Q16401	26S proteasome non-ATPase regulatory subunit 5	PSMD5	>sp|Q16401|PSMD5_HUMAN 26S proteasome non-ATPase regulatory subunit 5 OS=Homo sapiens GN=PSMD5 PE=1 SV=3	1	82.417	0.91214	0.00750323	456	_DAK(ac)YELVK_	2	504.274	14282000	1.04445	1.50606	1.1838	1.24054
Q99623	Prohibitin-2	PHB2	>sp|Q99623|PHB2_HUMAN Prohibitin-2 OS=Homo sapiens GN=PHB2 PE=1 SV=2	1	129.89	-1.0218	6.13356e-05	216	_AQFLVEK(ac)AK_	2	538.311	85001000	1.11227	0.902094	0.962655	0.992533
Q6NZI2	Polymerase I and transcript release factor	PTRF	>sp|Q6NZI2|PTRF_HUMAN Polymerase I and transcript release factor OS=Homo sapiens GN=PTRF PE=1 SV=1	1	41.399	-0.87662	0.0638105	326	_VPPFTFHVK(ac)K_	3	414.573	7960900	NA	NA	NA	NA
Q9NR31	GTP-binding protein SAR1a	SAR1A	>sp|Q9NR31|SAR1A_HUMAN GTP-binding protein SAR1a OS=Homo sapiens GN=SAR1A PE=1 SV=1	1	91.961	0.49239	0.00155273	146	_TDAISEEK(ac)LR_	2	602.314	53269000	1.13097	1.0171	0.996474	1.04577
P12110	Collagen alpha-2(VI) chain	COL6A2	>sp|P12110|CO6A2_HUMAN Collagen alpha-2(VI) chain OS=Homo sapiens GN=COL6A2 PE=1 SV=4	1	83.087	1.0225	0.000167902	239	_VMK(ac)HEAYGECYK_	3	519.567	23587000	1.25475	2.51601	1.90261	1.86238
Q9NQR4	Omega-amidase NIT2	NIT2	>sp|Q9NQR4|NIT2_HUMAN Omega-amidase NIT2 OS=Homo sapiens GN=NIT2 PE=1 SV=1	1	101.53	2.1675	1.3629e-09	249	_AGTEEAIVYSDIDLK(ac)K_	3	598.644	15453000	0.493238	0.710135	0.870537	0.680778
Q9NQR4	Omega-amidase NIT2	NIT2	>sp|Q9NQR4|NIT2_HUMAN Omega-amidase NIT2 OS=Homo sapiens GN=NIT2 PE=1 SV=1	0.875612	70.942	-0.56116	0.038527	274	_SDLYAVEMK(ac)KP_	3	441.56	18593000	0.790562	0.954489	0.880595	0.872153
P62081	40S ribosomal protein S7	RPS7	>sp|P62081|RS7_HUMAN 40S ribosomal protein S7 OS=Homo sapiens GN=RPS7 PE=1 SV=1	1	61.593	2.0044	0.0130253	178	_VETFSGVYK(ac)K_	3	400.548	9503300	NA	NA	NA	NA
P62081	40S ribosomal protein S7	RPS7	>sp|P62081|RS7_HUMAN 40S ribosomal protein S7 OS=Homo sapiens GN=RPS7 PE=1 SV=1	1	77.192	0.50402	0.00144623	160	_VHLDK(ac)AQQNNVEHK_	4	426.222	12620000	NA	NA	NA	NA
P49368	T-complex protein 1 subunit gamma	CCT3	>sp|P49368|TCPG_HUMAN T-complex protein 1 subunit gamma OS=Homo sapiens GN=CCT3 PE=1 SV=4	1	107.21	-0.77157	1.97131e-06	353	_IVSRPEELREDDVGTGAGLLEIK(ac)K_	5	534.093	246790000	1.03557	2.09141	1.27647	1.43118
P49368	T-complex protein 1 subunit gamma	CCT3	>sp|P49368|TCPG_HUMAN T-complex protein 1 subunit gamma OS=Homo sapiens GN=CCT3 PE=1 SV=4	1	94.281	0.40925	3.31452e-06	78	_EIQVQHPAAK(ac)SMIEISR_	3	660.351	49692000	0.998225	1.4958	1.37311	1.27633
Q99614	Tetratricopeptide repeat protein 1	TTC1	>sp|Q99614|TTC1_HUMAN Tetratricopeptide repeat protein 1 OS=Homo sapiens GN=TTC1 PE=1 SV=1	1	102.4	0.63924	0.000901536	109	_NMSDEEK(ac)QK_	2	575.756	2693500	1.79983	1.38427	1.75787	1.65364
Q96DG6	Carboxymethylenebutenolidase homolog	CMBL	>sp|Q96DG6|CMBL_HUMAN Carboxymethylenebutenolidase homolog OS=Homo sapiens GN=CMBL PE=1 SV=1	1	106.67	-0.048579	0.000487934	193	_DVSLLTQK(ac)LK_	2	593.856	28809000	0.92633	0.891713	0.992952	0.948162
Q96DG6	Carboxymethylenebutenolidase homolog	CMBL	>sp|Q96DG6|CMBL_HUMAN Carboxymethylenebutenolidase homolog OS=Homo sapiens GN=CMBL PE=1 SV=1	1	126.62	0.51589	0.000790075	105	_NAQK(ac)IDR_	2	443.741	13798000	0.585848	0.552112	0.5506	0.573024
Q96DG6	Carboxymethylenebutenolidase homolog	CMBL	>sp|Q96DG6|CMBL_HUMAN Carboxymethylenebutenolidase homolog OS=Homo sapiens GN=CMBL PE=1 SV=1	1	53.237	-0.80329	0.0450023	243	_NLIEWLNK(ac)YM_	2	683.347	10251000	0.671788	0.820577	0.848858	0.779187
P30084	Enoyl-CoA hydratase, mitochondrial	ECHS1	>sp|P30084|ECHM_HUMAN Enoyl-CoA hydratase, mitochondrial OS=Homo sapiens GN=ECHS1 PE=1 SV=4	1	138.05	0.25158	3.14011e-16	185	_AVGK(ac)SLAMEMVLTGDR_	3	573.964	143770000	0.897999	0.818213	0.981676	0.908145
P30084	Enoyl-CoA hydratase, mitochondrial	ECHS1	>sp|P30084|ECHM_HUMAN Enoyl-CoA hydratase, mitochondrial OS=Homo sapiens GN=ECHS1 PE=1 SV=4	1	93.345	3.7919	0.00928734	282	_EGMTAFVEK(ac)R_	2	605.3	295060000	0.582854	1.09173	0.862541	0.829626
P30084	Enoyl-CoA hydratase, mitochondrial	ECHS1	>sp|P30084|ECHM_HUMAN Enoyl-CoA hydratase, mitochondrial OS=Homo sapiens GN=ECHS1 PE=1 SV=4	1	103.2	1.4029	4.8164e-06	118	_FLK(ac)HWDHLTQVK_	3	531.956	797369980	0.357311	0.619292	0.569427	0.507944
P30084	Enoyl-CoA hydratase, mitochondrial	ECHS1	>sp|P30084|ECHM_HUMAN Enoyl-CoA hydratase, mitochondrial OS=Homo sapiens GN=ECHS1 PE=1 SV=4	1	133.47	1.3928	3.66013e-13	43	_GK(ac)NNTVGLIQLNRPK_	3	565.328	72284000	0.904631	0.602411	0.729549	0.746898
Q9H3S7	Tyrosine-protein phosphatase non-receptor type 23	PTPN23	>sp|Q9H3S7|PTN23_HUMAN Tyrosine-protein phosphatase non-receptor type 23 OS=Homo sapiens GN=PTPN23 PE=1 SV=1	1	77.185	-1.0068	0.000479571	27	_EAGDFHFQPAVK(ac)K_	3	505.925	9169000	1.11186	1.65077	1.39104	1.37762
Q9Y230	RuvB-like 2	RUVBL2	>sp|Q9Y230|RUVB2_HUMAN RuvB-like 2 OS=Homo sapiens GN=RUVBL2 PE=1 SV=3	1	71.879	2.0106	0.0360054	427	_KGTEVQVDDIK(ac)R_	3	477.26	7243300	NA	NA	NA	NA
Q14141	Septin-6	2018-09-06	>sp|Q14141|SEPT6_HUMAN Septin-6 OS=Homo sapiens GN=SEPT6 PE=1 SV=4	1	138.28	-2.5095	2.87108e-21	327	_DTDPDSKPFSLQETYEAK(ac)R_	3	757.025	14275000	1.43343	1.7653	1.8264	1.65938
Q14141	Septin-6	2018-09-06	>sp|Q14141|SEPT6_HUMAN Septin-6 OS=Homo sapiens GN=SEPT6 PE=1 SV=4	1	87.323	-0.48302	0.00631865	379	_LHQDEK(ac)K_	3	313.835	13494000	1.28067	1.79835	1.70912	1.58451
Q14141	Septin-6	2018-09-06	>sp|Q14141|SEPT6_HUMAN Septin-6 OS=Homo sapiens GN=SEPT6 PE=1 SV=4	1	93.649	1.8031	0.000523696	397	_SLDDEVNAFK(ac)QR_	2	732.36	3557600	NA	NA	NA	NA
P54819	Adenylate kinase 2, mitochondrial	AK2	>sp|P54819|KAD2_HUMAN Adenylate kinase 2, mitochondrial OS=Homo sapiens GN=AK2 PE=1 SV=2	1	152.4	2.9749	5.65389e-23	117	_QAEMLDDLMEK(ac)R_	3	507.574	1177699970	0.727492	1.15166	1.11001	0.977578
P54819	Adenylate kinase 2, mitochondrial	AK2	>sp|P54819|KAD2_HUMAN Adenylate kinase 2, mitochondrial OS=Homo sapiens GN=AK2 PE=1 SV=2	1	95.477	0.40567	0.00240725	181	_SDDNEK(ac)ALK_	2	531.259	28116000	NA	NA	NA	NA
O00148	ATP-dependent RNA helicase DDX39A	DDX39A	>sp|O00148|DX39A_HUMAN ATP-dependent RNA helicase DDX39A OS=Homo sapiens GN=DDX39A PE=1 SV=2	1	91.318	1.8854	0.0175905	161	_KDEEVLK(ac)K_	3	344.197	138390000	NA	NA	NA	NA
P08034	Gap junction beta-1 protein	GJB1	>sp|P08034|CXB1_HUMAN Gap junction beta-1 protein OS=Homo sapiens GN=GJB1 PE=1 SV=1	1	102.65	-2.8655	5.73888e-09	121	_LEGHGDPLHLEEVK(ac)R_	3	590.976	17955000	1.15982	1.29694	1.42883	1.29888
Q08257	Quinone oxidoreductase	CRYZ	>sp|Q08257|QOR_HUMAN Quinone oxidoreductase OS=Homo sapiens GN=CRYZ PE=1 SV=1	1	91.961	3.2465	0.00164231	208	_EVNYIDK(ac)IK_	3	388.548	25712000	0.647142	0.916152	0.993888	0.837259
Q08257	Quinone oxidoreductase	CRYZ	>sp|Q08257|QOR_HUMAN Quinone oxidoreductase OS=Homo sapiens GN=CRYZ PE=1 SV=1	1	122.39	-1.8253	4.75055e-09	23	_VFEFGGPEVLK(ac)LR_	2	766.927	138670000	0.797965	0.923354	1.01136	0.907975
P08758	Annexin A5	ANXA5	>sp|P08758|ANXA5_HUMAN Annexin A5 OS=Homo sapiens GN=ANXA5 PE=1 SV=2	1	81.017	0.52263	0.0246033	309	_GDTSGDYK(ac)K_	2	506.733	14485000	1.26248	1.41987	1.61216	1.4227
P08758	Annexin A5	ANXA5	>sp|P08758|ANXA5_HUMAN Annexin A5 OS=Homo sapiens GN=ANXA5 PE=1 SV=2	1	107.65	3.1093	3.41688e-06	97	_LYDAYELK(ac)HALK_	3	502.605	153320000	NA	NA	NA	NA
Q14534	Squalene monooxygenase	SQLE	>sp|Q14534|ERG1_HUMAN Squalene monooxygenase OS=Homo sapiens GN=SQLE PE=1 SV=3	1	114.64	-1.5474	2.87957e-14	451	_GIPDLYDDAAIFEAK(ac)K_	3	603.309	36625000	2.00698	4.44745	1.75415	2.48796
P08238	Heat shock protein HSP 90-beta	HSP90AB1	>sp|P08238|HS90B_HUMAN Heat shock protein HSP 90-beta OS=Homo sapiens GN=HSP90AB1 PE=1 SV=4	1	65.374	2.1086	0.00435349	72	_ELK(ac)IDIIPNPQER_	3	536.298	26501000	NA	NA	NA	NA
Q9Y2S7	Polymerase delta-interacting protein 2	POLDIP2	>sp|Q9Y2S7|PDIP2_HUMAN Polymerase delta-interacting protein 2 OS=Homo sapiens GN=POLDIP2 PE=1 SV=1	1	149.99	4.7647	1.38154e-28	223	_AWQEK(ac)NHPWLELSDVHR_	3	729.696	13765000	0.627519	1.17636	1.36124	1.00461
Q9NZ45	CDGSH iron-sulfur domain-containing protein 1	CISD1	>sp|Q9NZ45|CISD1_HUMAN CDGSH iron-sulfur domain-containing protein 1 OS=Homo sapiens GN=CISD1 PE=1 SV=1	1	120.63	-0.39335	5.87173e-15	55	_DNPK(ac)IVHAFDMEDLGDK(ac)AVYCR_	3	893.084	36814000	0.585506	3.17818	1.5339	1.55474
Q9NZ45	CDGSH iron-sulfur domain-containing protein 1	CISD1	>sp|Q9NZ45|CISD1_HUMAN CDGSH iron-sulfur domain-containing protein 1 OS=Homo sapiens GN=CISD1 PE=1 SV=1	1	143.28	-1.065	4.81747e-25	68	_IVHAFDMEDLGDK(ac)AVYCR_	3	727.675	80244000	0.583634	2.57412	1.18235	1.28498
Q9NZ45	CDGSH iron-sulfur domain-containing protein 1	CISD1	>sp|Q9NZ45|CISD1_HUMAN CDGSH iron-sulfur domain-containing protein 1 OS=Homo sapiens GN=CISD1 PE=1 SV=1	1	125.5	-0.66025	1.59729e-16	104	_HNEETGDNVGPLIIK(ac)K_	3	602.651	2121500030	0.900963	2.07778	1.15585	1.31931
P34932	Heat shock 70 kDa protein 4	HSPA4	>sp|P34932|HSP74_HUMAN Heat shock 70 kDa protein 4 OS=Homo sapiens GN=HSPA4 PE=1 SV=4	1	98.156	0.75102	0.00101197	272	_LSQECEK(ac)LK_	3	392.869	24111000	1.3878	9.73424	4.44317	5.08146
Q8IZC6	Collagen alpha-1(XXVII) chain	COL27A1	>sp|Q8IZC6|CORA1_HUMAN Collagen alpha-1(XXVII) chain OS=Homo sapiens GN=COL27A1 PE=1 SV=1	1	44.612	-1.1	0.0559837	123	_K(ac)LQLGLQFLPGK_	3	461.95	19129000	NA	NA	NA	NA
P15954	Cytochrome c oxidase subunit 7C, mitochondrial	COX7C	>sp|P15954|COX7C_HUMAN Cytochrome c oxidase subunit 7C, mitochondrial OS=Homo sapiens GN=COX7C PE=1 SV=1	1	52.372	0.968	0.0087173	34	_NLPFSVENK(ac)WSLLAK_	3	596.661	8516600	NA	NA	NA	NA
P30041	Peroxiredoxin-6	PRDX6	>sp|P30041|PRDX6_HUMAN Peroxiredoxin-6 OS=Homo sapiens GN=PRDX6 PE=1 SV=3	1	102.52	-0.54907	0.000632423	141	_VVFVFGPDK(ac)K_	2	589.334	274380000	0.830985	1.19263	0.686101	0.875305
P30042	ES1 protein homolog, mitochondrial	C21orf33	>sp|P30042|ES1_HUMAN ES1 protein homolog, mitochondrial OS=Homo sapiens GN=C21orf33 PE=1 SV=3	1	160.22	-0.85394	8.23258e-24	233	_EVVEAHVDQK(ac)NK_	3	479.916	1384700030	0.337777	0.584052	0.50305	0.47866
P30042	ES1 protein homolog, mitochondrial	C21orf33	>sp|P30042|ES1_HUMAN ES1 protein homolog, mitochondrial OS=Homo sapiens GN=C21orf33 PE=1 SV=3	1	176.1	-0.32331	0	203	_GVEVTVGHEQEEGGK(ac)WPYAGTAEAIK_	5	557.675	320680000	0.501959	0.766052	0.751802	0.666024
P30043	Flavin reductase (NADPH)	BLVRB	>sp|P30043|BLVRB_HUMAN Flavin reductase (NADPH) OS=Homo sapiens GN=BLVRB PE=1 SV=3	1	47.774	-0.2611	0.0705564	178	_VISK(ac)HDLGHFMLR_	4	399.469	15959000	NA	NA	NA	NA
P43360	Melanoma-associated antigen 6	MAGEA6	>sp|P43360|MAGA6_HUMAN Melanoma-associated antigen 6 OS=Homo sapiens GN=MAGEA6 PE=1 SV=1	1	50.353	-3.6168	0.0417731	243	_EDSIFGDPK(ac)K_	3	393.196	11309000	NA	NA	NA	NA
Q32P51	Heterogeneous nuclear ribonucleoprotein A1-like 2	HNRNPA1L2	>sp|Q32P51|RA1L2_HUMAN Heterogeneous nuclear ribonucleoprotein A1-like 2 OS=Homo sapiens GN=HNRNPA1L2 PE=2 SV=2	1	70.889	-0.43619	0.0364673	105	_EDSQRPGAHLTVK(ac)K_	3	536.622	117700000	1.43646	3.0301	1.89045	2.09763
Q13907	Isopentenyl-diphosphate Delta-isomerase 1	IDI1	>sp|Q13907|IDI1_HUMAN Isopentenyl-diphosphate Delta-isomerase 1 OS=Homo sapiens GN=IDI1 PE=1 SV=2	1	99.941	-0.77254	1.75924e-06	157	_K(ac)NVTLNPDPNEIK_	3	508.607	13370000	1.20048	2.36291	1.36798	1.61026
P30046	D-dopachrome decarboxylase	DDT	>sp|P30046|DOPD_HUMAN D-dopachrome decarboxylase OS=Homo sapiens GN=DDT PE=1 SV=3	1	61.679	-0.33442	0.0423717	21	_VPAGLEK(ac)R_	3	304.515	52081000	NA	NA	NA	NA
P30047	GTP cyclohydrolase 1 feedback regulatory protein	GCHFR	>sp|P30047|GFRP_HUMAN GTP cyclohydrolase 1 feedback regulatory protein OS=Homo sapiens GN=GCHFR PE=1 SV=3	1	170.68	-2.2678	0	36	_MEVGPTMVGDEQSDPELMQHLGASK(ac)R_	3	962.114	146720000	0.343385	0.831849	0.537595	0.542419
P30048	Thioredoxin-dependent peroxide reductase, mitochondrial	PRDX3	>sp|P30048|PRDX3_HUMAN Thioredoxin-dependent peroxide reductase, mitochondrial OS=Homo sapiens GN=PRDX3 PE=1 SV=3	1	124.42	0.13962	9.61884e-05	91	_DLSLDDFK(ac)GK_	2	590.298	781270020	0.382277	0.942891	0.628383	0.657026
P30049	ATP synthase subunit delta, mitochondrial	ATP5D	>sp|P30049|ATPD_HUMAN ATP synthase subunit delta, mitochondrial OS=Homo sapiens GN=ATP5D PE=1 SV=2	1	70.089	0.81229	0.0192527	165	_IEANEALVK(ac)ALE_	2	671.367	21364000	0.2384	0.624658	0.389546	0.389188
O95433	Activator of 90 kDa heat shock protein ATPase homolog 1	AHSA1	>sp|O95433|AHSA1_HUMAN Activator of 90 kDa heat shock protein ATPase homolog 1 OS=Homo sapiens GN=AHSA1 PE=1 SV=1	1	75.739	2.3417	0.000886877	39	_DASNWSTDK(ac)LK_	3	436.214	3925000	1.06366	1.62643	1.54628	1.39451
P08240	Signal recognition particle receptor subunit alpha	SRPR	>sp|P08240|SRPR_HUMAN Signal recognition particle receptor subunit alpha OS=Homo sapiens GN=SRPR PE=1 SV=2	1	140.14	1.1125	1.43088e-07	344	_EDMESVLDK(ac)MR_	3	465.548	79037000	0.821853	2.38466	1.14505	1.33895
Q5JRA6	Melanoma inhibitory activity protein 3	MIA3	>sp|Q5JRA6|MIA3_HUMAN Melanoma inhibitory activity protein 3 OS=Homo sapiens GN=MIA3 PE=1 SV=1	1	73.499	-1.0371	0.00545819	1596	_NQIATHEK(ac)K_	3	370.868	3585300	1.22193	2.60305	2.28412	2.008
P15170	Eukaryotic peptide chain release factor GTP-binding subunit ERF3A	GSPT1	>sp|P15170|ERF3A_HUMAN Eukaryotic peptide chain release factor GTP-binding subunit ERF3A OS=Homo sapiens GN=GSPT1 PE=1 SV=1	1	72.325	-2.0254	0.076311	151	_AYFETEK(ac)K_	2	529.264	10914000	0.923102	1.28384	1.02728	1.06533
Q9BW27	Nuclear pore complex protein Nup85	NUP85	>sp|Q9BW27|NUP85_HUMAN Nuclear pore complex protein Nup85 OS=Homo sapiens GN=NUP85 PE=1 SV=1	1	72.817	-0.8392	0.0170983	92	_IDEELTGK(ac)SR_	2	595.307	10693000	0.77952	1.0727	1.22619	1.00581
P54840	Glycogen [starch] synthase, liver	GYS2	>sp|P54840|GYS2_HUMAN Glycogen [starch] synthase, liver OS=Homo sapiens GN=GYS2 PE=1 SV=2	1	194.19	0.1706	0	429	_GEIPDLNDILDRDDLTIMK(ac)R_	4	596.809	261470000	0.591516	0.523903	0.5664	0.570104
Q9GZS0	Dynein intermediate chain 2, axonemal	DNAI2	>sp|Q9GZS0|DNAI2_HUMAN Dynein intermediate chain 2, axonemal OS=Homo sapiens GN=DNAI2 PE=1 SV=2	1	71.692	0.74529	0.0745877	508	_REK(ac)ILEAR_	2	528.812	21146000	1.24999	1.46262	1.02353	1.26782
P49326	Dimethylaniline monooxygenase [N-oxide-forming] 5	FMO5	>sp|P49326|FMO5_HUMAN Dimethylaniline monooxygenase [N-oxide-forming] 5 OS=Homo sapiens GN=FMO5 PE=1 SV=2	1	105.03	2.9793	0.000111755	178	_DYK(ac)NPEGFTGK_	3	433.207	80238000	1.24059	0.950992	1.01066	1.05206
P49326	Dimethylaniline monooxygenase [N-oxide-forming] 5	FMO5	>sp|P49326|FMO5_HUMAN Dimethylaniline monooxygenase [N-oxide-forming] 5 OS=Homo sapiens GN=FMO5 PE=1 SV=2	1	69.721	-2.9101	0.00123656	273	_FDHEMFGLK(ac)PK_	3	464.232	95679000	NA	NA	NA	NA
P49326	Dimethylaniline monooxygenase [N-oxide-forming] 5	FMO5	>sp|P49326|FMO5_HUMAN Dimethylaniline monooxygenase [N-oxide-forming] 5 OS=Homo sapiens GN=FMO5 PE=1 SV=2	1	155.47	0.43541	7.01944e-11	480	_VQGPGK(ac)WDGAR_	2	606.81	12297000	1.022	1.22054	1.26959	1.17278
P49327	Fatty acid synthase	FASN	>sp|P49327|FAS_HUMAN Fatty acid synthase OS=Homo sapiens GN=FASN PE=1 SV=3	1	130.56	1.1435	2.47204e-05	2436	_AAEQYTPK(ac)AK_	2	574.801	18224000	0.879644	1.80633	0.487361	0.980425
P49327	Fatty acid synthase	FASN	>sp|P49327|FAS_HUMAN Fatty acid synthase OS=Homo sapiens GN=FASN PE=1 SV=3	1	87.641	2.0886	0.00870796	1704	_VFTTVGSAEK(ac)R_	2	618.833	56247000	NA	NA	NA	NA
Q9Y262	Eukaryotic translation initiation factor 3 subunit L	EIF3L	>sp|Q9Y262|EIF3L_HUMAN Eukaryotic translation initiation factor 3 subunit L OS=Homo sapiens GN=EIF3L PE=1 SV=1	1	53.751	-3.5413	0.00911742	494	_IQLLVFK(ac)HK_	3	389.913	20235000	NA	NA	NA	NA
Q9Y262	Eukaryotic translation initiation factor 3 subunit L	EIF3L	>sp|Q9Y262|EIF3L_HUMAN Eukaryotic translation initiation factor 3 subunit L OS=Homo sapiens GN=EIF3L PE=1 SV=1	1	97.463	1.6508	0.00627792	207	_K(ac)SEEEIDFLR_	2	654.328	38114000	NA	NA	NA	NA
Q9Y262	Eukaryotic translation initiation factor 3 subunit L	EIF3L	>sp|Q9Y262|EIF3L_HUMAN Eukaryotic translation initiation factor 3 subunit L OS=Homo sapiens GN=EIF3L PE=1 SV=1	1	129.88	0.11142	9.3577e-06	549	_QIHK(ac)FEELNR_	2	678.357	125940000	1.06746	2.13091	1.6106	1.55974
Q9UDR5	Alpha-aminoadipic semialdehyde synthase, mitochondrial	AASS	>sp|Q9UDR5|AASS_HUMAN Alpha-aminoadipic semialdehyde synthase, mitochondrial OS=Homo sapiens GN=AASS PE=1 SV=1	1	120.4	0.77474	7.96613e-10	286	_TDAVYDPAEYDK(ac)HPER_	3	649.962	1385699970	0.663185	0.54057	0.861396	0.673579
Q1KMD3	Heterogeneous nuclear ribonucleoprotein U-like protein 2	HNRNPUL2	>sp|Q1KMD3|HNRL2_HUMAN Heterogeneous nuclear ribonucleoprotein U-like protein 2 OS=Homo sapiens GN=HNRNPUL2 PE=1 SV=1	1	62.162	1.7328	0.0329524	506	_GLEEPEMDPK(ac)SR_	2	715.335	6268600	1.04377	2.02747	1.4774	1.47586
Q9Y365	PCTP-like protein	STARD10	>sp|Q9Y365|PCTL_HUMAN PCTP-like protein OS=Homo sapiens GN=STARD10 PE=1 SV=2	1	50.127	1.0712	0.0119826	154	_HPK(ac)YPPR_	3	312.84	15578000	NA	NA	NA	NA
Q9Y365	PCTP-like protein	STARD10	>sp|Q9Y365|PCTL_HUMAN PCTP-like protein OS=Homo sapiens GN=STARD10 PE=1 SV=2	1	118.5	-2.5584	2.04272e-09	94	_K(ac)WDSNVIETFDIAR_	2	868.436	12349000	0.356409	0.62696	0.477925	0.471395
P40939	Trifunctional enzyme subunit alpha, mitochondrial	HADHA	>sp|P40939|ECHA_HUMAN Trifunctional enzyme subunit alpha, mitochondrial OS=Homo sapiens GN=HADHA PE=1 SV=2	1	180.7	-4.1713	0	455	_ADMVIEAVFEDLSLK(ac)HR_	3	672.347	58863000	0.561214	0.9784	0.834267	0.771202
P40939	Trifunctional enzyme subunit alpha, mitochondrial	HADHA	>sp|P40939|ECHA_HUMAN Trifunctional enzyme subunit alpha, mitochondrial OS=Homo sapiens GN=HADHA PE=1 SV=2	1	108.56	1.9425	1.33131e-09	350	_ALMGLYHGQVLCK(ac)K_	3	553.962	223930000	1.17693	1.96912	1.2373	1.44848
P40939	Trifunctional enzyme subunit alpha, mitochondrial	HADHA	>sp|P40939|ECHA_HUMAN Trifunctional enzyme subunit alpha, mitochondrial OS=Homo sapiens GN=HADHA PE=1 SV=2	1	136.7	-2.035	1.58035e-09	644	_GFYIYQEGVK(ac)R_	2	701.362	336220000	0.847215	0.893847	0.996468	0.911563
P40939	Trifunctional enzyme subunit alpha, mitochondrial	HADHA	>sp|P40939|ECHA_HUMAN Trifunctional enzyme subunit alpha, mitochondrial OS=Homo sapiens GN=HADHA PE=1 SV=2	1	87.476	0.7582	0.00874237	411	_GLNDK(ac)VK_	2	408.235	23178000	0.551741	0.980126	0.773966	0.769043
P40939	Trifunctional enzyme subunit alpha, mitochondrial	HADHA	>sp|P40939|ECHA_HUMAN Trifunctional enzyme subunit alpha, mitochondrial OS=Homo sapiens GN=HADHA PE=1 SV=2	1	117.79	-0.71001	0.000505743	569	_ILQEGVDPK(ac)K_	3	390.224	240880000	0.928807	1.7154	1.16299	1.26141
P40939	Trifunctional enzyme subunit alpha, mitochondrial	HADHA	>sp|P40939|ECHA_HUMAN Trifunctional enzyme subunit alpha, mitochondrial OS=Homo sapiens GN=HADHA PE=1 SV=2	1	107.79	-0.36348	0.00777155	735	_K(ac)YEAAYGK_	2	486.245	353120000	0.669192	0.762425	0.744086	0.723404
P40939	Trifunctional enzyme subunit alpha, mitochondrial	HADHA	>sp|P40939|ECHA_HUMAN Trifunctional enzyme subunit alpha, mitochondrial OS=Homo sapiens GN=HADHA PE=1 SV=2	1	142.54	-4.9149	3.71656e-18	664	_LPPK(ac)SEVSSDEDIQFR_	3	630.314	113590000	0.502911	0.753014	1.06948	0.738606
P40939	Trifunctional enzyme subunit alpha, mitochondrial	HADHA	>sp|P40939|ECHA_HUMAN Trifunctional enzyme subunit alpha, mitochondrial OS=Homo sapiens GN=HADHA PE=1 SV=2	1	204.31	-1.7197	0	505	_VIGM(ox)HYFSPVDK(ac)MQLLEIITTEK_	4	688.359	1053800000	0.608742	0.729043	0.531305	0.628915
P40938	Replication factor C subunit 3	RFC3	>sp|P40938|RFC3_HUMAN Replication factor C subunit 3 OS=Homo sapiens GN=RFC3 PE=1 SV=2	1	57.567	-1.4502	0.0422052	66	_ELYGVGVEK(ac)LR_	2	652.864	1773000	NA	NA	NA	NA
Q9UBQ7	Glyoxylate reductase/hydroxypyruvate reductase	GRHPR	>sp|Q9UBQ7|GRHPR_HUMAN Glyoxylate reductase/hydroxypyruvate reductase OS=Homo sapiens GN=GRHPR PE=1 SV=1	1	103.74	-0.47222	0.00307823	233	_DFFQK(ac)MK_	3	329.165	1278700030	0.584003	0.667067	0.703506	0.650358
Q9UBQ7	Glyoxylate reductase/hydroxypyruvate reductase	GRHPR	>sp|Q9UBQ7|GRHPR_HUMAN Glyoxylate reductase/hydroxypyruvate reductase OS=Homo sapiens GN=GRHPR PE=1 SV=1	1	90.15	0.45769	0.0123636	327	_GEPM(ox)PSELK(ac)L_	2	579.789	729939970	0.498361	0.659918	1.2089	0.728201
P30038	Delta-1-pyrroline-5-carboxylate dehydrogenase, mitochondrial	ALDH4A1	>sp|P30038|AL4A1_HUMAN Delta-1-pyrroline-5-carboxylate dehydrogenase, mitochondrial OS=Homo sapiens GN=ALDH4A1 PE=1 SV=3	1	95.205	-0.83559	4.32535e-10	462	_EEIFGPVLSVYVYPDDK(ac)YK_	3	768.388	310769984	0.454902	0.386053	0.505079	0.448471
P30038	Delta-1-pyrroline-5-carboxylate dehydrogenase, mitochondrial	ALDH4A1	>sp|P30038|AL4A1_HUMAN Delta-1-pyrroline-5-carboxylate dehydrogenase, mitochondrial OS=Homo sapiens GN=ALDH4A1 PE=1 SV=3	1	69.825	1.9637	0.0248587	402	_K(ac)WLEHAR_	3	327.847	271630016	NA	NA	NA	NA
P30038	Delta-1-pyrroline-5-carboxylate dehydrogenase, mitochondrial	ALDH4A1	>sp|P30038|AL4A1_HUMAN Delta-1-pyrroline-5-carboxylate dehydrogenase, mitochondrial OS=Homo sapiens GN=ALDH4A1 PE=1 SV=3	1	41.293	1.8412	0.0126865	365	_LYVPHSLWPQIK(ac)GR_	3	579.326	10484000	NA	NA	NA	NA
Q6UWP7	Lysocardiolipin acyltransferase 1	LCLAT1	>sp|Q6UWP7|LCLT1_HUMAN Lysocardiolipin acyltransferase 1 OS=Homo sapiens GN=LCLAT1 PE=1 SV=1	1	55.649	-1.7076	0.0272857	306	_EDLQLWCHK(ac)R_	3	476.235	19807000	1.46128	1.88527	1.8856	1.73328
Q92599	Septin-8	2018-09-08	>sp|Q92599|SEPT8_HUMAN Septin-8 OS=Homo sapiens GN=SEPT8 PE=1 SV=4	1	90.05	-0.088588	0.00141653	369	_ELHEK(ac)FEHLK_	4	338.681	8332600	1.90627	1.68874	1.64412	1.75282
O14734	Acyl-coenzyme A thioesterase 8	ACOT8	>sp|O14734|ACOT8_HUMAN Acyl-coenzyme A thioesterase 8 OS=Homo sapiens GN=ACOT8 PE=1 SV=1	1	47.082	0.17083	0.0676434	52	_HYWVPAK(ac)R_	3	366.866	55390000	NA	NA	NA	NA
Q96JP2	Unconventional myosin-XVB	MYO15B	>sp|Q96JP2|MY15B_HUMAN Unconventional myosin-XVB OS=Homo sapiens GN=MYO15B PE=1 SV=2	1	47.849	-1.1771	0.0523002	1078	_SSDSK(ac)PK_	2	395.701	4807000	0.669364	1.23442	1.14462	0.974753
P15104	Glutamine synthetase	GLUL	>sp|P15104|GLNA_HUMAN Glutamine synthetase OS=Homo sapiens GN=GLUL PE=1 SV=4	1	135.47	-1.9994	1.29314e-13	268	_EENGLK(ac)YIEEAIEK_	3	569.621	125870000	0.682024	0.55471	12.2068	2.79424
Q00341	Vigilin	HDLBP	>sp|Q00341|VIGLN_HUMAN Vigilin OS=Homo sapiens GN=HDLBP PE=1 SV=2	1	133.04	0.33474	3.93194e-11	494	_IEGDPQGVQQAK(ac)R_	2	734.381	32718000	NA	NA	NA	NA
Q00341	Vigilin	HDLBP	>sp|Q00341|VIGLN_HUMAN Vigilin OS=Homo sapiens GN=HDLBP PE=1 SV=2	1	136.34	-1.9563	1.20957e-21	274	_TEIVFTGEK(ac)EQLAQAVAR_	3	678.029	47139000	1.0345	1.46621	0.969279	1.14401
P55157	Microsomal triglyceride transfer protein large subunit	MTTP	>sp|P55157|MTP_HUMAN Microsomal triglyceride transfer protein large subunit OS=Homo sapiens GN=MTTP PE=1 SV=1	1	91.906	1.689	0.00138922	414	_ALISK(ac)FK_	3	283.513	6322100	0.829824	1.06005	0.784245	0.882874
P55157	Microsomal triglyceride transfer protein large subunit	MTTP	>sp|P55157|MTP_HUMAN Microsomal triglyceride transfer protein large subunit OS=Homo sapiens GN=MTTP PE=1 SV=1	1	108.56	-0.51613	1.72425e-06	521	_YDLPFITDEVK(ac)K_	3	503.933	40219000	0.577667	0.960793	0.76514	0.756466
O43809	Cleavage and polyadenylation specificity factor subunit 5	NUDT21	>sp|O43809|CPSF5_HUMAN Cleavage and polyadenylation specificity factor subunit 5 OS=Homo sapiens GN=NUDT21 PE=1 SV=1	1	91.845	-2.2187	1.8538e-05	23	_GVTQFGNK(ac)YIQQTK_	3	551.958	16925000	NA	NA	NA	NA
O43809	Cleavage and polyadenylation specificity factor subunit 5	NUDT21	>sp|O43809|CPSF5_HUMAN Cleavage and polyadenylation specificity factor subunit 5 OS=Homo sapiens GN=NUDT21 PE=1 SV=1	1	68.41	0.13003	0.00328559	122	_LPGGELNPGEDEVEGLK(ac)R_	3	650.997	37246000	NA	NA	NA	NA
Q08426	Peroxisomal bifunctional enzyme	EHHADH	>sp|Q08426|ECHP_HUMAN Peroxisomal bifunctional enzyme OS=Homo sapiens GN=EHHADH PE=1 SV=3	1	82.069	0.39848	0.00677186	722	_EWQSLAGSPSSK(ac)L_	2	716.359	34884000	0.897792	2.18062	1.36631	1.45499
Q08426	Peroxisomal bifunctional enzyme	EHHADH	>sp|Q08426|ECHP_HUMAN Peroxisomal bifunctional enzyme OS=Homo sapiens GN=EHHADH PE=1 SV=3	1	75.819	-2.0123	0.00485308	584	_GWYQYDK(ac)PLGR_	2	712.851	26201000	NA	NA	NA	NA
Q08426	Peroxisomal bifunctional enzyme	EHHADH	>sp|Q08426|ECHP_HUMAN Peroxisomal bifunctional enzyme OS=Homo sapiens GN=EHHADH PE=1 SV=3	0.878219	83.633	0.66794	0.00274045	280	_KANK(ac)WSTPSGASWK_	3	530.607	62159000	1.58208	0.646112	1.03593	1.04119
Q08426	Peroxisomal bifunctional enzyme	EHHADH	>sp|Q08426|ECHP_HUMAN Peroxisomal bifunctional enzyme OS=Homo sapiens GN=EHHADH PE=1 SV=3	1	94.309	0.056123	0.00271404	605	_K(ac)THHIEPR_	3	353.861	27887000	NA	NA	NA	NA
Q08426	Peroxisomal bifunctional enzyme	EHHADH	>sp|Q08426|ECHP_HUMAN Peroxisomal bifunctional enzyme OS=Homo sapiens GN=EHHADH PE=1 SV=3	1	99.93	2.4917	3.80518e-11	219	_LCNKPIQSLPNMDSIFSEALLK(ac)MR_	4	712.62	150430000	0.712418	0.965101	1.0645	0.903016
Q08426	Peroxisomal bifunctional enzyme	EHHADH	>sp|Q08426|ECHP_HUMAN Peroxisomal bifunctional enzyme OS=Homo sapiens GN=EHHADH PE=1 SV=3	1	105.39	1.4446	1.0667e-13	699	_QNPDIPQLEPSDYLK(ac)K_	3	642.998	88168000	1.08132	0.667278	0.367372	0.66932
Q9Y4W6	AFG3-like protein 2	AFG3L2	>sp|Q9Y4W6|AFG32_HUMAN AFG3-like protein 2 OS=Homo sapiens GN=AFG3L2 PE=1 SV=2	1	77.185	1.1558	0.00586682	568	_TQVLQPEEK(ac)K_	3	414.563	8593100	1.08602	1.03233	1.14875	1.08588
P15924	Desmoplakin	DSP	>sp|P15924|DESP_HUMAN Desmoplakin OS=Homo sapiens GN=DSP PE=1 SV=3	1	68.481	-1.7944	0.00217297	1999	_K(ac)SVEEVASEIQPFLR_	3	591.984	18312000	NA	NA	NA	NA
P15924	Desmoplakin	DSP	>sp|P15924|DESP_HUMAN Desmoplakin OS=Homo sapiens GN=DSP PE=1 SV=3	1	85.355	3.1334	0.0218803	2317	_LPVEEAYK(ac)R_	2	573.811	5774400	NA	NA	NA	NA
P54868	Hydroxymethylglutaryl-CoA synthase, mitochondrial	HMGCS2	>sp|P54868|HMCS2_HUMAN Hydroxymethylglutaryl-CoA synthase, mitochondrial OS=Homo sapiens GN=HMGCS2 PE=1 SV=1	1	100.93	1.3139	0.00172813	366	_ASQDM(ox)FDK(ac)K_	2	564.256	5354800100	0.347151	1.87901	0.366979	0.846306
P54868	Hydroxymethylglutaryl-CoA synthase, mitochondrial	HMGCS2	>sp|P54868|HMCS2_HUMAN Hydroxymethylglutaryl-CoA synthase, mitochondrial OS=Homo sapiens GN=HMGCS2 PE=1 SV=1	1	78.078	0.093686	0.0254383	354	_DLDK(ac)ALLK(ac)ASQDMFDK_	3	641.324	6962000	NA	NA	NA	NA
P54868	Hydroxymethylglutaryl-CoA synthase, mitochondrial	HMGCS2	>sp|P54868|HMCS2_HUMAN Hydroxymethylglutaryl-CoA synthase, mitochondrial OS=Homo sapiens GN=HMGCS2 PE=1 SV=1	1	78.078	0.093686	0.0254383	358	_DLDK(ac)ALLK(ac)ASQDMFDK_	3	641.324	6962000	NA	NA	NA	NA
P54868	Hydroxymethylglutaryl-CoA synthase, mitochondrial	HMGCS2	>sp|P54868|HMCS2_HUMAN Hydroxymethylglutaryl-CoA synthase, mitochondrial OS=Homo sapiens GN=HMGCS2 PE=1 SV=1	1	97.542	0.69883	1.47315e-14	243	_GTHMENVYDFYK(ac)PNLASEYPIVDGK_	4	733.098	236240000	0.313671	1.04791	0.623684	0.626765
P54868	Hydroxymethylglutaryl-CoA synthase, mitochondrial	HMGCS2	>sp|P54868|HMCS2_HUMAN Hydroxymethylglutaryl-CoA synthase, mitochondrial OS=Homo sapiens GN=HMGCS2 PE=1 SV=1	1	170.26	-0.23625	3.68909e-32	350	_LEDTYTNK(ac)DLDK_	2	748.859	114490000	0.225192	0.818919	0.332771	0.474522
P54868	Hydroxymethylglutaryl-CoA synthase, mitochondrial	HMGCS2	>sp|P54868|HMCS2_HUMAN Hydroxymethylglutaryl-CoA synthase, mitochondrial OS=Homo sapiens GN=HMGCS2 PE=1 SV=1	1	192.65	-0.05031	4.6e-44	137	_LEVGTETIIDK(ac)SK_	3	492.271	232130000	0.656973	1.68159	0.461026	0.816777
P54868	Hydroxymethylglutaryl-CoA synthase, mitochondrial	HMGCS2	>sp|P54868|HMCS2_HUMAN Hydroxymethylglutaryl-CoA synthase, mitochondrial OS=Homo sapiens GN=HMGCS2 PE=1 SV=1	1	117.25	-0.11008	0.000143857	447	_LVSSTSDLPK(ac)R_	2	622.846	92925000	0.826325	0.861257	0.801025	0.833409
P54868	Hydroxymethylglutaryl-CoA synthase, mitochondrial	HMGCS2	>sp|P54868|HMCS2_HUMAN Hydroxymethylglutaryl-CoA synthase, mitochondrial OS=Homo sapiens GN=HMGCS2 PE=1 SV=1	1	122.44	0.33014	0.000788168	310	_MVQK(ac)SLAR_	2	487.776	132980000	0.730419	0.659018	0.749267	0.708995
P54868	Hydroxymethylglutaryl-CoA synthase, mitochondrial	HMGCS2	>sp|P54868|HMCS2_HUMAN Hydroxymethylglutaryl-CoA synthase, mitochondrial OS=Homo sapiens GN=HMGCS2 PE=1 SV=1	1	221.81	-0.18456	0	83	_YNNVEAGK(ac)YTVGLGQTR_	2	956.482	2362099970	0.354783	0.756849	0.466753	0.52395
P69905	Hemoglobin subunit alpha	HBA1	>sp|P69905|HBA_HUMAN Hemoglobin subunit alpha OS=Homo sapiens GN=HBA1 PE=1 SV=2	1	91.067	1.2931	7.04246e-06	17	_AAWGK(ac)VGAHAGEYGAEALER_	4	522.009	55857000	0.797525	0.668619	1.02951	0.868556
P69905	Hemoglobin subunit alpha	HBA1	>sp|P69905|HBA_HUMAN Hemoglobin subunit alpha OS=Homo sapiens GN=HBA1 PE=1 SV=2	1	108.72	-1.6075	9.35172e-18	91	_VADALTNAVAHVDDMPNALSALSDLHAHK(ac)LR_	5	662.343	663449980	NA	NA	NA	NA
Q02543	60S ribosomal protein L18a	RPL18A	>sp|Q02543|RL18A_HUMAN 60S ribosomal protein L18a OS=Homo sapiens GN=RPL18A PE=1 SV=2	1	64.734	-0.17872	0.0417322	11	_EYK(ac)VVGR_	2	446.748	8974600	1.18813	1.29869	1.19231	1.22116
Q9Y281	Cofilin-2	CFL2	>sp|Q9Y281|COF2_HUMAN Cofilin-2 OS=Homo sapiens GN=CFL2 PE=1 SV=1	1	85.522	0.073023	0.0161306	22	_K(ac)SSTQEEIK_	2	546.283	5166900	0.620735	1.00829	0.671394	0.747447
P78371	T-complex protein 1 subunit beta	CCT2	>sp|P78371|TCPB_HUMAN T-complex protein 1 subunit beta OS=Homo sapiens GN=CCT2 PE=1 SV=4	1	102.52	1.5849	0.00760922	119	_EAESLIAK(ac)K_	3	344.197	105180000	0.911748	2.05379	1.30518	1.38885
P78371	T-complex protein 1 subunit beta	CCT2	>sp|P78371|TCPB_HUMAN T-complex protein 1 subunit beta OS=Homo sapiens GN=CCT2 PE=1 SV=4	1	139.46	0.0079964	4.10869e-09	272	_VAEIEHAEK(ac)EK_	2	662.841	167820000	1.15066	2.68927	1.65954	1.78357
Q9H8H3	Methyltransferase-like protein 7A	METTL7A	>sp|Q9H8H3|MET7A_HUMAN Methyltransferase-like protein 7A OS=Homo sapiens GN=METTL7A PE=1 SV=1	1	87.476	-0.53862	0.00865595	219	_ASFSK(ac)LK_	2	411.74	19991000	0.776061	1.06444	0.709467	0.842044
Q9H8H3	Methyltransferase-like protein 7A	METTL7A	>sp|Q9H8H3|MET7A_HUMAN Methyltransferase-like protein 7A OS=Homo sapiens GN=METTL7A PE=1 SV=1	1	87.789	2.2047	0.000591372	109	_FLIK(ac)SIAENR_	2	616.854	17554000	NA	NA	NA	NA
Q8NFI4	Putative protein FAM10A5	ST13P5	>sp|Q8NFI4|F10A5_HUMAN Putative protein FAM10A5 OS=Homo sapiens GN=ST13P5 PE=5 SV=1	1	164.93	0.9106	1.94766e-26	186	_AIEINPDSAQPYK(ac)WR_	3	610.644	10595000	0.752456	0.995601	1.09484	0.942152
O95298	NADH dehydrogenase [ubiquinone] 1 subunit C2	NDUFC2	>sp|O95298|NDUC2_HUMAN NADH dehydrogenase [ubiquinone] 1 subunit C2 OS=Homo sapiens GN=NDUFC2 PE=1 SV=1	1	108.56	0.77487	1.58343e-06	105	_LHPEDFPEEDK(ac)K_	3	509.244	32676000	1.1499	1.34112	1.76963	1.39664
P38117	Electron transfer flavoprotein subunit beta	ETFB	>sp|P38117|ETFB_HUMAN Electron transfer flavoprotein subunit beta OS=Homo sapiens GN=ETFB PE=1 SV=3	1	129.37	-1.8457	1.14639e-07	248	_VETTEDLVAK(ac)LK_	2	694.388	437769984	0.404862	1.01134	0.708087	0.717693
O95292	Vesicle-associated membrane protein-associated protein B/C	VAPB	>sp|O95292|VAPB_HUMAN Vesicle-associated membrane protein-associated protein B/C OS=Homo sapiens GN=VAPB PE=1 SV=3	1	92.264	-0.21288	1.08669e-05	17	_VEQVLSLEPQHELK(ac)FR_	3	665.362	22233000	0.740274	0.784789	0.76527	0.760309
O43143	Pre-mRNA-splicing factor ATP-dependent RNA helicase DHX15	DHX15	>sp|O43143|DHX15_HUMAN Pre-mRNA-splicing factor ATP-dependent RNA helicase DHX15 OS=Homo sapiens GN=DHX15 PE=1 SV=2	1	96.034	-0.73786	0.00390136	614	_AADEAK(ac)MR_	2	467.227	4682100	1.33459	2.107	1.58107	1.67534
Q00325	Phosphate carrier protein, mitochondrial	SLC25A3	>sp|Q00325|MPCP_HUMAN Phosphate carrier protein, mitochondrial OS=Homo sapiens GN=SLC25A3 PE=1 SV=2	1	82.287	-0.45875	0.0081507	206	_DAAPK(ac)MYK_	2	483.242	5660300	NA	NA	NA	NA
Q00325	Phosphate carrier protein, mitochondrial	SLC25A3	>sp|Q00325|MPCP_HUMAN Phosphate carrier protein, mitochondrial OS=Homo sapiens GN=SLC25A3 PE=1 SV=2	1	96.342	-0.14041	0.000561024	209	_MYK(ac)EEGLK_	2	520.26	285300000	0.764355	1.27716	0.949778	1.00515
Q00325	Phosphate carrier protein, mitochondrial	SLC25A3	>sp|Q00325|MPCP_HUMAN Phosphate carrier protein, mitochondrial OS=Homo sapiens GN=SLC25A3 PE=1 SV=2	1	65.627	-3.9672	0.0187071	99	_MQVDPQK(ac)YK_	2	589.797	28690000	0.907033	2.18929	1.16117	1.37267
P19256	Lymphocyte function-associated antigen 3	CD58	>sp|P19256|LFA3_HUMAN Lymphocyte function-associated antigen 3 OS=Homo sapiens GN=CD58 PE=1 SV=1	1	57.414	-0.98928	0.0389819	62	_DK(ac)VAELENSEFR_	2	739.86	5047500	NA	NA	NA	NA
Q9UBS3	DnaJ homolog subfamily B member 9	DNAJB9	>sp|Q9UBS3|DNJB9_HUMAN DnaJ homolog subfamily B member 9 OS=Homo sapiens GN=DNAJB9 PE=1 SV=1	1	91.658	0.1947	0.00333321	66	_SPDAEAK(ac)FR_	2	531.764	101980000	4.72174	2.4582	3.57197	3.71519
P00918	Carbonic anhydrase 2	CA2	>sp|P00918|CAH2_HUMAN Carbonic anhydrase 2 OS=Homo sapiens GN=CA2 PE=1 SV=2	1	151.99	-1.5127	4.28977e-18	224	_EPISVSSEQVLK(ac)FR_	3	554.302	17242000	0.845813	1.31093	0.975481	1.03162
P00918	Carbonic anhydrase 2	CA2	>sp|P00918|CAH2_HUMAN Carbonic anhydrase 2 OS=Homo sapiens GN=CA2 PE=1 SV=2	1	83.204	-2.6791	0.00234054	171	_GK(ac)SADFTNFDPR_	2	698.828	30758000	NA	NA	NA	NA
P40261	Nicotinamide N-methyltransferase	NNMT	>sp|P40261|NNMT_HUMAN Nicotinamide N-methyltransferase OS=Homo sapiens GN=NNMT PE=1 SV=1	1	98.048	0.13254	0.00172068	23	_DYLEK(ac)YYK_	2	582.285	99479000	0.816258	0.712993	1.45657	1.0088
P40261	Nicotinamide N-methyltransferase	NNMT	>sp|P40261|NNMT_HUMAN Nicotinamide N-methyltransferase OS=Homo sapiens GN=NNMT PE=1 SV=1	1	98.997	-0.28439	0.000436911	43	_HLLK(ac)NLFK_	2	527.824	107180000	0.829494	0.804631	1.3376	1.00448
Q9Y277	Voltage-dependent anion-selective channel protein 3	VDAC3	>sp|Q9Y277|VDAC3_HUMAN Voltage-dependent anion-selective channel protein 3 OS=Homo sapiens GN=VDAC3 PE=1 SV=1	1	116.24	-0.25644	0.00025803	61	_ASGNLETK(ac)YK_	2	576.798	56750000	0.921679	2.87979	1.35736	1.72761
Q9Y277	Voltage-dependent anion-selective channel protein 3	VDAC3	>sp|Q9Y277|VDAC3_HUMAN Voltage-dependent anion-selective channel protein 3 OS=Homo sapiens GN=VDAC3 PE=1 SV=1	1	160.78	2.7116	1.19937e-23	63	_YK(ac)VCNYGLTFTQK_	3	555.276	76664000	NA	NA	NA	NA
Q8IV08	Phospholipase D3	PLD3	>sp|Q8IV08|PLD3_HUMAN Phospholipase D3 OS=Homo sapiens GN=PLD3 PE=1 SV=1	1	63.091	-1.2343	0.00596063	418	_VNHNK(ac)YMVTER_	3	478.238	5560900	NA	NA	NA	NA
P21673	Diamine acetyltransferase 1	SAT1	>sp|P21673|SAT1_HUMAN Diamine acetyltransferase 1 OS=Homo sapiens GN=SAT1 PE=1 SV=1	1	119.8	1.3537	9.20143e-21	26	_ELAK(ac)YEYMEEQVILTEK_	3	720.026	39408000	0.83598	1.07135	1.18479	1.02098
Q9UIJ7	GTP:AMP phosphotransferase AK3, mitochondrial	AK3	>sp|Q9UIJ7|KAD3_HUMAN GTP:AMP phosphotransferase AK3, mitochondrial OS=Homo sapiens GN=AK3 PE=1 SV=4	0.999997	68.329	1.8811	0.0129456	189	_AYEDQTKPVLEYYQK(ac)K_	3	682.346	7049900	0.500697	0.67836	0.910543	0.676646
Q9UIJ7	GTP:AMP phosphotransferase AK3, mitochondrial	AK3	>sp|Q9UIJ7|KAD3_HUMAN GTP:AMP phosphotransferase AK3, mitochondrial OS=Homo sapiens GN=AK3 PE=1 SV=4	0.999943	56.139	0.4982	0.0615041	171	_EDDKPETVIK(ac)R_	3	457.909	213930000	0.555236	0.819194	0.87602	0.7342
Q07666	KH domain-containing, RNA-binding, signal transduction-associated protein 1	KHDRBS1	>sp|Q07666|KHDR1_HUMAN KH domain-containing, RNA-binding, signal transduction-associated protein 1 OS=Homo sapiens GN=KHDRBS1 PE=1 SV=1	0.999989	53.255	-1.4983	0.0422587	152	_KDDEENYLDLFSHK(ac)NMK_	4	542.755	10601000	NA	NA	NA	NA
Q9Y6Y8	SEC23-interacting protein	SEC23IP	>sp|Q9Y6Y8|S23IP_HUMAN SEC23-interacting protein OS=Homo sapiens GN=SEC23IP PE=1 SV=1	1	89.355	1.534	0.046904	371	_LEAEYK(ac)K_	2	461.748	4255300	NA	NA	NA	NA
P00505	Aspartate aminotransferase, mitochondrial	GOT2	>sp|P00505|AATM_HUMAN Aspartate aminotransferase, mitochondrial OS=Homo sapiens GN=GOT2 PE=1 SV=3	1	132.08	0.36154	1.02278e-07	90	_K(ac)AEAQIAAK(ac)NLDK_	3	495.275	160420000	0.418938	0.458767	0.597462	0.483831
P00505	Aspartate aminotransferase, mitochondrial	GOT2	>sp|P00505|AATM_HUMAN Aspartate aminotransferase, mitochondrial OS=Homo sapiens GN=GOT2 PE=1 SV=3	1	79.121	-1.7836	0.000178795	159	_DVFLPK(ac)PTWGNHTPIFR_	3	689.699	267260000	NA	NA	NA	NA
P00505	Aspartate aminotransferase, mitochondrial	GOT2	>sp|P00505|AATM_HUMAN Aspartate aminotransferase, mitochondrial OS=Homo sapiens GN=GOT2 PE=1 SV=3	1	126.07	2.2955	6.72677e-05	234	_EIATVVK(ac)K_	3	310.527	329680000	0.686914	0.484856	0.594906	0.604784
P00505	Aspartate aminotransferase, mitochondrial	GOT2	>sp|P00505|AATM_HUMAN Aspartate aminotransferase, mitochondrial OS=Homo sapiens GN=GOT2 PE=1 SV=3	1	100.11	0.36154	0.00136791	82	_K(ac)AEAQIAAK(ac)NLDK_	3	495.275	61652000	0.263768	0.421512	0.527719	0.382796
P00505	Aspartate aminotransferase, mitochondrial	GOT2	>sp|P00505|AATM_HUMAN Aspartate aminotransferase, mitochondrial OS=Homo sapiens GN=GOT2 PE=1 SV=3	1	113.22	2.1846	0.00174827	363	_TQLVSNLK(ac)K_	3	358.217	447900000	0.537186	0.607061	0.67942	0.608712
Q96RQ3	Methylcrotonoyl-CoA carboxylase subunit alpha, mitochondrial	MCCC1	>sp|Q96RQ3|MCCA_HUMAN Methylcrotonoyl-CoA carboxylase subunit alpha, mitochondrial OS=Homo sapiens GN=MCCC1 PE=1 SV=3	1	160.78	1.3823	4.27982e-31	237	_K(ac)SFNDDAMLIEK_	2	726.856	358750016	0.213027	0.55256	0.537152	0.401417
Q96RQ3	Methylcrotonoyl-CoA carboxylase subunit alpha, mitochondrial	MCCC1	>sp|Q96RQ3|MCCA_HUMAN Methylcrotonoyl-CoA carboxylase subunit alpha, mitochondrial OS=Homo sapiens GN=MCCC1 PE=1 SV=3	1	72.793	0.39462	0.000607408	248	_SFNDDAMLIEK(ac)FVDTPR_	3	680.663	7691400	NA	NA	NA	NA
Q8NHP1	Aflatoxin B1 aldehyde reductase member 4	AKR7L	>sp|Q8NHP1|ARK74_HUMAN Aflatoxin B1 aldehyde reductase member 4 OS=Homo sapiens GN=AKR7L PE=2 SV=6	1	110.08	-0.43714	0.00550685	100	_SQLETSLK(ac)R_	2	552.306	65087000	0.678741	0.747396	0.934602	0.780246
P16662	UDP-glucuronosyltransferase 2B7	UGT2B7	>sp|P16662|UD2B7_HUMAN UDP-glucuronosyltransferase 2B7 OS=Homo sapiens GN=UGT2B7 PE=1 SV=1	1	67.118	-2.4537	0.00262498	95	_TELENFIMQQIK(ac)R_	3	564.631	18208000	NA	NA	NA	NA
Q01518	Adenylyl cyclase-associated protein 1	CAP1	>sp|Q01518|CAP1_HUMAN Adenylyl cyclase-associated protein 1 OS=Homo sapiens GN=CAP1 PE=1 SV=5	1	128.79	-1.1756	1.36582e-20	71	_EIGGDVQK(ac)HAEMVHTGLK_	4	498.506	179110000	0.954935	1.51454	1.2891	1.23734
Q01518	Adenylyl cyclase-associated protein 1	CAP1	>sp|Q01518|CAP1_HUMAN Adenylyl cyclase-associated protein 1 OS=Homo sapiens GN=CAP1 PE=1 SV=5	1	51.771	-0.9198	0.0111427	81	_HAEMVHTGLK(ac)LER_	3	521.608	16613000	1.51589	0.909221	1.03051	1.12073
Q01518	Adenylyl cyclase-associated protein 1	CAP1	>sp|Q01518|CAP1_HUMAN Adenylyl cyclase-associated protein 1 OS=Homo sapiens GN=CAP1 PE=1 SV=5	1	80.688	0.56636	0.0107135	173	_EYK(ac)DVDK_	2	469.727	40988000	1.1054	1.19422	2.21733	1.38669
Q01518	Adenylyl cyclase-associated protein 1	CAP1	>sp|Q01518|CAP1_HUMAN Adenylyl cyclase-associated protein 1 OS=Homo sapiens GN=CAP1 PE=1 SV=5	0.999974	68.557	1.1157	0.0398667	177	_EYKDVDK(ac)K_	3	356.185	33758000	1.35074	1.2942	1.80089	1.44623
P0CW22	40S ribosomal protein S17-like	RPS17L	>sp|P0CW22|RS17L_HUMAN 40S ribosomal protein S17-like OS=Homo sapiens GN=RPS17L PE=1 SV=1	1	72.848	1.1333	0.00405718	59	_IAGYVTHLMK(ac)R_	3	444.248	36654000	1.45361	1.46304	0.846138	1.22345
P0CW22	40S ribosomal protein S17-like	RPS17L	>sp|P0CW22|RS17L_HUMAN 40S ribosomal protein S17-like OS=Homo sapiens GN=RPS17L PE=1 SV=1	1	77.288	-2.8106	0.00916513	19	_VIIEK(ac)YYTR_	2	613.843	22113000	0.988238	1.31315	1.38319	1.21958
Q5SWX8	Protein odr-4 homolog	ODR4	>sp|Q5SWX8|ODR4_HUMAN Protein odr-4 homolog OS=Homo sapiens GN=ODR4 PE=1 SV=1	0.999569	55.755	0.035474	0.0506165	58	_TPPKEEQSENLK(ac)HPK_	4	451.736	10111000	NA	NA	NA	NA
P52888	Thimet oligopeptidase	THOP1	>sp|P52888|THOP1_HUMAN Thimet oligopeptidase OS=Homo sapiens GN=THOP1 PE=1 SV=2	1	62.463	3.7445	0.00823428	229	_YPHYFPLLK(ac)K_	3	449.92	11530000	NA	NA	NA	NA
Q03426	Mevalonate kinase	MVK	>sp|Q03426|KIME_HUMAN Mevalonate kinase OS=Homo sapiens GN=MVK PE=1 SV=1	1	119.65	0.79417	3.20027e-11	187	_EDLELINK(ac)WAFQGER_	3	630.651	59403000	0.625148	1.44679	0.832669	0.955128
Q93088	Betaine--homocysteine S-methyltransferase 1	BHMT	>sp|Q93088|BHMT1_HUMAN Betaine--homocysteine S-methyltransferase 1 OS=Homo sapiens GN=BHMT PE=1 SV=2	1	87.639	-0.38582	0.00683254	400	_ELFEK(ac)QK_	2	482.261	283540000	0.688383	1.01027	0.56912	0.75327
Q93088	Betaine--homocysteine S-methyltransferase 1	BHMT	>sp|Q93088|BHMT1_HUMAN Betaine--homocysteine S-methyltransferase 1 OS=Homo sapiens GN=BHMT PE=1 SV=2	1	94.407	0.69303	0.00504192	138	_SETEVK(ac)K_	3	288.155	62367000	0.414975	0.491946	0.161211	0.292799
Q93088	Betaine--homocysteine S-methyltransferase 1	BHMT	>sp|Q93088|BHMT1_HUMAN Betaine--homocysteine S-methyltransferase 1 OS=Homo sapiens GN=BHMT PE=1 SV=2	1	107.09	0.59214	1.89572e-06	150	_VFLQQLEVFMK(ac)K_	3	517.958	32518000	0.686409	0.780457	0.783374	0.75315
Q93088	Betaine--homocysteine S-methyltransferase 1	BHMT	>sp|Q93088|BHMT1_HUMAN Betaine--homocysteine S-methyltransferase 1 OS=Homo sapiens GN=BHMT PE=1 SV=2	1	67.414	-2.6968	0.0280817	283	_WDIQK(ac)YAR_	2	561.291	222060000	NA	NA	NA	NA
O14975	Very long-chain acyl-CoA synthetase	SLC27A2	>sp|O14975|S27A2_HUMAN Very long-chain acyl-CoA synthetase OS=Homo sapiens GN=SLC27A2 PE=1 SV=2	1	86.794	1.2956	0.0512389	389	_VNYLQK(ac)K_	2	467.771	12108000	NA	NA	NA	NA
Q14320	Protein FAM50A	FAM50A	>sp|Q14320|FA50A_HUMAN Protein FAM50A OS=Homo sapiens GN=FAM50A PE=1 SV=2	1	67.645	2.1417	0.00346745	275	_GK(ac)SGPLFNFDVHDDVR_	3	615.636	4247200	NA	NA	NA	NA
Q9NYU2	UDP-glucose:glycoprotein glucosyltransferase 1	UGGT1	>sp|Q9NYU2|UGGG1_HUMAN UDP-glucose:glycoprotein glucosyltransferase 1 OS=Homo sapiens GN=UGGT1 PE=1 SV=3	1	77.062	-1.3448	0.000456502	378	_TEVEENQK(ac)YFK_	3	486.237	12942000	NA	NA	NA	NA
Q9NYU2	UDP-glucose:glycoprotein glucosyltransferase 1	UGGT1	>sp|Q9NYU2|UGGG1_HUMAN UDP-glucose:glycoprotein glucosyltransferase 1 OS=Homo sapiens GN=UGGT1 PE=1 SV=3	1	92.201	-0.15753	0.000279585	1331	_WLHQQTEK(ac)QR_	3	465.909	20666000	NA	NA	NA	NA
Q92552	28S ribosomal protein S27, mitochondrial	MRPS27	>sp|Q92552|RT27_HUMAN 28S ribosomal protein S27, mitochondrial OS=Homo sapiens GN=MRPS27 PE=1 SV=3	1	50.806	-2.8143	0.0103622	94	_EEIDHAEYYLYK(ac)FR_	3	639.972	22511000	NA	NA	NA	NA
Q92552	28S ribosomal protein S27, mitochondrial	MRPS27	>sp|Q92552|RT27_HUMAN 28S ribosomal protein S27, mitochondrial OS=Homo sapiens GN=MRPS27 PE=1 SV=3	1	84.892	-0.35528	0.0122253	193	_K(ac)TDFSWEEER_	2	684.807	21158000	1.10019	1.55117	2.20048	1.55987
O95081	Arf-GAP domain and FG repeat-containing protein 2	AGFG2	>sp|O95081|AGFG2_HUMAN Arf-GAP domain and FG repeat-containing protein 2 OS=Homo sapiens GN=AGFG2 PE=1 SV=2	1	122.7	-1.1311	0.000102918	138	_EFLQEK(ac)YEK_	2	628.314	12138000	1.22668	1.76108	1.39886	1.44941
O75947	ATP synthase subunit d, mitochondrial	ATP5H	>sp|O75947|ATP5H_HUMAN ATP synthase subunit d, mitochondrial OS=Homo sapiens GN=ATP5H PE=1 SV=3	1	132.84	1.1484	2.54518e-09	72	_ANVAK(ac)AGLVDDFEK(ac)K_	3	563.633	885870020	0.372806	0.414234	0.561334	0.434858
O75947	ATP synthase subunit d, mitochondrial	ATP5H	>sp|O75947|ATP5H_HUMAN ATP synthase subunit d, mitochondrial OS=Homo sapiens GN=ATP5H PE=1 SV=3	1	132.84	1.1484	2.54518e-09	63	_ANVAK(ac)AGLVDDFEK(ac)K_	3	563.633	43240000	0.369126	0.393466	0.541498	0.421152
O75947	ATP synthase subunit d, mitochondrial	ATP5H	>sp|O75947|ATP5H_HUMAN ATP synthase subunit d, mitochondrial OS=Homo sapiens GN=ATP5H PE=1 SV=3	0.808738	87.824	2.2725	0.00125656	148	_K(ac)KYPYWPHQPIENL_	3	618.989	111640000	1.00402	0.591412	0.830956	0.807106
O75947	ATP synthase subunit d, mitochondrial	ATP5H	>sp|O75947|ATP5H_HUMAN ATP synthase subunit d, mitochondrial OS=Homo sapiens GN=ATP5H PE=1 SV=3	1	139.05	-2.0024	9.53511e-16	149	_K(ac)YPYWPHQPIENL_	2	863.933	2328999940	0.837103	0.550734	0.818132	0.734816
O75947	ATP synthase subunit d, mitochondrial	ATP5H	>sp|O75947|ATP5H_HUMAN ATP synthase subunit d, mitochondrial OS=Homo sapiens GN=ATP5H PE=1 SV=3	1	113.31	-2.2677	9.7563e-25	144	_NLIPFDQMTIEDLNEAFPETK(ac)LDK_	5	573.487	161120000	0.287312	0.420508	0.358599	0.358765
O75947	ATP synthase subunit d, mitochondrial	ATP5H	>sp|O75947|ATP5H_HUMAN ATP synthase subunit d, mitochondrial OS=Homo sapiens GN=ATP5H PE=1 SV=3	1	143.47	-2.7728	3.48864e-30	85	_VPVPEDK(ac)YTAQVDAEEKEDVK_	5	487.043	1622899970	0.490967	0.42841	0.690707	0.513331
P15144	Aminopeptidase N	ANPEP	>sp|P15144|AMPN_HUMAN Aminopeptidase N OS=Homo sapiens GN=ANPEP PE=1 SV=4	1	105.65	0.74003	3.80523e-06	125	_EATDVIIIHSK(ac)K_	3	465.933	30948000	0.816924	1.32008	1.14685	1.07896

## Sheet: Sheet2_Kac sites annotation
Protein ID	Protein name	Gene name	Fasta header	Localization prob	Score	Mass error [ppm]	PEP	Positions within proteins	Modified sequence	Charge	m/z	Ratio A1/A2 normalized	Ratio B1/B2 normalized	Ratio C1/C2 normalized	Ratio ABC1/ABC2 normalized	Motif Peptide	Motif Logo	Subcellular Location	Biological_Process	Molecular_Function	Cellular_Component	KO No.	Gene desc	Pathway desc	Interpro Domain
P46940	Ras GTPase-activating-like protein IQGAP1	IQGAP1	>sp|P46940|IQGA1_HUMAN Ras GTPase-activating-like protein IQGAP1 OS=Homo sapiens GN=IQGAP1 PE=1 SV=1	1	78.903	-1.7164	0.00115822	1455	_EDSNLTLQEK(ac)K_	3	449.565	NA	NA	NA	NA	KEDSNLTLQEKKEKIQTGLKK	..........KK.........	cytosol	GO:0001817~regulation of cytokine production;GO:0001934~positive regulation of protein phosphorylation;GO:0002064~epithelial cell development;GO:0002791~regulation of peptide secretion;GO:0006091~generation of precursor metabolites and energy;GO:0006112~energy reserve metabolic process;GO:0007154~cell communication;GO:0007165~signal transduction;GO:0007169~transmembrane receptor protein tyrosine …	GO:0003674~molecular_function;GO:0004857~enzyme inhibitor activity;GO:0005095~GTPase inhibitor activity;GO:0005096~GTPase activator activity;GO:0005488~binding;GO:0005509~calcium ion binding;GO:0005515~protein binding;GO:0005516~calmodulin binding;GO:0005543~phospholipid binding;GO:0005547~phosphatidylinositol-3,4,5-trisphosphate binding;GO:0008047~enzyme activator activity;GO:0019900~kinase bind…	GO:0005575~cellular_component;GO:0005576~extracellular region;GO:0005622~intracellular;GO:0005623~cell;GO:0005634~nucleus;GO:0005654~nucleoplasm;GO:0005737~cytoplasm;GO:0005829~cytosol;GO:0005856~cytoskeleton;GO:0005874~microtubule;GO:0005884~actin filament;GO:0005886~plasma membrane;GO:0005924~cell-substrate adherens junction;GO:0005925~focal adhesion;GO:0015629~actin cytoskeleton;GO:0015630~mic…	K16848	IQGAP1; Ras GTPase-activating-like protein IQGAP1	hsa04810~Regulation of actin cytoskeleton;hsa04520~Adherens junction;hsa05205~Proteoglycans in cancer;	IPR000593~RasGAP protein, C-terminal;IPR001202~WW domain;IPR001715~Calponin homology domain;IPR001936~Ras GTPase-activating protein;IPR008936~Rho GTPase activation protein;IPR027401~Myosin-like IQ motif-containing domain;IPR027417~P-loop containing nucleoside triphosphate hydrolase;
Q07065	Cytoskeleton-associated protein 4	CKAP4	>sp|Q07065|CKAP4_HUMAN Cytoskeleton-associated protein 4 OS=Homo sapiens GN=CKAP4 PE=1 SV=2	1	72.848	-0.81041	0.0172882	270	_EINDMK(ac)AK_	2	495.75	1.19905	1.94783	1.22042	1.40444	KRSQKEINDMKAKVASLEESE	..........K.K........	plasma membrane		GO:0003723~RNA binding;GO:0044822~poly(A) RNA binding;	GO:0005575~cellular_component;GO:0005576~extracellular region;GO:0005622~intracellular;GO:0005623~cell;GO:0005737~cytoplasm;GO:0005783~endoplasmic reticulum;GO:0005789~endoplasmic reticulum membrane;GO:0005811~lipid particle;GO:0005856~cytoskeleton;GO:0005886~plasma membrane;GO:0012505~endomembrane system;GO:0016020~membrane;GO:0016021~integral component of membrane;GO:0031090~organelle membrane;…	K13999	CKAP4, CLIMP63; cytoskeleton-associated protein 4	hsa04141~Protein processing in endoplasmic reticulum;
P27635	60S ribosomal protein L10	RPL10	>sp|P27635|RL10_HUMAN 60S ribosomal protein L10 OS=Homo sapiens GN=RPL10 PE=1 SV=4	1	229.44	1.5454	0	188	_FNADEFEDMVAEK(ac)R_	2	871.888	0.863224	2.74917	1.11109	1.44524	ADEFEDMVAEKRLIPDGCGVK	..........KR.........	cytosol	GO:0000184~nuclear-transcribed mRNA catabolic process, nonsense-mediated decay;GO:0000956~nuclear-transcribed mRNA catabolic process;GO:0006139~nucleobase-containing compound metabolic process;GO:0006401~RNA catabolic process;GO:0006402~mRNA catabolic process;GO:0006412~translation;GO:0006413~translational initiation;GO:0006414~translational elongation;GO:0006415~translational termination;GO:0006…	GO:0003674~molecular_function;GO:0003723~RNA binding;GO:0003735~structural constituent of ribosome;GO:0005198~structural molecule activity;GO:0044822~poly(A) RNA binding;	GO:0005575~cellular_component;GO:0005622~intracellular;GO:0005623~cell;GO:0005737~cytoplasm;GO:0005783~endoplasmic reticulum;GO:0005829~cytosol;GO:0005840~ribosome;GO:0012505~endomembrane system;GO:0015934~large ribosomal subunit;GO:0016020~membrane;GO:0022625~cytosolic large ribosomal subunit;GO:0022626~cytosolic ribosome;GO:0043226~organelle;GO:0043227~membrane-bounded organelle;GO:0043229~intr…	K02866	RP-L10e, RPL10; large subunit ribosomal protein L10e	hsa03010~Ribosome;	IPR016180~Ribosomal protein L10e/L16;
P14324	Farnesyl pyrophosphate synthase	FDPS	>sp|P14324|FPPS_HUMAN Farnesyl pyrophosphate synthase OS=Homo sapiens GN=FDPS PE=1 SV=4	1	164.93	-1.2803	3.91387e-24	123	_EVLEYNAIGGK(ac)YNR_	3	556.618	1.14861	1.49941	0.756569	1.08149	EVLEYNAIGGKYNRGLTVVVA	..........KY.........	mitochondria	GO:0006066~alcohol metabolic process;GO:0006629~lipid metabolic process;GO:0006644~phospholipid metabolic process;GO:0006694~steroid biosynthetic process;GO:0006695~cholesterol biosynthetic process;GO:0006721~terpenoid metabolic process;GO:0008150~biological_process;GO:0008152~metabolic process;GO:0008202~steroid metabolic process;GO:0008203~cholesterol metabolic process;GO:0008654~phospholipid b…	GO:0003723~RNA binding;GO:0003824~catalytic activity;GO:0004161~dimethylallyltranstransferase activity;GO:0004337~geranyltranstransferase activity;GO:0004659~prenyltransferase activity;GO:0016740~transferase activity;GO:0016765~transferase activity, transferring alkyl or aryl (other than methyl) groups;GO:0043169~cation binding;GO:0044822~poly(A) RNA binding;GO:0046872~metal ion binding;	GO:0005575~cellular_component;GO:0005622~intracellular;GO:0005623~cell;GO:0005634~nucleus;GO:0005654~nucleoplasm;GO:0005737~cytoplasm;GO:0005829~cytosol;GO:0031974~membrane-enclosed lumen;GO:0031981~nuclear lumen;GO:0043226~organelle;GO:0043229~intracellular organelle;GO:0043233~organelle lumen;GO:0044422~organelle part;GO:0044424~intracellular part;GO:0044428~nuclear part;GO:0044444~cytoplasmic …	K00787	FDPS; farnesyl diphosphate synthase [EC:2.5.1.1 2.5.1.10]	hsa00900~Terpenoid backbone biosynthesis;hsa05166~HTLV-I infection;hsa05164~Influenza A;	IPR008949~Isoprenoid synthase domain;
P53621	Coatomer subunit alpha	COPA	>sp|P53621|COPA_HUMAN Coatomer subunit alpha OS=Homo sapiens GN=COPA PE=1 SV=2	1	112.13	-1.9429	0.000738676	1028	_FEEAVEK(ac)FR_	3	399.536	1.63359	1.80496	1.87218	1.75068	TVGKFEEAVEKFRSILLSVPL	..........K.R........	cytosol	GO:0006810~transport;GO:0006886~intracellular protein transport;GO:0006890~retrograde vesicle-mediated transport, Golgi to ER;GO:0007589~body fluid secretion;GO:0008104~protein localization;GO:0008150~biological_process;GO:0015031~protein transport;GO:0016043~cellular component organization;GO:0016192~vesicle-mediated transport;GO:0022600~digestive system process;GO:0030157~pancreatic juice secre…	GO:0003674~molecular_function;GO:0005198~structural molecule activity;	GO:0000139~Golgi membrane;GO:0005575~cellular_component;GO:0005576~extracellular region;GO:0005615~extracellular space;GO:0005622~intracellular;GO:0005623~cell;GO:0005737~cytoplasm;GO:0005794~Golgi apparatus;GO:0005798~Golgi-associated vesicle;GO:0005829~cytosol;GO:0012506~vesicle membrane;GO:0016020~membrane;GO:0016023~cytoplasmic membrane-bounded vesicle;GO:0030120~vesicle coat;GO:0030126~COPI …				IPR006692~Coatomer, WD associated region;IPR010714~Coatomer, alpha subunit, C-terminal;IPR011048~Cytochrome cd1-nitrite reductase-like, haem d1 domain;IPR015943~WD40/YVTN repeat-like-containing domain;IPR017986~WD40-repeat-containing domain;
P53621	Coatomer subunit alpha	COPA	>sp|P53621|COPA_HUMAN Coatomer subunit alpha OS=Homo sapiens GN=COPA PE=1 SV=2	1	92.653	0.28766	0.0081067	8	_FETK(ac)SAR_	2	440.73	NA	NA	NA	NA			cytosol	GO:0006810~transport;GO:0006886~intracellular protein transport;GO:0006890~retrograde vesicle-mediated transport, Golgi to ER;GO:0007589~body fluid secretion;GO:0008104~protein localization;GO:0008150~biological_process;GO:0015031~protein transport;GO:0016043~cellular component organization;GO:0016192~vesicle-mediated transport;GO:0022600~digestive system process;GO:0030157~pancreatic juice secre…	GO:0003674~molecular_function;GO:0005198~structural molecule activity;	GO:0000139~Golgi membrane;GO:0005575~cellular_component;GO:0005576~extracellular region;GO:0005615~extracellular space;GO:0005622~intracellular;GO:0005623~cell;GO:0005737~cytoplasm;GO:0005794~Golgi apparatus;GO:0005798~Golgi-associated vesicle;GO:0005829~cytosol;GO:0012506~vesicle membrane;GO:0016020~membrane;GO:0016023~cytoplasmic membrane-bounded vesicle;GO:0030120~vesicle coat;GO:0030126~COPI …				IPR006692~Coatomer, WD associated region;IPR010714~Coatomer, alpha subunit, C-terminal;IPR011048~Cytochrome cd1-nitrite reductase-like, haem d1 domain;IPR015943~WD40/YVTN repeat-like-containing domain;IPR017986~WD40-repeat-containing domain;
P53621	Coatomer subunit alpha	COPA	>sp|P53621|COPA_HUMAN Coatomer subunit alpha OS=Homo sapiens GN=COPA PE=1 SV=2	1	110.64	0.081254	0.00193861	607	_K(ac)YDEVLHMVR_	3	444.564	0.889955	1.74342	1.36651	1.29966	FKFKLALINRKYDEVLHMVRN	..........KY.........	cytosol	GO:0006810~transport;GO:0006886~intracellular protein transport;GO:0006890~retrograde vesicle-mediated transport, Golgi to ER;GO:0007589~body fluid secretion;GO:0008104~protein localization;GO:0008150~biological_process;GO:0015031~protein transport;GO:0016043~cellular component organization;GO:0016192~vesicle-mediated transport;GO:0022600~digestive system process;GO:0030157~pancreatic juice secre…	GO:0003674~molecular_function;GO:0005198~structural molecule activity;	GO:0000139~Golgi membrane;GO:0005575~cellular_component;GO:0005576~extracellular region;GO:0005615~extracellular space;GO:0005622~intracellular;GO:0005623~cell;GO:0005737~cytoplasm;GO:0005794~Golgi apparatus;GO:0005798~Golgi-associated vesicle;GO:0005829~cytosol;GO:0012506~vesicle membrane;GO:0016020~membrane;GO:0016023~cytoplasmic membrane-bounded vesicle;GO:0030120~vesicle coat;GO:0030126~COPI …				IPR006692~Coatomer, WD associated region;IPR010714~Coatomer, alpha subunit, C-terminal;IPR011048~Cytochrome cd1-nitrite reductase-like, haem d1 domain;IPR015943~WD40/YVTN repeat-like-containing domain;IPR017986~WD40-repeat-containing domain;
P57740	Nuclear pore complex protein Nup107	NUP107	>sp|P57740|NU107_HUMAN Nuclear pore complex protein Nup107 OS=Homo sapiens GN=NUP107 PE=1 SV=1	1	66.708	0.21187	0.00264	814	_GHLDALTADVK(ac)EK_	3	480.256	NA	NA	NA	NA	GHLDALTADVKEKMYNVLLFV	..........K.K........	cytosol	GO:0000278~mitotic cell cycle;GO:0005975~carbohydrate metabolic process;GO:0006139~nucleobase-containing compound metabolic process;GO:0006403~RNA localization;GO:0006405~RNA export from nucleus;GO:0006406~mRNA export from nucleus;GO:0006464~cellular protein modification process;GO:0006725~cellular aromatic compound metabolic process;GO:0006807~nitrogen compound metabolic process;GO:0006810~trans…	GO:0005198~structural molecule activity;GO:0005215~transporter activity;GO:0005487~nucleocytoplasmic transporter activity;GO:0017056~structural constituent of nuclear pore;	GO:0000775~chromosome, centromeric region;GO:0000776~kinetochore;GO:0000777~condensed chromosome kinetochore;GO:0000779~condensed chromosome, centromeric region;GO:0000793~condensed chromosome;GO:0005575~cellular_component;GO:0005622~intracellular;GO:0005623~cell;GO:0005634~nucleus;GO:0005635~nuclear envelope;GO:0005643~nuclear pore;GO:0005654~nucleoplasm;GO:0005694~chromosome;GO:0005737~cytoplas…	K14301	NUP107, NUP84; nuclear pore complex protein Nup107	hsa03013~RNA transport;
Q9NXC5	WD repeat-containing protein mio	MIOS	>sp|Q9NXC5|MIO_HUMAN WD repeat-containing protein mio OS=Homo sapiens GN=MIOS PE=1 SV=2	1	53.878	-3.5931	0.0112057	111	_EFVPK(ac)HAR_	3	342.522	NA	NA	NA	NA	KDLIGKEFVPKHARQCNTLAW	..........KH.........	cytosol	GO:0009267~cellular response to starvation;GO:0009966~regulation of signal transduction;GO:0009967~positive regulation of signal transduction;GO:0031503~protein complex localization;GO:0032006~regulation of TOR signaling;GO:0032008~positive regulation of TOR signaling;GO:0034198~cellular response to amino acid starvation;GO:0034613~cellular protein localization;GO:0034629~cellular protein complex…		GO:0005575~cellular_component;GO:0005622~intracellular;GO:0005623~cell;GO:0005634~nucleus;GO:0005654~nucleoplasm;GO:0005737~cytoplasm;GO:0005764~lysosome;GO:0005765~lysosomal membrane;GO:0005773~vacuole;GO:0005774~vacuolar membrane;GO:0016020~membrane;GO:0030054~cell junction;GO:0031090~organelle membrane;GO:0031974~membrane-enclosed lumen;GO:0031981~nuclear lumen;GO:0043226~organelle;GO:0043227~…				IPR015943~WD40/YVTN repeat-like-containing domain;IPR017986~WD40-repeat-containing domain;
Q00839	Heterogeneous nuclear ribonucleoprotein U	HNRNPU	>sp|Q00839|HNRPU_HUMAN Heterogeneous nuclear ribonucleoprotein U OS=Homo sapiens GN=HNRNPU PE=1 SV=6	1	59.84	1.3868	0.0510437	635	_DLPEHAVLK(ac)M(ox)K_	3	446.908	1.13107	1.51907	1.25413	1.30803	GKDLPEHAVLKMKGNFTLPEV	..........K.K........	nuclear	GO:0000377~RNA splicing, via transesterification reactions with bulged adenosine as nucleophile;GO:0000398~mRNA splicing, via spliceosome;GO:0001503~ossification;GO:0001649~osteoblast differentiation;GO:0006139~nucleobase-containing compound metabolic process;GO:0006396~RNA processing;GO:0006397~mRNA processing;GO:0006725~cellular aromatic compound metabolic process;GO:0006807~nitrogen compound m…	GO:0000166~nucleotide binding;GO:0000975~regulatory region DNA binding;GO:0001047~core promoter binding;GO:0001882~nucleoside binding;GO:0001883~purine nucleoside binding;GO:0003676~nucleic acid binding;GO:0003677~DNA binding;GO:0003723~RNA binding;GO:0005488~binding;GO:0005524~ATP binding;GO:0017076~purine nucleotide binding;GO:0030554~adenyl nucleotide binding;GO:0032549~ribonucleoside binding;…	GO:0005575~cellular_component;GO:0005622~intracellular;GO:0005623~cell;GO:0005634~nucleus;GO:0005654~nucleoplasm;GO:0005681~spliceosomal complex;GO:0005737~cytoplasm;GO:0009986~cell surface;GO:0016020~membrane;GO:0030529~ribonucleoprotein complex;GO:0031974~membrane-enclosed lumen;GO:0031981~nuclear lumen;GO:0032991~macromolecular complex;GO:0035770~ribonucleoprotein granule;GO:0036464~cytoplasmi…	K12888	HNRNPU; heterogeneous nuclear ribonucleoprotein U	hsa03040~Spliceosome;	IPR001870~B30.2/SPRY domain;IPR003034~SAP domain;IPR003877~SPRY domain;IPR013320~Concanavalin A-like lectin/glucanase domain;IPR027417~P-loop containing nucleoside triphosphate hydrolase;
P22694	cAMP-dependent protein kinase catalytic subunit beta	PRKACB	>sp|P22694|KAPCB_HUMAN cAMP-dependent protein kinase catalytic subunit beta OS=Homo sapiens GN=PRKACB PE=1 SV=2	1	105.65	0.77548	0.000503631	93	_QIEHTLNEK(ac)R_	2	655.347	1.54645	2.10586	1.32789	1.65565	LKQIEHTLNEKRILQAVNFPF	..........KR.........	"cytosol,mitochondria"	GO:0001838~embryonic epithelial tube formation;GO:0001841~neural tube formation;GO:0001843~neural tube closure;GO:0002220~innate immune response activating cell surface receptor signaling pathway;GO:0002223~stimulatory C-type lectin receptor signaling pathway;GO:0002791~regulation of peptide secretion;GO:0003014~renal system process;GO:0003091~renal water homeostasis;GO:0005975~carbohydrate metab…	GO:0000166~nucleotide binding;GO:0000287~magnesium ion binding;GO:0001882~nucleoside binding;GO:0001883~purine nucleoside binding;GO:0003674~molecular_function;GO:0004690~cyclic nucleotide-dependent protein kinase activity;GO:0004691~cAMP-dependent protein kinase activity;GO:0005488~binding;GO:0005524~ATP binding;GO:0017076~purine nucleotide binding;GO:0019899~enzyme binding;GO:0030554~adenyl nuc…	GO:0005575~cellular_component;GO:0005576~extracellular region;GO:0005622~intracellular;GO:0005623~cell;GO:0005634~nucleus;GO:0005654~nucleoplasm;GO:0005737~cytoplasm;GO:0005813~centrosome;GO:0005815~microtubule organizing center;GO:0005829~cytosol;GO:0005856~cytoskeleton;GO:0005886~plasma membrane;GO:0005952~cAMP-dependent protein kinase complex;GO:0015630~microtubule cytoskeleton;GO:0016020~memb…	K04345	PKA; protein kinase A [EC:2.7.11.11]	hsa04010~MAPK signaling pathway;hsa04014~Ras signaling pathway;hsa04020~Calcium signaling pathway;hsa04024~cAMP signaling pathway;hsa04062~Chemokine signaling pathway;hsa04114~Oocyte meiosis;hsa04210~Apoptosis;hsa04261~Adrenergic signaling in cardiomyocytes;hsa04270~Vascular smooth muscle contraction;hsa04310~Wnt signaling pathway;hsa04340~Hedgehog signaling pathway;hsa04540~Gap junction;hsa04611…	IPR000719~Protein kinase domain;IPR000961~AGC-kinase, C-terminal;IPR002290~Serine/threonine/dual specificity protein kinase, catalytic domain;IPR011009~Protein kinase-like domain;
P22694	cAMP-dependent protein kinase catalytic subunit beta	PRKACB	>sp|P22694|KAPCB_HUMAN cAMP-dependent protein kinase catalytic subunit beta OS=Homo sapiens GN=PRKACB PE=1 SV=2	1	50.966	1.0973	0.0111832	62	_VMLVK(ac)HK_	3	299.518	NA	NA	NA	NA	TGSFGRVMLVKHKATEQYYAM	..........K.K........	"cytosol,mitochondria"	GO:0001838~embryonic epithelial tube formation;GO:0001841~neural tube formation;GO:0001843~neural tube closure;GO:0002220~innate immune response activating cell surface receptor signaling pathway;GO:0002223~stimulatory C-type lectin receptor signaling pathway;GO:0002791~regulation of peptide secretion;GO:0003014~renal system process;GO:0003091~renal water homeostasis;GO:0005975~carbohydrate metab…	GO:0000166~nucleotide binding;GO:0000287~magnesium ion binding;GO:0001882~nucleoside binding;GO:0001883~purine nucleoside binding;GO:0003674~molecular_function;GO:0004690~cyclic nucleotide-dependent protein kinase activity;GO:0004691~cAMP-dependent protein kinase activity;GO:0005488~binding;GO:0005524~ATP binding;GO:0017076~purine nucleotide binding;GO:0019899~enzyme binding;GO:0030554~adenyl nuc…	GO:0005575~cellular_component;GO:0005576~extracellular region;GO:0005622~intracellular;GO:0005623~cell;GO:0005634~nucleus;GO:0005654~nucleoplasm;GO:0005737~cytoplasm;GO:0005813~centrosome;GO:0005815~microtubule organizing center;GO:0005829~cytosol;GO:0005856~cytoskeleton;GO:0005886~plasma membrane;GO:0005952~cAMP-dependent protein kinase complex;GO:0015630~microtubule cytoskeleton;GO:0016020~memb…	K04345	PKA; protein kinase A [EC:2.7.11.11]	hsa04010~MAPK signaling pathway;hsa04014~Ras signaling pathway;hsa04020~Calcium signaling pathway;hsa04024~cAMP signaling pathway;hsa04062~Chemokine signaling pathway;hsa04114~Oocyte meiosis;hsa04210~Apoptosis;hsa04261~Adrenergic signaling in cardiomyocytes;hsa04270~Vascular smooth muscle contraction;hsa04310~Wnt signaling pathway;hsa04340~Hedgehog signaling pathway;hsa04540~Gap junction;hsa04611…	IPR000719~Protein kinase domain;IPR000961~AGC-kinase, C-terminal;IPR002290~Serine/threonine/dual specificity protein kinase, catalytic domain;IPR011009~Protein kinase-like domain;
Q04828	Aldo-keto reductase family 1 member C1	AKR1C1	>sp|P52895|AK1C2_HUMAN Aldo-keto reductase family 1 member C2 OS=Homo sapiens GN=AKR1C2 PE=1 SV=3	1	187.74	-0.30366	6.33e-43	270	_GVVVLAK(ac)SYNEQR_	3	502.275	1.28268	1.10982	1.26804	1.23135	QLQRGVVVLAKSYNEQRIRQN	..........KS.........	cytosol	GO:0001523~retinoid metabolic process;GO:0006081~cellular aldehyde metabolic process;GO:0006082~organic acid metabolic process;GO:0006629~lipid metabolic process;GO:0006720~isoprenoid metabolic process;GO:0006721~terpenoid metabolic process;GO:0006805~xenobiotic metabolic process;GO:0006807~nitrogen compound metabolic process;GO:0006810~transport;GO:0006869~lipid transport;GO:0007586~digestion;GO…	GO:0003824~catalytic activity;GO:0004032~alditol:NADP+ 1-oxidoreductase activity;GO:0004033~aldo-keto reductase (NADP) activity;GO:0005488~binding;GO:0005496~steroid binding;GO:0008106~alcohol dehydrogenase (NADP+) activity;GO:0016491~oxidoreductase activity;GO:0016614~oxidoreductase activity, acting on CH-OH group of donors;GO:0016616~oxidoreductase activity, acting on the CH-OH group of donors,…	GO:0005575~cellular_component;GO:0005576~extracellular region;GO:0005622~intracellular;GO:0005623~cell;GO:0005737~cytoplasm;GO:0005829~cytosol;GO:0031982~vesicle;GO:0031988~membrane-bounded vesicle;GO:0043230~extracellular organelle;GO:0044424~intracellular part;GO:0044444~cytoplasmic part;GO:0044464~cell part;GO:0065010~extracellular membrane-bounded organelle;GO:0070062~extracellular vesicular …	K00089	E1.1.1.213; 3alpha-hydroxysteroid dehydrogenase (A-specific) [EC:1.1.1.213]	hsa00140~Steroid hormone biosynthesis;	IPR023210~NADP-dependent oxidoreductase domain;
Q04828	Aldo-keto reductase family 1 member C1	AKR1C1	>sp|P52895|AK1C2_HUMAN Aldo-keto reductase family 1 member C2 OS=Homo sapiens GN=AKR1C2 PE=1 SV=3	1	99.139	0.3813	0.0208496	75	_IADGSVK(ac)R_	2	444.251	1.00044	1.00817	1.21759	1.08429	IRSKIADGSVKREDIFYTSKL	..........KR.........	cytosol	GO:0001523~retinoid metabolic process;GO:0006081~cellular aldehyde metabolic process;GO:0006082~organic acid metabolic process;GO:0006629~lipid metabolic process;GO:0006720~isoprenoid metabolic process;GO:0006721~terpenoid metabolic process;GO:0006805~xenobiotic metabolic process;GO:0006807~nitrogen compound metabolic process;GO:0006810~transport;GO:0006869~lipid transport;GO:0007586~digestion;GO…	GO:0003824~catalytic activity;GO:0004032~alditol:NADP+ 1-oxidoreductase activity;GO:0004033~aldo-keto reductase (NADP) activity;GO:0005488~binding;GO:0005496~steroid binding;GO:0008106~alcohol dehydrogenase (NADP+) activity;GO:0016491~oxidoreductase activity;GO:0016614~oxidoreductase activity, acting on CH-OH group of donors;GO:0016616~oxidoreductase activity, acting on the CH-OH group of donors,…	GO:0005575~cellular_component;GO:0005576~extracellular region;GO:0005622~intracellular;GO:0005623~cell;GO:0005737~cytoplasm;GO:0005829~cytosol;GO:0031982~vesicle;GO:0031988~membrane-bounded vesicle;GO:0043230~extracellular organelle;GO:0044424~intracellular part;GO:0044444~cytoplasmic part;GO:0044464~cell part;GO:0065010~extracellular membrane-bounded organelle;GO:0070062~extracellular vesicular …	K00089	E1.1.1.213; 3alpha-hydroxysteroid dehydrogenase (A-specific) [EC:1.1.1.213]	hsa00140~Steroid hormone biosynthesis;	IPR023210~NADP-dependent oxidoreductase domain;
Q04828	Aldo-keto reductase family 1 member C1	AKR1C1	>sp|P52895|AK1C2_HUMAN Aldo-keto reductase family 1 member C2 OS=Homo sapiens GN=AKR1C2 PE=1 SV=3	1	96.342	2.3238	0.00228477	207	_LLDFCK(ac)SK_	2	526.776	NA	NA	NA	NA	FNQRKLLDFCKSKDIVLVAYS	..........K.K........	cytosol	GO:0001523~retinoid metabolic process;GO:0006081~cellular aldehyde metabolic process;GO:0006082~organic acid metabolic process;GO:0006629~lipid metabolic process;GO:0006720~isoprenoid metabolic process;GO:0006721~terpenoid metabolic process;GO:0006805~xenobiotic metabolic process;GO:0006807~nitrogen compound metabolic process;GO:0006810~transport;GO:0006869~lipid transport;GO:0007586~digestion;GO…	GO:0003824~catalytic activity;GO:0004032~alditol:NADP+ 1-oxidoreductase activity;GO:0004033~aldo-keto reductase (NADP) activity;GO:0005488~binding;GO:0005496~steroid binding;GO:0008106~alcohol dehydrogenase (NADP+) activity;GO:0016491~oxidoreductase activity;GO:0016614~oxidoreductase activity, acting on CH-OH group of donors;GO:0016616~oxidoreductase activity, acting on the CH-OH group of donors,…	GO:0005575~cellular_component;GO:0005576~extracellular region;GO:0005622~intracellular;GO:0005623~cell;GO:0005737~cytoplasm;GO:0005829~cytosol;GO:0031982~vesicle;GO:0031988~membrane-bounded vesicle;GO:0043230~extracellular organelle;GO:0044424~intracellular part;GO:0044444~cytoplasmic part;GO:0044464~cell part;GO:0065010~extracellular membrane-bounded organelle;GO:0070062~extracellular vesicular …	K00089	E1.1.1.213; 3alpha-hydroxysteroid dehydrogenase (A-specific) [EC:1.1.1.213]	hsa00140~Steroid hormone biosynthesis;	IPR023210~NADP-dependent oxidoreductase domain;
Q04828	Aldo-keto reductase family 1 member C1	AKR1C1	>sp|P52895|AK1C2_HUMAN Aldo-keto reductase family 1 member C2 OS=Homo sapiens GN=AKR1C2 PE=1 SV=3	0.99887	86.497	-3.7108	0.00112879	183	_QLEMILNKPGLK(ac)YK_	3	572.995	1.19928	0.802272	0.952167	0.984513	LEMILNKPGLKYKPVCNQVEC	..........K.K........	cytosol	GO:0001523~retinoid metabolic process;GO:0006081~cellular aldehyde metabolic process;GO:0006082~organic acid metabolic process;GO:0006629~lipid metabolic process;GO:0006720~isoprenoid metabolic process;GO:0006721~terpenoid metabolic process;GO:0006805~xenobiotic metabolic process;GO:0006807~nitrogen compound metabolic process;GO:0006810~transport;GO:0006869~lipid transport;GO:0007586~digestion;GO…	GO:0003824~catalytic activity;GO:0004032~alditol:NADP+ 1-oxidoreductase activity;GO:0004033~aldo-keto reductase (NADP) activity;GO:0005488~binding;GO:0005496~steroid binding;GO:0008106~alcohol dehydrogenase (NADP+) activity;GO:0016491~oxidoreductase activity;GO:0016614~oxidoreductase activity, acting on CH-OH group of donors;GO:0016616~oxidoreductase activity, acting on the CH-OH group of donors,…	GO:0005575~cellular_component;GO:0005576~extracellular region;GO:0005622~intracellular;GO:0005623~cell;GO:0005737~cytoplasm;GO:0005829~cytosol;GO:0031982~vesicle;GO:0031988~membrane-bounded vesicle;GO:0043230~extracellular organelle;GO:0044424~intracellular part;GO:0044444~cytoplasmic part;GO:0044464~cell part;GO:0065010~extracellular membrane-bounded organelle;GO:0070062~extracellular vesicular …	K00089	E1.1.1.213; 3alpha-hydroxysteroid dehydrogenase (A-specific) [EC:1.1.1.213]	hsa00140~Steroid hormone biosynthesis;	IPR023210~NADP-dependent oxidoreductase domain;
Q04828	Aldo-keto reductase family 1 member C1	AKR1C1	>sp|P52895|AK1C2_HUMAN Aldo-keto reductase family 1 member C2 OS=Homo sapiens GN=AKR1C2 PE=1 SV=3	1	111.97	2.5111	1.54111e-30	246	_EEPWVDPNSPVLLEDPVLCALAK(ac)K_	4	691.108	1.4483	13.0776	5.88266	5.50059			cytosol	GO:0001523~retinoid metabolic process;GO:0006081~cellular aldehyde metabolic process;GO:0006082~organic acid metabolic process;GO:0006629~lipid metabolic process;GO:0006720~isoprenoid metabolic process;GO:0006721~terpenoid metabolic process;GO:0006805~xenobiotic metabolic process;GO:0006807~nitrogen compound metabolic process;GO:0006810~transport;GO:0006869~lipid transport;GO:0007586~digestion;GO…	GO:0003824~catalytic activity;GO:0004032~alditol:NADP+ 1-oxidoreductase activity;GO:0004033~aldo-keto reductase (NADP) activity;GO:0005488~binding;GO:0005496~steroid binding;GO:0008106~alcohol dehydrogenase (NADP+) activity;GO:0016491~oxidoreductase activity;GO:0016614~oxidoreductase activity, acting on CH-OH group of donors;GO:0016616~oxidoreductase activity, acting on the CH-OH group of donors,…	GO:0005575~cellular_component;GO:0005576~extracellular region;GO:0005622~intracellular;GO:0005623~cell;GO:0005737~cytoplasm;GO:0005829~cytosol;GO:0031982~vesicle;GO:0031988~membrane-bounded vesicle;GO:0043230~extracellular organelle;GO:0044424~intracellular part;GO:0044444~cytoplasmic part;GO:0044464~cell part;GO:0065010~extracellular membrane-bounded organelle;GO:0070062~extracellular vesicular …	K00089	E1.1.1.213; 3alpha-hydroxysteroid dehydrogenase (A-specific) [EC:1.1.1.213]	hsa00140~Steroid hormone biosynthesis;	IPR023210~NADP-dependent oxidoreductase domain;
Q9GZN1	Actin-related protein 6	ACTR6	>sp|Q9GZN1|ARP6_HUMAN Actin-related protein 6 OS=Homo sapiens GN=ACTR6 PE=1 SV=1	1	90.614	1.6491	0.0012309	260	_EEMVLSGK(ac)YK_	2	613.31	1.18215	1.637	2.35924	1.67861	KPREEMVLSGKYKSGEQILRL	..........K.K........	cytosol	GO:0006325~chromatin organization;GO:0006338~chromatin remodeling;GO:0016568~chromatin modification;		GO:0005575~cellular_component;GO:0005622~intracellular;GO:0005623~cell;GO:0005634~nucleus;GO:0005737~cytoplasm;GO:0005856~cytoskeleton;GO:0043226~organelle;GO:0043227~membrane-bounded organelle;GO:0043228~non-membrane-bounded organelle;GO:0043229~intracellular organelle;GO:0043231~intracellular membrane-bounded organelle;GO:0043232~intracellular non-membrane-bounded organelle;GO:0044424~intracell…
Q8NBS9	Thioredoxin domain-containing protein 5	TXNDC5	>sp|Q8NBS9|TXND5_HUMAN Thioredoxin domain-containing protein 5 OS=Homo sapiens GN=TXNDC5 PE=1 SV=2	1	126.84	2.6992	2.09578e-22	105	_LQPTWNDLGDK(ac)YNSMEDAK_	3	756.348	0.770912	1.49593	1.33024	1.17093	LQPTWNDLGDKYNSMEDAKVY	..........KY.........	extracellular	GO:0006457~protein folding;GO:0006810~transport;GO:0006892~post-Golgi vesicle-mediated transport;GO:0006909~phagocytosis;GO:0008150~biological_process;GO:0008152~metabolic process;GO:0009987~cellular process;GO:0010941~regulation of cell death;GO:0016043~cellular component organization;GO:0016192~vesicle-mediated transport;GO:0019538~protein metabolic process;GO:0019725~cellular homeostasis;GO:00…	GO:0003674~molecular_function;GO:0003756~protein disulfide isomerase activity;GO:0003824~catalytic activity;GO:0016853~isomerase activity;GO:0016860~intramolecular oxidoreductase activity;GO:0016864~intramolecular oxidoreductase activity, transposing S-S bonds;	GO:0005575~cellular_component;GO:0005576~extracellular region;GO:0005622~intracellular;GO:0005623~cell;GO:0005737~cytoplasm;GO:0005764~lysosome;GO:0005775~vacuolar lumen;GO:0005783~endoplasmic reticulum;GO:0005788~endoplasmic reticulum lumen;GO:0012505~endomembrane system;GO:0031974~membrane-enclosed lumen;GO:0031982~vesicle;GO:0031988~membrane-bounded vesicle;GO:0043202~lysosomal lumen;GO:004322…	K13984	TXNDC5, ERP46; thioredoxin domain-containing protein 5	hsa04141~Protein processing in endoplasmic reticulum;	IPR005788~Disulphide isomerase;IPR012336~Thioredoxin-like fold;IPR013766~Thioredoxin domain;
Q9NSE4	Isoleucine--tRNA ligase, mitochondrial	IARS2	>sp|Q9NSE4|SYIM_HUMAN Isoleucine--tRNA ligase, mitochondrial OS=Homo sapiens GN=IARS2 PE=1 SV=2	1	117.4	-0.34841	0.00208555	725	_DDISK(ac)LR_	2	444.743	0.693008	1.05668	0.901686	0.88267	VLNAARDDISKLRNTLRFLLG	..........K.R........	mitochondria	GO:0006082~organic acid metabolic process;GO:0006399~tRNA metabolic process;GO:0006412~translation;GO:0006418~tRNA aminoacylation for protein translation;GO:0006428~isoleucyl-tRNA aminoacylation;GO:0006520~cellular amino acid metabolic process;GO:0006807~nitrogen compound metabolic process;GO:0006996~organelle organization;GO:0007005~mitochondrion organization;GO:0008150~biological_process;GO:000…	GO:0000166~nucleotide binding;GO:0001882~nucleoside binding;GO:0001883~purine nucleoside binding;GO:0002161~aminoacyl-tRNA editing activity;GO:0003674~molecular_function;GO:0003824~catalytic activity;GO:0004812~aminoacyl-tRNA ligase activity;GO:0004822~isoleucine-tRNA ligase activity;GO:0005488~binding;GO:0005524~ATP binding;GO:0016787~hydrolase activity;GO:0016788~hydrolase activity, acting on e…	GO:0005575~cellular_component;GO:0005622~intracellular;GO:0005623~cell;GO:0005737~cytoplasm;GO:0005739~mitochondrion;GO:0005759~mitochondrial matrix;GO:0005829~cytosol;GO:0031974~membrane-enclosed lumen;GO:0043226~organelle;GO:0043227~membrane-bounded organelle;GO:0043229~intracellular organelle;GO:0043231~intracellular membrane-bounded organelle;GO:0043233~organelle lumen;GO:0044422~organelle pa…	K01870	IARS, ileS; isoleucyl-tRNA synthetase [EC:6.1.1.5]	hsa00970~Aminoacyl-tRNA biosynthesis;	IPR002300~Aminoacyl-tRNA synthetase, class Ia;IPR009008~Valyl/Leucyl/Isoleucyl-tRNA synthetase, editing domain;IPR009080~Aminoacyl-tRNA synthetase, class 1a, anticodon-binding;IPR010663~Zinc finger, FPG/IleRS-type;IPR013155~Methionyl/Valyl/Leucyl/Isoleucyl-tRNA synthetase, anticodon-binding;IPR014729~Rossmann-like alpha/beta/alpha sandwich fold;
Q6P5R6	60S ribosomal protein L22-like 1	RPL22L1	>sp|Q6P5R6|RL22L_HUMAN 60S ribosomal protein L22-like 1 OS=Homo sapiens GN=RPL22L1 PE=1 SV=2	1	76.064	-2.2629	0.0155587	78	_YLK(ac)YLTK_	2	485.784	NA	NA	NA	NA	SEKQFSKRYLKYLTKKYLKKN	..........KY.........	nuclear	GO:0006412~translation;GO:0008150~biological_process;GO:0008152~metabolic process;GO:0009058~biosynthetic process;GO:0009059~macromolecule biosynthetic process;GO:0009987~cellular process;GO:0010467~gene expression;GO:0019538~protein metabolic process;GO:0034645~cellular macromolecule biosynthetic process;GO:0043170~macromolecule metabolic process;GO:0044237~cellular metabolic process;GO:0044238~…	GO:0003674~molecular_function;GO:0003735~structural constituent of ribosome;GO:0005198~structural molecule activity;	GO:0005575~cellular_component;GO:0005622~intracellular;GO:0005623~cell;GO:0005737~cytoplasm;GO:0005840~ribosome;GO:0030529~ribonucleoprotein complex;GO:0032991~macromolecular complex;GO:0043226~organelle;GO:0043228~non-membrane-bounded organelle;GO:0043229~intracellular organelle;GO:0043232~intracellular non-membrane-bounded organelle;GO:0044424~intracellular part;GO:0044444~cytoplasmic part;GO:0…	K02891	RP-L22e, RPL22; large subunit ribosomal protein L22e	hsa03010~Ribosome;
Q99424	Peroxisomal acyl-coenzyme A oxidase 2	ACOX2	>sp|Q99424|ACOX2_HUMAN Peroxisomal acyl-coenzyme A oxidase 2 OS=Homo sapiens GN=ACOX2 PE=1 SV=1	1	183.81	0.20647	1.167e-42	573	_LENEPAIQQVLK(ac)R_	3	527.298	0.562343	0.910166	1.03292	0.816277	ENEPAIQQVLKRLCDLHAIHG	..........KR.........	cytosol	GO:0006082~organic acid metabolic process;GO:0006629~lipid metabolic process;GO:0006635~fatty acid beta-oxidation;GO:0006694~steroid biosynthetic process;GO:0006699~bile acid biosynthetic process;GO:0008150~biological_process;GO:0008152~metabolic process;GO:0008202~steroid metabolic process;GO:0008206~bile acid metabolic process;GO:0009058~biosynthetic process;GO:0009987~cellular process;GO:00160…	GO:0000166~nucleotide binding;GO:0003674~molecular_function;GO:0003824~catalytic activity;GO:0003995~acyl-CoA dehydrogenase activity;GO:0003997~acyl-CoA oxidase activity;GO:0005102~receptor binding;GO:0005488~binding;GO:0005504~fatty acid binding;GO:0005515~protein binding;GO:0008289~lipid binding;GO:0016402~pristanoyl-CoA oxidase activity;GO:0016491~oxidoreductase activity;GO:0016627~oxidoreduct…	GO:0005575~cellular_component;GO:0005622~intracellular;GO:0005623~cell;GO:0005737~cytoplasm;GO:0005777~peroxisome;GO:0005782~peroxisomal matrix;GO:0031907~microbody lumen;GO:0031974~membrane-enclosed lumen;GO:0042579~microbody;GO:0043226~organelle;GO:0043227~membrane-bounded organelle;GO:0043229~intracellular organelle;GO:0043231~intracellular membrane-bounded organelle;GO:0043233~organelle lumen…	K10214	ACOX2; 3alpha,7alpha,12alpha-trihydroxy-5beta-cholestanoyl-CoA 24-hydroxylase [EC:1.17.99.3]	hsa00120~Primary bile acid biosynthesis;hsa04146~Peroxisome;hsa03320~PPAR signaling pathway;	IPR002655~Acyl-CoA oxidase, C-terminal;IPR006091~Acyl-CoA oxidase/dehydrogenase, central domain;IPR009075~Acyl-CoA dehydrogenase/oxidase C-terminal;IPR009100~Acyl-CoA dehydrogenase/oxidase, N-terminal and middle domain;IPR013786~Acyl-CoA dehydrogenase/oxidase, N-terminal;IPR029320~Acyl-coenzyme A oxidase, N-terminal;
P46939	Utrophin	UTRN	>sp|P46939|UTRO_HUMAN Utrophin OS=Homo sapiens GN=UTRN PE=1 SV=2	1	93.649	-0.13148	0.00367289	2971	_GLLEEK(ac)YR_	2	525.285	0.909231	1.14274	1.4541	1.15837	MSLSKGLLEEKYRYLFKEVAG	..........KY.........	nuclear	GO:0001952~regulation of cell-matrix adhesion;GO:0001954~positive regulation of cell-matrix adhesion;GO:0003012~muscle system process;GO:0006936~muscle contraction;GO:0007275~multicellular organismal development;GO:0007517~muscle organ development;GO:0008150~biological_process;GO:0010810~regulation of cell-substrate adhesion;GO:0010811~positive regulation of cell-substrate adhesion;GO:0030155~reg…	GO:0003674~molecular_function;GO:0003779~actin binding;GO:0005102~receptor binding;GO:0005178~integrin binding;GO:0005488~binding;GO:0005515~protein binding;GO:0008092~cytoskeletal protein binding;GO:0008270~zinc ion binding;GO:0017166~vinculin binding;GO:0019900~kinase binding;GO:0019901~protein kinase binding;GO:0032403~protein complex binding;GO:0043167~ion binding;GO:0043169~cation binding;GO…	GO:0005575~cellular_component;GO:0005576~extracellular region;GO:0005622~intracellular;GO:0005623~cell;GO:0005634~nucleus;GO:0005654~nucleoplasm;GO:0005737~cytoplasm;GO:0005856~cytoskeleton;GO:0005886~plasma membrane;GO:0016010~dystrophin-associated glycoprotein complex;GO:0016020~membrane;GO:0030054~cell junction;GO:0030175~filopodium;GO:0031253~cell projection membrane;GO:0031527~filopodium mem…				IPR000433~Zinc finger, ZZ-type;IPR001202~WW domain;IPR001715~Calponin homology domain;IPR011992~EF-hand domain pair;IPR015153~EF-hand domain, type 1;IPR015154~EF-hand domain, type 2;
P13073	Cytochrome c oxidase subunit 4 isoform 1, mitochondrial	COX4I1	>sp|P13073|COX41_HUMAN Cytochrome c oxidase subunit 4 isoform 1, mitochondrial OS=Homo sapiens GN=COX4I1 PE=1 SV=1	1	93.345	-2.3343	0.00103942	164	_WDYEK(ac)NEWK_	3	447.203	0.713174	1.13927	1.20992	1.00458			mitochondria	GO:0006091~generation of precursor metabolites and energy;GO:0006352~DNA-templated transcription, initiation;GO:0006366~transcription from RNA polymerase II promoter;GO:0006367~transcription initiation from RNA polymerase II promoter;GO:0007584~response to nutrient;GO:0008150~biological_process;GO:0008152~metabolic process;GO:0009605~response to external stimulus;GO:0009987~cellular process;GO:00…	GO:0003674~molecular_function;GO:0003824~catalytic activity;GO:0004129~cytochrome-c oxidase activity;GO:0005215~transporter activity;GO:0008324~cation transmembrane transporter activity;GO:0009055~electron carrier activity;GO:0015002~heme-copper terminal oxidase activity;GO:0015075~ion transmembrane transporter activity;GO:0015077~monovalent inorganic cation transmembrane transporter activity;GO:…	GO:0005575~cellular_component;GO:0005576~extracellular region;GO:0005622~intracellular;GO:0005623~cell;GO:0005634~nucleus;GO:0005737~cytoplasm;GO:0005739~mitochondrion;GO:0005740~mitochondrial envelope;GO:0005743~mitochondrial inner membrane;GO:0016020~membrane;GO:0019866~organelle inner membrane;GO:0031090~organelle membrane;GO:0031966~mitochondrial membrane;GO:0031967~organelle envelope;GO:0031…	K02263	COX4; cytochrome c oxidase subunit 4	hsa00190~Oxidative phosphorylation;hsa04260~Cardiac muscle contraction;hsa05010~Alzheimer's disease;hsa05012~Parkinson's disease;hsa05016~Huntington's disease;hsa04932~Non-alcoholic fatty liver disease (NAFLD);
P14314	Glucosidase 2 subunit beta	PRKCSH	>sp|P14314|GLU2B_HUMAN Glucosidase 2 subunit beta OS=Homo sapiens GN=PRKCSH PE=1 SV=2	1	89.359	-1.0042	0.00533416	167	_K(ac)SLEDQVEMLR_	2	695.356	0.864515	1.63973	0.961404	1.12016	KKLIELQAGKKSLEDQVEMLR	..........KS.........	extracellular	GO:0005975~carbohydrate metabolic process;GO:0006457~protein folding;GO:0006464~cellular protein modification process;GO:0006487~protein N-linked glycosylation;GO:0006491~N-glycan processing;GO:0006952~defense response;GO:0006955~immune response;GO:0007165~signal transduction;GO:0008150~biological_process;GO:0008152~metabolic process;GO:0009311~oligosaccharide metabolic process;GO:0009987~cellula…	GO:0003674~molecular_function;GO:0005080~protein kinase C binding;GO:0005488~binding;GO:0005509~calcium ion binding;GO:0005515~protein binding;GO:0019899~enzyme binding;GO:0019900~kinase binding;GO:0019901~protein kinase binding;GO:0043167~ion binding;GO:0043169~cation binding;GO:0044325~ion channel binding;GO:0046872~metal ion binding;GO:0051219~phosphoprotein binding;	GO:0005575~cellular_component;GO:0005622~intracellular;GO:0005623~cell;GO:0005737~cytoplasm;GO:0005783~endoplasmic reticulum;GO:0005788~endoplasmic reticulum lumen;GO:0012505~endomembrane system;GO:0031974~membrane-enclosed lumen;GO:0043226~organelle;GO:0043227~membrane-bounded organelle;GO:0043229~intracellular organelle;GO:0043231~intracellular membrane-bounded organelle;GO:0043233~organelle lu…	K08288	PRKCSH; protein kinase C substrate 80K-H	hsa04141~Protein processing in endoplasmic reticulum;	IPR002048~EF-hand domain;IPR009011~Mannose-6-phosphate receptor binding domain;IPR028146~Glucosidase II beta subunit, N-terminal;
Q8IVH4	Methylmalonic aciduria type A protein, mitochondrial	MMAA	>sp|Q8IVH4|MMAA_HUMAN Methylmalonic aciduria type A protein, mitochondrial OS=Homo sapiens GN=MMAA PE=1 SV=1	1	139.3	0.54727	2.3602e-12	341	_SGEGISEMWDK(ac)MK_	3	513.899	0.322258	0.411749	0.343425	0.366612	SGEGISEMWDKMKDFQDLMLA	..........K.K........	mitochondria	GO:0006082~organic acid metabolic process;GO:0006629~lipid metabolic process;GO:0006631~fatty acid metabolic process;GO:0006635~fatty acid beta-oxidation;GO:0006725~cellular aromatic compound metabolic process;GO:0006766~vitamin metabolic process;GO:0006767~water-soluble vitamin metabolic process;GO:0006807~nitrogen compound metabolic process;GO:0008150~biological_process;GO:0008152~metabolic pro…	GO:0000166~nucleotide binding;GO:0001882~nucleoside binding;GO:0001883~purine nucleoside binding;GO:0003824~catalytic activity;GO:0005488~binding;GO:0005525~GTP binding;GO:0016787~hydrolase activity;GO:0017076~purine nucleotide binding;GO:0019001~guanyl nucleotide binding;GO:0032549~ribonucleoside binding;GO:0032550~purine ribonucleoside binding;GO:0032553~ribonucleotide binding;GO:0032555~purine…	GO:0005575~cellular_component;GO:0005622~intracellular;GO:0005623~cell;GO:0005737~cytoplasm;GO:0005739~mitochondrion;GO:0005759~mitochondrial matrix;GO:0031974~membrane-enclosed lumen;GO:0043226~organelle;GO:0043229~intracellular organelle;GO:0043233~organelle lumen;GO:0044422~organelle part;GO:0044424~intracellular part;GO:0044429~mitochondrial part;GO:0044444~cytoplasmic part;GO:0044446~intrace…				IPR003593~AAA+ ATPase domain;IPR027417~P-loop containing nucleoside triphosphate hydrolase;
P14317	Hematopoietic lineage cell-specific protein	HCLS1	>sp|P14317|HCLS1_HUMAN Hematopoietic lineage cell-specific protein OS=Homo sapiens GN=HCLS1 PE=1 SV=3	1	79.659	-3.2054	0.0316148	249	_FESMAEEK(ac)R_	2	584.769	NA	NA	NA	NA	KAKFESMAEEKRKREEEEKAQ	..........K.K........	cytosol	GO:0000122~negative regulation of transcription from RNA polymerase II promoter;GO:0001932~regulation of protein phosphorylation;GO:0001934~positive regulation of protein phosphorylation;GO:0002262~myeloid cell homeostasis;GO:0002763~positive regulation of myeloid leukocyte differentiation;GO:0006355~regulation of transcription, DNA-templated;GO:0006357~regulation of transcription from RNA polyme…	GO:0001085~RNA polymerase II transcription factor binding;GO:0003674~molecular_function;GO:0005488~binding;GO:0005515~protein binding;GO:0008134~transcription factor binding;GO:0019900~kinase binding;GO:0019901~protein kinase binding;	GO:0005575~cellular_component;GO:0005622~intracellular;GO:0005623~cell;GO:0005634~nucleus;GO:0005667~transcription factor complex;GO:0005737~cytoplasm;GO:0005739~mitochondrion;GO:0016020~membrane;GO:0032991~macromolecular complex;GO:0043226~organelle;GO:0043227~membrane-bounded organelle;GO:0043229~intracellular organelle;GO:0043231~intracellular membrane-bounded organelle;GO:0043234~protein comp…	K06106	CTTN, EMS1; cortactin	hsa04530~Tight junction;hsa05205~Proteoglycans in cancer;hsa05130~Pathogenic Escherichia coli infection;hsa05131~Shigellosis;hsa05100~Bacterial invasion of epithelial cells;	IPR001452~SH3 domain;
[truncated: 1,466 more rows]

## Sheet: Sheet3_GO_KEGG_enrichment
Category	Term	Count	%	PValue	Genes	List Total	Pop Hits	Pop Total	Fold Enrichment	Bonferroni	Benjamini	FDR
GOTERM_BP_DIRECT	GO:0098609~cell-cell adhesion	57	7.41222	1.47575e-22	HSP90AB1, LDHA, SEPT2, VAPA, VAPB, CAPZA1, RPS2, PRDX1, IQGAP1, BZW1, SLK, PAK2, SND1, ARHGAP1, RAN, EEF2, SLC9A3R2, FLNB, GAPVD1, PRDX6, RARS, USO1, EEF1G, SEPT7, ALDOA, YWHAZ, HDLBP, CNN3, SNX5, SNX1, RDX, TAGLN2, PFN1, HNRNPK, RPL6, ATIC, FASN, IDH1, HSPA5, HSPA8, ENO1, TES, PLEC, YWHAB, GLOD4, STAT1, YWHAE, PARK7, ANXA2, TJP1, LASP1, SPTBN1, DNAJB1, NOP56, AHSA1, PAICS, SPTAN1	747	271	16792	4.72811	4.40365e-19	4.40365e-19	2.65577e-19
GOTERM_BP_DIRECT	GO:0006635~fatty acid beta-oxidation	25	3.25098	1.78353e-21	ACOX2, ACOX1, ECH1, CPT2, EHHADH, ABCD1, ECHS1, ACAT2, ACAT1, HADHA, HADHB, ABCD3, BDH2, HSD17B4, HADH, ACAA2, ECI2, ACADM, DECR1, CPT1A, ACADVL, HIBCH, ACAD11, SLC27A2, ACAA1	747	44	16792	12.7723	5.32207e-18	2.66103e-18	3.20965e-18
GOTERM_BP_DIRECT	GO:0055114~oxidation-reduction process	82	10.6632	5.39014e-20	CYB5R3, CYP3A4, LDHA, ALDH1L1, PDIA3, CYP2D6, PGD, PRDX2, PRDX1, HIBADH, GLDC, AKR1C3, MTHFD1, GPX4, AKR7A3, ASPH, IMPDH2, AKR1C1, HPD, ALDH6A1, ACADM, AIFM1, CYB5A, CBR4, CYP2E1, GRHPR, TECR, POR, DHRS1, ALDH7A1, NNT, PRDX6, SQLE, AKR1B10, TXN, TXNRD2, ALDH9A1, XDH, ME1, SORD, GLUD2, GLUD1, HSD17B13, HSD17B12, DHRS4L2, UGDH, AASS, PAH, ALDH3A2, PIPOX, ALDH1A1, FMO5, CBR1, AKR1A1, FAM213A, FMO3, …	747	592	16792	3.11368	1.60842e-16	5.36139e-17	9.7001e-17
[truncated: 713 more rows]

## Sheet: Sheet4_ModifQuant_Diff
Type	Protein ID	Protein name	Gene name	Fasta header	Localization prob	Score	Mass error [ppm]	PEP	Positions within proteins	Modified sequence	Charge	m/z	Intensity	A1 Intensity	A2 Intensity	B1 Intensity	B2 Intensity	C1 Intensity	C2 Intensity	Ratio A1/A2	Ratio B1/B2	Ratio C1/C2	Ratio ABC1/ABC2	Ratio A1/A2 normalized	Ratio B1/B2 normalized	Ratio C1/C2 normalized	Ratio ABC1/ABC2 normalized	P value
[truncated: 1,493 more rows]
