# Supplementary material for: Quantitative acetylome analysis reveals histone modifications that may predict prognosis in hepatitis B‐related hepatocellular carcinoma
Source: Clin Transl Med. 2021 Mar 8;11(3):e313. doi: 10.1002/ctm2.313 (PMC7939233; doi:10.1002/ctm2.313)
Supplement: Supplementary file 14 — Supporting Information [file CTM2-11-e313-s007.xlsx]

## Sheet: Supplementary Table S5
Table S5	Clinical characteristics of 135 HCC patients and expression levels of H2BK120ac, H3.3K18ac and H4K77ac.
	Ac-H2B	Ac-H2B (K120)High (n=77)	p value†	Ac-H3.3	Ac-H3.3	p value†	Ac-H4	Ac-H4	p value†
	(K120)Low (n=58)			(K18) Low (n=47)	(K18) High (n=88)		(K77) Low (n=45)	(K77) High (n=90)
Sex
Female	11	13	0.822	5	19	0.156	7	17	0.812
Male	47	64		42	69		38	73
Age, y
≤53	31	36	0.489	25	42	0.591	25	42	0.365
>53	27	41		22	46		20	48
HBsAg
Negative	12	15	1	8	19	0.653	7	20	0.494
Positive	46	62		39	69		38	70
AFP, ng/mL
≤20	21	25	0.715	18	28	0.453	21	25	0.035
>20	37	52		29	60		24	65
TB, µmol/L
≤17	44	51	0.257	36	59	0.323	30	65	0.551
>17	14	26		11	29		15	25
ALT, U/L
≤75	52	65	0.449	42	75	0.602	37	80	0.294
>75	6	12		5	13		8	10
Tumor encapsulation
Complete	33	37	0.385	28	42	0.21	22	48	0.716
None	25	40		19	46		23	42
Tumor size, cm
≤5	30	46	0.384	30	46	0.209	32	44	0.017
>5	28	31		17	42		13	46
Tumor number
Single	47	66	0.489	37	76	0.328	37	76	0.806
Multiple	11	11		10	12		8	14
Microvascular invasion
No	36	58	0.13	27	67	0.031	26	68	0.047
Yes	22	19		20	21		19	22
Tumor differentiation
I-II	50	47	0.002	36	61	0.426	36	61	0.159
III-IV	8	30		11	27		9	29
Abbreviations: HCC, hepatocellular carcinoma; HBsAg, hepatitis B surface antigen; ALB, albumin; AFP, α-fetoprotein; ALT, alanine transaminase; TB, total bilirubin. † p value<0.05 was considered statistically significant. The Pearson chi-square test was used.
